# Supplementary material for: HapAsmbl: A reference‐aided pipeline for assembling haplotypes in Nanopore amplicon sequence data of polymorphic populations
Source: Appl Plant Sci. 2026 Jun 12;14(3):e70062. doi: 10.1002/aps3.70062 (PMC13287972; doi:10.1002/aps3.70062)
Supplement: Supplementary file 2 — Appendix S2: pipeline1.denovo.fasta: Haplotypes assembled using pipeline 1 in protocol design. [file APS3-14-e70062-s004.fasta]

>barcode01_parameter1_contig_1
GGATAGGGATGCAAGTGTGGACCAACACACGGCCCGCTTTATCAAATTAATGGTTATTAC
TTCCACTAAACAGACAGTTTACTTTGTGCACATAGCAAACAATTAGATGGGTTGTTGGGT
TGGCCCAATCAGCTAGCCCAAGCTTGTATCCTCATGTACAGATAGGATAGCCTATCAAAT
AAAAACTGAACGGTACTACAAAAAAACTGGCAAAAAATTTTTTTTACTAAAGCACACGAT
GGTCTGCTGTGTTGCATTACTGTTTCTAAGGCAAGGTTAAGAATCAAGCCAACAAAAGAG
AAATCAATGTTGTAATACGTTCTATTATATGTTAAATAATAGAGGTAGCAAAGTCCTAAG
ACGAAAAAGATAGTATGGATATACTACCTTAGATCTTTGTTAAAGTTTGCACAGAGCATA
GCAATGGCTTCAAGAAGATGCCTGCAGCTCATGTTTTCAGCGAGAACAGAAGAATGATGA
CCATGTTCTAACATAGAGTATCTCTGCAACTTGGCAGGTTCCAGTAGAAACAATTCACCT
TGTAAACAATGCTAATGTGGCCAGGCTCCTCGCCAGAGTGGAACTGTGGGTTGCAACTAT
ATGTTTTCTATTTCCACTATTACATTCCTATAATCCCTGAATTTGAATGAAATAATGACC
CTAAGCTATAAAAACCATGAGTTTCCAGAAGGGAAAAATATTTGTTAATGCTGTGCAAGT
ACGTGACATGCCAAAATGTACAAGATAAAATACTTCATACCCCTATAAACATGCAGTTGG
ATTGAGCCATTGAGGAACCCAGGCACATTAAGCACACCTACATGTCAAGCACCACCATAT
CGTTTGGTTCAGAAATATTGCACATACCATTTTTTTCTGAAGAGGTTGTGACCAAAGGAG
CAGCTGATTGAGCTAACAACTTCCCATGGCTTGTTCCGGTACACCCCAACAACGCAAATA
ATCGGATGGCAAAAGCATGCACATTGAAATATCTACAGCTTCACTATTCCATAAATTTCA
GGATGTAATCGACAAATATCAAGGACGTCATGTGTATACCAGTGACGCATGACATGGTGC
TAGTATCAAAACTTTTGAAAGGTGAATAAGACAACCCTCATCGCGCAATACAAGTAGTTC
ATGCATCGCCACAGTTTCTTCAGGTCCGTAGAGAGATAGGTTAACAAAATAACAGATAAG
GCTGCCAACTGGTAGTCCTCCTCCAGTATATGTCGGCAGCGGAACCCTTGGTAGTGGCCC
ATGTTATACAGGATGTGTTGGATCCATTTACATCAACTGTTCCACTCAGAATAGCCTACA
ACAATAGGCTAGTTCTCGCAGGTGCTGAGCTAAGGCCATCTGCAGTCGTAAGCAAGCCGC
GAGTTGATATCGGCGGCAATGACATGAGAGTTCTCTACACCCTGGTAAGCTTTTAGTTGT
AGTAGTGGACAGTACACGCTAATCCTTCAGTGATTGAACTGTTTTACATGGTTCACTAGT
ATAATCGTGAAGAAATCCCATAGTAGCAGAATCATAGATGATTATTTTATTCCTAGCAAA
CTGAAACAAATCATATGTTAACTTGTTTGAGGTTATCTTTTCCTTTGAAGATACTAGTGG
ATCCAGACGCCCCAAGCCCAAGTCATCCGTCACTAAGGGAGTACTTGCACTGGTAAATCA
AATGCAACATGTTCTTATTCTCCCCAACATCTCCACCCATTTGTGTTCTGCCCAGACACT
TTTGATATATGCTTTCTATTTATTTTTGCTCTCATTATGATATGCCTCTACTACTGTGCA
GGATGGTGGCAGACATCCCTGGAACAACTGGTGTCAACTTTGGTATGATATCAAGCACAC
CAATTTGTTCCATGTGATTTATTATTAAACTGAATTTTGTGGATGCGGAAATTAAGCCAT
GTTAAGTTCTCTCAGTCAAACCTGTTGACTTCAGCTTGAATTTGGGTGCCTAATTCTCTA
TCAAAGAAAAATTACCTAGTTCCTCCTAGGTAATCTCATTTACTAACTTGTTGACAACAT
AGAATTAACAGACTCAATACACGTTAATTTCAGTTTAGCTCATAGTTAACCCTGGGATAT
GTTAAACCTAAACAAAGAATAACAATGAACAACGTAAAATGACATGCATCTGTTTTGTAA
ATGAATGGCCAACTTTAAGACAAGGCCATTGTACAGCGTAAAGAAACAAGGACTCTTAAA
ATAAGTGTAAACATAACATTTTCCTAGTTATTATTTGTACTTAACATATTTTTCACATGT
ACAAAAACAAAATTTATGGAATCGAATTATTGTTCGATCATATGTTGGCTTTAAAGAGTT
TTGCCATATTGTTTTGCTTGCAACTAACATACACAACAGAACAAAGATTGTGCATGTACA
TGAAGATGATATGACAAGACTCCTATTTGCCTAAAATTGAAGAGAGCAAACTAAGTTGCA
GATAGCTGAGTAAATGTTTCTTCCCTCTTTAAATTCTTGACTAATTAAACGGAGGGTGCT
ATTGCAGGCCAAGAACTCGTGGTTTATGAAAGACCAGAACCAAGATCAGGTATACACAGG
ATGGTATTTGTGCTGCTCCAGCAACTAGGTAGGGGGACAGTTTTTGCACCAGACATGCGA
CAGAACTTCAGTTGCAGGAACTTTGCACGTCAGTACCACCTCAACATTGTGGCTGCCTCA
TATTTCAACTGTCAAAGGGAAGGTGGATCAGGAGGAAGAAGGTTTAGGCCAGGCAGTTCT
GAAGGGGAGTAGAGACTGGGTACTACAGAGTACAGGCAATTGTATCCGGTATGGTAGTGC
TGTAT
>barcode01_parameter1_contig_2
TGGAAAAGGCTCAGTGTGGGAATATGTATCTCATAACACGTCCCTGAATAACCACTGCGA
TGACCTTCGGCAAGGCACCTATTGATCCATCACAATTAAGAGATTACCCCATGGTTATTT
GTGAAGTATGATGAGTCCTCTCTTATCCCCTCCTTTCATAGAATAGTGCACCGCCCACGG
TATGTCACTTCCCGCCGTATGCACTATCCTACTTCTGAAGGTAGTTCCCTCGTGCGACCC
TTAGGTAAATGTTACATGCTCGACTTCATATAACATCGCATGAGAGAGGTAACCCTGATC
ATAATAGACATGAGCCCGGAGCTTGAACAATAACAGGAGATTTAACGGTGGGTGTTACTA
GTGATCATATGAGAGTGAGCACCAAAAACCAACGGTCCCATACCAGAAGATGACATGCAG
TACAAGCACAAGTGCTCGTACCAGAGGTTCCGTCGCTTGTTTCGACCATATGAGGCCCGA
GAGAGGTAACCCTAGATCAGAATTTTTCAAACTTTGTTTCTTCTTCTTCTTCCAAACCTT
CAAGAAACCTCAAGGGATCTCTTTCCCTGCTCGTTTTTGGTTCGATTCCTTGTGCAAGAG
GCTCTATGACATGTTTCTCGTTTGATTCGCCATTTATTTTTTTGTGAATCCACGCTCAAT
CCCTTGTCATTAGTAATTACGGTGCAAACTCATTCTTGGACTCTTTTTTTGTTGAGGTAG
TACAGTAGATTTTTGAGGTCTAGAAGAATCATCATTTCTTAGTTCTATTGGACCAAACGT
GTTCAAACTCAATCCCAAACTACCATAACAACCTGTTTAGGATTAGCCAAGCCTACTTAA
GTATTGCATGTCTCTAGCTGCGCGCTGTTGTCGCTATGTGATCTTGTCAATGCTAAATGA
ATATGCATGTATCTCTATGGACGGTTTGCTGTCATGTCTATCGCTGTTCGCATCACATGA
ACCTGCCGGCCGGAATGGATCGAAGCTAGGTGCGGTGCGCATGCTTGGAGAACTATTGCT
CCACACATATATCCATCCATGGGAATATATGCCATCTCATCTTTTCTTTCTTTTTGTAGA
ATAGCTTTTGCTTCCATTTCAGGACGGCACATTGGAACACAAATAGCCGTAGAGCTGCAT
CTCGTCCACACAGCCGGTGGTGCTCTCCGTTGTGGTGTGGCCAGAAGGTGCCTGCCCACG
CGGGTACTCCGGCGAGCTCAACACACTGTGTGGACCGTTTTGCTTCCCTTTAGGAAAGAC
AAAAAGACGGTGGATTCCGGCCAGTCGGTGTGCATTCCTCGACTGATCGATGCATTCCCC
GCTTTATATATTCATCTATGTTATTGCACCTTCTTGATCTGCATCATCATATAATCCAAT
AATAATGGTTATGTGCCAACTTATCATTTTATAAAGCTTTTCCGCACAACATGAATTTCT
ATCTCTCTGAAACTTCAGAAACATTTCAAAATCCATAAATGTATGCAAATGGTATCCAAA
TTAAACTTTGACCATTCATGCGGTGTACAAATAGATAATATGAATATAGTTTATATGTTG
TCAATTTTACACAAGATGGAAATAATTGTATTTTTTAATTTATTTCCACAAGCTACCATT
CCATTGCATTAGACATCTGTGATTGTTTCTATTTATTTGAAAACAGAAACATGTAAAAGC
ACTATCCAGCAAGGAGCTATAGGGTTCAAGTTAAACAGTCCAGAATTGATGATGCACTGT
ATTACTCTCTTAATTTGCAAATAGCTAGCTAGAGACCATGCATAGAGGTGTCGGTCCATG
CAAATCATAGTCGTTGCCGACATTTTTATCCATGGAACGCTCCTTCTAATTGGGTTGGTG
GAGGTTTTACCGACATGGTGTGGACCGGTTCAAAGGTGACTTCTCCAACGGGAGACGGGG
ACCTTGATGACTAGGTACTTTTGCTGAAATAGAATTCTCTTGGTTTCCATTTATTTCCTG
GACCGGCCCTTTGTTCTCTTTTCTTGGGTCATTCCCTGAGAGTGACACAAAAAGCTACAA
ATATCTAGTTGCGTCCTTTGTGTGGACTAGCATATGCAGGCAGCGCATAAGATCATGTGG
GATTCGATCATCCACGTACGCAAAGAAAGAATTGAACGAAATCTATGGAGTGATCGCGCA
TATCTATTCATCTCTGCCCATTAATCTTCATACCCCCTTTTACTAATGAATCCTTCAGTC
GAATCTTTTACTTGTTAGCTATATGATCGGAATGCAGGGCAGCAGGAGACACACACCGCC
TCCTAGCACTAGCATAGTCTTACGCAGTTGCTGCTCCGCTCCCTTCTCCCATCTAGTCTC
CTCCACACACCCCACCGCACCAGAGCAAACAATCGTACCCTTGACCTTGAGTCCATGTCC
ATATCCATTTCATGCAGCGTGTGCGGCGGTGTCGTGGGCAACTGCCTGCACCACCACCAC
AAC
>barcode01_parameter1_contig_3
CGTTCCGGCAAGGGGGAGGGAGGTTTTTAAGGGATCTGGGGCAGATCGCGGTATGTCGAT
ACCGGACTGGTCTGGAGCATATCCGTTGTCGACCTGCCATTGGCCCAAGCCCACGCCGTG
GGGCCCCGGGGCCGCCCCGCCACAGGATGGCCTGCTGCGAGCCCGGATCCCGTCGACGTG
TCCACCAATCGTACGTCCGAATCTCCAAATTCTGCTGTCCGAATTCCTCGCACCCCCGTA
TCCATTGCTCGCGCCACAGGAACGGAGCAGCGCTTTTTTTGTTTTCTCGAAAGAGAGAAG
GGGCTTTTCTTTTGTTTTTCTCAGAGGCAATTTATTCGCCTCTTGTGCTTATTTTGTTTT
TTTTTAGTAGAACGTGCTTTTTTTTTTTTTTTGTTGTGACGGCGGCGCGGGACGAATGGG
GAAATGCTAGGTCAAGTCTGGTGCGGGTGGGTCTGGTCATGGCGTAGGGGCGTACGGGCT
GCGACAGTAGGAGGCTGCTTGCTTAATTTGGGCCGTCTCGCTTCTCCCGTTTGGGACTCC
CGCCTGTCCTCCCTGCCTGCGTCGTCTAGTGCGCATGATTCATGATTGATTTGTGGACTT
TCAAGTGTTGCTCTGCTACTGCTGACAGTAGTGGGGTGGTAGCTAGTGGCCGGCGTTGCT
GCGTCTGGTCTTTGCCCTCAAATGTCGCGTCCTACACGGCCCACGCCCGCAAACAGCTTG
CATACTTGCATTTCCGGCAATGCGCAAACGTGCGCAATACACTATTTTTCTACTTTTGGT
TCATATGTGTATTTCGAGAAAGAAGATAGTACTTGAAGTTGGAGTACCGTCATTTTCCGA
GCTTTAATGAACTTCACCATTTCCCGAGTGAATTGTCATTGTCCACACTCCCTGGTTGTC
CATAGCGCTGCTCGTTCCCTCCATTCACGAATAAATGGGTAATTTTTTTTGTTTAATGAA
CTGACCATTTAGCGAAATTAATGACTCATCTAACTGAAGTCTGACTGCTGAGTTTGGTGC
CAATGAGGATGAAGCTGAAATTTTGCAGGTCGGCGCCGAAGCAGGGCCAACGCCAAACCA
CATGACGTCGAACCTATGAAGCCATTTAGTGAAGAAAATCCTTGGCGCCCACCTGTACAA
TTTCGGCTCCATTCTTGTTGGTATCGAACCTAGGGGTCAGATTCTAATAAAATTTCGCAT
GGGAGCCATTACTTTTGCTAAAGAATCAGATTTGTCAAAAAAAATACCACCATTATTTTA
AGTAAGACTTTTAAATTTTGACTAACTTTATAGAGTGGAGTAGAAACATATATAACATCA
AATTGGTCGGAAAGTCCTTTTGGTCCCCGAAATGGAGTGCTTCATGCATATTAAAAACTT
TGAAAATTATATTAACATGTTTGAAGAAAAAGTTAAGAAAAATTCAAAAGGTAGCCAATG
ATGTATCCCATAAACGTGCAAAATATCTATTCGGAATGTTTCGCATTCTAAGCTACACAA
AAATGACAAAATCATCTTTTTTTAGATTTGAAATCACCGAACTCAAGTCCACATTTTTGT
AATTTTTGTGTCGCTTAAAATATAGAACATTTCAAATTGATATTTAGCAGGTTTGAGGGA
TACATCATTTATGGAGAACCGTATGAATATAGCTGTAATAAATCATACAAGTTCTTTCTA
AAGGAAAAAAAAACTCATACTAGGATGTGAATTTTTGGCTCCTAGGTGCACCAGAACCTT
TTAAAGCAATAAAATTTAAAATACTAAAAATTATTTTAAAAATTCTATAAATCATGTGTG
TAGAGAATATATGCAGGTACCTACATGTTAAGTTTGAACATAAAACATAAAAGTATGCAA
CCTACACAAAAATATCAAATTGTGATGTTCATAATATAAGGATTAAGCGTATACTATTTA
CAGTATAACAAAGCTTCATTTTTATTTGTTTTTGTGTAGGTCACATGCGGTCATAGTGAT
AAGCCCGTCCTCTTCATTCTTTCCGACCACGCACACCCGGCCCCGGCCAAACAGCGAATC
ACTCCTCTACCGTACAGCCTATCCCTCCCCGTGGTCACTGCGCACGTGAAAAGGCGTGCT
TTTGTATATGCCGGCGAACGACACATGCATGGCCGGCGGTCCGGACTAAGTGAAGCTAGC
TGCTGATTCATGATCCATCGAGTCCGTAACTAGGTGAAGCTTATCTTTGCCACGTCCGAT
CAAATCGAGCAGAGTACCGTGGATTGATGGACGGGCGTCTCGCTTGTTGGCAGACATTCC
CGGTGCCGGCTTGCCGGCCGGCCGCGGCCGGGAGAGCCCCAGACGCAACGCAACCGCTGT
CTAGCACCTTGGCCATTAGCGAGAGCTTATTACGACAGACAAATCCATGTCCATGTAGAG
CTGAACTAGCCTAGGGGGTCAAAAGCAGGGCTTTGGTGACTGCATCCCGTCCACATGATA
GATTCAATTCTAAGAGAGAGGGGAGGAGCAAAGGTCTCCACAGAATCTATATTCCACATA
GGCAGCAGCAGCAGCGCCCAGGGTGTGCAAGCAGAACTATAGTCTAGACATGGACATGGA
CAACGCGCGCCCTTCCTCTACTCAACTTTTGCGGCCTATATAAAGTGGCCACCGGCCGTT
GGGCAGTTCCAAACTCATCAGCATCATCATTCATCCAGGTAGCTCCTGCTCCAGATCAAT
ATACACCCTAGCTAACTAGCTCAGCTGTGCCTGGTCATCGTCAACCTCTAGCTCCACCAT
ACGAGATGGCCGGGAGGGATAGGGACCCGTTGGTGGTTGGTAGGGTTGTGGGGGATGTGC
TGGACCCCTTCATCCGCACCACTAACCTCAGGGTGACATTCGGGAACCGGGCTGTGTCCA
ACGGCTGCGAGCTCAAGCCCTCCATGGTCACCCACCAGCCCAGGGTCGAGGTCGGCGGCA
ATGAGATGAGGACCTTCTACACACTCGTACGTGTACTACTCATTGTTGCCTAATTAATAT
AATCTAACACTAATTAAGATGCACCCTCGTATCGTATCGTATTTAATTTGGATACATGCT
TTCATATATGTGTTGGCAAATTAATCAAGCACCTTCATGCATAATATGCATGTGCTATAT
GATCGATCAATGATGCAGAGGCCGGGGTCTTTATCCTCTTTCCGAAAAAAATATATGCAT
ATGTCTTCTTTCTTGGAGAAAAATAAAAGGATTGCATCACTGTATGAATATGTTTGTGTT
TACTCTGCACTATGAACTATTATTGATCATGCATGGTGTACATGCGCAGGTGATGGTAGA
CCCCGACGCGCCAAGTCCAAGCGATCCCAACCTCAGAGAATACCTCCATTGGTAATTCCA
CGCTCCAAATCCCTTGATTATAAACACTAGACGTACGTGTTCGATGCCACCACAGTGTAG
TGTCTGTGCTAGTGCATCTCACTGCTGACAATTGCTGCTGGTATGCGTGCACAGGTTGGT
GACAGATATTCCTGGGACAACTGGTGCTTCCTTCGGGCAGGAGGTGATGTGCTACGAGAG
CCCTCGCCCCAACATGGGGATCCACCGCTTCGTGCTCGTGCTCTTCCAGCAGCTGGGCCG
GCAGACGGTGTACGCGCCCGGGTGGCGCCAGAACTTCAATACCAGGGACTTCGCCGAGCT
CTACAACCTCGGCCCGCCCGTCGCCGCCGTCTACTTCAACTGTCAGCGCGAGGCCGGCTC
CGGCGGCAGGAGGATGTATAATTGACAC
>barcode01_parameter1_contig_4
TATGACCGCATGTGACCTACACAAAAACAAATAAAAATGAAGCTTTGTTATACTGTAAAT
AGTATACGCTTAATCCTTATATTATGAACATCACAATTTGATATTTTTGTGTAGGTTGCA
TACTTTTATGTTTTATGTTGAAACTTAACATGTAGGTACCTGCATATATTCTCTACACAC
ATGATTTATAGATTTTTTTTTAATAATTTTTAGTATTTTAAATTTTATTGCTTTAACAAG
TTCTGGTGCACCTAGGAGCCAAAAATTCACATCCTAGTATGAGTTTTTTTTCCTTTAGAA
AGAACTTGTATGATTTATTACAGCTATATTCATACGGTTCTCCATAAATGATGTATCCCT
CAAACCTGCTAAATATCAATTTGAAATGTTCTATATTTTAAGCGACACAAAAATGCAAAA
ATGTGGACCTGAGTTTAGTGATTTCAAATCTCAAAAGAAGAAGAAGACTTTGTCATTTTT
GTGTAGCTTAGAATGCGAAACATTCCGAATAGATATTTTGCACGTTTGTGGGATACATCA
TTGGCTACCTTTTGAATTTTTCTTAAATTTTTCTTCAAACATGTTAATATAATTTTCAAA
GTTTTTAATATGCAGGAAGCACTGCATTTCGGGAACCAAAAGGACTTTCCGACCAATTTG
ATGTTATATATGTTTCTACTCCACTCTATAAAGTTAGTCAAATTTTAAAAGTATGACTTA
AAATAATGGTGGTATATTTATTGAAATTTTTGACAACTCCGATTCTTTAGCAAAAGTAAT
GGCTCCCTTGCGAAATTATTTTAGAATCTGATCCCTAGGTTCGATACCAAAAAGAATGGA
GCTGAAATTGTACAGGTGGGCGCCAAGGATTTTCGTCACTGAATGGCTTCATAGGTTCGG
CGCCATGTGGTTTGGCGTTGGCCCCTGCTCGTGCTCGGCGCCGACCTGCACAAGTTCAGC
TTCATCCTCGTTGGGCACCAAACTCAGCGGTCAGACTTCAGTTAGATGGGTCATTAATTT
CGCTAAATGGTCAGTTTATTAAACAAAAGAAATTACCCATTTATTCGTGAATGGAGGGAA
CGAGCAGCGCTATGGACAACCAGGGAGTGTGGACAATGACAATTCACTCGGGAAATGGTG
AAGTTCATTAAAGCTCGGAAAATGACGGTACTCCAACTGCAAGTATCTTCTTTCTCGAAA
TACACATATGAACCAAAAGTAGAAAAATAGTGTATTGCGCACGTTTGCGCATTGCCGGAA
ATGCAAGTATGCAAGCTGTTTGCGGGCGTGGGCCGTGTAGGACGCGACATTTGAGGGCAA
AGACCAGACGCAGCAACGCCGGCCACTAGCTACCACCCCACTAGTGTCAGCAGTAGCAGA
GCAACACTTGAAAGTCCACAAATCAATCATGCGCACGAGACGACGCAGGCAGGCAGGACA
GGCGGCAAGTCCCAAACCGGAGACGCGAGGCGGCCCAAATTAAGCAAGCAGCCTCCTACT
GTCGCAGCCCGTACGCCCCTACGCCATGACCAGACCCACCCGCACCAGACTTGACCTAGC
ATTTCCCCATTCGTCCCGCGCCGCCGTCACACACAAAAAAAAGCACAGGAGGGAATAATA
AATTGCCTCCGAAAAAAGAAAAGAAAAGCCCTTTCTTTCTGTGGAGAAAACAAAAAAGCG
CTGCTCCGTTCCTGTGGCGCGAGCAATGGATACGGGGGTGCGAGGAATTCGGACAGCAGA
ATTTGGAGATTCGGACGTCGACGGGATCCGGGCCCGCAGCAGGCCATCCTGTGGCGGGGC
GGCCCCGGGGCCCCACGGCGTGGGCTTGGGCCAATGGCAGGTCGACAACGGATATGCTCC
AGACCAACCCGGTATCGACATACCGCGATCTGCCCCAGATCCCTTAAAAACCTCCTTCCT
CCCCCTTGCCGGAACGGAACGGAACCCTTGTTGTTGCAGCAACACGGGTTACCGTTCGCG
GCATGGCGGGACAGGGAGGTTTCTAAGGGATCTGGGGCAGATCGCGGTATGTCGATACCG
GACTGGTCTGGAGCATATCCGTTGTCGACCTGCCATTGGCCCAAGCCCACGCCGTGGGGC
CCCGGGGCCGCCCCGCCACAGGATGGCCTGCTGCGAGCCCGGATCCCGTCGACGTGTCCA
CCAATCGTACGTCCGAATCTCCAAATTCTGCTGTCCGAATTCCTCGCACCCCCGTATCCA
TTGCTCGCGCCACAGGAACGGAGCAGCGCTTTTTTTGTTTTCTCGAAAGAGAGAAGGGGC
TTTTCTTTTGTTTTTCTCAGAGGCAATTTATTCGCCTCTTGTGCTTATTTTGTTTTTTTT
TAGTAGAACGTGCTTTTTTTGTTTTTTTGTTGTGACGGCGGCGCGGGACGAATGGGGAAA
TGCTAGGTCAAGTCTGGTGCGGGTGGGTCTGGTCATGGCGTAGGGGCGTACGGGCTGCGA
CAGTAGGAGGCTGCTTGCTTAATTTGGGCCGTCTCGCTTCTCCTGTTTGGGACTCCCGCC
TGTCCTCCCTGCCTGCGTCGTCTAGTGCGCATGATTCATGATTGATTTGTGGACTTTCAA
GTGTTGCTCTGCTACTGCTGACAGTAGTGGGGTGGTAGCTAGTGGCCGGCGTTGCTGCGT
CTGGTCTTTGCCCTCAAATGTCGCGTCCTACACGGCCCACGCCCGCAAACAGCTTGCATA
CTTGCATTTCCGGCAATGCGCAAACGTGCGCAATACACTATTTTTCTACTTTTGGTTCAT
ATGTGTATTTCGAGAAAGAAGATAGTACTTGAAGTTGGAGTACCGTCATTTTCCGAGCTT
TAATGAACTTCACCATTTCCCGAGTGAATTGTCATTGTCCACACTCCCTGGTTGTCCATA
GCGCTGCTCGTTCCCTCCATTCACGAATAAATGGGTAATTTTTTTTGTTTAATGAACTGA
CCATTTAGCGAAATTAATGACTCATCTAACTGAAGTCTGACTGCTGAGTTTGGTGCCAAT
GAGGATGAAGCTGAAATTTTGCAGGTCGGCGCCGAAGCAGGGCCAACGCCAAACCACATG
ACGTCGAACCTATGAAGCCATTTAGTGAAGAAAATCCTTGGCGCCCACCTGTACAATTTC
GGCTCCATTCTTGTTGGTATCGAACCTAGGGGTCAGATTCTAATAAAATTTCGCATGGGA
GCCATTACTTTTGCTAAAGAATCAGATTTGTCAAAAAAAATACCACCATTATTTTAAGTA
AGACTTTTAAATTTTGACTAACTTTATAGAGTGGAGTAGAAACATATATAACATCAAATT
GGTCGGAAAGTCCTTTTTGGTCCCCGAAATGGAGTGCTTCATGCATATTAAAAACTTTGA
AAATTATATTAACATGTTTGAAGAAAAGTTAAGAAAAATTCAAAAGGTAGCCAATGATGT
ATCCCATAAACGTGCAAAATATCTATTCGGAATGTTTCGCATTCTAAGCTACACAAAAAT
GACAAAATCATCTTTTTTTAGATTTGAAATCACCGAACTCAAGTCCACATTTTTGTAATT
TTTGTGTCGCTTAAAATATAGAACATTTCAAATTGATATTTAGCAGGTTTGAGGGATACA
TCATTTATGGAGAACCGTATGAATATAGCTGTAATAAATCATACAAGTTCTTTCTAAAGG
AAAAAAAAACTCATACTAGGATGTGAATTTTTGGCTCCTAGGTGCACCAGAACCTTTTAA
AGCAATAAAATTTAAAATACTAAAAATTATTTTAAAAATTCTATAAATCATGTGTGTAGA
GAATATATGCAGGTACCTACATGTTAAGTTTGAACATAAAACATAAAAGTATGCAACCTA
CACAAAAATATCAAATTGTGATGTTCATAATATAAGGATTAAGCGTATACTATTTACAGT
ATAACAAAGCTTCATTTTTATTTGTTTTTGTGTAGGTCACATGCGGT
>barcode01_parameter1_contig_5
CATGAACACTATTCATTGGAGGATAAGCTAGAAATATGTATGGGACAGTTATAGCTAGCT
TGTATCACATGTTATGGATGGAACCATCCGAGGTCTAATTTACTGGGATCATAGGTCGAT
GGTGGTGGTGACAATGGCACAGTGGCTTCTTCATGCACCTTGGCGAAGCGGCCTTTGACC
CGTGGCCTCAACTGGGCGTAAGCTTTTCTGGACTCATATCGGATCTGCTTCTCGTACCTC
CGTCTCTTCCTCTTCTCCCTATACCTCATCACCTTTGCACGTCTCTCGTGCACCGTTGGA
TGATGCGCCGCCACCATCATCATGTCTCCATCGATAGCCATTATCACCTCACTTCCTGCG
GTGTTAGTGCGTGTGCTCCCACATAATGGCATCTGAACATATCAAAAAAAAATCATATGA
GACAAATTAATTGTGCATAGTGAACGATCATTGTTTCATGAAGGTATTTAGTTAGTCCCT
AACCAATTATATTACTAGTTTTGACCTGTCTCATGAAATAACGGTTAGCCTTAGCCTCCT
ATCCCACGATCAGTTACAAAGGTCAGCGACCAAAAGTCCAAGACCGTCTGAAACGATACG
TTTCAACTGGCTATATATATAACCATTCATGTTCTGTGGTAGTGTCATTAGTTCTGTGGT
CAACTTGATTATATGTATGTAAAGCCTGATCAACTGAATTAGTTGGGTTTTGCACAACTA
GCCATCTTGTTTCACGCTCATTGGATGTACGGACTACATGCAAGGTTCAAGATCAAACTG
AAATTGATGATTTGTTAGAGGAGATAAGTCTAGAGAGAGAAAATCAATATTCTCCAAGTT
TTTTTTTCAAAAAGGAGGCATGCCCTGATTGATCTGTATCGATATTGATGCACAAAATCA
AATCCAAACTGAGAGTTGACCACATGAAATGAGAGGATACATCCATCTCATTGATATGTA
TTCGTTTTGACTAAATTTGGCAAGGAATATTTACCTGGACTAGACGCCTGGTGCATGAAA
GAAAAGGTGAAATTACAAAGGATTTGTTGTTGTCATATAATTTGCTAGCTTATAATTAAG
TCTTCTTTCGAGCTGAGTTTACACGTCTTTTCCTCGCCAATTTAGATATTGATATATTGT
GTAGTTCAAACATTAAATTCACTATAAAAATCTAAAAAAAAACATTCAGATTAACGATAA
CTGACTGATTTTATCCCCGACGATACAGTTGATACCCGAAACGAACAGTTCTGAAGGTAC
TGTCAATCTGCCATACATATGTTCTGTTTTGAGAAAATATAAGTACGTATGTGTTTGTTT
AAATTTTTATTGCTCCGGCCGTGTCTCAGTCCTGCTGATGGACTCCTGAGGAGAATGCGT
TGTTAGCTACCTTACTTGGAACTAATTTGTCTGTTGACTCCCGATTAATTTTTCTCAGGA
GAATCCATCCGTCAGCTAGCAGCATACACTCACACAAGTATGACGAGTAGCTAGGTAGGA
AGGGTGATCAAAGTATTAGCAGAAGAAGAGCAAAAGCCATTAATTAACCACAGGTCTACC
CCGGCCATCGATGATGTAGAATTAATTAGGCATCACTCACGGCGATGGGTGGTGTAGCCG
GTGGCATGTGTCGGCTGCCGGCGTCGACCTGGAACGTGATCAGCCCAGCTGCTGCTTGGT
GTCCATGCGGTGGGTACTGCAGGCCATGAAACGTCGACGGCGGCCTGGTGTTCTGGACGT
TGTGGTGGTCCGCCGGCGGTGGGAGCCACGTTCCCACGCTGTGGCCTTGGCCGTTGCCGA
AGAACTGGTACTCGAGCAGCGGTGGCTCGTGACGAAGAACAGGGAACATGGGGGCGTGGT
CGATGATGTGGTGGTGCAGGCAGTTGGCTACGCCGCCGCACACGCCGCATGACATAGACA
TGGACGATCGAGAGTAGCTAGCCTAGCTGAGGAAATTGAGGTCAAGTGTTTGTTTCTTTG
TTTCTGGTGTGGTGTGTGGAGGAGAGGAAGTTCAGGGAGTAGAGAGGAGCAACTGCAACT
GCGCCTGCGAGCTAGGGCTGTCTCCCCTCCTGCTTATAGCAAGCAAGACAAAGATTCGAT
CGTAGGATTAGTAAAAGGCTGATCCAAGGATTAATGAGCGGGGAGGAATAGATATCCATG
GATGGATTTCTTGCGTGCCTACGTGGATGATCCCGGGCCAAATTTTTTTGTATTGCTTGT
CGGGATCGAATCCCACATGATCTTATGCACCGCATGCCTGCTAGTCCACACAAAAGACAT
AACTAGATATTTGTAGCTTTTGCGTGTCACTCTCAGGGAATGATCCGAGAAAAGATAACA
AGCTATAGCCAGAGCCGGACTGGGCCGGGAAATAAATGGAAACCATGACAATTCTAAATA
GGGGCAAAAAAAGCGGTAAGAGAAGATTCGTGTGTATGCACATGGCCAAAGGAAAATGCA
AGTTAATGTTCAATCGTTAGAGTGGTCACTTTCGATCTAACCCTAGATTTGACGCTTTGG
TATCTTATAAAGGTGGAATTTTATTTTAGTGGGAGACGGCACTCCTGTGAGCGTCTGGTT
TTGTAGTGTGTTTGTAATAAAATTGAAGATAAACCAATAATTTAGATTTTTTTGTGTAAA
TTTGACCCGCTTTTGGTGAACTTTCAAATTAAATGGATACCATTTTACGGGGACTACCAA
AAAGTTTGAAACAATTTTTGTAAATTCTCCAAAAACACAACATCATTCGCATATGCATTT
TTAAAAACTCTAAGTGCATACTAATATTACGATATGAACATGTCGCTTAAAGTTAGGAAG
ATCTATATGCTCGTCTTCATGTCAACAATGCTTGCTAGGTCTGTCGTGGCCTCCCTTTTG
TAGAGGCAGATATGTCAAAGAATGCTGAGAGTATATGGAGGTACTACACAAGCATCTGAT
GTGTCGACAAGTTGGCGGTGAATCAATTAGGAGGGAGTCGTGGATGGGGACAAATGAGTG
TTGTGTGGTGAGTGTTGTAGGTGGAGAACAAGGAGAATACGAGGAAAGATAGTGGTGTCC
ATGAAGCTTTTGGTAGTCTTTCCGCTAAATAAAATGTGGGCAACGCTGATTGCATGGAAG
ACTCGGTGATGTCAACTGGGAGCCATCTTGGCCAAGACCCCTAGCAAGCTATACAGAATT
TAGAATACCAAGTATTATGAAGCATCCCAGTTAAACTGTAAACTTATAATACTGTGTTTA
ACTAGAAGCCCTAGTTATATTTTGGATAGTGATTTTACATTTCTTGATTCAAAATGAATA
GAAAGAATCATAGATGTATGGAAGGCGATGAGATGATTACTTGCAAAAAATCAAACAAAG
ATATGAGCATGATTATTCAGTCTTGTGCAAAGGTGACAAGAGATAACTTCGATTTTTCTA
ATCTGTTTGTGGGACACATAAATGGTCAACGTTTACATTTTCATCCTAAATCATCAAAGA
TGAAAAAACACACTAAAATATGGCTAAGGTTTGGAAGGTGGTCGTGTCTTCAAAGATACA
CCCAAAAAACTCTATGGAAAAAAAATGATAACTTGGCGAAAAAAATCGACGGGTGATATG
AAACCATATGTTCGATGGCAAAATAAAATGGCACATTGATAATTTGTTTTTTCTCATTTT
CTTGAAGGACACAAATGGTAATTCCTCAATAAATTTTTGCATGTATATATATTTGAATCG
AGGGTTCCAAAATAGAGTTAGGGTTCATTGTTTCAAGGGTCCTAAAATATACTTCAAATA
AATACTGAATCAAACTGCAAATTTTTGTTTTTGTTACAAGGATGATGTCTATGGGACACT
CATGGCCACGTACCGACAAAATGCTCAGTTTATCATGTTTTAGGGCCGTATATGTATCTT
GATGGCCATTGGCAGCCCGATGGATCCTGGGCTGTGTGTTCCTCTTCGATCCAGAAGTCA
ATATCTTATTGGCATAAAATGATGAAGTCATTTTCAGGATCTATCTTATATGTGGAGCAC
AATGAAAGGAGCTGTGTCAGATAGATGAGGAGGGTACAAAATGAATAAAGCAGGCTCTTC
CCTGCCACGCGCCGGCCGGAATCCCCCACCTTTTCGCCTTTCCACAAAGCGGAGCCAATC
GACCCA
>barcode01_parameter1_contig_6
TTGTGGTGGTGTCAATTATACATCCTCCTGCCGCCAGAGCCGGCCTCGCGCTGGCAGTTG
AAGTAGACGGCGGCGACGGGCGGGCCGAGGTTGTAGAGCTCGGCGAAGTCCCTGGTATTG
AAGTTCTGGCGCCACCCGGGCGCGTACACCGTCTGCCGGCCCAGCTGCTGGAAGAGTACG
AGCACGAAGCGGTGGATTCCCATGTTGGGGCGAGGGCTCTCGTAGCACATCACCTCCTGC
CCGAAGGAAGCACCAGTAGTTCCAGGAATATCTGTCACCAACCTGCGTACGCATACCAGC
AGCAATTGTCAGCAGTACTGAGATGCACTACCACAGACACTAGTGTGGTGGCATCGAACA
CACGTACGTCTAGTGTTTATAATCAAGGGATTTGGAGCGTGGAATTACCAATGGAGATAT
TCTCTGAGGTTGGGATCGCTTGGACTTGGCGCGTCGGGGTCTACCATCACCTGCGCATGT
ACACCATGATCAATACTAGTTCATAGTGCAGAGTAAACCTAAACATATTCATACAGTGAT
GCAATCCTTTTTTTCTCCAAGAAAGAAGACATATGCATTTTTTTTTCCGGAAAGAGGATA
AAGACCCCCGTCCTCTGCATCATTGATCGATCATATATATAGCACATGCATATTATACAT
GAAGGTGCTTGATTAATTTGCCAACACATATATGAAAGCATGTAGCCATCAAATTACATA
CGATATGATACGAGGGTGCATCTTAATTAGTGTTAGATTATATTAATTAGGCAATAATGA
GTAGTAGTACACGTACGAGTGTGTAGAAGGTCCTCATCTCATTGCCGCCGACCTCGACCC
TGGGCTGGTGGGTGACCATGGAGGGCTTGAGCTCGCAGCCGTTGGACACGGCCCGGTTCC
CGAATGTCACCCTGAGGTTAGTGGTGCGGACGAAGGGGTCCAGCACATCCCCCACAACCC
TACCAACCACCAACGGGTCCCTATCCCTCCCGGCCATCTCGTATGTTGGAGCTAGAGGTT
GACGATGACCAGGCACAGCTGAGCTAGTTAGCTAGAGTGTATTGATCTGGAGCAGGAGCT
ACCTGGATGAATGATGATGCTGATGAGTTTGGAACTGCCCCACGGCCGGTGGCCACTTTA
TATAGGCGGCAAAAGTTGAGTAGAGGAAGGGCGTGGCCTTGTCCATGTCCATGTCTAGAC
TATAGTTCTGCTTGCACACCCTGGGCTGGTCTGGGCTGCTTCTGCCTATGTGGAACATAG
ATTCTGGGGAGACCTTTCACTGCTCCTCCCCTCTCTCTTAGAATTGAATCTATCATGTGG
ATGGGATGCAGTCACCAAAGCCCTGATTTTGACCCCCTAGGCTAGTTCAGCTGAACATGG
ACATGGATTTGTCTGTTGTAAACTCGTAATAAGCTCTCGCTAATGGCCAAGGTGCTAGAC
AGCGGTTGCGTTGCGTCTGGGGCTCTCCCGGCCGCGGCCGGCCGGCAAGCCGGCACCGGG
AATGTCTGCCAACAAGCGAGACGCCCGTCCATCAATCCACGGTACTCTGCTCGATTTGAT
CGAACGTGGCAAAGATAAGCCTCACCTAGTTACGGACTGGATGGATCATGAATCAGCAGC
TAGCTTCACTTAGTCCGGACCGCCGGCCATGCATGTGTCGTTCGCCGGCATATACAAAAG
CACGCCTTTTCACGTGCGCAGTGACCACGGGGAGGGATAGGCTGTACGGTAGAGGAGTGA
TTCGCTGTTTGGCCGGGGCCGGGTGTGCGTGGTCGGAAAGAATGAAGAGGACGGGCTTAT
CAGAACTTTCCCTTACCCATTCTCACGTTGGCAGTTGAAATATAATGCAGCTACAGGCGG
TCCCAGATAATGTTCTCTGGCAAACTTTCTGGTGTCGAAGTTATGACGAACATCTGGAGC
AAACACACTTTCCTTGCACAGTTGCTGATATAGAACAAATACAATGCGGTGTATCCCTGA
AGTTGGCTGTGGGCTCACATACTCCATTAGTTCAGTTCCTGATGCATATGTCTTTCATTT
TTTGTGCATTCATGATGAATACCAAATATATATATATTTTTTCCAAAAATTTATAACTAG
TATATGTAGTAACTTCACCATTATTAACTGAAAAGCAATGCTATATTGTTAAGCTTTATG
ATCTTATATTAGTATGTCACTCTTCTTTGGGACTGTGACTTACCGAAACTACCATCCATA
TTTGCTGGTATATCCACAAGCATCCTGCAACGCCATCAAACCTCCATTAATGATTCATAT
ATAATCCAAGCATATATATAATCCAAGCCATATCCGAGTAGTCCACAGTTGGGCTATCCA
TGTTCATATAAAATATTGAAGATTGAAGAATAAAACTGAGTGTCGTGTACGTCTGCACTT
AACATCATCCAGATATTTGAAAAGATTTGCATGTTGAGGCTTGATTTCTGCTTTTTTTTC
ACTTAACATGATGCTCAATCAACTAATCGTGAGAGTTATCGGCTATACATTTAAATATCT
TCAAGTGGAATATAGTTTTAAATCATTATAGAACTATATGTATGCGCATGGCATTGAAAA
TGACTAGGTTGCTTAAGATAAGCCTTTGGACCATCCAAAGGTATCATTATTTAATTTTCC
TTTTCAGAATTTTAACCTGTTCATCTTTTACTGACATCTCAGTGCTTTGGTTAAATTATT
TTTCGTCATTTTCTTGTTCAATACACAAAACAACCTTATGCATTTTGACACCATGATGCG
AAAAGTGACATGATCAAAATTTGCTTAGGGTGATTCAAATCTTTGGAAATATATTGACAT
ATATTATGTTGTATATTACAGTAGACTTACTACTAATATATACTACCATCAAACTGTGCG
AATTCAAAAAAACAGATATATGAAATAAAATAAAGATAAAAAATAATAATTAACTTTAAA
GCTTCAAACTAAGCCATCAAGCAACTTCAAACCAAATGAATTGACATATTCGGAAGAGTA
GACTGATGGGCAAAAAACCAAGACGAGAACAAGTTGGTACGGAATTACTGTTCCTTTGTG
GTCGTATGTGGAGAAAAAATTCTGACCTTTTGCATGTCGGCAATACTAAAAATAGTATAT
CATATATGCACATATGATATGCTCGAATATGTGTCATGATACATATATGTGACGTGCATG
TGCTAGCATTTTAATCTGTTTCAGTACCACCTCATAGAACACTCTCTTAAACTAATTGAC
ACATACCTCGAGATTTAGACAAGCTAAGTGCGACAGACTAAGGCTTCTGCTTCACTCATT
AGCTGTGTTTCAAGTTAAAAATAGTCATGATTTCTAAACATTGAAAACTTACCAGTGCAA
GTATTCCTTTAAAGAAGGATTGCTCGGGTTTGGAGCATCTGGATCGACCATTACCTGAAA
AAGAACACTAATCAAACAAAAATGGAACATAACGTGAAGGATGACTTTGTATGATAAGTT
AGAAACTTTGCATTTTCATGTGCATGATAGGTGTTTTCAAGTTTCAACTATATAAACCGA
TCAAATTACAATTATAAATTATAAGGCTTGAACTTACAAGAGTGTAAAACATTCTTGGTA
CACCTCCTATTTCAACTCTAGGTTTGTCATTGATAATAGATGGTTTCATACCAACTCCAT
TGAGAACCGATCTTCCATTATACATAACCCTTAGAGGTATACGCCTATCAAAGTCATCAA
TTACATCACCTACAACACGACTTAAAACTAAAGGATCAAAAGACATCGTACACTATATAT
TTTTGGTAACACTCTTTATTGAGTTAATAGGCATGTACCATGAGAGCAGTGTATATATAA
TGAGGTTAGGTATCTACTTTGTTCATCGAAAGCAATATAAATGCATGTAAAGAATAAAAA
CTATATCCTTTATTATTTTGGCATATCGTAGGGATGCAATCGTAATACAACGCTTGCTAC
TTAATTTGGATAATAAAGATGATTTCTCCATGTATATACTGTTGTACTATCTTTAACAAA
AGCAAAGCTTATCTACTTCGTGAAGCCGTGTCAATGTGGTAGCAGCGTGAGTGGAATATC
TGCTTTGTGTGGTGAGACTATCATGTGATTCATAGCATCATCAAAAATGTAGTATATCTC
AGAAAGTTGGAAAGCAATTCCATTATTGAGAATAATATCAGGCCCTAAATTTTCTCCACC
GCAAATATTAAGTTTTTCATGTTGATGGGTGCAAGTAGCACAGACCTTTATCTGATGTTT
TGGAACATATATATGTGGGCAATTCAACGTTCTACTTATTGCAATGGAATATGTACATTT
ATGCATATGATTCATGAAATATGGTCATCTTTTGCCCAAAGAAATATAGATGATTCTTGA
TTCTTCAAAAGGCTATCCTATTTCAAAATATCCACCTCTCACTAGTTTTAGCATCGTACC
GAACGAAGTACAAGGGAGTTCTGATAAGCCCGTCCTCTTCATTCTTTCCGACCACGCACA
CCCGGCCCCGGCCAAACAGCGAATCACTCCTCTACCGTACAGCCTATCCCTCCCCGTGGT
CACTGCGCACGTGAAAAGGCGTGCTTTTGTATATGCCGGCGAACGACACATGCATGGCCG
GCGGTCCGGATTAAGTGAAGCTAGCTGCTGATTCATGATCCATCCAGTCCGTAACTAGGT
GAGGCTTATCTTTCACCACCCGCCCGGTCGACGTCGAGCAGAGTACCGTGGATTGATGGA
CGGGCGTCTCGCTTGTTGGCAGACATTCCCGGTGCCGGCACGCCGGCCGGCCGCGGCCGG
GAGAGCCCCAGACGCAACGCAACCGCTGTCTAGCACCTTGGCCATTAGCGAGAGCTTATT
ACGAGTTTACAACAGACAAATCCATGTCCATGTTGAGCTGAACTAGCCTAGGGGGTCAAA
ATCAGGGCTTTGGTGACTGCATCCCATCCACATGATAGATTCAATTCTAAGAGAGAGGGG
AGGAGCAGTGAAAGGTCTCCCCAGAATCTATGTTCCACATAGGCAGCAGCAGCCCAGACC
AGCCCAGGGTGTGCAAGCAGAACTATAGTCTAGACATGGACATGGACAAAGCCACGCCCT
TCCTCTACTCAACTTTTGCAGCCTATATCAAGTGGCCACCGGCCGTGGGGCAGTTCCAAA
CTCGTCAGCATCATCATTCATCCAGGTAGCTCCTGCTCCAGATCAATACACTCTAGCTAA
CTAGCTCAGCTGTGCCTGGTCATCGTCAACCTCTAGCTCCACCATACGAGATGGCCGGGA
GGGATAGGGACCCGTTGGTGGTTGGTAGGGTTGTGGGGGATGTGCTGGACCCCTTCGTCC
GCACCACTAACCTCAGGGTGACATTCGGGAACCGGGCCGTGTCCAACGGCTGCGAGCTCA
AGCCCTCCATGGTCACCCACCAGCCCAGGGTCGAGGTCGGCGGCAATGAGATGAGGACCT
TCTACACACTCGTACGTGTACTACTACTCATTGTTGCCTAATTAATATAATCTAACACTA
ATTAAGATGCACCCTCGCATCGTATCGTATGTAATTTGGATTACATGCTTTCATATATGT
GTTGGCAAATTAATCAAGCACCTTCATGCATAATATGCATGTGCTATATATATGATCGAT
CAATGATGCAGAGGCCGGGGTCTTTATCCTCTTTCCGGAAAAAATATATGCATATGTCTT
CTTTCTTGGAGAAAAATAAGGATTGCATCACTGTATGAATATGTTTGTGTTTACTCTGCA
CTATGGACTAGTATTGATCATGCATGGTGTACATGCGCAGGTGATGGTAGACCCCGACGC
GCCAAGTCCAAGCGATCCCAACCTCAGAGAATATCTCCATTGGTAATTCCACGCTCCAAA
TCCCTTGATTATAAACACTAGACGTACGTGTTCGATGCCACCACAGTGTAGTGTCTGTGC
TAGTGCATCTCAGTACTGCTGACAATTGCTGCTGGTATGCGTGCGCAGGTTGGTGACAGA
TATTCCTGGGACTACTGGTGCTTCCTTCGGGCAGGAGGTGATGTGCTACGAGAGCCCTCG
CCCCAACATGGGGATCCACCGCTTCGTGCTCGTGCTCTTCCAGCAGCTGGGCCGGCAGAC
GGTGTACGCGCCCGGGTGGCGCCAGAACTTCAATACCAGGGACTTCGCCGAGCTCTACAA
CCTCGGCCCGCCCGTCGCCGCCGTCTGGTCAACTGTCAGCGCGAGGCCGGCTCCGGCGGC
AGGAGGATGTATAATTGACACC
>barcode02_parameter1_contig_1
GGGGAGGGATAGGCTGTACGGTAGAGGAGTGATTCGCTGTTTGGCCGGGGCCGGGTGTGC
GTGGTCGGAAAGAATGAAGAGGACGGGCATCAGAACCGGTCCCTGCAACAACAAGGGTTC
CGTTCCGGCAAGGGGGGAGAGAGGTTTTAAGGGATCTGGGGCAGATCGCGGTATGTCGAT
ACCGGACTGGTCTGGAGCATATCCGTTGTCGACCTGCCATTGGCCCAAGCCCACGTCGTG
GGGCCCCGGGGCCGCCCCGCCACAGGATGGCCTGCTGCGAGCCCGGATCCCGTCGATGTG
TCCGCCAATCGTACGTCCGAATCTCCAAATTCTGCTGTCCGAATTCCTCGCACCCCCGTA
TCCATTGCTCGCGCCACAGGAACGGAGCAGCGCTTTTTTGTTTTCTCCACAGAAAAAAGG
GCTTTTCTTTTCTTTTTTCGGAGGCAATTTATTCCCCTCCTGTGCTTTTTTTTTGTTGGT
GTGTGTGACGGCGGCGCGGGACGAATGGGGAAATGCTAGGTCAAGTCTGGTGCGGGTGGG
TCTGGTCATGGCGTGGGCGTGCGGGCTGCGACAGTAGGAGGCTGGCTTTGCTTGCTTAAT
TTGGGCCGTCTCGCTTCTCCCGTTTGGGACTGCCGCCTGTCCTGCCTACCTGCGTCGTCT
CGTCTGCGCGCATGAAGCATGATTGATTTGTGGACTTTGAAGTGTTGCTCTGCTACTGCT
GACAGTAGTGGGGTGGTAGCTAGTGGCCGGCGTTGCCGCGTCTCTGGTCTTTGCCCTCAA
ATGTCGCGTCCTACACGGCCCACGCCCGCAAACAGCTTGCATACTTGCATTTCCGGCAAT
GCGCAAACGTGTGCAATACACTATTTTTCTACTTTTGGTTCATATGTGTATTTCGAGAAA
GAAGATACTTGCAGTTGGAGTACCGTCATTTTCCGAGCTTTAATGAACTTCACCATTTCC
CGAGTGAATTGTCATTGTCCACACTCCCTGGTTGTCCATAGCGCTGCTCGTTCCCTCCAT
TCACGAATAAATGGGTAATTTTTTTGTTTAATAAAATGACCATTTAGCGAAATTAATGAC
TCATCTAACTGAAGTCTGACCGCTGAGTTTGGTGCCAATGAGGATGAAGCTGAAATTGTG
CAGGTCGGCGCCGAAGCAGGGCCAACGCCAAACCACATGACGTCGAACCTATGAAGCCAT
TTAGTGAAGAAAATCCTTGGCGCCCACCTGTACAATTTCGGCTCCATTCTTGTTGGTATC
GAACCTAGGGGTCAGATTCTAAAATAATTTCGCATGGGAGCCATTACTTTTGCTAAAGAA
TCAGATTTGTCAAAAAAAAAATACCACCATTATTTTAAGTAAGACTTTTAAAATTTGACT
AACTTTATAGAGTGGACTAGAAACATATATGTAACATCAAATTGGTCGGAAAGTCCTTTT
GGTTCCCGAAATGCAGTTCTTCCTGCATATTAGAAACTTTGAAAATTATATTAACATGTT
TGAAGAAAAAGTTAAGAAAAATTCAAAAGGTAGCCAATGATGTATCCCATAAACGTGCAA
AATATCTATTCGGAATGTTTCGCATCTAAGCTACATAAAAATGACAAAATCTTCTTCTTT
TTTAGATTTGAAATCACTAAACTCAGGTCCACATTTTTGTAATTTTTGTGTCGCTTAAAA
TA
>barcode02_parameter1_contig_2
ACAACAAGGGTTCCGTTCCGGCAAGGGGGAGGAAGGAGGTTTTTAAGGGATCTGGGGCAG
ATCGCGGTATGTCGATACCGGACTGGTCTGGAGCATATCCGTTGTCGACCTGCCATTGGC
CCAAGCCCACGTCGTGGGGCCCCGGGGCCGCCCCGCCACAGGATGGCCTGCTGCGAGCCC
GGATCCCGTCGATGTGTCCGCCAATCGTACGTCCGAATCTCCAAATTCTGCTGTCCGAAT
TCCTCGCACCCCCGTATCCATTGCTCGCGCCACAGGAACGGAGCAGCGCTTTTTTGTTTT
CTCCACAGAAAAAAGGGCTTTTCTTTTCTTTTTTCGGAGGCAATTTATTCCCCTCCTGTG
CTTTTTTTTGTTGGTGTGTGTGACGGCGGCGCGGGACGAATGGGGAAATGCTAGGTCAAG
TCTGGTGCGGGTGGGTCTGGTCATGGCGTGGGCGTGCGGGCTGCGACAGTAGGAGGCTGG
CTTTGCTTGCTTAATTTGGGCCGTCTCGCTTCTCCCGTTTGGGACTGCCGCCTGTCCTGC
CTACCTGCGTCGTCTCGTCTGCGCGCATGAAGCATGATTGATTTGTGGACTTTGAAGTGT
TGCTCTGCTACTGCTGACAGTAGTGGGGTGGTAGCTAGTGGCCGGCGTTGCCGCGTCTCT
GGTCTTTGCCCTCAAATGTCGCGTCCTACACGGCCCACGCCCGCAAACAGCTTGCATACT
TGCATTTCCGGCAATGCGCAAACGTGTGCAATACACTATTTTTCTACTTTTGGTTCATAT
GTGTATTTCGAGAAAGAAGATACTTGCAGTTGGAGTACCGTCATTTTCCGAGCTTTAATG
AACTTCACCATTTCCCGAGTGAATTGTCATTGTCCACACTCCCTGGTTGTCCATAGCGCT
GCTCGTTCCCTCCATTCACGAATAAATGGGTAATTTTTTTGTTTAATAAAATGACCATTT
AGCGAAATTAATGACTCATCTAACTGAAGTCTGACCGCTGAGTTTGGTGCCAATGAGGAT
GAAGCTGAAATTGTGCAGGTCGGCGCCGAAGCAGGGCCAACGCCAAACCACATGACGTCG
AACCTATGAAGCCATTTAGTGAAGAAAATCCTTGGCGCCCACCTGTACAATTTCGGCTCC
ATTCTTGTTGGTATCGAACCTAGGGGTCAGATTCTAAAATAATTTCGCATGGGAGCCATT
ACTTTTGCTAAAGAATCAGATTTGTCAAAAAAAAATACCACCATTATTTTAAGTAAGACT
TTTAAAATTTGACTAACTTTATAGAGTGGACTAGAAACATATATGTAACATCAAATTGGT
CGGAAAGTCCTTTTGGTTCCCGAAATGCAGTTCTTCCTGCATATTAGAAACTTTGAAAAT
TATATTAACATGTTTGAAGAAAAAGTTAAGAAAAATTCAAAAGGTAGCCAATGATGTATC
CCATAAACGTGCAAAATATCTATTCGGAATGTTTCGCATCTAAGCTACATAAAAATGACA
AAATCTTCTTCTTTTTTAGATTTGAAATCACTAAACTCAGGTCCACATTTTTGTAATTTT
TGTGTCGCTTAAAATATAGAACATTTCAAATTGATATTTAGCAGGTTTGAGGGATACATC
ATTTATGGAGAACCGTATGATCATAGCTGTAATAAATCATACAAGTTCTTTCTAAAGGAA
AAAAAAACTCATACTAGGATGTGAATTTTTGGCTCCTAGGTGCACCAGAACCTGTTAAAG
CAATAAAATTTAAAATACAAAAAATGATTTTAAAAATTCTATAAATCATGTGTGTAGAGA
ATATATGCAGGTACCTACATGTTAAGTCTGAACATAAAACATAAAAGTATGCAACCTACA
CAAAAATATCAAATTTTGATGTTCATAATATAAGGATTAAGCGTATACTATTTACAGTAT
AACAAAGCTTCATTTTTATTTGTTTTTGTGTAGGTCACATGCGGTCATAGCAATACGTAA
CTGAACGAAGTATAGTATAAGTTACGTATTGCTGTTGTGGTGGTGTCAATTATACATCCT
CCTGCCGCCGGAGCCGGCCTCGCGCTGACAGTTGAAGTAGACGGCGGCGACGGGCGGGCC
GAGGTTGTAGAGCTCGGCGAAGTCCCTGGTATTGAAGTTCTGGCGCCACCCGGGCGCGTA
CACCGTCTGCCGGCCCAGCTGCTGGAAGAGCACGAGCACGAAGCGGTGGATCCCCATGTT
GGGGCGAGGGCTCTCGTAGCACATCACCTCCTGCCCGAAGGAAGCACCAGTTGTCCCAGG
AATATCTGTCACCAACCTGTGCACGCATACCAGCAGCAATTGTCAGCAGTGAGATGCACT
AGCACAGACACTACACTGTGGTGGCATCGAACACGTACGTCTAGTGTTTATAATCAAGGG
ATTTGGAGCGTGGAATTACCAATGGAGGTATTCTCTGAGGTTGGGATCGCTTGGACTTGG
CGCGTCGGGGTCTACCATCACCTGCGCATGTACACCATGCATGATCAATAATAGTTCATA
GTGCAGAGTAAACACAAACATATTCATACAGTGATGCAATCCTTTTATTTTTCTCCAAGA
AAGAAGACATATGCATATATTTTTTTCGGAAAGAGGATAAAGACCCCGGCCTCTGCATCA
TTGATCGATCATATAGCACATGCATATTATGCATGAAGGTGCTTGATTAATTTGCCAACA
CATATATGAAAGCATGTATCCAAATTAAATACGATACGATACGAGGGTGCATCTTAATTA
GTGTTAGATTATATTAATTAGGCAACAATGAGTAGTACACGTACGAGTGTGTAGAAGGTC
CTCATCTCATTGCCGCCGACCTCGACCCTGGGCTGGTGGGTGACCATGGAGGGCTTGAGC
TCGCAGCCGTTGGACACAGCCCGGTTCCCGAATGTCACCCTGAGGTTAGTGGTGCGGATG
AAGGGGTCCAGCACATCCCCCACAACCCTACCAACCACCAACGGGTCCCTATCCCTCCCG
GCCATCTCGTATGGTGGAGCTAGAGGTTGACGATGACCAGGCACAGCTGAGCTAGTTAGC
TAGGGTGTATATTGATCTGGAGCAGGAGCTACCTGGATGAATGATGATGCTGATGAGTTT
GGAACTGCCCAACGGCCGGTGGCCACTTTATATAGGCCGCAAAAGTTGAGTAGAGGAAGG
GCGCGCGTTGTCCATGTCCATGTCTAGACTATAGTTCTGCTTGCACACCCTGGGCGCTGC
TGCTGCTGCCTATGTGGAATATAGATTCTGTGGAGACCTTTGCTCCTCCCCTCTCTCTTA
GAATTGAATCTATCATGTGGACGGGATGCAGTCACCAAAGCCCTGCTTTTGACCCCCTAG
GCTAGTTCAGCTCTACATGGACATGGATTTGTCTGTCGTAATAAGCTCTCGCTAATGGCC
AAGGTGCTAGACAGCGGTTGCGTTGCGTCTGGGGCTCTCCCGGCCGCGGCCGGCCGGCAA
GCCGGCACCGGGAATGTCTGCCAACAAGCGAGACGCCCGTCCATCAATCCACGGTACTCT
GCTCGATTTGATCGGACGTGGCAAAGATAAGCTTCACCTAGTTACGGACTCGATGGATCA
TGAATCAGCAGCTAGCTTCACTTAGTCCGGACCGCCGGCCATGCATGTGTCGTTCGCCGG
CATATACAAAAGCACGCCTTTTCACGTGCGCAGTGACCACGGGGAGGGATAGGCTGTACG
GTAGAGGAGTGATTCGCTGTTTGGCCGGGGCCGGGTGTGCGTGGTCGGAAAGAATGAAGA
GGACGGGCTTATCAGAACTTTCCCTTAATGACCGCATGTGACCTACACAAAAACAAATAA
AAATGAAGCTTTGTTATACTGTAAATAGTATACGCTTAATCCTTATATTATGAACATCAA
AATTTGATATTTTTGTGTAGGTTGCATACTTTTATGTTTTATGTTCAGACTTAACATGTA
GGTACCTGCATATATTCTCTACACACATGATTTATAGAATTTTTAAAATCATTTTTTGTA
TTTTAAATTTTATTGCTTTAACAGGTTCTGGTGCACCTAGGAGCCAAAAATTCACATCCT
AGTATGAGTTTTTTTTTCCTTTAGAAAGAACTTGTATGATTTATTACAGCTATGATCATA
CGGTTCTCCATAAATGATGTATCCCTCAAACCTGCTAAATATCAATTTGAAATGTTCTAT
ATTTTAAGCGACACAAAAATTACAAAAATGTGGACCTGAGTTTAGTGATTTCAAATCTAA
AAAAGAAGAAGATTTTGTCATTTTTATGTAGCTTAGATGCGAAACATTCCGAATAGATAT
TTTGCACGTTTATGGGATACATCATTGGCTACCTTTTGAATTTTTCTTAACTTTTTCTTC
AAACATGTTAATATAATTTTCAAAGTTTCTAATATGCAGGAAGAACTGCATTTCGGGAAC
CAAAAGGACTTTCCGACCAATTTGATGTTACATATATGTTTCTAGTCCACTCTATAAAGT
TAGTCAAATTTTAAAAGTCTTACTTAAAATAATGGTGGTATTTTTTTTGACAAATCTGAT
TCTTTAGCAAAAGTAATGGCTCCCATGCGAAATTATTTTAGAATCTGACCCCTAGGTTCG
ATACCAACAAGAATGGAGCCGAAATTGTACAGGTGGGCGCCAAGGATTTTCTTCACTAAA
TGGCTTCATAGGTTCGACGTCATGTGGTTTGGCGTTGGCCCTGCTTCGGCGCCGACCTGC
ACAATTTCAGCTTCATCCTCATTGGCACCAAACTCAGCGGTCAGACTTCAGTTAGATGAG
TCATTAATTTCGCTAAATGGTCATTTTATTAAACAAAAAAATTACCCATTTATTCGTGAA
TGGAGGGAACGAGCAGCGCTATGGACAACCAGGGAGTGTGGACAATGACAATTCACTCGG
GAAATGGTGAAGTTCATTAAAGCTCGGAAAATGACGGTACTCCAACTGCAAGTATCTTCT
TTCTCGAAATACACATATGAACCAAAAGTAGAAAAATAGTGTATTGCACACGTTTGCGCA
TTGCCGGAAATGCAAGTATGCAAGCTGTTTGCGGGCGTGGGCCGTGTAGGACGCGACATT
TGAGGGCAAAGACCAGAGACGCGGCAACGCCGGCCACTAGCTACCACCCCACTACTGTCA
GCAGTAGCAGAGCAACACTTCAAAGTCCACAAATCAATCATGCTTCATGCGCGCAGACGA
GACGACGCAGGTAGGCAGGACAGGCGGCAGTCCCAAACGGGAGAAGCGAGACGGCCCAAA
TTAAGCAAGCAAAGCCAGCCTCCTACTGTCGCAGCCCGCACGCCCACGCCATGACCAGAC
CCACCCGCACCAGACTTGACCTAGCATTTCCCCATTCGTCCCGCGCCGCCGTCACACACA
CCAACAAAAAAAAAGCACAGGAGGGGAATAAATTGCCTCCGAAAAAAGAAAAGAAAAGCC
CTTTTTTCTGTGGAGAAAACAAAAAAGCGCTGCTCCGTTCCTGTGGCGCGAGCAATGGAT
ACGGGGGTGCGAGGAATTCGGACAGCAGAATTTGGAGATTCGGACGTACGATTGGCGGAC
ACATCGACGGGATCCGGGCTCGCAGCAGGCCATCCTGTGGCGGGGCGGCCCCGGGGCCCC
ACGACGTGGGCTTGGGCCAATGGCAGGTCGACAACGGATATGCTCCAGACCAGTCCGGTA
TCGACATACCGCGA
>barcode02_parameter1_contig_3
ATGCAGTTGGATTGAGCCATTGAGGAACCCAGGCACATTAAGCACACCTACATGTCAAGC
ACCACCATATCGTTTGGTTCAGAAATATTGCACATACCATTTTTTTCTGAAGAGGTTGTG
ACCAAAGGAGCAGCTGATTGAGCTAACAACTTCCCATGGCTTGTTCCGGTACACCCCAAC
AACGCAAATAATCGGATGGCAAAAGCATGCACATTGAAATATCTACAGCTTCACTATTCC
ATAAATTTCAGGATGTAATCGACAAATATCAAGGACGTCATGTGTATACCAGTGACGCAT
GACATGGTGCTAGTATCAAAACTTTTGAAAGGTGAATAAGACAACCCTCATCGCGCAATA
CAAGTAGTTCATGCATCGCCACAGTTTCTTCAGGTCCGTAGAGAGATAGGTTAACAAAAT
AACAGATAAGGCTGCCAACTGGTAGTCCTCCTCCAGTATATGTCGGCAGCGGAACCCTTG
GTAGTGGCCCATGTTATACAGGATGTGTTGGATCCATTTACATCAACTGTTCCACTCAGA
ATAGCCTACAACAATAGGCTAGTTCTCGCAGGTGCTGAGCTAAGGCCATCTGCAGTCGTA
AGCAAGCCGCGAGTTGATATCGGCGGCAATGACATGAGAGTTCTCTACACCCTGGTAAGC
TTTTAGTTGTAGTAGTGGACAGTACACGCTAATCCTTCAGTGATTGAACTGTTTTACATG
GTTCACTAGTATAATCGTGAAGAAATCCCATAGTAGCAGAATCATAGATGATTATTTTAT
TCCTAGCAAACTGAAACAAATCATATGTTAACTTGTTTGAGGTTATCTTTTCCTTTGAAG
ATACTAGTGGATCCAGACGCCCCAAGCCCAAGTCATCCGTCACTAAGGGAGTACTTGCAC
TGGTAAATCAAATGCAACATGTTCTTATTCTCCCCAACATCTCCACCCATTTGTGTTCTG
CCCAGACACTTTTGATATATGCTTTCTATTTATTTTTGCTCTCATTATGATATGCCTCTA
CTACTGTGCAGGATGGTGGCAGACATCCCTGGAACAACTGGTGTCAACTTTGGTATGATA
TCAAGCACACCAATTTGTTCCATGTGATTTATTATTAAACTGAATTTTGTGGATGCGGAA
ATTAAGCCATGTTAAGTTCTCTCAGTCAAACCTGTTGACTTCAGCTTGAATTTGGGTGCC
TAATTCTCTATCAAAGAAAAATTACCTAGTTCCTCCTAGGTAATCTCATTTACTAACTTG
TTGACAACATAGAATTAACAGACTCAATACACGTTAATTTCAGTTTAGCTCATAGTTAAC
CCTGGGATATGTTAAACCTAAACAAAGAATAACAATGAACAACGTAAAATGACATGCATC
TGTTTTGTAAATGAATGGCCAACTTTAAGACAAGGCCATTGTACAGCGTAAAGAAACAAG
GACTCTTAAAATAAGTGTAAACATAACATTTTCCTAGTTATTATTTGTACTTAACATATT
TTTCACATGTACAAAAACAAAATTTATGGAATCGAATTATTGTTCGATCATATGTTGGCT
TTAAAGAGTTTTGCCATATTGTTTTGCTTGCAACTAACATACACAACAGAACAAAGATTG
TGCATGTACATGAAGATGATATGACAAGACTCCTATTTGCCTAAAATTGAAGAGAGCAAA
CTAAGTTGCAGATAGCTGAGTAAATGTTTCTTCCCTCTTTAAATTCTTGACTAATTAAAC
GGAGGGTGCTATTGCAGGCCAAGAACTCGTGGTTTATGAAAGACCAGAACCAAGATCAGG
TATACACAGGATGGTATTTGTGCTGCTCCAGCAACTAGGTAGGGGGACAGTTTTTGCACC
AGACATGCGACAGAACTTCAGTTGCAGGAACTTTGCACGTCAGTACCACCTCAACATTGT
GGCTGCCTCATATTTCAACTGTCAAAGGGAAGGTGGATCAGGAGGAAGAAGGTTTAGGCC
AGGCAGTTCTGAAGGGGAGTAGAGACTGGGTACTACAGAGTACAGGCAATTGTATCCGGT
ATGGTAGTGCTGTAT
>barcode02_parameter1_contig_4
CAGGATTGTGTGGGTCGATTGGCTCCGCTTTGTGGAAAGGCGAAAAGGTGGGGGATTCCG
GCCGGCGCGTGGCAGGGAAGAGCCTGCTTTATTCATTTTGTACCCTCCTCATCTATCTGA
CACAGCTCCTTTCATTGTGCTCCACATATAAGATAGATCCTGAAAATGACTTCATCATTT
TATGCCAATAAGATATTGACTTCTGGATCGAAGAGGAACACACAGCCCAGGATCCATCGG
GCTGCCAATGGCCATCAAGATACATATACGGCCCTAAAACATGATAAACTGAGCATTTTG
TCGGTACGTGGCCATGAGTGTCCCATAGACATCATCCTTGTAACAAAAACAAAAATTTGC
AGTTTGATTCAGTATTTATTTGAAGTATATTTTAGGACCCTTGAAACAATGAACCCTAAC
TCTATTTTGGAACCCTCGATTCAAATATATATACATGCAAAAATTTATTGAGGAATTACC
ATTTGTGTCCTTCAAGAAAATGAGAAAAAACAAATTATCAATGTGCCATTTTATTTTGCC
ATCGAACATATGGTTTCATATCACCCGTCGATTTTTTTCGCCAAGTTATCATTTTTTTTC
CATAGAGTTTTTTGGGTGTATCTTTGAAGACACGACCACCTTCCAAACCTTAGCCATATT
TTAGTGTGTTTTTTCATCTTTGATGATTTAGGATGAAAATGTAAACGTTGACCATTTATG
TGTCCCACAAACAGATTAGAAAAATCGAAGTTATCTCTTGTCACCTTTGCACAAGACTGA
ATAATCATGCTCATATCTTTGTTTGATTTTTTGCAAGTAATCATCTCATCGCCTTCCATA
CATCTATGATTCTTTCTATTCATTTTGAATCAAGAAATGTAAAATCACTATCCAAAATAT
AACTAGGGCTTCTAGTTAAACACAGTATTATAAGTTTACAGTTTAACTGGGATGCTTCAT
AATACTTGGTATTCTAAATTCTGTATAGCTTGCTAGGGGTCTTGGCCAAGATGGCTCCCA
GTTGACATCACCGAGTCTTCCATGCAATCAGCGTTGCCCACATTTTATTTAGCGGAAAGA
CTACCAAAAGCTTCATGGACACCACTATCTTTCCTCGTATTCTCCTTGTTCTCCACCTAC
AACACTCACCACACAACACTCATTTGTCCCCATCCACGACTCCCTCCTAATTGATTCACC
GCCAACTTGTCGACACATCAGATGCTTGTGTAGTACCTCCATATACTCTCAGCATTCTTT
GACATATCTGCCTCTACAAAAGGGAGGCCACGACAGACCTAGCAAGCATTGTTGACATGA
AGACGAGCATATAGATCTTCCTAACTTTAAGCGACATGTTCATATCGTAATATTAGTATG
CACTTAGAGTTTTTAAAAATGCATATGCGAATGATGTTGTGTTTTTGGAGAATTTACAAA
AATTGTTTCAAACTTTTTGGTAGTCCCCGTAAAATGGTATCCATTTAATTTGAAAGTTCA
CCAAAAGCGGGTCAAATTTACACAAAAAAATCTAAATTATTGGTTTATCTTCAATTTTAT
TACAAACACACTACAAAACCAGACGCTCACAGGAGTGCCGTCTCCCACTAAAATAAAATT
CCACCTTTATAAGATACCAAAGCGTCAAATCTAGGGTTAGATCGAAAGTGACCACTCTAA
CGATTGAACATTAACTTGCATTTTCCTTTGGCCATGTGCATACACACGAATCTTCTCTTA
CCGCTTTTTTTGCCCCTATTTAGAATTGTCATGGTTTCCATTTATTTCCCGGCCCAGTCC
GGCTCTGGCTATAGCTTGTTATCTTTTCTCGGATCATTCCCTGAGAGTGACACGCAAAAG
CTACAAATATCTAGTTATGTCTTTTGTGTGGACTAGCAGGCATGCGGTGCATAAGATCAT
GTGGGATTCGATCCCGACAAGCAATACAAAAAAATTTGGCCCGGGATCATCCACGTAGGC
ACGCAAGAAATCCATCCATGGATATCTATTCCTCCCCGCTCATTAATCCTTGGATCAGCC
TTTTACTAATCCTACGATCGAATCTTTGTCTTGCTTGCTATAAGCAGGAGGGGAGACAGC
CCTAGCTCGCAGGCGCAGTTGCAGTTGCTCCTCTCTACTCCCTGAACTTCCTCTCCTCCA
CACACCACACCAGAAACAAAGAAACAAACACTTGACCTCAATTTCCTCAGCTAGGCTAGC
TACTCTCGATCGTCCATGTCTATGTCATGCGGCGTGTGCGGCGGCGTAGCCAACTGCCTG
CACCACCACATCATCGACCACGCCCCCATGTTCCCTGTTCTTCGTCACGAGCCACCGCTG
CTCGAGTACCAGTTCTTCGGCAACGGCCAAGGCCACAGCGTGGGAACGTGGCTCCCACCG
CCGGCGGACCACCACAACGTCCAGAACACCAGGCCGCCGTCGACGTTTCATGGCCTGCAG
TACCCACCGCATGGACACCAAGCAGCAGCTGGGCTGATCACGTTCCAGGTCGACGCCGGC
AGCCGACACATGCCACCGGCTACACCACCCATCGCCGTGAGTGATGCCTAATTAATTCTA
CATCATCGATGGCCGGGGTAGACCTGTGGTTAATTAATGGCTTTTGCTCTTCTTCTGCTA
ATACTTTGATCACCCTTCCTACCTAGCTACTCGTCATACTTGTGTGAGTGTATGCTGCTA
GCTGACGGATGGATTCTCCTGAGAAAAATTAATCGGGAGTCAACAGACAAATTAGTTCCA
AGTAAGGTAGCTAACAACGCATTCTCCTCAGGAGTCCATCAGCAGGACTGAGACACGGCC
GGAGCAATAAAAATTTAAACAAACACATACGTACTTATATTTTCTCAAAACAGAACATAT
GTATGGCAGATTGACAGTACCTTCAGAACTGTTCGTTTCGGGTATCAACTGTATCGTCGG
GGATAAAATCAGTCAGTTATCGTTAATCTGAATGTTTTTTTTTAGATTTTTATAGTGAAT
TTAATGTTTGAACTACACAATATATCAATATCTAAATTGGCGAGGAAAAGACGTGTAAAC
TCAGCTCGAAAGAAGACTTAATTATAAGCTAGCAAATTATATGACAACAACAAATCCTTT
GTAATTTCACCTTTTCTTTCATGCACCAGGCGTCTAGTCCAGGTAAATATTCCTTGCCAA
ATTTAGTCAAAACGAATACATATCAATGAGATGGATGTATCCTCTCATTTCATGTGGTCA
ACTCTCAGTTTGGATTTGATTTTGTGCATCAATATCGATACAGATCAATCAGGGCATGCC
TCCTTTTTGAAAAAAAAACTTGGAGAATATTGATTTTCTCTCTCTAGACTTATCTCCTCT
AACAAATCATCAATTTCAGTTTGATCTTGAACCTTGCATGTAGTCCGTACATCCAATGAG
CGTGAAACAAGATGGCTAGTTGTGCAAAACCCAACTAATTCAGTTGATCAGGCTTTACAT
ACATATAATCAAGTTGACCACAGAACTAATGACACTACCACAGAACATGAATGGTTATAT
ATATAGCCAGTTGAAACGTATCGTTTCAGACGGTCTTGGACTTTTGGTCGCTGACCTTTG
TAACTGATCGTGGGATAGGAGGCTAAGGCTAACCGTTATTTCATGAGACAGGTCAAAACT
AGTAATATAATTGGTTAGGGACTAACTAAATACCTTCATGAAACAATGATCGTTCACTAT
GCACAATTAATTTGTCTCATATGATTTTTTTTTGATATGTTCAGATGCCATTATGTGGGA
GCACACGCACTAACACCGCAGGAAGTGAGGTGATAATGGCTATCGATGGAGACATGATGA
TGGTGGCGGCGCATCATCCAACGGTGCACGAGAGACGTGCAAAGGTGATGAGGTATAGGG
AGAAGAGGAAGAGACGGAGGTACGAGAAGCAGATCCGATATGAGTCCAGAAAAGCTTACG
CCCAGTTGAGGCCACGGGTCAAAGGCCGCTTCGCCAAGGTGCATGAAGAAGCCACTGTGC
CATTGTCACCACCACCATCGACCTATGATCCCAGTAAATTAGACCTCGGATGGTTCCATC
CATAACATGTGATACAAGCTAGCTATAACTGTCCCATACATATTTCTAGCTTATCCTCCA
ATGAATAGTGTTCATGAGAGCACACAACTGAACGAAGCATAC
>barcode02_parameter1_contig_5
TGGAAAAGGCTCAGTGTGGGAATATGTATCTCATAACACGTCCCTGAATAACCACTGCGA
TGACCTTCGGCAAGGCACCTATTGATCCATCACAATTAAGAGATTACCCCATGGTTATTT
GTGAAGTATGATGAGTCCTCTCTTATCCCCTCCTTTCATAGAATAGTGCACCGCCCACGG
TATGTCACTTCCCGCCGTATGCACTATCCTACTTCTGAAGGTAGTTCCCTCGTGCGACCC
TTAGGTAAATGTTACATGCTCGACTTCATATAACATCGCATGAGAGAGGTAACCCTGATC
ATAATAGACATGAGCCCGGAGCTTGAACAATAACAGGAGATTTAACGGTGGGTGTTACTA
GTGATCATATGAGAGTGAGCACCAAAAACCAACGGTCCCATACCAGAAGATGACATGCAG
TACAAGCACAAGTGCTCGTACCAGAGGTTCCGTCGCTTGTTTCGACCATATGAGGCCCGA
GAGAGGTAACCCTAGATCAGAATTTTTCAAACTTTGTTTCTTCTTCTTCTTCCAAACCTT
CAAGAAACCTCAAGGGATCTCTTTCCCTGCTCGTTTTTGGTTCGATTCCTTGTGCAAGAG
GCTCTATGACATGTTTCTCGTTTGATTCGCCATTTATTTTTTTGTGAATCCACGCTCAAT
CCCTTGTCATTAGTAATTACGGTGCAAACTCATTCTTGGACTCTTTTTTTGTTGAGGTAG
TACAGTAGATTTTTGAGGTCTAGAAGAATCATCATTTCTTAGTTCTATTGGACCAAACGT
GTTCAAACTCAATCCCAAACTACCATAACAACCTGTTTAGGATTAGCCAAGCCTACTTAA
GTATTGCATGTCTCTAGCTGCGCGCTGTTGTCGCTATGTGATCTTGTCAATGCTAAATGA
ATATGCATGTATCTCTATGGACGGTTTGCTGTCATGTCTATCGCTGTTCGCATCACATGA
ACCTGCCGGCCGGAATGGATCGAAGCTAGGTGCGGTGCGCATGCTTGGAGAACTATTGCT
CCACACATATATCCATCCATGGGAATATATGCCATCTCATCTTTTCTTTCTTTTTGTAGA
ATAGCTTTTGCTTCCATTTCAGGACGGCACATTGGAACACAAATAGCCGTAGAGCTGCAT
CTCGTCCACACAGCCGGTGGTGCTCTCCGTTGTGGTGTGGCCAGAAGGTGCCTGCCCACG
CGGGTACTCCGGCGAGCTCAACACACTGTGTGGACCGTTTTGCTTCCCTTTAGGAAAGAC
AAAAAGACGGTGGATTCCGGCCAGTCGGTGTGCATTCCTCGACTGATCGATGCATTCCCC
GCTTTATATATTCATCTATGTTATTGCACCTTCTTGATCTGCATCATCATATAATCCAAT
AATAATGGTTATGTGCCAACTTATCATTTTATAAAGCTTTTCCGCACAACATGAATTTCT
ATCTCTCTGAAACTTCAGAAACATTTCAAAATCCATAAATGTATGCAAATGGTATCCAAA
TTAAACTTTGACCATTCATGCGGTGTACAAATAGATAATATGAATATAGTTTATATGTTG
TCAATTTTACACAAGATGGAAATAATTGTATTTTTTAATTTATTTCCACAAGCTACCATT
CCATTGCATTAGACATCTGTGATTGTTTCTATTTATTTGAAAACAGAAACATGTAAAAGC
ACTATCCAGCAAGGAGCTATAGGGTTCAAGTTAAACAGTCCAGAATTGATGATGCACTGT
ATTACTCTCTTAATTTGCAAATAGCTAGCTAGAGACCATGCATAGAGGTGTCGGTCCATG
CAAATCATAGTCGTTGCCGACATTTTTATCCATGGAACGCTCCTTCTAATTGGGTTGGTG
GAGGTTTTACCGACATGGTGTGGACCGGTTCAAAGGTGACTTCTCCAACGGGAGACGGGG
ACCTTGATGACTAGGTACTTTTGCTGAAATAGAATTCTCTTGGTTTCCATTTATTTCCTG
GACCGGCCCTTTGTTCTCTTTTCTTGGGTCATTCCCTGAGAGTGACACAAAAAGCTACAA
ATATCTAGTTGCGTCCTTTGTGTGGACTAGCATATGCAGGCAGCGCATAAGATCATGTGG
GATTCGATCATCCACGTACGCAAAGAAAGAATTGAACGAAATCTATGGAGTGATCGCGCA
TATCTATTCATCTCTGCCCATTAATCTTCATACCCCCTTTTACTAATGAATCCTTCAGTC
GAATCTTTTACTTGTTAGCTATATGATCGGAATGCAGGGCAGCAGGAGACACACACCGCC
TCCTAGCACTAGCATAGTCTTACGCAGTTGCTGCTCCGCTCCCTTCTCCCATCTAGTCTC
CTCCACACACCCCACCGCACCAGAGCAAACAATCGTACCCTTGACCTTGAGTCCATGTCC
ATATCCATTTCATGCAGCGTGTGCGGCGGTGTCGTGGGCAACTGCCTGCACCACCACCCC
CCCCCCCCCCCCCCCCCCCCCCCCCCCCCCCCCCCCCCCCCCCCCCCCCCGCGTGTTCC
>barcode02_parameter1_contig_6
CCCGATGCCACCACAGTGTAGTGTCTGTGCTAGTGCATCTCACTGCTGACAATTGCTGCT
GGTATGCGTGCGCAGGTTGGTGAAGAGTAGCAGGACAGATATTCCTGTGGGACAACTGCT
GCTTCCTTCGGGCAGGAGGTGATGTGCTACGAGAGCCCTCGCCCCAACATGGGGATCCAC
CGCTTCGTGCTCGTGCTCTTCCAGCAGCTGGGCCGGCAGACGGTGTACGCGCCCGGGTGG
CGCCAGAACTTCAATACCAGGGACTTCGCCGAGCCTCTACAATCCTCGGCCCGCCGGTCG
CCGCCGTCTACTTCAACTGTCAGTCGCGAGGCTTGGCTCCGGCGGCAGGAGGATGTGCAC
TGACACCACCACAAAGCAATACAACTGAACGAAGTACAAGGCGGATTTCGGAAGAAGTAT
TGCTTCTCCTCCCACCAGATCCTGATTCTCTCTGGCAGTTGAAGTAAACTGCAGCAACTG
GAGACCCAAGATTGTAAATTTCTGCAAATTCTCGAGTATTAAAGTTTTGACGCCAGTTTG
GTGCATATACAGTTTGCCGCCCAAGCTGCTGGAATAGGATAAAAACGTAACGGTGGATAC
CAGCTGTTGGTCTCGGGCCTTCATAGCAGACAGTTTCTTGCCCTGCAGGTGAATAGTTAC
ATATTTGTGTTTTTTCCCTTAAACACAAGTTTCATGGTTTATACTTACCAAAGTTTGATC
CAGTACCTCCTGGAATGTCTGATACCATCCTGTAGCATATCACAGTATATAGTGACAAAT
TTTATTGCATTAAAACCAAATTGATTATTATAGATACATATGTGAGGAGGCCATGATTTA
TCATTATTAAGCATTTGTTGTTTTAGCCAGAAAACCTTTTTTTTCATGTGTAAGACATCG
ACATCTCTCCTCTTTTTAAAGGATACTTCCAGTACCCATCCATATTAAGAAGGGAAAAAA
CAGGCTTACATTTCTTCCATCAAAACAATATAAGCCATATTCGTGTTTTTACACTCAGAA
TAATTATTGTAGGAAATGATAATGTATTTTTTTTCCATATGAATGTCGAAATTTAACTCT
AAAGTATTCAAAACAGCTACTTATATTTCCAAAAATAAATAAATAAAAATAAAACAAAAA
TATAGAAAGACAGAAAAGAAAGTAGGCTGCCAATGTGAATCCTTACTGAGTAGAATATTT
GCAATTCAAATATTACTACTAGCGAATAATTAACGTTAATTTGTAACCTATTTAAAAGTA
AATAACAGAGATTTTAAAAAATCTGGCGTACGCATATGAGTAGGTAGTATTTATGGTGCA
ATAAGTTTCCAACAACAAAAGAATTTATGGAAAATATTAGCCAAATGATAGGATGCGGAA
AGTAGTTTTATGAGAAACAGGGACATGGACAAATTCCCACTTTTTAAATGTGAATAATTG
GAATTTCATGCCATCATCTTGTGTGAAAAGGTCAGAAACTTGTGGTTGTAGCCTCGTAGG
GCTATCTAATGTGCATGACCTAATAGCATGAGTTCTTCTTATGTGGCATTAGCTTTCTCA
TGTATACATGAACCAACCACTTAATTTGAGAAGAAAATGACTAGTACGATTGAGGAATCA
ATTGGAAAAAAAGAAAGACCCCGCACTTGGTCTTTTCATAAGTGCCACTATTAGTTCATT
CAATACCTTAGATGGACCCTAAAAAACTTACACCATTTATGATAAATATTTGAAAAGTTT
TTCATAAAATTGTTAAATTGACCCCAATGCGAAGGAGGTCAAGGGAGGTGGCAACCCTCT
TAGATGGGCAGTGCCCACGCTGACGGCGATCAATCTGACCGGTCAGGTCGCACAGGTTCA
AAGGGCAGCGTCTCAAGACGGAGGCGGGATAGCGCTCCGTCCAAAAACTGTACATTTTGT
TTACTGCTTTAAATATGAATTCAAACAGCAAACGTGTATGACCGTTGCGAATGTGTCTAT
TCGTTTCGGAACCATCACCATCGACAAATGTCTTCCTCTGTATATACTTGGACACCTTCG
CTTTCAAAAAATATTTTTCTGTTTTTTCCGAATCAATATCTCTGTTGCATTATCTCATCA
AATAAGAGTGTTCTTTTGATTTGTGCAAATAACCACAACTTGCACAAAACATACTCCACT
ATATCCTAAATGAAGCTTTTCTTGAAAGCCTCTGAAAAAGACGAAAACATTCTTGAAGGA
AAGCGATTCAATCATGTCCTGGAAGTGATATATCTGGATAATACTAGAACAAAAATACCT
ATATTAAGGGAGAAAATTGAAAATTTGATGGACCCTAAAAAGCTTATAGTGTTTAGACTA
TATATAATACATGCACCAAAGGACAAAATCGGACATATGTTATATTTTATGCCAGGTATG
TTATATACAACGGAGTCGTTACCAAAATATTTTCAGAGCCTGAAAATATTATGGAAAATA
TCCATGCAAAGCACATGCAATTACCACATTATACTTACAAGGCTTATACGCATTCTTTGT
ATTAAAATCCCCAAAATCTTACCAATGCAAATACTCCCTAAGATGCGGATTACTTGGGCT
AGGGGCGTCTGGGTCCACCATCACCTGCAGTATACAGAAAACATGTTGAATAGATTTGAC
ATTTATGTACCTCACAGTTGTTGCACACCTTGTAAAAGTGCAATTGAGTTAAAAATTGAT
ATGTTTTATATTTCCAATTGTAAAACACTTAACTGGGAGTGTGAGTGTATACCAAGTTAA
ATTTGCTCTGCTTAGAATTTTTACTGAGTACGTATGTACTCTTTATTATTTCCCCTATAA
GCAATGTCTTAGTTGCTTGCAATTTGCAACCTTAATTGCTGTTAGCAAGGTTCTACTATT
TGCTCGATTTGACCTAAACATACACGGTCCATTTTCAAAATATTTTACCAGGAATTTAAG
AAATATAATCGACTACTAGCTTGGATAGCTATAACTATTGGCTCCACCCCTGATGGATAT
ATCCTTGAAAAGTTCAAATCCAAATTCCAACATCAAGGTTTGCATTTTCATTTGCATTAA
ACACATTCAAAACATATAATGAGAAAGCCGGCAGGGATAAATTTACAAATTGGAGTTATT
TAATTCCTTACTAGTGTGTAGAACGTTCTAAAATCATCACCTCCGATCTCAACTCTAGGT
TTCTGAGTTATTTGAGATGGTTTAAACTCACGCCCATTGGTTACCTCCTTCGTTGGGTAT
ATTATTCTTAAAAGAACACTTCTTGTGAATGGAGATATTACATCACCAACTATTCTACCT
ACAATTAAAGGGTTGCTTTCTCTCGCCATATATCTAAGGAGAAATTTTGGATGCTCCTCT
TTCTTATATATTGTATATATATGTGGGATATTTGATGATTTTTTTGCTTGATGTTTAGAT
ACAAGTTCGACTGTCATCTATTTATACTGGCTAAAGCTGATACCATTTGTCGAATCCATT
TGGTTCTCTTTTGTTGTAGAAACCACTAATGCGTAGATTTATGATTTTCATCACTACTTT
TTAGCAAGTGGGCATCTCCTTCTATAAACCAATTGAGTCATGATTCATCAAGGGTAGAAG
TGGTACAGCTAATTCTAGTGCGAATTTGCCCTTGCACTTTTATAAATGTGCTAATCGCAG
TGTGTATTTGGTACTTGGGATACAAATAAGCATCTGATATCCTACATTTAATGCTGTTAG
ATGTCATTGTACCGATTCGATTTAACATCTGCTAGTTCCTTGTATGGTTACTGTGCACTT
AAACATGAAAATTATCTCTGTAATGGCATCACTATATCATGATATCATCAGCAGATTTTG
GTAAATCTGTGCAAGTGACATATGTACACAGTGAATCTAGGAATCATGTTTTACGGATGA
TTTTAATATATTTTGAAATGACTATAGTTTATAAGGTAATAGATAGCCTAACCATTTACC
AACAGCGACAATTAAGTTTCAGATGCTTGTAATATTTGGATATCTAATACTTAGGATTTC
AGAGAATGAAATGATATAAAAGAGTGGGATTGTAGAAAAGCAGATTTTCTTTATTGAAAA
ATGAATTGAATGAATAATACATTCTGTATTTGCTTGCTATTTATGATGCAGCTTAAATAC
CACATTCACTTGGATCGGTTATACAAGCCCACTATTGCAACCACATTCTATTTGCTATAT
TTGTCTTGAGATAATATCATCAGCCGTTCATACTCTCACTCTCATTGCCCCCTATCAAAC
TGATCTAGGGTCAGGGATTTGAGATCTTCCCCAAATCGGTATAATACGTAACTGAACGAA
GTACAAGTAGCGCGCACCATGAACGCTGATCATGCATGGTGTACATGCGCAGGTGATAGA
CCCCACGCGCCAAGTCCAAGAACTTGAACCTCAGAGAATACCTTCATTGGTAATTCCACG
CTCCAATTCCTTGATTATAAACACTAGACGTACGTGTTCGATGCCGGCCACCACACTAGT
GTCTGTGCTAGCCAGTGCATCTCACTGCCGACAATTGCTGCCAGGCGTGTGAAAGCACAG
CAAGACTCCTGGGACAACTGCTGCTTCCTTCGGGCAGGAGGTGCATGTGCTACGAGAGCC
CTCGCCCCAACATGGGGATCCACCGCTTCGTGCTCGTGCTCTTCCAGCAGCTGGGCCGGC
AGACGGTGTACGCGCCCGGGTGGCGCCAGAACTTCAATACCAGGGACTTCGCCGAGCCTC
TGCTGGTTCGGCCTGCCGGTCGCCGCCGCCTACTTCAACTGTCAGCGCGAGTACCAGCTC
CGGGCACCTTCGAGGAGGCACTGACACCACCAC
>barcode02_parameter1_contig_7
AAAACTAGTGAGAGGTGGATATTTTGAAATAGGATAGCCTTTTGAAGAATCAAGAATCAT
CTATATTTCTTTGGGCAAAAGATGACCATATTTCATGAATCATATGCATAAATGTACATA
TTCCATTGCAATAAGTAGAACGTTGAATTGCCCACATATATATGTTCCAAAACATCAGAT
AAAGGTCTGTGCTACTTGCACCCATCAACATGAAAAACTTAATATTTGCGGTGGAGAAAA
TTTAGGGCCTGATATTATTCTCAATAATGGAATTGCTTTCCAACTTTCTGAGATATACTA
CATTTTTGATGATGCTATGAATCACATGATAGTCTCACCACACAAAGCAGATATTCCACT
CACGCTGCTACCACATTGACACGGCTTCACGAAGTAGATAAGCTTTGCTTTTGTTAAAGA
TAGTACAACAGTATATACATGGAGAAATCATCTTTATTATCCAAATTAAGTAGCAAGCGT
TGTATTACGATTGCATCCCTACGATATGCCAAAATAATAAAGGATATAGTTTTTATTCTT
TACATGCATTTATATTGCTTTCGATGAACAAAGTAGATACCTAACCTCATTATATATACA
CTGCTCTCATGGTACATGCCTATTAACTCAATAAAGAGTGTTACCAAAAATATATAGTGT
ACGATGTCTTTTGATCCTTTAGTTTTAAGTCGTGTTGTAGGTGATGTAATTGATGACTTT
GATAGGCGTATACCTCTAAGGGTTATGTATAATGGAAGATCGGTTCTCAATGGAGTTGGT
ATGAAACCATCTATTATCAATGACAAACCTAGAGTTGAAATAGGAGGTGTACCAAGAATG
TTTTACACTCTTGTAAGTTCAAGCCTTATAATTTATAATTGTAATTTGATCGGTTTATAT
AGTTGAAACTTGAAAACACCTATCATGCACATGAAAATGCAAAGTTTCTAACTTATCATA
CAAAGTCATCCTTCACGTTATGTTCCATTTTTGTTTGATTAGTGTTCTTTTTCAGGTAAT
GGTCGATCCAGATGCTCCAAACCCGAGCAATCCTTCTTTAAAGGAATACTTGCACTGGTA
AGTTTTCAATGTTTAGAAATCATGACTATTTTTAACTTGAAACACAGCTAATGAGTGAAG
CAGAAGCCTTAGTCTGTCGCACTTAGCTTGTCTAAATCTCGAGGTATGTGTCAATTAGTT
TAAGAGAGTGTTCTATGAGGTGGTACTGAAACAGATTAAAATGCTAGCACATGCACGTCA
CATATATGTATCATGACACATATTCGAGCATATCATATGTGCATATATGATATACTATTT
TTAGTATTGCCGACATGCAAAAGGTCAGAATTTTTTCTCCACATACGACCACAAAGGAAC
AGTAATTCCGTACCAACTTGTTCTCGTCTTGGTTTTTTGCCCATCAGTCTACTCTTCCGA
ATATGTCAATTCATTTGGTTTGAAGTTGCTTGATGGCTTAGTTTGAAGCTTTAAAGTTAA
TTATTATTTTTTATCTTTATTTTATTTCATATATCTGTTTTTTTGAATTCGCACAGTTTG
ATGGTAGTATATATTAGTAGTAAGTCTACTGTAATATACAACATAATATATGTCAATATA
TTTCCAAAGATTTGAATCACCCTAAGCAAATTTTGATCATGTCACTTTTCGCATCATGGT
GTCAAAATGCATAAGGTTGTTTTGTGTATTGAACAAGAAAATGACGAAAAATAATTTAAC
CAAAGCACTGAGATGTCAGTAAAAGATGAACAGGTTAAAATTCTGAAAAGGAAAATTAAA
TAATGATACCTTTGGATGGTCCAAAGGCTTATCTTAAGCAACCTAGTCATTTTCAATGCC
ATGCGCATACATATAGTTCTATAATGATTTAAAACTATATTCCACTTGAAGATATTTAAA
TGTATAGCCGATAACTCTCACGATTAGTTGATTGAGCATCATGTTAAGTGAAAAAAAAGC
AGAAATCAAGCCTCAACATGCAAATCTTTTCAAATATCTGGATGATGTTAAGTGCAGACG
TACACGACACTCAGTTTTATTCTTCAATCTTCAATATTTTATATGAACATGGATAGCCCA
ACTGTGGACTACTCGGATATGGCTTGGATTATATATATGCTTGGATTATATATGAATCAT
TAATGGAGGTTTGATGGCGTTGCAGGATGCTTGTGGATATACCAGCAAATATGGATGGTA
GTTTCGGTAAGTCACAGTCCCAAAGAAGAGTGACATACTAATATAAGATCATAAAGCTTA
ACAATATAGCATTGCTTTTCAGTTAATAATGGTGAAGTTACTACATATACTAGTTATAAA
TTTTTGGAAAAAATATATATATATTTGGTATTCATCATGAATGCACAAAAAATGAAAGAC
ATATGCATCAGGAACTGAACTAATGGAGTATGTGAGCCCACAGCCAACTTCAGGGATACA
CCGCATTGTATTTGTTCTATATCAGCAACTGTGCAAGGAAAGTGTGTTTGCTCCAGATGT
TCGTCATAACTTCGACACCAGAAAGTTTGCCAGAGAACATTATCTGGGACCGCCTGTAGC
TGCATTATATTTCAACTGCCAACGTGAGAATGGTAAGGGAAAGTTCTGATAAGCCCGTCC
TCTTCATTCTTTCCGGCCACGCACACCCGGCCCCGGCCAAACAGCGAATCACTCCTCTAC
CGTACAGCCTATCCCTCCCCGTGGTCACTGCGCACGTGAAAAGGCGTGCTTTTGTATATG
CCGGCGAACGACACATGCATGGCCGGCGGTCCGGACTAAGTGAAGCTAGCTGCTGATTCA
TGATCCATCGAGTCCGTAACTAGGTGAAGCTTATCTTTGCCACGTCCGATCAA
>barcode02_parameter1_contig_8
TGACCGCATGTGACCTACAATATGCAGAACATGAACAAGGAGTTACCTGAACTCTTTGGC
ATGCTAAAGCTGCTGAGATTGAGATCAAGAAAGAGCACCAAGTGTTGATGGTCAACATTG
AGACGACTCAGTTTCAAGAAACAGGGCAAGTCTAAGCGGGAAAATTCAAGAAGGGTGGCA
AGAAAGCTGCCACGCCTCCTGTGAAACCTAAGAACGGCCCTAAGCCTGATGCTCGAGTGC
TATTACTGCAAGGGGACGGGACACCTGGAAGCGTAATTGCTCCAAGTATCTGGCTGATCT
GAAGAGCGGCCTTGTCAAGAAGAAGAAAGAAGGTATATCTGATATACATGTTATAGATGT
TCATCTCACTGGTCCTCGTTCTAGTACCTGGGTATTTGATACTGGTTCGGTTGCTCGGCA
TTTGTAACTCGACACAGGAACTAACCCCCCCCCCCCCCCCCCCCCCCCCCCCCCCCCCCC
CCCCCCCCCCCCCCCCCCCCGCCCGCGCCCCCCGCAGGATGAAGTGACGATGCGCGTTGG
AAACGGATCCAAGGTCAATGTGATCGCAGTCGGCACACTTCCTCATACATCTACCTTCGG
GATTAGTTTTAAGCCTAAATAGTTGTTATTTTTGTACCCGCGTTGAGCATAGAAAGCATT
ATGCCTCGGATCTTGTTTAATGCAAGACGGTTATTCATTCAAGTTCACGAGGGATAATCG
GTTGTTCTACTTTTATGAATAATATCTTTTATGGTCGAGCACCTGAACTGGCAATGACTT
ATTTCTGTTAGATCTCGATAGTAGTGATACGCATATACATAACATTGATGCTAAGCGAAT
TAAATTGAATGATAATTCTGCCCTTATGTGGCACTGTCGTCTTGGTCATATTGGAGTGAA
ACGCATGGAGAAACTCCATACCGATGGATTTAGCTGAATCACTTGACTTTGAGTCACTTG
ATGTAGACTGCGAAGACATTGTCTAATGGGCACACACTGAGAACTATGCACTCCATTTTC
TGGATATGACTGGAGCTGCGAGCAATCATCTGACTTATTGTGTAAATCATATCTCTACGT
ACCTGAAGAAACTGTGCGCGACGCAATGAGCTGCTAGCATTGCGCGATGAGGGTTATCGT
TATGTTCTAACCTTCACAGTATTGATCTGAGTAGACTATGGGTCATGCATCTACTTGTAT
GACACATGACGTCCTTGATACTTTGTCAGAAGTTTAACGAATCCTGAAATTTAAGTGGAA
ATCAACGTAAGCATGAAGATTAAATTTCAATGCATGCTGATTGCGGATGCGAATATCTGC
GTTGTTGAGTGTAATGGCATGCATTTAGCCATGCGGAAGTTGTTAGCTCAATCAGCTGAC
ACCGCTGGGCACAACCTCTTCAGACGAAAACGGTGTGTCCAATGTCATCTGAACTCCTTA
CGATATGGTGTGTGCTATGACATGTAGCTGTGCTGAATGTGCCTGGTTATCATTTCGGAG
ATGGCATTAGATCCAACTGCATGTTTATAGGGGTATGAAGTATTTTATCTTGTACATTTT
GGCATGTCACGTACTTGCACAGCATTAACAAATATTTTTCCCTTCTGGAAACTCATGGTT
TTTATAGCTTAGGGTCATTATTTCATTCAAATTCAGGGATTATAGGAATGTAATAGTGGA
AATAGAAAACATATAGTTGCAACCCACAGTTCCACTCTGGCGAGGAGCCTGGCCACATTA
GCATTGTTTACAAGGTGAATTGTTTCTACTGGAACCTGCCAAGTTGCAGAGATACTCTAT
GTTAGAACATGGTCATCATTCTTCTGTTCTCGCTGAAAACATGAGCTGCAGGCATCTTCT
TGAAGCCATTGCTATGCTCTGTGCAAACTTTAACAAAGATCTAAGGTAGTATATCCATAC
TATCTTTTTCGTCTTAGGACTTTGCTACCTCTATTATTTAACATATAATAGAACGTATTA
CAACATTGATTTCTCTTTTGTTGGCTTGATTCTTAACCTTGCCTTAGAAACAGTAATGCA
ACACAGCAGACCATCGTGTGCTTTAGTAAAAAAAATTTTTTGCCAGTTTTTTTGTAGTAC
CGTTCAGTTTTTATTTGATAGGCTATCCTATCTGTACATGAGGATACAAGCTTGGGCTAG
CTGATTGGGCCAACCCAACAACCCATCTAATTGTTTGCTATGTGCACAAAGTAAACTGTC
TGTTTAGTGGAAGTAATAACCATTAATTTGATAAAGCGGGCCGTGTGTTGGTCCACACTT
GCATCCCTATC
>barcode03_parameter1_contig_1
TGTGGTGGTGTCAATTATACATCCTCCTGCCGCCGGAGCCGGCCTCGCGCTGACAGTTGA
AGTAGACGGCGGCGACGGGCGGGCCGAGGTTGTAGAGCTCGGCGAAGTCCCTGGTATTGA
AGTTCTGGCGCCACCCGGGCGCGTACACCGTCTGCCGGCCCAGCTGCTGGAAGAGCACGA
GCACGAAGCGGTGGATCCCCATGTTGGGGCGAGGGCTCTCGTAGCACATCACCTCCTGCC
CGAAGGAAGCACCAGTTGTCCCAGGAATATCTGTCACCAACCTGTGCACGCATACCAGCA
GCAATTGTCAGCAGTGAGATGCACTAGCACAGACACTACACTGTGGTGGCATCGAACACG
TACGTCTAGTGTTTATAATCAAGGGATTTGGAGCGTGGAATTACCAATGGAGGTATTCTC
TGAGGTTGGGATCGCTTGGACTTGGCGCGTCGGGGTCTACCATCACCTGCGCATGTACAC
CATGCATGATCAATAATAGTTCATAGTGCAGAGTAAACACAAACATATTCATACAGTGAT
GCAATCCTTTTATTTTTCTCCAAGAAAGAAGACATATGCATATATTTTTTTCGGAAAGAG
GATAAAGACCCCGGCCTCTGCATCATTGATCGATCATATAGCACATGCATATTATGCATG
AAGGTGCTTGATTAATTTGCCAACACATATATGAAAGCATGTATCCAAATTAAATACGAT
ACGATACGAGGGTGCATCTTAATTAGTGTTAGATTATATTAATTAGGCAACAATGAGTAG
TACACGTACGAGTGTGTAGAAGGTCCTCATCTCATTGCCGCCGACCTCGACCCTGGGCTG
GTGGGTGACCATGGAGGGCTTGAGCTCGCAGCCGTTGGACACAGCCCGGTTCCCGAATGT
CACCCTGAGGTTAGTGGTGCGGATGAAGGGGTCCAGCACATCCCCCACAACCCTACCAAC
CACCAACGGGTCCCTATCCCTCCCGGCCATCTCGTATGGTGGAGCTAGAGGTTGACGATG
ACCAGGCACAGCTGAGCTAGTTAGCTAGGGTGTATATTGATCTGGAGCAGGAGCTACCTG
GATGAATGATGATGCTGATGAGTTTGGAACTGCCCAACGGCCGGTGGCCACTTTATATAG
GCCGCAAAAGTTGAGTAGAGGAAGGGCGCGCGTTGTCCATGTCCATGTCTAGACTATAGT
TCTGCTTGCACACCCTGGGCGCTGCTGCTGCTGCCTATGTGGAATATAGATTCTGTGGAG
ACCTTTGCTCCTCCCCTCTCTCTTAGAATTGAATCTATCATGTGGACGGGATGCAGTCAC
CAAAGCCCTGCTTTTGACCCCCTAGGCTAGTTCAGCTCTACATGGACATGGATTTGTCTG
TCGTAATAAGCTCTCGCTAATGGCCAAGGTGCTAGACAGCGGTTGCGTTGCGTCTGGGGC
TCTCCCGGCCGCGGCCGGCCGGCAAGCCGGCACCGGGAATGTCTGCCAACAAGCGAGACG
CCCGTCCATCAATCCACGGTACTCTGCTCGATTTGATCGGACGTGGCAAAGATAAGCTTC
ACCTAGTTACGGACTCGATGGATCATGAATCAGCAGCTAGCTTCACTTAGTCCGGACCGC
CGGCCATGCATGTGTCGTTCGCCGGCATATACAAAAGCACGCCTTTTCACGTGCGCAGTG
ACCACGGGGAGGGATAGGCTGTACGGTAGAGGAGTGATTCGCTGTTTGGCCGGGGCCGGG
TGTGCGTGGTCGGAAAGAATGAAGAGGACGGGCTTATCAGAACTTTCCCTTACAACAACA
AGGGTTCCGTTCCGGCAAGGGGGAGGGAGGTTTTTAAGGGATCTGGGGCAGATCGCGGTA
TGTCGATACCGGGCTGGTCTGGAGCATATCCGTTGTCGACCTGCCATTGGCCCAAGCCCA
CGCCGTGGGGCCCCGGGGCCGCCCCGCCACAGGATGGCCTGCTGCGAGCCCGGATCCCGT
CGACGTGTCCACCAATCGTACGTCCGAATCTCCAAATTCTGCTGTCCGAATTCCTCGCAC
CCCCGTATCCATTGCTCGCGCCACAGGAACGGAGCAGCGCTTTTTTTGTTTTCTCGAAAG
AGAGAAGGGGCTTTTTTTGTTTTCTCGAGAGGGAAGGGCTTTTCGTTTGTTTTTCTCAGA
GGCAATTTATTCGCCTCTTGTGCTTATTTTGTTTTTTTTTAGTAGAACGTGCTTTTTTTT
TTTTTTTTTGTTGTGACGGCGGCGCGGGACGAATGGGGAAATGCTAGGTCAAGTCTGGTG
CGGGTGGGTCTGGTCATGGCGTAGGGGCGTACGGGCTGCGACAGTAGGAGGCTGCTTGCT
TAATTTGGGCCGTCTCGCTTCTCCCGTTTGGGACTCCCGCCTGTCCTCCCTGCCTGCGTC
GTCTAGTGCGCATGATTCATGATTGATTTGTGGACTTTCAAGTGTTGCTCTGCTACTGCT
GACAGTAGTGGGGTGGTAGCTAGTGGCCGGCGTTGCTGCGTCTGGTCTTTGCCCTCAAAT
GTCGCGTCCTACACGGCCCACGCCCGCAAACAGCTTGCATACTTGCATTTCCGGCAATGC
GCAAACGTGCGCAATACACTATTTTTCTACTTTTGGTTCATATGTGTATTTCGAGAAAGA
AGATAGTACTTGAAGTTGGAGTACCGTCATTTTCCGAGCTTTAATGAACTTCACCATTTC
CCGAGTGAATTGTCATTGTCCACACTCCCTGGTTGTCCATAGCGCTGCTCGTTCCCTCCA
TTCACGAATAAATGGGTAATTTTTTTGTTTAATGAACTGACCATTTAGCGAAATTAATGA
CTCATCTAACTGAAGTCTGACCGCTGAGTTTGGTGCCAATGAGGATGAAGCTGAAATTTT
GCAGGTCGGCGCCGAAGCAGGGCCAACGCCAAACCACATGACGTCGAACCTATGAAGCCA
TTTAGTGAAGAAAATCCTTGGCGCCCACCTGTACAATTTCGGCTCCATTCTTGTTGGTAT
CGAACCTAGGGGTCAGATTCTAATAAAATTTCGCATGGGAGCCATTACTTTTGCTAAAGA
ATCAGATTTGTCAAAAAAAATACCACCATTATTTTAAGTAAGACTTTTAAAATTTGACTA
ACTTTATAGAGTGGACTAGAAACATATATAACATCAAATTGGTCGGAAAGTCCTTTTGGT
CCCCGAAATGCAGTGCTTCCTGCATATTAAAAACTTTGAAAATTATATTAACATGTTTGA
AGAAAAAGTTAAGAAAAATTCAAAAGGTAGCCAATGATGTATCCCATAAACGTGCAAAAT
ATCTATTCGGAATGTTTCGCATTCTAAGCTACACAAAAATGACAAAATCATCTTTTTTTA
GATTTGAAATCACTAAACTCAGGTCCACATTTTTGTAATTTTTGTGTCGCTTAAAATATA
GAACATTTCAAATTGATATTTAGCAGGTTTGAGGGATACATCATTTATGGAGAACCGTAT
GAATCATAGCTGTAATAAATCATACAAGTTCTTTCTAAAGGAAAAAAAAACTCATACTAG
GATGTGAATTTTTGGCTCCTAGGTGCACCAGAACCTGTTAAAGCAATAAAATTTAAAATA
CTAAAAATTATTTTAAAAATTCTATAAATCATGTGTGTAGAGAATATATGCAGGTACCTA
CATGTTAAGTCTGAACATAAAACATAAAAGTATGCAACCTACACAAAAATATCAAATTGT
GATGTTCATAATATAAGGATTAAGCGTATACTATTTACAGTATAACAAAGCTTCATTTTT
ATTTGTTTTTGTGTAGGT
>barcode03_parameter1_contig_2
CAGGATTGTGTGGGTCGATTGGCTCCGCTTTGTGGAAAGGCGAAAAGGTGGGGGATTCCG
GCCGGCGCGTGGCAGGGAAGAGCCTGCTTTATTCATTTTGTACCCTCCTCATCTATCTGA
CACAGCTCCTTTCATTGTGCTCCACATATAAGATAGATCCTGAAAATGACTTCATCATTT
TATGCCAATAAGATATTGACTTCTGGATCGAAGAGGAACACACAGCCCAGGATCCATCGG
GCTGCCAATGGCCATCAAGATACATATACGGCCCTAAAACATGATAAACTGAGCATTTTG
TCGGTACGTGGCCATGAGTGTCCCATAGACATCATCCTTGTAACAAAAACAAAAATTTGC
AGTTTGATTCAGTATTTATTTGACCAGTATATTTTAGGACCCTTGAAACAATGAACCCTA
ACTCTATTTTGGAACCCTCGATTCAAATATATATACATGCAAAAATTTATTGAGGAATTA
CCATTTGTGTCCTTCAAGAAAATGAGGAAAACAAATTATCAATGTGCCATTTTATTTTGC
CATCGAACATATGGTTTCATATCACCCGTCGATTTTTTCGCCAAGTTATCATTTTTTTCC
ATAGAGTTTTTTGGGTGTATCTTTGAAGACACGACCACCTTCCAAACCTTAGCCATATTT
TAGTGTGTTTTTTCATCTTTGATGATTTAGGATGAAAATGTAAACGTTGACCATTTATGT
GTCCCACAAACAGATTAGAAAAATCGAAGTTATCTCTTGTCACCTTTGCACAAGACTGAA
TAATCATACTCATATCTTTGTTTGATTTTTTGCAAGTAATCATCTCATCGCCTTCCATAC
ATCTATGATTCTTTCTATTCATTTTGAATCAAGAAATGTAAAATCACTATCCAAAATATA
ACTAGGGCTTCTAGTTAAACACAGTATTATAAGTTTACAGTTTAACTGGGATGCTTCATA
ATACTTGGTATTCTAAATTCTGTATAGCTTGCTAGGGGTCTTGGCCAAGATGGCTCCCAG
TTGACATCACCGAGTCTTCCCATGCAATCAGCGTTGCCCACATTTTATTTAGCGGACAAG
ACTACCAAAAGCTTCATGGACACCACTATCTTTCCTCGTATTCTCCTTGTTCTCCACCTA
CAACACTCACCACACAACACTCATTTGTCCCCATCCACGACTCCCTCCTAATTGATTCAC
CGCCAACTTGTCGACACATCAGATGCTTGTGTAGTACCTCCATATACTCTCAAGCATTCT
TTGACATATCTGCCTCTACAAGAGGGAGGCCACGACAGACCTAGCAAGCATTGTTGACAT
GAAGACGAGCATATAGATCTTCCTAACTTTAAGCGACATGTTCATATCGTAATATTAGTA
TGCACTTAGAGTTGTTAAAAATGCATATGCGAATGATGTTGTGTTTTTGGAGAATTTACA
AAAATTGTTTCAAACTTTTTGGTAGTCCCCGTAAAATGGTATCCATTTAATTTGAAAGTT
CACCAAAAGCGGGCCAAATTTACACAAAAAAATCTAAATTATTGGTTTATCTTCAATTTT
ATTACAAACACACTACAAAACCAGACGCTCACAGGAGTGCCGTCTCCCACTAAAATAAAA
TTCCACCTTTATAAGATACCAAAGCGTCAAATCTAGGGTTAGATCGAAAGTGACCACTCT
AACGATTGAACATTAACTTGCATTTTCCTTTGGCCATGTGCATACACACGAATCTTCTCT
TACCGCTTTTTTGCCCCTATTTTAGAATTGTCATGGTTTCCATTTATTTCCCGGCCCAGT
CCGGCTCTGGCTATAGCTTGTTATCTTTTCTCGGATCATTCCCTGAGAGTGACACGCAAA
AGCTACAAATATCTAGTTATGTCTTTTGTGTGGACTAGCAGGCATGCGGTGCATGAGATC
GTGCGGGATTCGATCCCGACAAGCAATACAAAAAAATTTGGCCCGGGATCATCCACGTAG
GCACGCAAGAAATCCATCCATGGATATCTATTCCTCCCCGCTCATTAATCCTTGGATCAG
CCTTTTACTAATCCTACGATCGAATCTTTGTCTTGCTTGCTATAAGCAGGAGGGAGACAG
CCCTAGCTCGCAGGCGCAGTTGCAGTTGCTCCTCTCTACTCCCTGAACTTCCTCTCCTCC
ACACACCACACCAGAAACAAAGAAACAAACACTTGACCTCAATTTCCTCAGCTAGGCTAG
CTACTCTCGATCGTCCATGTCTATGTCATGCGGCGTGTGCGGCGGCGTAGCCAACTGCCT
GCACCACCACATCATCGACCACCGCCCCCATGTTCCCTGTTCTTCGTCACGAGCCACCGC
TGCTCTCGAGTACCAGTTCTTCGGCAACGGCCAAGGCCACAGCGTGGGAACGTGGCTCCA
CCGCCGGCGGACCACCACAGCGTCCAGAACACCAGGCCGCCGTCGACGTTTCATGGCCTG
CAGTACCCACCGCATGGACACCAAGCAGCAGCTGGGCTGATCACGTTCCAGGTCGACGCC
GGCAGCCGACACATGCCACCGGCTACACCACCCATCGCCGTGAGTGATGCCCTAGTTAAG
GTCTCTACATCATCGATGGCCGGGGTAGACCTGTGGTTAATGGCTTTTGCTCTTCTTCTG
CTAATACTTTGATCACCCTTCCTACCTAGCTACTCGTCATACTTGTGTGAGTGTATGCTG
CTAGCTGACGGATGGATTCTCCTGAGAAAGATTAATCGGGAGTCAACAGACAAATTAGTT
CCAAGTAAGGTAGCTAACAACGCATTCTCCTCAGGAGTCCATCAGCAGGACTGAGACACG
GCCGGAGCAATAAAAATTTAAACAAACACATACGTACTTATATTTTCTCAAAACAGAACA
TATGTATGGCAGATTGACAGTACCTTCAGAACTGTTCGTTTCGGGTATCAACTGTATCGT
CGGGGATAAAATCAGTCAGTTATCGTTAATCTGAATGTTTTTTTTTAGATTTTTATAGTG
AATTTAATGTTTGAACTACACAATATATCAATATCTAAATTGGCGAGGAAAAGACGTGTA
AACTCAGCTCGAAAGAAGACTTAATTATAAGCTAGCAAATTATATGACAACAACAAATCC
TTTGTAATTTCACCTTTTCTTTCATGCACCAGGCGTCTAGTCCAGGTAAATATTCCTTGC
CAAATTTAGTCAAAACGAATACATATCAATGAGATGGATGTATCCTCTCATTTCATGTGG
TCAACTCTCAGTTTGGATTTGATTTTGTGCATCAATATCGATACAGATCAAATCAGGGCA
TGCCTCCTTTTTGAAAAAAAAACTTGGAGAATATTGATTTTCTCTCTCTAGACTTATCTC
CTCTAACAAATCATCAATTTCAGTTTGATCTTGAACCTTGCATGTAGTCCGTACATCCAA
TGAGCGTGAACATCAAGATGGCTAGTTGTGCAAAACCCAACTAATTCAGTTGATCAGGCT
TTACATACATATAATCAAGTTGACCACAGAACTAATGACACTACCACAGAACATGAATGG
TTATATATATAGCCAGTTGAAACGTATCGTTTCAGACGGTCTTGGACTTTTGGTCGCTGA
CCTTTGTAACTGATCGTGGGATAGGAGGCTAAGGCTAACCGTTATTTCATGAGACAGGTC
AAAACTAGTAATATAATTGGTTAGGGACTAACTAAATACCTTCATGAAACAATGATCGTT
CACTATGCACAATTAATTTGTCTCATATGATTTTTTTTTGATATGTTCAGATGCCATTAT
GTGGGAGCACACGCACTAACACCGCAGGAAGTGAGGTGATAATGGCTATCGATGGAGACA
TGATGATGGTGGCGGCGCATCATCCAACGGTGCACGAGAGACGTGCAAAGGTGATGAGGT
ATAGGGAGAAGAGGAAGAGACGGAGGTACGAGAAGCAGATCCGATATGAGTCCAGAAAGG
CTTACGCCCAGTTGAGGCCAC
>barcode03_parameter1_contig_3
GGATAGGGATGCAACCAACGGGGACACGGCCTGCTTTATCAAATTAATGGTTACTACTTC
CACTAAACAGACAGTTTACTTTGTGCACATAGCAAACAATTAGATGGGTTGTTGGGTTGG
CCCAATCAGCTAGCCCAAGCTTGTATCCTCATGTACAGATAGGATAGCCTATCAAATAAA
AACTGAACGGTACTACAAAACTCAACTGGCAAAAAAATTTTTTTACTAAAGCACACGATG
GTCTGCTGTGTTGCATTACTGTTTCTATGGCAAGGCTGAGAATCAAGCCAACACCAGAGA
AATCAATGTTGTAATACGTTCTATTATATGTTAAATAATAGAGGTAGCTAGTCCTGACGA
CGAAAAAGTATATAGTATGGATATACTACCTTAGATCTTTGTTAAAGTTTGCACAGAGCA
TAGCAGTAATACGTAACTGAACGAAGTACACATAGATAGATACACATGTATTGCTGCCGA
TTTGGGGAAGATCTCAAATCCCTGACCCTAGATCAGTTTGATAGGGGGCAATGAGAGTGA
GAGTATGAACGGCTGATGATATTATCTCAAGACAAATATAGCAAATAGAATGGTTGCAAT
AGTGGGCTTGTATAACCGGTCCAAGTGAATGTGTATTTAAGCTGCATCATAAATAGCAAG
CAAATACAGAATGTATTATTCATTCAATTCATTTTTCAATAAAGAAAATCTGCTTTTCTA
CAATCCCACTCTTTTATATCATTTCATTCTCTGAAATCCTAAGTATTAGATATCAAATAT
TACAAGCATCTGAAACTTAATTGTCGCTGTTGGTAAATGGTTAGGCTATCTATTACCTTA
TAAACTATAGTCATTTCAAAATATATTAAAATCATCCGTAAAACATGATTCCTAGATTCA
CTGTGTACATATGTCACTTGCACAGATTTACCAAAATCTGCTGATGATACTACGATATAG
TGATGCCATTACAGAGATAATTTCTATGTTTAAGTGCACAGTAACCATACAAGGAACTAG
CAGATGTTAAATCGAATCGGTACAATGACATCTAACAGCATTAAATGTAGGATATCAGAT
GCTTATTTGTATCCCAAGTACAATACACACTGCGATTAGCACATTTATAAAAGTGCAAGG
GCAAATTCGCACCAGAATTAGCTGTACCACTTCTACCCTTGATGAATCATGACTCAATTG
GTTTATAAGAAGGAGATGCCCACTTGCTAAAAAGTAGTGATGAAAATCATAAATCTACGC
ATTAGTGGTTTCTACAACAAAAGAGAACCAAATGGATTCGACAAATGGTATCAGCTTTAG
CCAGTATAAATAGATGACAGTCGAACTTGTATCTAAACATCAAGCAAAAATCATCAAATA
TCCCACATATATATACAATATATAAGAAAGAGGAGCATCCAAAATTTCTCCTTAGATATA
TGGCGAGAGAAAGCAACCCTTTAATTGTAGGTAGAATAGTTGGTGATGTAATATCTCCAT
TCACAAGAAGTGTTCCTTTAAGAATAATATACCCAACGAAGGAGGTAACCAATGGGCGTG
AGTTTAAACCATCTCAAATAACTCAGAAACCTAGAGTTGAGATCGGAGGTGATGATTTTA
GAACGTTCTACACACTAGTAAGGAATTAAATAACTCCAATTTGTAAATTTATCCCTGCCG
GCTTTCTCATTATATGTTTTGAATGTGTTTAATGCAAATGAAAATGCAAACCTTGATGTT
GGAATTTGGATTTGAACTTTTCAAGGATATATCCATCAGGGGTGGAGCCAATAGTTATAG
CTATCCAAGCTAGTAGTCGATTATATTTCTTAAATTCCTGGTAAAATATTTTGAAAATGG
ACCGTGTATGTTTAGGTCAAATCGAGCAAATAGTAGAACCTTGCTAACAGCAATTAAGTG
TTGAAAATTGCAAGCAACTAAGACATTGCTTATAGGGGAAATAATAAAGAGTACATACGT
ACTCAGTAAAAATTCTAAGCAGAGCAAATTTAACTTGGTATTACACACACGCACTCCCAG
TTAAGTGTTTTACAATTGGAAATATAAAACATATCAATTTTTAACTCAATTGCACTTTTA
CAAGGTGTGCAACAACTGTGAGGTACATAAATGTCAAATCTATTCAACATGTTTTCTGTA
TACTGCAGGTGATGGTGGACCCAGACGCCCCTAGCCCAAGTAATCCGCATCTTAGGGAGT
ATTTGCATTGGTAAGATTTTGGGGATTTTAATACAAAGAATGCGTATAAGCCTTGTAAGT
ATAATGTGGTAATTGCATGTGCTTTGCATGGATATTTTCCATAATATTTTCAGGCTCTGA
AAATATTTTGGTAACGACTCCGTTGTATATAACATACCTGGCATAAAATATAACATATGT
CCGATTTTGTCCTTTGTGCATGTATTATATATAGTCTAAACACTATAAGCTTTTTAGGTC
CATCAAATTTTCAATTTTCTCCTCTAATATAGGTATTTTTGTTCTAGTATTATCCAGATA
TATCACTTCAGGACATGATTGAATCGCTTTCCTTCAAGAATGTTTTCGTCTTTTTCAGAG
GCTTTCAGAAAAGCTTCATTTAGATATAGTGGAGTATGTTTTGTGCAAGTTGTGGTTATT
TGCACAAATCAAAAGAACACTCTTATTTGATGAGATAATGCAACAGAGATATTGATTCGG
AAAAAACAGAAAAATATTTTTTGAAAGCGAAGGTGTCCAAGCATATACAGAGGAAGACAT
TTGTCGATGGTGATGGTTCGAAACGAATAGACACATTCGCAACGGTCATACACGTTTGTT
GTTTGAATTCATATTTAAACAGTAAACAAAATGTACAGTTTTTGACGGAGCGCTATCCCG
CCTCCGTCTTGAGACGCTGCCCTTTGAACCTGTGCGACCTGACCGGTCAGATTGATCGCC
GTCAGCGTGGGCACTGCCCATCTAAGAGGGTTGCCACCTCCCTTGACCTCCTTCGCATTG
GGGTCAATTTAACAATTTTATGCAAAACTTTCAAATATTTATCATAAATGGTGTAAGTTT
TTTAGGGTCCATCTAAGGTATTGAATGAACTAATAGTGGCACTTATGAAAAGACCAAGTG
CGGGGTCTTTCTTTTTCCAATTGATTCCTTAATCGTACTAGTCATTTTCTTCTCAAATTA
AGTGGTTGGTTCATGTATACATGAGAAAGCTAATGCCACATAAGAAGAACTCATGCTATT
AGGTCATGCACATTAGATAGCCCTACGAGGCTACAACCACAAGTTTCTGACCTTTTTCAC
ACAAGATGATGGCATGAAATTCCAATTATTCACATTTAAAAGTGGAATTTGTCCATGTCC
CTGTTTCTCATAAAACTACTTTCCGCATCCTATCATTTGGCTAATATTTTCCATAAATTC
TTTGTTGTTGGAAACTTATTGCACCATAAATACTACCTACTCATATGCGTACGCCAGATT
TTTTAAAATCTCTGTTATTTACTTTTAAATAGGTTACAAATTAACGTTAATTATTCGCTA
GTAGTAATATTTGAATTGCAAATATTCTACTCAGTAAGGATTCACATTGGCAGCCTACTT
TCTTTTCTGTCTTTCTATATTTTTGTTTTATTTTTATTTATTTATTTTTGGAAATATAAG
TAGCTGTTTTGAATACTTTAGAGTTAAATTTCGACATTCATATGGAAAAAAATACATTAT
CATTTCCTTACAATAATTATTCGAGTGTAAAAACACGAATATGGCTTATATTGTTTTGAT
GGAAGAAATGTAAGCCTGTTTTTTTCCTTCTTAATATGGATGGGTACTGAAGTATCTTTA
AAAAAGAGGAGAGATGTCGATGTCTTACACATGAAAAAAAGGTTTTCTGGCAAAACAACA
AATGCTTAATAATGATAAATCATGGCCTCCTCACATATGTATCTATAATAATCAATCTGG
TTTTAATGCAATAAATTTGTCACTATATACTGTGATATGCTACAGGATGGTATCAGACAT
TCCAGGAGGTACTGGATCAAACTTTGGTAAGTATAAACCATGAAACTTGTGTTTAAGGGA
AAAAACACAAATATGTAACTATTCACCTGCAGGGCAAGAAACTGTCTGCTATGAAGGCCC
GAGACCAACAGCTGGTATCCACCGTTACGTTTTTATCCTATTCCAACAGCTTGGGCGGCA
AACTGTATATGCACCAAACTGGCGTCAAAACTTTAATACTGAGAATTTGCAGAAATTTAC
AATCTTGGGTCTCCAGTTGCTGCAGTTTACTTCAACTGCCAGAGAGAATCAGGATCTGG
>barcode03_parameter1_contig_4
TGTGGTGGTGTCAATTATACATCCTCCTGCCGCCGGAGCCGGCCTCGCGCTGACAGTTGA
AGTAGACGGCGGCGACGGGCGGGCCGAGGTTGTAGAGCTCGGCGAAGTCCCTGGTATTGA
AGTTCTGGCGCCACCCGGGCGCGTACACCGTCTGCCGGCCCAGCTGCTGGAAGAGTACGA
GCACGAAGCGGTGGATCCCCATGTTGGGGCGAGGGCTCTCGTAGCACATCACCTCCTGCC
CGAAGGAAGCACCAGTTGTTCCAGGAATATCTGTCACCAACCTGCGCACGCATACCAGCA
GCAATTGTCAGCAGTACTGAGATGCACTACCACAGACACTACGTGTGGTGGCATCGAACA
CACGTACGTCTAGTGTTTATAATCAAGGGATTTGGAGCGTGGAATTACCAATGGAGGTAT
TCTCTGAGGTTGGGATCGCTTGGACTTGGCGCGTCGGGGTCTACCATCACCTGCGCATGT
ACACCATGCATGATCAATACTAGTTCATAGTGCAGAGTAAACACTAAACATATTCATACA
GTGATGCAATCCTTTTATTTTTCTCCAAGAAAGAAGACATATGCATATATTTTTTTCGGA
AAGAGGATAAAGACCCCCGTCCTCTGCATCATTGATCGATCATATATATAGCACATGCAT
ATTATACATGAAGGTGCTTGATTAATTTGCCAACACATATATGAAAGCATGTAGTCATCA
AATTACATACGATATGATACGAGGGTGCATCTTAATTAGTGTTAGATTATATTAATTAGG
CAACAATGAGTAGTAGTACACGTACGAGTGTGTAGAAGGTCCTCATCTCATTGCCGCCGA
CCTCGACCCTGGGCTGGTGGGTGACCATGGAGGGCTTGAGCTCGCAGCCGTTGGACACGG
CCCGGTTCCCGAATGTCACCCTGAGGTTAGTGGTGCGGACGAAGGGGTCCAGCACATCCC
CCACAACCCTACCAACCACCAACGGGTCCCTATCCCTCCCGGCCATCTCGTATGTTGGAG
CTAGAGGTTGACGATGACCAGGCACAGCTGAGCTAGTTAGCTAGAGTGTATTGATCTGGA
GCAGGAGCTACCTGGATGAATGATGATGCTGATGAGTTTGGAACTGCCCAACGGCCGGTG
GCCACTTTATATAGGCGGCAAAAGTTGAGTAGAGGAAGGGCGCGGCGTTGTCCATGTCCA
TGTCTAGACTATAGTTCTGCTTGCACACCCTGGGCTGGTCTGGGCTGCTGCTGCCTATGT
GGAACATAGATTCTGTGGAGACCTTTCACTGCTCCTCCCCCTCTCTCTTAGAATTGAATC
TATCATGTGGACGGGATGCAGTCACCAAAGCCCTGCTTTTGACCCCCTAGGCTAGTTCAG
CTCAACATGGACATGGATTTGTCTGTTGTACGTAATAAGCTCTCGCTAATGGCCAAGGTG
CTAGACAGCGGTTGCGTTGCGTCTGGGGCTCTCCCGGCCGCGGCCGGCCGGCAAGCCGGC
ACCGGGAATGTCTGCCAACAAGCGAGACGCCCGTCCATCAATCCACGGTACTCTGCTCGA
TTTGATCGAACGTGGCAAAGATAAGCCTCACCTAGTTACGGACTGGATGGATCATGAATC
AGCAGCTAGCTTCACTTAGTCCGGACCGCCGGCCATGCATGTGTCGTTCGCCGGCATATA
CAAAAGCACGCCTTTTCACGTGCGCAGTGACCACGGGGAGGGATAGGCTGTACGGTAGAG
GAGTGATTCGCTGTTTGGCCGGGGCCGGGTGTGCGTGGTCGGAAAGAATGAAGAGGACGG
GCTTATCAGAACTTTCCCTTAGAGAAAACTAGTGAGAGGTGGATATTTTGAAATAGGATA
GCCTTTTGAAGAATCAAGAATCATCTATATTTCTTTGGGCAAAAGATGACCATATTTCAT
GAATCATATGCATAAATGTACATATTCCATTGCAATAAGTAGAACGTTGAATTGCCCACA
TATATATGTTCCAAAACATCAGATAAAGGTCTGTGCTACTTGCACCCATCAACATGAAAA
ACTTAATATTTGCGGTGGAGAAAATTTAGGGCCTGATATTATTCTCAATAATGGAATTGC
TTTCCAACTTTCTGAGATATACTACATTTTTGATGATGCTATGAATCACATGATAGTCTC
ACCACACAAAGCAGATATTCCACTCACGCTGCTACCACATTGACACGGCTTCACGAAGTA
GATAAGCTTTGCTTTTGTTAAAGATAGTACAACAGTATATACATGGAGAAATCATCTTTA
TTATCCAAATTAAGTAGCAAGCGTTGTATTACGATTGCATCCCTACGATATGCCAAAATA
ATAAAGGATATAGTTTTTATTCTTTACATGCATTTATATTGCTTTCGATGAACAAAGTAG
ATACCTAACCTCATTATATATACACTGCTCTCATGGTACATGCCTATTAACTCAATAAAG
AGTGTTACCAAAAATATATAGTGTACGATGTCTTTTGATCCTTTAGTTTTAAGTCGTGTT
GTAGGTGATGTAATTGATGACTTTGATAGGCGTATACCTCTAAGGGTTATGTATAATGGA
AGATCGGTTCTCAATGGAGTTGGTATGAAACCATCTATTATCAATGACAAACCTAGAGTT
GAAATAGGAGGTGTACCAAGAATGTTTTACACTCTTGTAAGTTCAAGCCTTATAATTTAT
AATTGTAATTTGATCGGTTTATATAGTTGAAACTTGAAAACACCTATCATGCACATGAAA
ATGCAAAGTTTCTAACTTATCATACAAAGTCATCCTTCACGTTATGTTCCATTTTTGTTT
GATTAGTGTTCTTTTTCAGGTAATGGTCGATCCAGATGCTCCAAACCCGAGCAATCCTTC
TTTAAAGGAATACTTGCACTGGTAAGTTTTCAATGTTTAGAAATCATGACTATTTTTAAC
TTGAAACACAGCTAATGAGTGAAGCAGAAGCCTTAGTCTGTCGCACTTAGCTTGTCTAAA
TCTCGAGGTATGTGTCAATTAGTTTAAGAGAGTGTTCTATGAGGTGGTACTGAAACAGAT
TAAAATGCTAGCACATGCACGTCACATATATGTATCATGACACATATTCGAGCATATCAT
ATGTGCATATATGATATACTATTTTTAGTATTGCCGACATGCAAAAGGTCAGAATTTTTT
CTCCACATATGACCACAAAGGAACAGTAATTCCGTACCAACTTGTTCTCGTCTTGGTTTT
TTGCCCATCAGTCTACTCTTCCGAATATGTCAATTCATTTGGTTTGAAGTTGCTTGATGG
CTTAGTTTGAAGCTTTAAAGTTAATTATTATTTTTTATCTTTATTTTATTTCATATATCT
GTTTTTTTGAATTCGCACAGTTTGATGGTAGTATATATTAGTAGTAAGTCTACTGTAATA
TACAACATAATATATGTCAATATATTTCCAAAGATTTGAATCACCCTAAGCAAATTTTGA
TCATGTCACTTTTCGCATCATGGTGTCAAAATGCATAAGGTTGTTTTGTGTATTGAACAA
GAAAATGACGAAAAATAATTTAACCAAAGCACTGAGATGTCAGTAAAAGATGAACAGGTT
AAAATTCTGAAAAGGAAAATTAAATAATGATACCTTTGGATGGTCCAAAGGCTTATCTTA
AGCAACCTAGTCATTTTCAATGCCATGCGCATACATATAGTTCTATAATGATTTAAAACT
ATATTCCACTTGAAGATATTTAAATGTATAGCCGATAACTCTCACGATTAGTTGATTGAG
CATCATGTTAAGTGAAAAAAAAAGCAGAAATCAAGCCTCAACATGCAAATCTTTTCAAAT
ATCTGGATGATGTTAAGTGCAGACGTACACGACACTCAGTTTTATTCTTCAATCTTCAAT
ATTTTATATGAACATGGATAGCCCAACTGTGGACTACTCGGATATGGCTTGGATTATATA
TATGCTTGGATTATATATGAATCATTAATGGAGGTTTGATGGCGTTGCAGGATGCTTGTG
GATATACCAGCAAATATGGATGGTAGTTTCGGTAAGTCACAGTCCCAAAGAAGAGTGACA
TACTAATATAAGATCATAAAGCTTAACAATATAGCATTGCTTTTCAGTTAATAATGGTGA
AGTTACTACATATACTAGTTATAAATTTTTGGAAAAAATATATATATATTTGGTATTCAT
CATGAATGCACAAAAAATGAAAGACATATGCATCAGGAACTGAACTAATGGAGTATGTGA
GCCCACAGCCAACTTCAGGGATACACCGCATTGTATTTGTTCTATATCAGCAACTGTGCA
AGGAAAGTGTGTTTGCTCCAGATGTTCGTCATAACTTCGACACCAGAAAGTTTGCCAGAG
AACATTATCTGGGACCGCCTGTAGCTGCATTATATTTCAACTGCCAACGTGAGAATGAAT
GGATAGGGATGCAAGTGTGGACCAACACACGGCCCGCTTTATCAAATTAATGGTTATTAC
TTCCACTAAACAGACAGTTTACTTTGTGCACATAGCAAACAATTAGATGGGTTGTTGGGT
TGGCCCAATCAGCTAGCCCAAGCTTGTATCCTCATGTACAGATAGGATAGCCTATCAAAT
AAAAACTGAACGGTACTACAAAAAAACTGGCAAAAAAATTTTTTTACTAAAGCACACGAT
GGTCTGCTGTGTTGCATTACTGTTTCTAAGGCAAGGTTAAGAATCAAGCCAACAAAAGAG
AAATCAATGTTGTAATACGTTCTATTATATGTTAAATAATAGAGGTAGCAAAGTCCTAAG
ACGAAAAAGATAGTATGGATATACTACCTTAGATCTTTGTTAAAGTTTGCACAGAGCATA
GCAATGGCTTCAAGAAGATGCCTGCAGCTCATGTTTTCAGCGAGAACAGAAGAATGATGA
CCATGTTCTAACATAGAGTATCTCTGCAACTTGGCAGGTTCCAGTAGAAACAATTCACCT
TGTAAACAATGCTAATGTGGCCAGGCTCCTCGCCAGAGTGGAACTGTGGGTTGCAACTAT
ATGTTTTCTATTTCCACTATTACATTCCTATAATCCCTGAATTTGAATGAAATAATGACC
CTAAGCTATAAAAACCATGAGTTTCCAGAAGGGAAAAATATTTGTTAATGCTGTGCAAGT
ACGTGACATGCCAAAATGTACAAGATAAAATACTTCATACCCCTATAAACATGCAGTTGG
ATTGAGCCATTGAGGAACCCAGGCACATTAAGCACACCTACATGTCAAGCACCACCATAT
CGTTTGGTTCAGAAATATTGCACATACCATTTTTTTCTGAAGAGGTTGTGACCAAAGGAG
CAGCTGATTGAGCTAACAACTTCCCATGGCTTGTTCCGGTACACCCCAACAACGCAAATA
ATCGGATGGCAAAAGCATGCACATTGAAATATCTACAGCTTCACTATTCCATAAATTTCA
GGATGTAATCGACAAATATCAAGGACGTCATGTGTATACCAGTGACGCATGACATGGTGC
TAGTATCAAAACTTTTGAAAGGTGAATAAGACAACCCTCATCGCGCAATACAAGTAGTTC
ATGCATCGCCACAGTTTCTTCAGGTCCGTAGAGAGATAGGTTAACAAAATAACAGATAAG
GCTGCCAACTGGTAGTCCTCCTCCAGTATATGTCGGCAGCGGAACCCTTGGTAGTGGCCC
ATGTTATACAGGATGTGTTGGATCCATTTACATCAACTGTTCCACTCAGAATAGCCTACA
ACAATAGGCTAGTTCTCGCAGGTGCTGAGCTAAGGCCATCTGCAGTCGTAAGCAAGCCGC
GAGTTGATATCGGCGGCAATGACATGAGAGTTCTCTACACCCTGGTAAGCTTTTAGTTGT
AGTAGTGGACAGTACACGCTAATCCTTCAGTGATTGAACTGTTTTACATGGTTCACTAGT
ATAATCGTGAAGAAATCCCATAGTAGCAGAATCATAGATGATTATTTTATTCCTAGCAAA
CTGAAACAAATCATATGTTAACTTGTTTGAGGTTATCTTTTCCTTTGAAGATACTAGTGG
ATCCAGACGCCCCAAGCCCAAGTCATCCGTCACTAAGGGAGTACTTGCACTGGTAAATCA
AATGCAACATGTTCTTATTCTCCCCAACATCTCCACCCATTTGTGTTCTGCCCAGACACT
TTTGATATATGCTTTCTATTTATTTTTGCTCTCATTATGATATGCCTCTACTACTGTGCA
GGATGGTGGCAGACATCCCTGGAACAACTGGTGTCAACTTTGGTATGATATCAAGCACAC
CAATTTGTTCCATGTGATTTATTATTAAACTGAATTTTGTGGATGCGGAAATTAAGCCAT
GTTAAGTTCTCTCAGTCAAACCTGTTGACTTCAGCTTGAATTTGGGTGCCTAATTCTCTA
TCAAAGAAAAATTACCTAGTTCCTCCTAGGTAATCTCATTTACTAACTTGTTGACAACAT
AGAATTAACAGACTCAATACACGTTAATTTCAGTTTAGCTCATAGTTAACCCTGGGATAT
GTTAAACCTAAACAAAGAATAACTATGAACAACGTAAAATGACATGCATCTGTTTTGTAA
ATGAATGGCCAACTTTAAGACAAGGCCATTGTACAGCGTAAAGAAACAAGGACTCTTAAA
ATAAGTGTAAACATAACATTTTCCTAGTTATTATTTGTACTTAACATATTTTTCACATGT
ACAAAAACAAAATTTATGGAATCGAATTATTGTTCGATCATATGTTGGCTTTAAAGAGTT
TTGCCATATTGTTTTGCTTGCAACTAACATACACAACAGAACAAAGATTGTGCATGTACA
TGAAGATGATATGACAAGACTCCTATTTGCCTAAAATTGAAGAGAGCAAACTAAGTTGCA
GATAGCTGAGTAAATGTTTCTTCCCTCTTTAAATTCTTGACTAATTAAACGGAGGGTGCT
ATTGCAGGCCAAGAACTCGTGGTTTATGAAAGACCAGAACCAAGATCAGGTATACACAGG
ATGGTATTTGTGCTGCTCCAGCAACTAGGTAGGGGGACAGTTTTTGCACCAGACATGCGA
CAGAACTTCAGTTGCAGGAACTTTGCACGTCAGTACCACCTCAACATTGTGGCTGCCTCA
TATTTCAACTGTCAAAGGGAAGGTGGATCAGGAGGAAGAAGGTTTAGGCCAGGCAGTTCT
GAAGGGGAGTAGAGACTGGGTACTACAGAGTACAGGCAATTGTATCCGGTATGGTAGTGC
TGTAT
>barcode03_parameter1_contig_5
TGGAAAAGGCTCAGTGTGGGAATATGTATCTCATAACACATCCCTGAATAACCACCGCGA
TGACCTTCGGCAAGCCATCTATTGATCCATCACAATTAAGAGATTACCCCATGGTTATTT
GTGAAGTATGATGAGTCCTCTCTTATCCCCTCCTGTCATAGAATAGTGTACCGCACACGG
TATGTCACTTTCTGCCGTATGCACTATCCTACTTCTGAAGGTAGTTCCCTCGTGTGACTC
TTAGGTAAATGTTACATGCTAAACTTCATATAACATCGCAACAGAGAGGTAACCCTGATC
ATAATAGACATGAGCCCGGAGCTTGAACAATAACAGAAGATTTAACGATGGGTGTTACTA
GTGATCGTATCAGAGTGAGCGCCAAAAACCAACGGTCCCATACCCGAAGATGACGTGCAG
TACAAGCACAAGTGCTCGTACCAGAGGTTCCGTCGCTTGTTTCGACCATATGAGTCCCGA
GAGAGGAAACCCTAGATCAGAATTTTTCAAACTTTGTTTCTTCTTCTTCCAAACCTTCAA
GAAACCTCAAGGGATCTCCTTCCCTGCTCGTTTTTGGTTTGATTCCTTGTGCAAGAGGCT
CTATGACATGTTTCTCGTTTGATTCGCCATTTATTTTTCGCGAATCCACGCTCAATCCCT
TGTCATTAGTAATTACGGTGCAAACTCATTCTTGGACTCTCTTTTTGTTGAGGTAGTATA
GTAGATTTTTGAGGTCTAGAAGAATCATCATTTCTTAGTTCTATTGGACCAAACATGTTC
AAACTCAATCCCAAACTTCCATAATAACCTGTTTAGGATTAGCCAAGCCTACTTAAGTAT
TGCACGTCTCTAGCTGCTGTTGTCGCTATGTGATCTTGTCAATGCTAAATGAATATGCAT
GTATCTTTATGGACGGTTTGCTATCATGTCTATCTCTGTTCGCATCACATGAACCTGCCG
GCCGGAATGGATCAAAGCTAGGTGCGGTGCGCATGCTTGGAGAACTATCGGTCCACACAT
ATATCCATCCATGAGAATATATACTAGCTCATCTTTTCTTTCTTTTTGTAGAATAGCTTT
TGCTTCCATTTCAGGACGGCACATTGGGACACAAATAGCCGTATAGCTGCATCTCGTCCA
CACAGCCGGACTGCTCCGTGGTGGTGTGGCCAGAAGGTGCCTGCCCACGCGCGTACTCCG
GCGAGCTCAAGACACTGTGTGGACCGTTTTGCTTCCCTTTGGGAAAGACAAAATGACAGT
GGATTCCGGCCAGTTGGCGCGCATATTGATCGACTGATCGATGCATTCCCCGCTTTACAT
ATTCATCTATGTTATTGCACCTTCTTGATCTGTCCCTGCTGTCTGCTTTTCATGTGCTCC
ACACATACACGATAGATCCTGAAAACGACGACTTCGATGCCGGTGGGATTTTGATTTCTC
GACCGAAGAGAATCACACAATCAAGGAGTCAAGGACCGATGGAGCTTAAAACATATACAA
TTTCAGTGTAGGGATATGAGCGTAAAACATATACGATCTCCCCGTCATATTAGGAATATA
GGATTTCGTTAAATATACGTACCGTGTTGAATGCATGTTGAAAGCCGCATAAATATCCAA
AACGATTCAATTCTTAATAAAACTATATTTAAAACCGTTGGGCCTCTTTCGTTTATTTCC
TAATATCAAGTAACTAATAACTCCCTTGTTTATTTAATTTTCTTTGCCTTGTAGGGTTTG
GAGATGGTTCACAGATGAAACGGTCGGTGAATTCAAAAAAGAGCTAGAATTTAGATTGGT
ACTGTCTGGGGATGTTCAGCCACCGGGGAACATTCTATGTGGATACTATGTTTGTGAGTT
CATCCGGAGATACACCTCTGAGCGGAAGCCGTCGGAGAACAACGTCAAGAGGAATAACAT
GCGGAAGACGCTTAGTCTAGAAGCTCGCTTCCGACCAATTCAAGAGGAACTAGCAGGATT
TTTTGATGAGGAAAGTCCTCCATCCTAAAGGAGAACACTATTACGAGGATGTAGAACTTC
TGATGCCGTAAATTATGTATGGAAACTTGTTCGAAATTGTATATGGTCATCCGAGATTGA
ATATATATTGTATATTCCTCTTGAATTCTTCTTGGTTCTAAATTTGTTTGAAATTGTACA
TTCATATGCATGTATATAGTAGCGTAGAATATGTGAAACTTCTTCAAAATTAAAATAAAA
CACAAAATAAAATATAAAAGAAATAAAACAATACAAATAAAAAAGAAACCAGATTTAGGG
GGAGGGGCTAAAACCCTAACCTGCGGAGGCCTTTAGTCGCGGTTGGCCAGGAGAACCGCG
ACTAAAGGTCCTCCGCCCCGACGGACGGCTGGCGCCCACGTGGATGGGCCTTTAGTTGCG
GTTCGTAAGCAACCGCGACTAGGGGGGGGTGCCTTTAGTCCCGCATATTTAATCCCGGTT
GCGCAACCGGGATTAATGGCAGTTGCCAACCGGGATTATAGGCCCTTTTTCTACCAGTGG
TACAATGAACCTTAACTCGATTTGGAAAGAAAACAGTTGGCTATGGTGATATGATTGATG
CAATGATTAGTTCAGAAATTGCCATTTTGTATCCTCTGAGAAAATGGTAAGTGAAAATGT
ATATTTATTGGTTTCTTTGCATCATCATATAATCCAATAATAATGGTTATGTGCCAACTT
ATCATTTTATAAAGCTTTTCCGCACAACATGAATTTCTATCTTAGAAAACAAAACCACCT
TGCAAAAACCTTGGCTTTTGGATTGTAGGGTGGTTTTGCATCTCTGAAACTTTAGAAACA
TTTCAAAATCCATAAATGTATGCAAATGGTATCCAAATTAAACTTTGACCATTCATGTGG
TGTACAAAGAGATAATATGAATATAGTTTATATGTTGTCAATTTTACACAAGATGGAAAT
AATTGTACTTTTTAATTTATTTCCACAAGCTACCATTCCATTGCATTAGACATCTATGAT
TGTTTCTATTTATTTGAAAATAGAAACATGTAAAAGCACTATCCAGCAAGGAGCTATAGG
GTTCAAGTTAAACAGTCCAGAATTGATGATGCACTGTATTACTCTCTTTGCAAATAGCTA
GCTAGAGACCATGCATAGAGGTGTCGGTCCATGCAAATCATAGTCGTTGCCGACATTTTT
ATCCGTGGAACGCTCCTTCTAATTGGGTTGGTGGAGGTTTTACCGACATGGTGTGGACCG
GTTCAAAGGTGACTTCTCCAACGGGAGACGGGGACCTTGATGACTAGGTACTTTTGCTGA
AATAGAATTCTCTTGGTTTCCATTTATTTCCTGGACCGGCCCTTTGTTCTCTTTTCTTGG
GTCATTCCCTGAGAGTGACACAAAAAGCTACAAATATCTAGTTGCGTCCTTTGTGTGGAC
TAGCATATGCAGGCAGCGCATAAGATCATGTGGGATTCGATCATCCACGTACGCAAAGAA
AGAATTGAACGAAATCTATGGAGTGATCGCGCATATCTATTCATCTCTGCCCATTAATCT
TCATACCCCCTTTTACTAATGAATCCGTCGAATCTTTTACTTGTTAGCTATATGATCGGA
ATGCAGGGCAGCAGGAGACACACACCGCCTCCTAGCACTAGCATAGTCTTACGCAGTTGC
TGCTCCGCTCCCTTCTCCCATCTAGTCTCCTCCACACACCCCACCGCACCAGAGCAAACA
ATCGTACCCTTGACCTTGAGTCCATGTCCATATCCATTTCATGCAGCGTGTGCGGCGGTG
TCGTGGGCAACTGCCTGCACCACCACCACAACATAAGCGTGTTCCC
>barcode03_parameter1_contig_6
GGATTGTGTGGGTCGATTGGCTCCGCTTTGTGGAAAGGCGAAAAGGTGGCGGATTCCGGC
CGGCGCGCGGCTGGGAAGAGCCTGCTAGATTCATTCTGTACCCTCCTCATCTATCTGACA
GCTCTTCCATTGTGCTCCACATATAAGATAGATCCTGAAAATGACTTCATCATTTTATGC
CAATAAGATATTGACTTCTGGATCGAAGAGGAACACTACAGCCAAGGCGATCCATCGGGC
TGCCAATGGCCATCAAGATACATATACGACCGTGATTCAACATGATAAACTGAGTATTAT
TTAGGTACGTGGCCATGAGTGTCCCTATAGGCATCATCCTTGTAACAAAAATGTATTTGC
AGTTTGATTTGCAATTAGAAGTATATTTTATGACCCTGACCACAATGAACCCTAAATCTA
TTTTGGAACCCTCGACTATGATCAATTATATATACTTACACACATTAATTGAGAACTACT
ATTTGTGTCCTTAAAAAAGGAAAAAAAATAATATATACTACTTTATTTCCATCGAACATA
TGGTGTCATATCAACCAATTAATGGTTTTGTTCCAAGTTATCATTTATGCTATATATTTT
TCGGTGTATCTTTGAAGACATGACAACCTTCTAAACCTTACCCATATTTTTAGTGTTGTT
TTTCATCTTTGAAAATTTAGGATGAAAATGTAAAAAGCATTGGGAGTGCTGGAAAATGAG
AACATGCAAAGGTGCACCCAAAAAATTATGTTGACCATTTGTGTGTTCCACAGAAAAGAT
TAGAAAAATCTATGTTATCTCTTGTCACTTTTGCACAAGACTGAGTAGTCCTATCTTGGG
TTTATTTTTGCTAATGTCACCATCTCATTTCTTTCCATACATCCATCGCTCTTTCTATTT
ACTTTGAATCAAGATATCTAAAATCACTATCCAAAATATAGCTAGGGCTTGTAGTTATTT
TTAAAATATAAGTGTAGAGTTTAACTTCAATGGTCCTACATGTCATTCTCGATTCTATAT
AGCTTGGCAATGATCTTGTCGTGATGGGTCCCGGTTGACATGCACTGAGTCTTCCATGCA
ATCAGAATTGCCGGCATCTTATTTTGTGAAACGACTATATGGTATGGGATCAACAAAAGC
TTCATGGAACCCATTACCTTTCCTCGTATTCTCCTTGTTCTCGACCTCCATTTCCACCAT
TCACATAGACATCACGCATTTGTCCCCATCTAGGACTCTCTCCTGATTGCTTCACCCACC
AATGTGTCGACTCGCCTTTGGTTGCTTGTGTAGTACCACCATCCACTCTCGACATTCTTG
CACATCTGCCTCTGCAAAAGGGAGGCCACGGCAGACCACACAAGCACTGTTGCCAACTAG
CATAGATCTTCCTATTTTAAGTGACAGGTTCATACTCTTAAATTTAGTATACACTTGACC
TTTTGAGAATTAATTTGTGAATGATGTTGTATTTTTTAAAAATCACAAAAATGATTCGAA
CTTTTTATAGTTCCCGAAAGTTGGTATGGGTTTATTTGAAAGTTCACCAAAAGCGGATGA
AAGTTTACACAAAAAGATCTAAAATTCTCGTTTTATCTTTGAAATCTATAAGTGTTTTTT
AGAAACACAGTACATACTCAAAACACTTACAACCCCTCGCTTTTGATTGGAACGTCGCCT
CCCACTATAAAAAAATTATATCTTTATAAGACATCAAAGCCTATAGTTTGATTCCTGTTG
GGCTGGGCATCCAACCACACGTTAATTCTCGTAGTGTTGTTTGGAACCAAAGGCAAGGAA
AGAGGTTGGGTCGAAAGTGACCACTCCAACGGGTGAATGACAACTTGCTTTTTCCTTGTA
CATGTGCATGAATCTTCTCATACCGCTTTTCCCCCTATTTAGAATTGCCATGGTTTCCAT
TTATTTCCCCGGCCCAGCCCGGCTCTAGCTATAGCCTGTTATCGTTTCTCGGATCATTCC
CCGACCGCAGTGGCACTGCAAAAGTTACAAATATCTAGTTATGTCCTTTGTGTGGACTGC
AGGCATGCGGTGCATAAGATCATGTGGGATTCGATCCCGACAAGCAATACAAAAAAATTG
GCCCGGGATCATCCACGTAGGCACGCAAGAAATCCATCATCCATGGATATCTATTCCTCC
CCGCTCATTAATCCTTGGATCAGCCTTTTACTAATCCTACGATCGAATCTCTGTCTTGCT
TGTTATAAGCAGGAGGGGAGACAGCCCTAGCTCGCAGGCGCAGTTGCAGTTGCTCCTCCA
CTCCCTGAACTTCCGACGCACCAGGAAACAAAGAAACAAACACTTGACCTCAATTTCCTC
AGCTAGGCTAGCTACTCTCGATCGTCCATGTCCATGTCATGCGGCGTGTGCGGCGGCGTG
GGCAATTGCCTGCACCACCACTTCATCGACCACGCCCACATGTTCCCTGTTCTTCGTCAC
GAGCCACCGCTGCTCGAGTACCAGTTCTTCGGCAACGGCTAACGGCCACAGCGTGGGAAC
GTGGCTCCCACCGCCGAAGCGGACCACCACAACGTCCAGAACACCAGGCCGCCGTCGACG
TTTCATGGCCTGCAGTACCCACCGCATGGACACTCAAGCAGCAGCAGCAGCTGGGCTGAT
CACGTTCAGCAGGTCGACGCCGGCAGCCGACACTTGCCACCGGCCACACCACCCACCGCC
GTGAGTGATGCCTAATTAATTCCATCGAAATCTTGCTCCCACATCATCGATGGCCGGGCT
GACCTGTGGTTAATTGCTTCTGTCGCTTAATACCTCGATCACCTTCCTACTACCTAGCTA
GCTCGTCACACCTGTGTGAATTTATGCTGCTAGCTGACGGATGGATTCTCTGAGAAAAAT
TAATCGGGAGTCAACAAAGTTCCACGTAAGGTAGCTAACAACGCATTCTCCTCAGGAGTC
ACTCAGCAGGACTGAGATACGGCCGGAGCAATAAAAAATTAAACAAACACGTACGTACTT
ATACTTTCTCAAAACAGAACATAGGTATGGCAGATTGACAGTACCTTCAGAACTGTTCGT
TTCTGGTATCAACTGTATCTTGGGATAAAATCAGTCAGTTATTCTGAATGTTTTTTTCTT
AGTCGTTGTTATAGTGAATTTAATGTTTGAACTACACAATATATCAATATCCAATTGGCG
AGGAAAAGACGTGTTAACTCAGCTCGAACCGACTCAATTAATAAGCTAGCTAATATGACA
ACAACAAATCCGGCCTTTGTAATTTCACCTTTTGTTTTCATCCACCGCAGGCGTCTAGTC
CAGGTAAATATTCCTTGCCAAATTTAGTCAAAACGAATACATATCAATGAGATGGATGCA
TCCTCTCATTTCATGTGGTCAACTCTCAGTTTGGATTTGATTTTGTGCATCAATATCGAT
ACAGATCAATCAGGGCATGCCTCCTTTTTGAAAAAAAGCTTGGAGAATATTGATTTTCTC
TCTCTAAAGTTATCTCCTCTAACAAATCGTAATTTCAGTTTGATCTCTAACCTGCATGTA
GTCCGTACATCCAATGAGCGTGAAACAAGATGGCTAGTTGTGCAAAACCCAACTAATTCA
GTTGATCAGGCTTACATACATAGTTGTATAATCAAGTTGACCACTGAACTAACACTACCA
CATAACATGAATGGTTATATATATCTAGCCAGTTGAATAGTATCATTTCAGACGGTTTTG
GACTTTTGGTAGCTGACCTTTGTAACTGATTGTGGGATATAGGAGGCTAAGGCTAACCGT
GATTTCATGAGACAGGTCAAAACTAGTAATATAATTGGTTAGGGACTAACTAAATACCTT
CATGAAACAATGGTCATTCACTATGCACAATTAATTTGTCTCATATGATTATTTTCTTTT
TTGATATGTTCAGATGCCATTATGTGGGGGAACACTCACCTATACACCGCGGGAAGTGAG
GTGATAATGGCTATCGATGGAGACATGATGATGGTGGCGGCGCATCATCCAACGCTACAC
GAGAGACGTGCGAAGGTGATGAGGTATAGGGAGAACAAGGAAGAGACGAAGGTACGAGAA
GCAGATCCGATATGAGTCCAGAAAAGCTTACGCCCAGTTGAGGCCACGGGTCAAAGGCCG
CTTCGCCAAGGTGCATGAAGAAGCCACTGTGCCATCGTCACCACCACCATCGACCTATGA
TCCTAGTAAATTAGACCTCGGATGGTTCCATCCATAACATGTGACAAGCTAGCTATAACA
GTCCCATACATATTTCTAGCTTATCCTCCAATGAATAGTGTTC
>barcode04_parameter1_contig_1
TGTGGTGGTGTCAATTATACATCCTCCTGCCGCCAGAGCCGGCCTCGCGCTGGCAGTTGA
AGTAGACGGCGGCGACGGGCGGGCCGAGGTTGTAGAGCTCGGCGAAGTCCCTGGTATTGA
AGTTCTGGCGCCACCCGGGCGCGTACACCGTCTGCCGGCCCAGCTGCTGGAAGAGTACGA
GCACGAAGCGGTGGATTCCCATGTTGGGGCGAGGGCTCTCGTAGCACATCACCTCCTGCC
CGAAGGAAGCACCAGTAGTTCCAGGAATATCTGTCACCAACCTGCGTACGCATACCAGCA
GCAATTGTCAGCAGTACTGAGATGCACTACCACAGACACTAGTGTGGTGGCATCGAACAC
ACGTACGTCTAGTGTTTATAATCAAGGGATTTGGAGCGTGGAATTACCAATGGAGATATT
CTCTGAGGTTGGGATCGCTTGGACTTGGCGCGTCGGGGTCTACCATCACCTGCGCATGTA
CACCATGATCAATACTAGTTCATAGTGCAGAGTAAACCTAAACATATTCATACAGTGATG
CAATCCTTTTTTTTCTCCAAGAAAGAAGACATATGCATTTTTTTTTCCGGAAAGAGGATA
AAGACCCCCGTCCTCTGCATCATTGATCGATCATATATATAGCACATGCATATTATACAT
GAAGGTGCTTGATTAATTTGCCAACACATATATGAAAGCATGTAGCCATCAAATTACATA
CGATATGATACGAGGGTGCATCTTAATTAGTGTTAGATTATATTAATTAGGCAATAATGA
GTAGTAGTACACGTACGAGTGTGTAGAAGGTCCTCATCTCATTGCCGCCGACCTCGACCC
TGGGCTGGTGGGTGACCATGGAGGGCTTGAGCTCGCAGCCGTTGGACACGGCCCGGTTCC
CGAATGTCACCCTGAGGTTAGTGGTGCGGACGAAGGGGTCCAGCACATCCCCCACAACCC
TACCAACCACCAACGGGTCCCTATCCCTCCCGGCCATCTCGTATGTTGGAGCTAGAGGTT
GACGATGACCAGGCACAGCTGAGCTAGTTAGCTAGAGTGTATTGATCTGGAGCAGGAGCT
ACCTGGATGAATGATGATGCTGATGAGTTTGGAACTGCCCCACGGCCGGTGGCCACTTTA
TATAGGCGGCAAAAGTTGAGTAGAGGAAGGGCGTGGCCTTGTCCATGTCCATGTCTAGAC
TATAGTTCTGCTTGCACACCCTGGGCTGGTCTGGGCTGCTTCTGCCTATGTGGAACATAG
ATTCTGGGGAGACCTTTCACTGCTCCTCCCCTCTCTCTTAGAATTGAATCTATCATGTGG
ATGGGATGCAGTCACCAAAGCCCTGATTTTGACCCCCTAGGCTAGTTCAGCTGAACATGG
ACATGGATTTGTCTGTTGTAAACTCGTAATAAGCTCTCGCTAATGGCCAAGGTGCTAGAC
AGCGGTTGCGTTGCGTCTGGGGCTCTCCCGGCCGCGGCCGGCCGGCAAGCCGGCACCGGG
AATGTCTGCCAACAAGCGAGACGCCCGTCCATCAATCCACGGTACTCTGCTCGATTTGAT
CGAACGTGGCAAAGATAAGCCTCACCTAGTTACGGACTGGATGGATCATGAATCAGCAGC
TAGCTTCACTTAGTCCGGACCGCCGGCCATGCATGTGTCGTTCGCCGGCATATACAAAAG
CACGCCTTTTCACGTGCGCAGTGACCACGGGGAGGGATAGGCTGTACGGTAGAGGAGTGA
TTCGCTGTTTGGCCGGGGCCGGGTGTGCGTGGTCGGAAAGAATGAAGAGGACGGGCTTAT
CAGAACTTTCCCTTAAGCAATGCGTAACTGTACGACGTACGTTCAGGTGCATTGCTGTTG
TGGTGGTGTCAATTATACATCCTCCTGCCGCCGGAGCCGGCCTCGCGCTGACAGTTGAAG
TAGACGGCGGCGACCGGCGGGCCGAGGTTGTAGAGCTCGGCGAAGTCCCTGGTATTGAAG
TTCTGGCGCCACCCGGGCGCGTACACCGTCTGCCGGCCCAGCTGCTGGAAGAGCACGAGC
ACGAAGCGGTGGATCCCCATGTTGGGGCGAGGGCTCTCGTAGCACATCACCTCCTGCCCG
AAGGAAGCAGCAGTTGTCCCAGGAATATCTGTCACCAACCTGCGCACGCATACCAGCAGC
AATTGTCAGCAGTGAGATGCACTAGCTAGCACAGACACTAGTGTGGTGGCCGGCATCGAA
CACGTACGTCTAGTGTTTATAATCAAGGGAATTGGAGCGTGGAATTACCAATGAAGGTAT
TCTCTGAGGTTGGGATCGCTTGGACTTGGCGCGTCGGGGTCTACCATCACCTGCGCATGT
ACACCATGCATGATCAATAATAGTTCATAGTGCAGAGTAAACACAAACATATTCATACAG
TGATGCAATCCTTTTTTTTCTCCAAGAAAGAAGACATATGCATATATTTTTTTCGGAAAG
AGGATAAAGACCCCGGCCTCTGCATCATTGATCGATCATATAGCACATGCATATTATGCA
TGAAGGTGCTTGATTAATTTGCCAACACATATATGAAAGCATGTATCCAAATTAAATACG
ATACGATACGAGGGTGCATCTTAATTAGTGTTAGATTATATTAATTAGGCAACAATGAGT
AGTACACGTACGAGTGTGTAGAAGGTCCTCATCTCATTGCCGCCGACCTCGACCCTGGGC
TGGTGGGTGACCATGGAGGGCTTGAGCTCGCAGCCGTTGGACACAGCCCGGTTCCCGAAT
GTCACCCTGAGGTTAGTGGTGCGGACGAAGGGGTCCAGCACATCCCCCACAACCCTACCA
ACCACCAACGGGTCCCTATCCCTCCCGGCCATCTCGTATGGTGGAGCTAGAGGTTGACGA
TGACCAGGCACAGCTGAGCTAGTTAGCTAGAGTGTATATTGATCTGGAGCAGGAGCTACC
TGGATGAATGATGATGCTGATGAGTTTGGAACTGCTCAACGGCCGGTGGCCACTTTATAT
AGGCCGCAAAAGTTGAGTAGAGGAAGGGCGCGCGTTGTCCATGTCCATGTTTAGACTATA
GTTCTGCTTGCACACCCTGGGCGCTGCTGCTGCTGCCTATGTGGAATATAGATTCTGTGG
AGACCTTTCTCTCTGCTCCTCCCCCTCTCTCTTAGAATTGAATCTATCATGTGGACGGGA
TGCAGTCACCAAAGCCCTGCTTTTGACCCCCTAGGCTAGTTCAGCTCTACATGGACATGG
ATTTGTCTGTCGTAATAAGCTCTCGCTAATGGCCAAGGTGCTAGACAGCGGTTGCGTTGC
GTCTGGGGCTCTCCCGGCCGCGGCCGGCCGGCAAGCCGGCACCGGGAATGTCTGCCAACA
AGCGAGACGCCCGTCCATCAATCCACGGTACTCTGCTCGATTTGATCGGACGTGGCAAAG
ATAAGCTTCACCTAGTTACGGACTGGATGGATCATGAATCAGCAGCTAGCTTCACTTAGT
CCGGACCGCCGGCCATGCATGTGTCGTTCGCCGGCATATACAAAAGCACGCCTTTTCACG
TGCGCAGTGACCACGGGGAGGGATAGGCTGTACGGTAGAGGAGTGATTCGCTGTTTGGCC
GGGGCCGGGTGTGCGTGGCCGGAAAGAATGAAGAGGACGGGCTTATCAGAACTTTCC
>barcode04_parameter1_contig_2
GTGGTGGTGTCAATTATACATCCTCCTGCCGCCGGAGCCGGCCTCGCGCTGACAGTTGAA
GTAGACGGCGGCGACCGGCGGGCCGAGGTTGTAGAGCTCGGCGAAGTCCCTGGTATTGAA
GTTCTGGCGCCACCCGGGCGCGTACACCGTCTGCCGGCCCAGCTGCTGGAAGAGCACGAG
CACGAAGCGGTGGATCCCCATGTTGGGGCGAGGGCTCTCGTAGCACATCACCTCCTGCCC
GAAGGAAGCAGCAGTTGTCCCAGGAATATCTGTCACCAACCTGCGCACGCATACCAGCAG
CAATTGTCAGCAGTGAGATGCACTAGCTAGCACAGACACTAGTGTGGTGGCCGGCATCGA
ACACGTACGTCTAGTGTTTATAATCAAGGGAATTGGAGCGTGGAATTACCAATGAAGGTA
TTCTCTGAGGTTGGGATCGCTTGGACTTGGCGCGTCGGGGTCTACCATCACCTGCGCATG
TACACCATGCATGATCAATAATAGTTCATAGTGCAGAGTAAACACAAACATATTCATACA
GTGATGCAATCCTTTTTTTTCTCCAAGAAAGAAGACATATGCATATATTTTTTTCGGAAA
GAGGATAAAGACCCCGGCCTCTGCATCATTGATCGATCATATAGCACATGCATATTATGC
ATGAAGGTGCTTGATTAATTTGCCAACACATATATGAAAGCATGTATCCAAATTAAATAC
GATACGATACGAGGGTGCATCTTAATTAGTGTTAGATTATATTAATTAGGCAACAATGAG
TAGTACACGTACGAGTGTGTAGAAGGTCCTCATCTCATTGCCGCCGACCTCGACCCTGGG
CTGGTGGGTGACCATGGAGGGCTTGAGCTCGCAGCCGTTGGACACAGCCCGGTTCCCGAA
TGTCACCCTGAGGTTAGTGGTGCGGACGAAGGGGTCCAGCACATCCCCCACAACCCTACC
AACCACCAACGGGTCCCTATCCCTCCCGGCCATCTCGTATGGTGGAGCTAGAGGTTGACG
ATGACCAGGCACAGCTGAGCTAGTTAGCTAGAGTGTATATTGATCTGGAGCAGGAGCTAC
CTGGATGAATGATGATGCTGATGAGTTTGGAACTGCTCAACGGCCGGTGGCCACTTTATA
TAGGCCGCAAAAGTTGAGTAGAGGAAGGGCGCGCGTTGTCCATGTCCATGTTTAGACTAT
AGTTCTGCTTGCACACCCTGGGCGCTGCTGCTGCTGCCTATGTGGAATATAGATTCTGTG
GAGACCTTTCTCTCTGCTCCTCCCCTCTCTCTTAGAATTGAATCTATCATGTGGACGGGA
TGCAGTCACCAAAGCCCTGCTTTTGACCCCTAGGCTAGTTCAGCTCTACATGGACATGGA
TTTGTCTGTCGTAATAAGCTCTCGCTAATGGCCAAGGTGCTAGACAGCGGTTGCGTTGCG
TCTGGGGCTCTCCCGGCCGCGGCCGGCCGGCAAGCCGGCACCGGGAATGTCTGCCAACAA
GCGAGACGCCCGTCCATCAATCCACGGTACTCTGCTCGATTTGATCGGACGTGGCAAAGA
TAAGCTTCACCTAGTTACGGACTGGATGGATCATGAATCAGCAGCTAGCTTCACTTAGTC
CGGACCGCCGGCCATGCATGTGTCGTTCGCCGGCATATACAAAAGCACGCCTTTTCACGT
GCGCAGTGACCACGGGGAGGGATAGGCTGTACGGTAGAGGAGTGATTCGCTGTTTGGCCG
GGGCCGGGTGTGCGTGGCCGGAAAGAATGAAGAGGACGGGCTTATCAGAACTTTCCCTTA
AGCAATACGTAACTAACAATCACATGTACTTCGTTCAGTTACGTATTACTATGACCGCAT
GTGACCTACACAAAAACAAATAAAAATGAAGCTTTGTTATACTGTAAATAGTATACGCTT
AATCCTTATATTATGAACATCAAAATTTGATATTTTTGTGTAGGTTGCATACTTTTATGT
TTTATGTTCAGACTTAACATGTAGGTACCTGCATATATTCTCTACACACATGATTTATAG
AATTTTTAAAATCATTTTTTGTATTTTAAATTTTATTGCTTTAACAGGTTCTGGTGCACC
TAGGAGCCAAAAATTCACATCCTAGTATGAGTTTTTTTTCCTTTAGAAAGAACTTGTATG
ATTTATTACAGCTATGATCATACGGTTCTCCATAAATGATGTATCCCTCAAACCTGCTAA
ATATCAATTTGAAATGTTCTATATTTTAAGCGACACAAAAATTACAAAAATGTGGACCTG
AGTTTAGTGATTTCAAATCTAAAAAAGAAGAAGATTTTGTCATTTTTATGTAGCTTAGAA
TGCGAAACATTCCGAATAGATATTTTGCACGTTTATGGGATACATCATTGGCTACCTTTT
GAATTTTTCTTAACTTTTTCTTCAAACATGTTAATATAATTTTCAAAGTTTCTAATATGC
AGGAAGAACTGCATTTCGGGAACCAAAAGGACTTTCCGACCAATTTGATGTTACATATAT
GTTTCTAGTCCACTCTATAAAGTTAGTCAAATTTTAAAAGTCTTACTTAAAATAATGGTG
GTATTTTTTTTTTGACAAATCTGATTCTTTAGCAAAAGTAATGGCTCCCATGCGAAATTA
TTTTAGAATCTGACCCCTAGGTTCGATACCAACAAGAATGGAGTCGAAATTGTACAGGTG
GGCGCCAAGGATTTTCTTCACTAAATGGCTTCATAGGTTCGACGTCATGTGGTTTGGCGT
TGGCCCTGCTTCGGCGCCGACCTGCACAATTTCAGCTTCATCCTCATTGGCACCAAACTC
AGCGGTCAGACTTCAGTTAGATGAGTCATTAATTTCGCTAAATGGTCATTTTATTAAACA
AAAAAATTACCCATTTATTCGTGAATGGAGGGAACGAGCAGCGCTATGGACAACCAGGGA
GTGTGGACAATGACAATTCACTCGGGAAATGGTGAAGTTCATTAAAGCTCGGAAAATGAC
GGTACTCCAACTGCAAGTATCTTCTTTCTCGAAATATACATATGAACCAAAAGTAGAAAA
ATAGTGTATTGCGCACGTTTGCGCATTGCCGGAAATGCAAGTATGCAAGCTGTTTGCGGG
CGTGGGCCGTGTAGGACGCGACATTTGAGGGCAAAGACCAGACGCAGCAACGCCGGCCAC
TAGCTACCACCCCACTACTGTCAGCAGTAGCAGAGCAACACTTTTTTTTTTTTGAGGGTA
AAACACAATATATTAAGCTAGCAAGCCGCCTCATTAAAAACCTTCCAGTCCCCTTCGGTA
CCCTGGTAAGGAAAAGAGTGCGTCTGAAACTTGCTGCCCGAGTTCAAAACAGAGTTACAT
CAGCAATTACATCTGAAAGCACATGATCAGGAGGATCATCATCCCAAACTATAACTCTGT
CAGCCTCAAAACTAAACCTAGCTAAATTGTGAGCTACCCTATTAGACTCCCTAGGACAGT
AAGCAAAAGAAACAGCTCCTAATCTTTGTATGACCCCACTACTGTCAGCAGTAGCAGAGC
AACACTTGAAAGTCCACAAATCAATCATGAATCATGCGCACGAGACGACGCAGGCAGGGA
GGACAGGCGGGAGTCCCAAACGGGAGAAGCGAGACGGCCCAAATTAAGCAAGCAGCCTCC
TACTGTCGCAGCCCGTACGCACCCACGCCATGACCAGACCCACCCGCACCAGACTTGACC
TAGCATTTCCCCATTCGTCCCGCGCCGCCGTCACACACACCAACAAAAAAAAGCACAGGA
GGGGAATAAATTGCCTCTGAGAAAAAGAAAAGAAAAGCCCTTTTTTCTGTGGAGAAAACA
AAAAAGCGCTGCTCCGTTCCTGTGGCGCGAGCAATGGATACGGGGGTGCGAGGAATTCGG
ACAGCAGAATTTGGAGATTCGGACGTACGATCGGCGGACACGTCGACGGGATCCGGGCTC
GCAGCAGGCCATCCTGTGGCGGGGCGGCCCCGGGGCCCCACGACGTGGGCTTGGGCCAAT
GGCAGGTCGACAACGGATATGCTCCAGACCAACCCGGTATCGACATACCGCGATCTGCCC
CAGATCCCTTAAAAACCTCCCTCCCCCCTTGCCGGAACGGAACCCTTGTTGTTGTAAGGG
AAAGTTCTGATAAGCCCGTCCTCTTCATTCTTTCCGACCACGCACACCCGGCCCCGGCCA
AACAGCGAATCACTCCTCTACCGTACAGCCTATCCCTCCCCGTGGTCACTGCGCACGTGA
AAAGGCGTGCTTTTGTATATGCCGGCGAACGACACATGCATGGCCGGCGGTCCGGACTAA
GTGAAGCTAGCTGCTGATTCATGATCCATCGAGTCCGTAACTAGGTGAAGCTTATCTTTG
CCACGTCCGATCAAATCGAGCAGAGTACCGTGGATTGATGGACGGGCGTCTCGCTTGTTG
GCAGACATTCCCGGTGCCGGCTTGCCGGCCGGCCGCGGCCGGGAGAGCCCCAGACGCAAC
GCAACCGCTGTCTAGCACCTTGGCCATTAGCGAGAGCTTATTACGACAGACAAATCCATG
TCCATGTAGAGCTGAACTAGCCTAGGGGGTCAAAAGCAGGGCTTTGGTGACTGCATCCCG
TCCACATGATAGATTCAATTCTAAGAGAGAGGGGAGGAGCAAAGGTCTCCACAGAATCTA
TATTCCACATAGGCAGCAGCAGCAGCGCCCAGGGTGTGCAAGCAGAACTATAGTCTAGAC
ATGGACATGGACAACGCGCGCCCTTCCTCTACTCAACTTTTGCGGCCTATATAAAGTGGC
CACCGGCCGTTGGGCAGTTCCAAACTCATCAGCATCATCATTCATCCAGGTAGCTCCTGC
TCCAGATCAATATACACCCTAGCTAACTAGCTCAGCTGTGCCTGGTCATCGTCAACCTCT
AGCTCCACCATACGAGATGGCCGGGAGGGATAGGGACCCGTTGGTGGTTGGTAGGGTTGT
GGGGGATGTGCTGGACCCCTTCATCCGCACCACTAACCTCAGGGTGACATTCGGGAACCG
GGCTGTGTCCAACGGCTGCGAGCTCAAGCCCTCCATGGTCACCCACCAGCCCAGGGTCGA
GGTCGGCGGCAATGAGATGAGGACCTTCTACACACTCGTACGTGTACTACTCATTGTTGC
CTAATTAATATAATCTAACACTAATTAAGATGCACCCTCGTATCGTATCGTATTTAATTT
GGATACATGCTTTCATATATGTGTTGGCAAATTAATCAAGCACCTTCATGCATAATATGC
ATGTGCTATATGATCGATCAATGATGCAGAGGCCGGGGTCTTTATCCTCTTTCCGAAAAA
AATATATGCATATGTCTTCTTTCTTGGAGAAAAATAAAAGGATTGCATCACTGTATGAAT
ATGTTTGTGTTTACTCTGCACTATGAACTATTATTGATCATGCATGGTGTACATGCGCAG
GTGATGGTAGACCCCGACGCGCCAAGTCCAAGCGATCCCAACCTCAGAGAATACCTCCAT
TGGTAATTCCACGCTCCAAATCCCTTGATTATAAACACTAGACGTACGTGTTCGATGCCA
CCACAGTGTAGTGTCTGTGCTAGTGCATCTCACTGCTGACAATTGCTGCTGGTATGCGTG
CACAGGTTGGTGACAGATATTCCTGGGACAACTGGTGCTTCCTTCGGGCAGGAGGTGATG
TGCTACGAGAGCCCTCGCCCCAACATGGGGATCCACCGCTTCGTGCTCGTGCTCTTCCAG
CAGCTGGGCCGGCAGACGGTGTACGCGCCCGGGTGGCGCCAGAACTTCAATACCAGGGAC
TTCGCCGAGCTCTACAACCTCGGCCCGCCCGTCGCCGCCGTCTACTTCAACTGTCAGCGC
GAGGCCGGCTCCGGCGGCAGGAGGATGTATAATTGACACCACCA
>barcode04_parameter1_contig_3
CTCCATTCTCACGTTGGCAGTTGAAATATAATGCAGCTACAGGCGGTCCCAGATAATGTT
CTCTGGCAAACTTTCTGGTGTCGAAGTTATGACGAACATCTGGAGCAAACACACTTTCCT
TGCACAGTTGCTGATATAGAACAAATACAATGCGGTGTATCCCTGAAGTTGGCTGTGGGC
TCACATACTCCATTAGTTCAGTTCCTGATGCATATGTCTTTCATTTTTTGTGCATTCATG
ATGAATACCAAATATATATATATTTTTTCCAAAAATTTATAACTAGTATATGTAGTAACT
TCACCATTATTAACTGAAAAGCAATGCTATATTGTTAAGCTTTATGATCTTATATTAGTA
TGTCACTCTTCTTTGGGACTGTGACTTACCGAAACTACCATCCATATTTGCTGGTATATC
CACAAGCATCCTGCAACGCCATCAAACCTCCATTAATGATTCATATATAATCCAAGCATA
TATATAATCCAAGCCATATCCGAGTAGTCCACAGTTGGGCTATCCATGTTCATATAAAAT
ATTGAAGATTGAAGAATAAAACTGAGTGTCGTGTACGTCTGCACTTAACATCATCCAGAT
ATTTGAAAAGATTTGCATGTTGAGGCTTGATTTCTGCTTTTTTTTTCACTTAACATGATG
CTCAATCAACTAATCGTGAGAGTTATCGGCTATACATTTAAATATCTTCAAGTGGAATAT
AGTTTTAAATCATTATAGAACTATATGTATGCGCATGGCATTGAAAATGACTAGGTTGCT
TAAGATAAGCCTTTGGACCATCCAAAGGTATCATTATTTAATTTTCCTTTTCAGAATTTT
AACCTGTTCATCTTTTACTGACATCTCAGTGCTTTGGTTAAATTATTTTTCGTCATTTTC
TTGTTCAATACACAAAACAACCTTATGCATTTTGACACCATGATGCGAAAAGTGACATGA
TCAAAATTTGCTTAGGGTGATTCAAATCTTTGGAAATATATTGACATATATTATGTTGTA
TATTACAGTAGACTTACTACTAATATATACTACCATCAAACTGTGCGAATTCAAAAAAAC
AGATATATGAAATAAAATAAAGATAAAAAATAATAATTAACTTTAAAGCTTCAAACTAAG
CCATCAAGCAACTTCAAACCAAATGAATTGACATATTCGGAAGAGTAGACTGATGGGCAA
AAAACCAAGACGAGAACAAGTTGGTACGGAATTACTGTTCCTTTGTGGTCATATGTGGAG
AAAAAATTCTGACCTTTTGCATGTCGGCAATACTAAAAATAGTATATCATATATGCACAT
ATGATATGCTCGAATATGTGTCATGATACATATATGTGACGTGCATGTGCTAGCATTTTA
ATCTGTTTCAGTACCACCTCATAGAACACTCTCTTAAACTAATTGACACATACCTCGAGA
TTTAGACAAGCTAAGTGCGACAGACTAAGGCTTCTGCTTCACTCATTAGCTGTGTTTCAA
GTTAAAAATAGTCATGATTTCTAAACATTGAAAACTTACCAGTGCAAGTATTCCTTTAAA
GAAGGATTGCTCGGGTTTGGAGCATCTGGATCGACCATTACCTGAAAAAGAACACTAATC
AAACAAAAATGGAACATAACGTGAAGGATGACTTTGTATGATAAGTTAGAAACTTTGCAT
TTTCATGTGCATGATAGGTGTTTTCAAGTTTCAACTATATAAACCGATCAAATTACAATT
ATAAATTATAAGGCTTGAACTTACAAGAGTGTAAAACATTCTTGGTACACCTCCTATTTC
AACTCTAGGTTTGTCATTGATAATAGATGGTTTCATACCAACTCCATTGAGAACCGATCT
TCCATTATACATAACCCTTAGAGGTATACGCCTATCAAAGTCATCAATTACATCACCTAC
AACACGACTTAAAACTAAAGGATCAAAAGACATCGTACACTATATATTTTTGGTAACACT
CTTTATTGAGTTAATAGGCATGTACCATGAGAGCAGTGTATATATAATGAGGTTAGGTAT
CTACTTTGTTCATCGAAAGCAATATAAATGCATGTAAAGAATAAAAACTATATCCTTTAT
TATTTTGGCATATCGTAGGGATGCAATCGTAATACAACGCTTGCTACTTAATTTGGATAA
TAAAGATGATTTCTCCATGTATATACTGTTGTACTATCTTTAACAAAAGCAAAGCTTATC
TACTTCGTGAAGCCGTGTCAATGTGGTAGCAGCGTGAGTGGAATATCTGCTTTGTGTGGT
GAGACTATCATGTGATTCATAGCATCATCAAAAATGTAGTATATCTCAGAAAGTTGGAAA
GCAATTCCATTATTGAGAATAATATCAGGCCCTAAATTTTCTCCACCGCAAATATTAAGT
TTTTCATGTTGATGGGTGCAAGTAGCACAGACCTTTATCTGATGTTTTGGAACATATATA
TGTGGGCAATTCAACGTTCTACTTATTGCAATGGAATATGTACATTTATGCATATGATTC
ATGAAATATGGTCATCTTTTGCCCAAAGAAATATAGATGATTCTTGATTCTTCAAAAGGC
TATCCTATTTCAAAATATCCACCTCTCACTAGTTT
>barcode04_parameter1_contig_4
GGATAGGGATGCAAGTGGACCGACCAACATCTACTGTAGTTAGTTGTTTACCTACTAAGG
CTTTGTTTGGTACTAGTGTTTTAATGGGGATTAGTGGGGATAATACTCTAGAGTATTGGG
TGAATCTCTGCTGTCACCCAATCCCCACAAAACCCCATCCCCAATCCACTAGGTAGGAGT
TAGAGTATTGGGGATTGAAAAAATTACACTAAAATTTGGGGAAAAGTGGGGATTAAACTC
GCTCATACTCTAGCACCAAACATGCATTGGGGATAAGTGGGGATTTAAAGTTTGGAGCAG
ATTATCCCCGCTAATCCCCACTAAAACTCTAGTACCAAACAAGCCCTAACTGATAATTTA
CTTTGTGCACATAGCAAATAACTGTATTGGCTGTTGGGTTGGCCCAATCAGCCCAAACTT
GCATCATGATGCAAGGATGCGCTAGCCTATTGAATAAAACTGAATGGTATTACAGAAAAC
TGGTAAAATATACTAAGGCACATGATGGACTGCTGTATTGCAGATCTATTTTTAAGGCAA
GGTTAAAAATCAAGCTAATACAAGAGCAAACATTTGTGTAATATTTTCATTATATGTTAA
ATAATAGCAGTAACAAAGTCATCAGACAAATAAGATCAAGGCTAGTCTAGATAAACTACC
TTAGATCTTCGTTAAAATTGCACAGAACATATCAATGGCGTCAAGAAGATGAATGCAGCT
CACTTTTTCAGAGATGCAAGTGGGATCCCACCAAAGTCCTACTTGTAGTTCATTTTGTGA
TTTCTAGTTCAAAATTGGGCATTTGGCACCTTAAATGCAGCTCACTTTTTCAGTGACAAC
AGAAGGGTGATGCCCCTGTTCCAACATGGAGTGTTGCTACAACTTGGTAGGTTCCACTAC
AAACAATTCACCTTGTAAACAATGCTAAATGTAGCCAACGTCCTGGCCTGAGTGGGTTGC
AAGCATATGTTTCCTATTCCCACCAGTCCATTTCTGTAATCCCTGAATGGAATGAAATAA
TGACCCTAAGCTATGAGAAACATGAGTTTTCAGAAGGGAAAATGTAAGTTAATGATGTGC
AAGTGCATTACATGTCAACAATAAAACAGTATCAGCAGATACCCAAAAATGTACAAGGGA
AAAAAACATGATACCACCATAAACAAGCAGTTGGATTGAGGAACCTAATCACATCAAGTA
CACCTATATGTTCAGCACAACTACATCGAACTATGATATCCATTCCTTCCGACGACTTGT
GACTAAAGGAACAGATGATTGAGGTAACAATGGCTCATAGTTCACAGGCTTGTTCTGGTA
CACCCCAACAACAGTAATAATCGGATGGCTTAAGCATGAACGTCGAAATATATATCACCT
GGCTACTCCATAAAGTTCAGGATCTAATCAACAAATATCAAGGACGTCACATGTATAGAG
GTGACGCATGACATGACGCTAGTATCAAAACTTTACAAAGGTGAATAAGACACCCTCATC
GCGCAATACAAGTAGTTCATGCGTCGACACAATTTCTTCAGGTCCGTAGAGAGCTAGGTC
AACAGTATAACAGACAAGTCTGTTAACTGTAGTCCTCCTCAAGTATATGTCAGCAGCGGA
TCCCTTGGTCGTGGCCCATGTTATACAAGATGTGTTGGATCCATTTACATCAACTGTTCC
ACTTAGGATAGCCTACAACAATAGGTTAGTTCTGGCAGGTGCTGAGTTAAGGCCATCTGC
AGTTGTAAGCAAGCCTCGAGTTGATATTGGTGGCAATGACATGAGAGTTCTCTACACCCT
GGTAAGCCTCTAACTATAGTAGTGGACCATACATGTCAATCCTTCGGTTATCGATCTGTT
TAACATGGTCCACTAATATAATCATGAAGAAAATCCATAGAAACAGAAGGTCCCATGGAT
TATTAATTTATTCCTAGCAAACTGAAACAAAACATATATTAACTTGTTTGAATTTATCTT
TGCCTTTACAAGATACTGGTGGATCCAGATGCCCCAAGCCCAAGTCACCCATCACTAAGG
GAGTACTTGCACTGGTAAAGCAAATGCAACATGTTCTTATTCTCGCCAATATGATTTCAA
ACCCTCGACTCATTTGTGTTCTGCACCCGATGCTCCTGACATATGCTTCTTATTTAATTT
GCTCTCGTTATGATGCATCCCCACTCCTATGTAGGATGGTGGCAGACATCCCTGGAACAA
CTGGTGTCAACTTCGGTACGATATCATGCACACCAATTTGTTCTACGTCATTTTATTTAT
TTAGTTGAATTTTGTGGACATGTATATTAGGCCATGTTTAAGGTCTTTCCCTCAAATCTG
TTGATTATCATACAGCTAACAGACTCAGTACAAGTCAATTCTAATGTAGCCCATCATTAA
CCCTGGGATATCTCATAGCTAATCAAAGAATAACTATGAACAATGTAAAATGATATGCAT
ATGTTTTTCAAAATGAATGGAGAACTTGAAGACAAGGTCACACTGTACAGCATACAGAAA
CAAGGACTCTAAAAATGGTGGTAAATGCAAGGATAGCCTTTTCCTATTCATTATTTATAC
TTGATATATTTTCCAAATGTACAAACAAAAAATTCTTGAAATCAATTAACTCTTCGGCCT
TATATTGGGTATAAAGAGTTTTGCCAAATATGGTTTAGCATGCAACTAACATATACAGCA
GAACAAAGGTTGAGCCTGGATATGAAGATTATTTAGCAAAACTCCTATTTGCCTAGAACA
GAAGAGACTAACCTACGTTGCAGAAAACCAATAGATGTTTCCTCCAAATTGAATACGCTT
CAAATTCTTAATTAATTAATATTAGGGTGCTCTTGCAGGCCAAGAGCTTGTGGTTTATGA
AAGACCAGAACCAAGATCAGGTATCCACCGGATGGTATTTGTGCTGTTCCAACAACTAGG
TAGGGGGACAGTTTTTTCACCAGGCATGAGGCAGAACTTCAGCTCCAGGAGCTTTGCACA
CCAGTACCACCTCAACATTGTGGCTGCCTCATATTTCAACTGTCAAAGGGAAGGTGGATC
AGGAGGAAGAAGGTTTAGGCCAGAACAGTTCTGAAGGGGAGTAGAGACTATGTACTACAG
AGTACAGACCACTGTATCCGGTATGGTAGTG
>barcode04_parameter1_contig_5
TCATGAACACTATTCATTGGAGGATAAGCTAGAAATATGTATGGGACAGTTATAGCTAGC
TTGTATCACATGTTATGGATGGAACCATCCGAGGTCTAATTTACTGGGATCATAGGTCGA
TGGTGGTGGTGACAATGGCACAGTGGCTTCTTCATGCACCTTGGCGAAGCGGCCTTTGAC
CCGTGGCCTCAACTGGGCGTAAGCTTTTCTGGACTCATATCGGATCTGCTTCTCGTACCT
CTCGTCTCTTCCTCTTCTCCCTATACCTCATCACCTTCGCACGTCTCTCGTGCACCGTTG
GATGATGCGCCGCCACCATCATCATGTCTCCATCGATAGCCATTATCACCTCACTTCCTG
CGGTGTTAGTGCGTGTGCTCCCACATAATGGCATCTGAACATATCAAAAAAAAAATAATC
ATATGAGACAAATTAATTGTGCATAGTGAACGATCATTGTTTCATGAAGGTATTTAGTTA
GTCCCTAACCAATTATATTACTAGTTTTGACCTGTCTCATGAAATAACGGTTAGCCTTAG
CCTCCTATCCCACGATCAGTTACAAAGGTCAGCGACCAAAAGTCCAAGACCGTCTGAAAC
GATACGTATTCAACTGGCTATATATATAACCATTCATGTTCTGTGGTAGTGTCATTAGTT
CTGTGGTCAACTTGATTATATAGCTATGTAGAAGCCTGATCAACTGAATTAGTTGGGTTT
TGCACAACTAGCCATCTTGTTTCACGCTCATTGGATGTACGGACTACATGCAAGGTTCAG
AGATCAAACTGAAATTGATGATTTGTTAGAGGAGATAAGTCTAGAGAGAGAAAATCAATA
TTCTCCAAGTTTTTTTTTCAAAAAGGAGGCATGCCCTGATTGATCTGTATCGATATTGAT
GCACAAAATCAAATCCAAACTGAGAGTTGACCACATGAAATGAGAGGATACATCCATCTC
ATTGATATGTATTCGTTTTGACTAAATTTGGCAAGGAATATTTACCTGGACTAGACGCCT
GGTGCATGAAAGAAAAGGTGAAATTACAAAGGATTTGTTGTTGTCATATAATTTGCTAGC
TTATAATTAAGTCTTCTTTCGAGCTGAGTTTACACGTCTTTTCCTCGCCAATTTAGATAT
TGATATATTGTGTAGTTCAAACATTAAATTCACTATAACAACATCTAAGAAAAAAACATT
CAGATTAACGATAACTGACTGATTTTATCCCCGACGATACAGTTGATACCCGAAACGAAC
AGTTCTGAAGGTACTGTCAATCTGCCATACATATGTTCTGTTTTGAGAAAATATAAGTAC
GTATGTGTTTGTTTAAATTTTTATTGCTCCGGCCGTGTCTCAGTCCTGCTGATGGACTCC
TGAGGAGAATGCGTTGTTAGCTACCTTACTTGGAACTAATTTGTCTGTTGACTCCCGATT
AATTTTTCTCAGGAGAATCCATCCGTCAGCTAGCAGCATACACTCACACAGGTATGACGA
GTAGCTAGGTAGGAAGGGTGATCAAAGTATTAGCAGAAGAAGAGCAAAAGCCATTAACCA
CAGGTCTACCCCGGCCATCGATGATGTAGAGATTTCGATGGAATTAATGGCATCACTCAC
GGCGATGGGTGGTGTAGCCGGTGGCATGTGTCGGCTGCCGGCGTCGACCTGCTGGAACGT
GATCAGCCCAGCTGCTGCTGCTTGGTGTCCATGCGGTGGGTACTGCAGGCCATGAAACGT
CGACGGCGGCCTGGTGTTCTGGACGTTGTGGTGGTCCGCCGGCGGTGGGAGCCACGTTCC
CACGCTGTGGCCTTGGCCGTTGCCGAAGAACTGGTACTCGAGCAGCGGTGGCTCGTGACG
AAGAACAGGGAACATGGGGGCGTGGTCGATGATGTGGTGGTGCAGGCAGTTGGCTACGCC
GCCGCACACGCCGCATGACATGGACATGGACGATCGAGAGTAGCTAGCCTAGCTGAGGAA
ATTGAGGTCAAGTGTTTGTTTCTTTGTTTCTGGTGTGGTGTGTGGAGGAGAGGAAGTTCA
GGGAGTAGAGAGGAGCAACTGCAACTGCGCCTGCGAGCTAGGGCTGTCTCCTCCTGCTTA
TAGCAAGCAAGACAAAGATTCGATCGTAGGATTAGTAAAAGGCTGATCCAAGGATTAATG
AGCGGGGAGGAATAGATATCCATGGATGATGGATTTCTTGCGTGCCTACGTGGATGATCC
CGGGCCAAATTTTTTGTATTGCTTGTCGGGATCGAATCCCACATGATCTTATGCACCGCA
TGCCTGCTAGTCCACACAAAAGACATAACTAGATATTTGTAGCTTTTGCGTGTCACTCTC
AGGGAATGATCCGAGAAAAGATAACAGGCTATAGCCAGAGCCGGACTGGGCCGGGAAATA
AATGGAAACCATGGCAATTCTAAATAGGGGCAGAAAAGCGGTATGAGAAGATTCGTGTGT
ATGCACATGGCCAAAGGAAAATGCAACCCGTTAATGCCTTTCACATCGTTACGAGTGGTC
ACGTGTGGTCGGATGCCTAACCCTAGATTTGACATGCTTTGGTATCTTATAAAGGTGGAA
TTTTATTTATAGTGGGAGACGGCACTCCTGTGAGCGTCGTAAGGTTTTGAGTAGTACGTG
TTTGTAATAAACATTAGATTCAGATAAACCAATAATTTAGATTTTTTTGTGTAAACTTTG
ACCCGCTTTTGGTGAACTTTCAAATTAAATGGATACCATTTTACGGGGACTACCAAAAAG
TTTGAAACAATTTTTGTAAATTCTCCAAAAACACAACATCATTCGCATATGCATTTTTAA
AAACTCTAAGTGCATACTAATATTACGATATGAACATGTCGCTTAAAGTTAGGAAGATCT
ATATGCTCGTCTTCATGTCAACAATGCTTGCGTAGGTCTGTCGTGGCCTCCCTTTTGTAG
AGGCAGATATGTCAAAGAATGCTGAGAGTATATGGAGGTACTACACAAGCATCTGATGTG
TCGACACAGTTGGCGGTGAATCAATTAGGAGGGAGTCGTGGATGGGGACAAATGAGTGTT
AGTGAATGGTGGAGTGTTGTAGGTGGAGAACAAGGAGAATACGAGGAAAGATAGTGGTGT
CCATGAAGCTTTTGTTGTCCCATGTCTATAGTCGTCGCTAAATAAAATGTGGGCAACGCT
GATTGCATGGAAGACTCGGTGATGTCAACTGGGAGCCATCTTGGCCAAGACCCTTAGCAA
GCTATACAGAATTTAGAATGACCAAGTATTATGAAGCATCCCAGTTAAACTGTAAACTTA
TAATACTGTGTTTAACTAGAAGCCCTAGTTATATTTTGGATAGTGATTTTACATTTCTTG
ATTCAAAATGAATAGAAAGAATCGATAGATGTATGGAAGGCGATGAGATGATTACTTAGC
AAAAAATCAAACCAAAGATATGAGTATGATTATTCAGTCTTGTGCAAAGGTGACAAGAGA
TAACTTCGATTTTTCTAATCTGTTCTGTGGGACACATAAATGGTCAACTTGTGTTCACAT
TTTCAGCACTCCTAATTTTCATCCATCAAAGATGAAAAACACACACTAAAATATGGCTAA
GGTTTGGAAGGTGGTCGTGTCTTCAAAGATACACCCGAAAAACTCTATGGAAAAAATGAT
AACTTGGCGAACAAAACCATCGACTGGGTGATATGAAACCATATGTTCGATGGCAAAATA
AAATGGCACATTGATAATTTGTTTTTTCTCATTTTCTTGAAGGACACAAATGGTAATTCC
TCAATAAATTTGTGCATGTATATATAATTTGAATCGAGGGTTCCAAAATAGAGTTAGGGT
TCATTGTTTCAAGGGTCCTAAAATATACTTCAAATAAATACTGAATCAAACTGCAAATAT
TTGTTTTTGTTACAAGGATGATGTCTATGGGACACTCATGGCCACGTACCGACAAAATGC
TCAGTTTATCATGTTTTAGGGCCGTATATGTATCTTGATGGCCATTGGCAGCCCGATGGA
TCCTGGGCTGTGTGTTCCTCTTCGATCCAGAAGTCAATATCTTATTGGCATAAAATGATG
AAGTCATTTTCAGGATCTATCTTATATGTGGAGCACAATGAAAGGAGCTGTGTCAGATAG
ATGAGGAGGGTACAAAATGAATAAAGCAGGCTCTTCCCAGCCACGCGCCGGCCGGAATCC
GCCACCTTTTCGCCTTTCCACAAAGCGGAGCCAATCGACCCACACAATCC
>barcode04_parameter1_contig_6
GGATAGGGATGCAAGTGTGGACCAACACACGGCCCGCTTTATCAAATTAATGGTTATTAC
TTCCACTAAACAGACAGTTTACTTTGTGCACATAGCAAACAATTAGATGGGTTGTTGGGT
TGGCCCAATCAGCTAGCCCAAGCTTGTATCCTCATGTACAGATAGGATAGCCTATCAAAT
AAAAACTGAACGGTACTACAAAAAAACTGGCAAAAAAATTTTTTTACTAAAGCACACGAT
GGTCTGCTGTGTTGCATTACTGTTTCTAAGGCAAGGTTAAGAATCAAGCCAACAAAAGAG
AAATCAATGTTGTAATACGTTCTATTATATGTTAAATAATAGAGGTAGCAAAGTCCTAAG
ACGAAAAAGATAGTATGGATATACTACCTTAGATCTTTGTTAAAGTTTGCACAGAGCATA
GCAATGGCTTCAAGAAGATGCCTGCAGCTCATGTTTTCAGCGAGAACAGAAGAATGATGA
CCATGTTCTAACATAGAGTATCTCTGCAACTTGGCAGGTTCCAGTAGAAACAATTCACCT
TGTAAACAATGCTAATGTGGCCAGGCTCCTCGCCAGAGTGGAACTGTGGGTTGCAACTAT
ATGTTTTCTATTTCCACTATTACATTCCTATAATCCCTGAATTTGAATGAAATAATGACC
CTAAGCTATAAAAACCATGAGTTTCCAGAAGGGAAAAATATTTGTTAATGCTGTGCAAGT
ACGTGACATGCCAAAATGTACAAGATAAAATACTTCATACCCCTATAAACATGCAGTTGG
ATTGAGCCATTGAGGAACCCAGGCACATTAAGCACACCTACATGTCAAGCACCACCATAT
CGTTTGGTTCAGAAATATTGCACATACCATTTTTTTCTGAAGAGGTTGTGACCAAAGGAG
CAGCTGATTGAGCTAACAACTTCCCATGGCTTGTTCCGGTACACCCCAACAACGCAAATA
ATCGGATGGCAAAAGCATGCACATTGAAATATCTACAGCTTCACTATTCCATAAATTTCA
GGATGTAATCGACAAATATCAAGGACGTCATGTGTATACCAGTGACGCATGACATGGTGC
TAGTATCAAAACTTTTGAAAGGTGAATAAGACAACCCTCATCGCGCAATACAAGTAGTTC
ATGCATCGCCACAGTTTCTTCAGGTCCGTAGAGAGATAGGTTAACAAAATAACAGATAAG
GCTGCCAACTGGTAGTCCTCCTCCAGTATATGTCGGCAGCGGAACCCTTGGTAGTGGCCC
ATGTTATACAGGATGTGTTGGATCCATTTACATCAACTGTTCCACTCAGAATAGCCTACA
ACAATAGGCTAGTTCTCGCAGGTGCTGAGCTAAGGCCATCTGCAGTCGTAAGCAAGCCGC
GAGTTGATATCGGCGGCAATGACATGAGAGTTCTCTACACCCTGGTAAGCTTTTAGTTGT
AGTAGTGGACAGTACACGCTAATCCTTCAGTGATTGAACTGTTTTACATGGTTCACTAGT
ATAATCGTGAAGAAATCCCATAGTAGCAGAATCATAGATGATTATTTTATTCCTAGCAAA
CTGAAACAAATCATATGTTAACTTGTTTGAGGTTATCTTTTCCTTTGAAGATACTAGTGG
ATCCAGACGCCCCAAGCCCAAGTCATCCGTCACTAAGGGAGTACTTGCACTGGTAAATCA
AATGCAACATGTTCTTATTCTCCCCAACATCTCCACCCATTTGTGTTCTGCCCAGACACT
TTTGATATATGCTTTCTATTTATTTTTGCTCTCATTATGATATGCCTCTACTACTGTGCA
GGATGGTGGCAGACATCCCTGGAACAACTGGTGTCAACTTTGGTATGATATCAAGCACAC
CAATTTGTTCCATGTGATTTATTATTAAACTGAATTTTGTGGATGCGGAAATTAAGCCAT
GTTAAGTTCTCTCAGTCAAACCTGTTGACTTCAGCTTGAATTTGGGTGCCTAATTCTCTA
TCAAAGAAAAATTACCTAGTTCCTCCTAGGTAATCTCATTTACTAACTTGTTGACAACAT
AGAATTAACAGACTCAATACACGTTAATTTCAGTTTAGCTCATAGTTAACCCTGGGATAT
GTTAAACCTAAACAAAGAATAACTATGAACAACGTAAAATGACATGCATCTGTTTTGTAA
ATGAATGGCCAACTTTAAGACAAGGCCATTGTACAGCGTAAAGAAACAAGGACTCTTAAA
ATAAGTGTAAACATAACATTTTCCTAGTTATTATTTGTACTTAACATATTTTTCACATGT
ACAAAAACAAAATTTATGGAATCGAATTATTGTTCGATCATATGTTGGCTTTAAAGAGTT
TTGCCATATTGTTTTGCTTGCAACTAACATACACAACAGAACAAAGATTGTGCATGTACA
TGAAGATGATATGACAAGACTCCTATTTGCCTAAAATTGAAGAGAGCAAACTAAGTTGCA
GATAGCTGAGTAAATGTTTCTTCCCTCTTTAAATTCTTGACTAATTAAACGGAGGGTGCT
ATTGCAGGCCAAGAACTCGTGGTTTATGAAAGACCAGAACCAAGATCAGGTATACACAGG
ATGGTATTTGTGCTGCTCCAGCAACTAGGTAGGGGGACAGTTTTTGCACCAGACATGCGA
CAGAACTTCAGTTGCAGGAACTTTGCACGTCAGTACCACCTCAACATTGTGGCTGCCTCA
TATTTCAACTGTCAAAGGGAAGGTGGATCAGGAGGAAGAAGGTTTAGGCCAGGCAGTTCT
GAAGGGGAGTAGAGACTGGGTACTACAGAGTACAGGCAATTGTATCCGGTATGGTAGTGC
TGTAT
>barcode04_parameter1_contig_7
GGATAGGGATGCAAGTGTGGACCAACCTTTCTACGGCCCGCTTTATCAAATTAATGGTTG
TTACTTCCACTAAACAGACAGTTTACTTTGTGCACATAGCAAACAATTAGATGGGTTGTT
GGAGGTTGGCAATCAGCTAGCCTAGCTTGTATCCTCATGTACAGATGGGATAGCCTATCA
AATAAAAACTGAACGGTACTACAAAAAACTGGCAAAAAAATTTTTCACTAAAGCACACGA
TGGTCTGCTGTGTTGCATTACTGCTTCTACAGGCAAGGTTAAGAATCAAGCCAACAAAAG
AGAAATCAATGTTGTAATACGTTCTATTGCTAAGGTTAAAACTAAGACTTCATGCCTAGT
TCAGCACTCGGTGGAAAAGGCTCAGTGTGGGAATATGTATCTCATAACACATCCCTGAAT
AACCACCGCGATGACCTTCGGCAAGCCATCTATTGATCCATCACAATTAAGAGATTACCC
CATGGTTATTTGTGAAGTATGATGAGTCCTCTCTTATCCCCTCCTGTCATAGAATAGTGT
ACCGCACACGGTATGTCACTTTCTGCCGTATGCACTATCCTACTTCTGAAGGTAGTTCCC
TCGTGTGACTCTTAGGTAAATGTTACATGCTAAACTTCATATAACATCGCAACAGAGAGG
TAACCCTGATCATAATAGACATGAGCCCGGAGCTTGAACAATAACAGAAGATTTAACGAT
GGGTGTTACTAGTGATCGTATCAGAGTGAGCGCCAAAAACCAACGGTCCCATACCCGAAG
ATGACGTGCAGTACAAGCACAAGTGCTCGTACCAGAGGTTCCGTCGCTTGTTTCGACCAT
ATGAGTCCCGAGAGAGGAAACCCTAGATCAGAATTTTTCAAACTTTGTTTCTTCTTCTTC
CAAACCTTCAAGAAACCTCAAGGGATCTCCTTCCCTGCTCGTTTTTGGTTTGATTCCTTG
TGCAAGAGGCTCTATGACATGTTTCTCGTTTGATTCGCCATTTATTTTTCGCGAATCCAC
GCTCAATCCCTTGTCATTAGTAATTACGGTGCAAACTCATTCTTGGACTCTCTTTTTGTT
GAGGTAGTATAGTAGATTTTTGAGGTCTAGAAGAATCATCATTTCTTAGTTCTATTGGAC
CAAACATGTTCAAACTCAATCCCAAACTTCCATAATAACCTGTTTAGGATTAGCCAAGCC
TACTTAAGTATTGCACGTCTCTAGCTGCTGTTGTCGCTATGTGATCTTGTCAATGCTAAA
TGAATATGCATGTATCTTTATGGACGGTTTGCTATCATGTCTATCTCTGTTCGCATCACA
TGAACCTGCCGGCCGGAATGGATCAAAGCTAGGTGCGGTGCGCATGCTTGGAGAACTATC
GGTCCACACATATATCCATCCATGAGAATATATACTAGCTCATCTTTTCTTTCTTTTTGT
AGAATAGCTTTTGCTTCCATTTCAGGACGGCACATTGGGACACAAATAGCCGTATAGCTG
CATCTCGTCCACACAGCCGGACTGCTCCGTGGTGGTGTGGCCAGAAGGTGCCTGCCCACG
CGCGTACTCCGGCGAGCTCAAGACACTGTGTGGACCGTTTTGCTTCCCTTTGGGAAAGAC
AAAATGACAGTGGATTCCGGCCAGTTGGCGCGCATATTGATCGACTGATCGATGCATTCC
CCGCTTTACATATTCATCTATGTTATTGCACCTTCTTGATCTGTCCCTGCTGTCTGCTTT
TCATGTGCTCCACACATACACGATAGATCCTGAAAACGACGACTTCGATGCCGGTGGGAT
TTTGATTTCTCGACCGAAGAGAATCACACAATCAAGGAGTCAAGGACCGATGGAGCTTAA
AACATATACAATTTCAGTGTAGGGATATGAGCGTAAAACATATACGATCTCCCCGTCATA
TTAGGAATATAGGATTTCGTTAAATATACGTACCGTGTTGAATGCATGTTGAAAGCCGCA
TAAATATCCAAAACGATTCAATTCTTAATAAAACTATATTTAAAACCGTTGGGCCTCTTT
CGTTTATTTCCTAATATCAAGTAACTAATAACTCCCTTGTTTATTTAATTTTCTTTGCCT
TGTAGGGTTTGGAGATGGTTCACAGATGAAACGGTCGGTGAATTCAAAAAAGAGCTAGAA
TTTAGATTGGTACTGTCTGGGGATGTTCAGCCACCGGGGAACATTCTATGTGGATACTAT
GTTTGTGAGTTCATCCGGAGATACACCTCTGAGCGGAAGCCGTCGGAGAACAACGTCAAG
AGGAATAACATGCGGAAGACGCTTAGTCTAGAAGCTCGCTTCCGACCAATTCAAGAGGAA
CTAGCAGGATTTTTTGATGAGGAAAGTCCTCCATCCTAAAGGAGAACACTATTACGAGGA
TGTAGAACTTCTGATGCCGTAAATTATGTATGGAAACTTGTTCGAAATTGTATATGGTCA
TCCGAGATTGAATATATATTGTATATTCCTCTTGAATTCTTCTTGGTTCTAAATTTGTTT
GAAATTGTACATTCATATGCATGTATATAGTAGCGTAGAATATGTGAAACTTCTTCAAAA
TTAAAATAAAACACAAAATAAAATATAAAAGAAATAAAACAATACAAATAAAAAAGAAAC
CAGATTTAGGGGGAGGGGCTAAAACCCTAACCTGCGGAGGCCTTTAGTCGCGGTTGGCCA
GGAGAACCGCGACTAAAGGTCCTCCGCCCCGACGGACGGCTGGCGCCCACGTGGATGGGC
CTTTAGTTGCGGTTCGTAAGCAACCGCGACTAGGGGGGGGGTGCCTTTAGTCCCGCATAT
TTAATCCCGGTTGCGCAACCGGGATTAATGGCAGTTGCCAACCGGGATTATAGGCCCTTT
TTCTACCAGTGGTACAATGAACCTTAACTCGATTTGGAAAGAAAACAGTTGGCTATGGTG
ATATGATTGATGCAATGATTAGTTCAGAAATTGCCATTTTGTATCCTCTGAGAAAATGGT
AAGTGAAAATGTATATTTATTGGTTTCTTTGCATCATCATATAATCCAATAATAATGGTT
ATGTGCCAACTTATCATTTTATAAAGCTTTTCCGCACAACATGAATTTCTATCTTAGAAA
ACAAAACCACCTTGCAAAAACCTTGGCTTTTGGATTGTAGGGTGGTTTTGCATCTCTGAA
ACTTTAGAAACATTTCAAAATCCATAAATGTATGCAAATGGTATCCAAATTAAACTTTGA
CCATTCATGTGGTGTACAAAGAGATAATATGAATATAGTTTATATGTTGTCAATTTTACA
CAAGATGGAAATAATTGTACTTTTTAATTTATTTCCACAAGCTACCATTCCATTGCATTA
GACATCTATGATTGTTTCTATTTATTTGAAAATAGAAACATGTAAAAGCACTATCCAGCA
AGGAGCTATAGGGTTCAAGTTAAACAGTCCAGAATTGATGATGCACTGTATTACTCTCTT
TGCAAATAGCTAGCTAGAGACCATGCATAGAGGTGTCGGTCCATGCAAATCATAGTCGTT
GCCGACATTTTTATCCGTGGAACGCTCCTTCTAATTGGGTTGGTGGAGGTTTTACCGACA
TGGTGTGGACCGGTTCAAAGGTGACTTCTCCAACGGGAGACGGGGACCTTGATGACTAGG
TACTTTTGCTGAAATAGAATTCTCTTGGTTTCCATTTATTTCCTGGACCGGCCCTTTGTT
CTCTTTTCTTGGGTCATTCCCTGAGAGTGACACAAAAAGCTACAAATATCTAGTTGCGTC
CTTTGTGTGGACTAGCATATGCAGGCAGCGCATAAGATCATGTGGGATTCGATCATCCAC
GTACGCAAAGAAAGAATTGAACGAAATCTATGGAGTGATCGCGCATATCTATTCATCTCT
GCCCATTAATCTTCATACCCCCTTTTACTAATGAATCCGTCGAATCTTTTACTTGTTAGC
TATATGATCGGAATGCAGGGCAGCAGGAGACACACACCGCCTCCTAGCACTAGCATAGTC
TTACGCAGTTGCTGCTCCGCTCCCTTCTCCCATCTAGTCTCCTCCACACACCCCACCGCA
CCAGAGCAAACAATCGTACCCTTGACCTTGAGTCCATGTCCATATCCATTTCATGCAGCG
TGTGCGGCGGTGTCGTGGGCAACTGCCTGCACCACCACCACAACATAAGCGTGTTCCCC
>barcode05_parameter1_contig_1
CATGAACACTATTCATTGGAGGATAAGCTAGAAATATGTATGGGACAGTTATAGCTAGCT
TGTATCACATGTTATGGATGGAACCATCCGAGGTCTAATTTACTGGGATCATAGGTCGAT
GGTGGTGGTGACAATGGCACAGTGGCTTCTTCATGCACCTTGGCGAAGCGGCCTTTGACC
CGTGGCCTCAACTGGGCGTAAGCTTTTCTGGACTCATATCGGATCTGCTTCTCGTACCTC
CGTCTCTTCCTCTTCTCCCTATACCTCATCACCTTTGCACGTCTCTCGTGCACCGTTGGA
TGATGCGCCGCCACCATCATCATGTCTCCATCGATAGCCATTATCACCTCACTTCCTGCG
GTGTTAGTGCGTGTGCTCCCACATAATGGCATCTGAACATATCAAAAAAAAATCATATGA
GACAAATTAATTGTGCATAGTGAACGATCATTGTTTCATGAAGGTATTTAGTTAGTCCCT
AACCAATTATATTACTAGTTTTGACCTGTCTCATGAAATAACGGTTAGCCTTAGCCTCCT
ATCCCACGATCAGTTACAAAGGTCAGCGACCAAAAGTCCAAGACCGTCTGAAACGATACG
TTTCAACTGGCTATATATATAACCATTCATGTTCTGTGGTAGTGTCATTAGTTCTGTGGT
CAACTTGATTATATGTATGTAAAGCCTGATCAACTGAATTAGTTGGGTTTTGCACAACTA
GCCATCTTGTTTCACGCTCATTGGATGTACGGACTACATGCAAGGTTCAAGATCAAACTG
AAATTGATGATTTGTTAGAGGAGATAAGTCTAGAGAGAGAAAATCAATATTCTCCAAGTT
TTTTTTTCAAAAAGGAGGCATGCCCTGATTGATCTGTATCGATATTGATGCACAAAATCA
AATCCAAACTGAGAGTTGACCACATGAAATGAGAGGATACATCCATCTCATTGATATGTA
TTCGTTTTGACTAAATTTGGCAAGGAATATTTACCTGGACTAGACGCCTGGTGCATGAAA
GAAAAGGTGAAATTACAAAGGATTTGTTGTTGTCATATAATTTGCTAGCTTATAATTAAG
TCTTCTTTCGAGCTGAGTTTACACGTCTTTTCCTCGCCAATTTAGATATTGATATATTGT
GTAGTTCAAACATTAAATTCACTATAAAAATCTAAAAAAAAACATTCAGATTAACGATAA
CTGACTGATTTTATCCCCGACGATACAGTTGATACCCGAAACGAACAGTTCTGAAGGTAC
TGTCAATCTGCCATACATATGTTCTGTTTTGAGAAAATATAAGTACGTATGTGTTTGTTT
AAATTTTTATTGCTCCGGCCGTGTCTCAGTCCTGCTGATGGACTCCTGAGGAGAATGCGT
TGTTAGCTACCTTACTTGGAACTAATTTGTCTGTTGACTCCCGATTAATTTTTCTCAGGA
GAATCCATCCGTCAGCTAGCAGCATACACTCACACAAGTATGACGAGTAGCTAGGTAGGA
AGGGTGATCAAAGTATTAGCAGAAGAAGAGCAAAAGCCATTAATTAACCACAGGTCTACC
CCGGCCATCGATGATGTAGAATTAATTAGGCATCACTCACGGCGATGGGTGGTGTAGCCG
GTGGCATGTGTCGGCTGCCGGCGTCGACCTGGAACGTGATCAGCCCAGCTGCTGCTTGGT
GTCCATGCGGTGGGTACTGCAGGCCATGAAACGTCGACGGCGGCCTGGTGTTCTGGACGT
TGTGGTGGTCCGCCGGCGGTGGGAGCCACGTTCCCACGCTGTGGCCTTGGCCGTTGCCGA
AGAACTGGTACTCGAGCAGCGGTGGCTCGTGACGAAGAACAGGGAACATGGGGGCGTGGT
CGATGATGTGGTGGTGCAGGCAGTTGGCTACGCCGCCGCACACGCCGCATGACATAGACA
TGGACGATCGAGAGTAGCTAGCCTAGCTGAGGAAATTGAGGTCAAGTGTTTGTTTCTTTG
TTTCTGGTGTGGTGTGTGGAGGAGAGGAAGTTCAGGGAGTAGAGAGGAGCAACTGCAACT
GCGCCTGCGAGCTAGGGCTGTCTCCCCTCCTGCTTATAGCAAGCAAGACAAAGATTCGAT
CGTAGGATTAGTAAAAGGCTGATCCAAGGATTAATGAGCGGGGAGGAATAGATATCCATG
GATGGATTTCTTGCGTGCCTACGTGGATGATCCCGGGCCAAATTTTTTTGTATTGCTTGT
CGGGATCGAATCCCACATGATCTTATGCACCGCATGCCTGCTAGTCCACACAAAAGACAT
AACTAGATATTTGTAGCTTTTGCGTGTCACTCTCAGGGAATGATCCGAGAAAAGATAACA
AGCTATAGCCAGAGCCGGACTGGGCCGGGAAATAAATGGAAACCATGACAATTCTAAATA
GGGGCAAAAAAAGCGGTAAGAGAAGATTCGTGTGTATGCACATGGCCAAAGGAAAATGCA
AGTTAATGTTCAATCGTTAGAGTGGTCACTTTCGATCTAACCCTAGATTTGACGCTTTGG
TATCTTATAAAGGTGGAATTTTATTTTAGTGGGAGACGGCACTCCTGTGAGCGTCTGGTT
TTGTAGTGTGTTTGTAATAAAATTGAAGATAAACCAATAATTTAGATTTTTTTGTGTAAA
TTTGACCCGCTTTTGGTGAACTTTCAAATTAAATGGATACCATTTTACGGGGACTACCAA
AAAGTTTGAAACAATTTTTGTAAATTCTCCAAAAACACAACATCATTCGCATATGCATTT
TTAAAAACTCTAAGTGCATACTAATATTACGATATGAACATGTCGCTTAAAGTTAGGAAG
ATCTATATGCTCGTCTTCATGTCAACAATGCTTGCTAGGTCTGTCGTGGCCTCCCTTTTG
TAGAGGCAGATATGTCAAAGAATGCTGAGAGTATATGGAGGTACTACACAAGCATCTGAT
GTGTCGACAAGTTGGCGGTGAATCAATTAGGAGGGAGTCGTGGATGGGGACAAATGAGTG
TTGTGTGGTGAGTGTTGTAGGTGGAGAACAAGGAGAATACGAGGAAAGATAGTGGTGTCC
ATGAAGCTTTTGGTAGTCTTTCCGCTAAATAAAATGTGGGCAACGCTGATTGCATGGAAG
ACTCGGTGATGTCAACTGGGAGCCATCTTGGCCAAGACCCCTAGCAAGCTATACAGAATT
TAGAATACCAAGTATTATGAAGCATCCCAGTTAAACTGTAAACTTATAATACTGTGTTTA
ACTAGAAGCCCTAGTTATATTTTGGATAGTGATTTTACATTTCTTGATTCAAAATGAATA
GAAAGAATCATAGATGTATGGAAGGCGATGAGATGATTACTTGCAAAAAATCAAACAAAG
ATATGAGCATGATTATTCAGTCTTGTGCAAAGGTGACAAGAGATAACTTCGATTTTTCTA
ATCTGTTTGTGGGACACATAAATGGTCAACGTTTACATTTTCATCCTAAATCATCAAAGA
TGAAAAAACACACTAAAATATGGCTAAGGTTTGGAAGGTGGTCGTGTCTTCAAAGATACA
CCCAAAAAACTCTATGGAAAAAAATGATAACTTGGCGAAAAAAATCGACGGGTGATATGA
AACCATATGTTCGATGGCAAAATAAAATGGCACATTGATAATTTGTTTTTTCTCATTTTC
TTGAAGGACACAAATGGTAATTCCTCAATAAATTTTTGCATGTATATATATTTGAATCGA
GGGTTCCAAAATAGAGTTAGGGTTCATTGTTTCAAGGGTCCTAAAATATACTTCAAATAA
ATACTGAATCAAACTGCAAATTTTTGTTTTTGTTACAAGGATGATGTCTATGGGACACTC
ATGGCCACGTACCGACAAAATGCTCAGTTTATCATGTTTTAGGGCCGTATATGTATCTTG
ATGGCCATTGGCAGCCCGATGGATCCTGGGCTGTGTGTTCCTCTTCGATCCAGAAGTCAA
TATCTTATTGGCATAAAATGATGAAGTCATTTTCAGGATCTATCTTATATGTGGAGCACA
ATGAAAGGAGCTGTGTCAGATAGATGAGGAGGGTACAAAATGAATAAAGCAGGCTCTTCC
CTGCCACGCGCCGGCCGGAATCCCCCACCTTTTCGCCTTTCCACAAAGCGGAGCCAATCG
ACCCA
>barcode05_parameter1_contig_2
GGGAATATGTATCTCATAACACGTCCCTGAATAACCACTGCGATGACCTTCGGCAAGGCA
CCTATTGATCCATCACAATTAAGAGATTACCCCATGGTTATTTGTGAAGTATGATGAGTC
CTCTCTTATCCCCTCCTTTCATAGAATAGTGCACCGCCCACGGTATGTCACTTCCCGCCG
TATGCACTATCCTACTTCTGAAGGTAGTTCCCTCGTGCGACCCTTAGGTAAATGTTACAT
GCTCGACTTCATATAACATCGCATGAGAGAGGTAACCCTGATCATAATAGACATGAGCCC
GGAGCTTGAACAATAACAGGAGATTTAACGGTGGGTGTTACTAGTGATCATATGAGAGTG
AGCACCAAAAACCAACGGTCCCATACCAGAAGATGACATGCAGTACAAGCACAAGTGCTC
GTACCAGAGGTTCCGTCGCTTGTTTCGACCATATGAGGCCCGAGAGAGGTAACCCTAGAT
CAGAATTTTTCAAACTTTGTTTCTTCTTCTTCTTCCAAACCTTCAAGAAACCTCAAGGGA
TCTCTTTCCCTGCTCGTTTTTGGTTCGATTCCTTGTGCAAGAGGCTCTATGACATGTTTC
TCGTTTGATTCGCCATTTATTTTTTTGTGAATCCACGCTCAATCCCTTGTCATTAGTAAT
TACGGTGCAAACTCATTCTTGGACTCTTTTTTTGTTGAGGTAGTACAGTAGATTTTTGAG
GTCTAGAAGAATCATCATTTCTTAGTTCTATTGGACCAAACGTGTTCAAACTCAATCCCA
AACTACCATAACAACCTGTTTAGGATTAGCCAAGCCTACTTAAGTATTGCATGTCTCTAG
CTGCGCGCTGTTGTCGCTATGTGATCTTGTCAATGCTAAATGAATATGCATGTATCTCTA
TGGACGGTTTGCTGTCATGTCTATCGCTGTTCGCATCACATGAACCTGCCGGCCGGAATG
GATCGAAGCTAGGTGCGGTGCGCATGCTTGGAGAACTATTGCTCCACACATATATCCATC
CATGGGAATATATGCCATCTCATCTTTTCTTTCTTTTTGTAGAATAGCTTTTGCTTCCAT
TTCAGGACGGCACATTGGAACACAAATAGCCGTAGAGCTGCATCTCGTCCACACAGCCGG
TGGTGCTCTCCGTTGTGGTGTGGCCAGAAGGTGCCTGCCCACGCGGGTACTCCGGCGAGC
TCAACACACTGTGTGGACCGTTTTGCTTCCCTTTAGGAAAGACAAAAAGACGGTGGATTC
CGGCCAGTCGGTGTGCATTCCTCGACTGATCGATGCATTCCCCGCTTTATATATTCATCT
ATGTTATTGCACCTTCTTGATCTGCATCATCATATAATCCAATAATAATGGTTATGTGCC
AACTTATCATTTTATAAAGCTTTTCCGCACAACATGAATTTCTATCTCTCTGAAACTTCA
GAAACATTTCAAAATCCATAAATGTATGCAAATGGTATCCAAATTAAACTTTGACCATTC
ATGCGGTGTACAAATAGATAATATGAATATAGTTTATATGTTGTCAATTTTACACAAGAT
GGAAATAATTGTATTTTTTAATTTATTTCCACAAGCTACCATTCCATTGCATTAGACATC
TGTGATTGTTTCTATTTATTTGAAAACAGAAACATGTAAAAGCACTATCCAGCAAGGAGC
TATAGGGTTCAAGTTAAACAGTCCAGAATTGATGATGCACTGTATTACTCTCTTAATTTG
CAAATAGCTAGCTAGAGACCATGCATAGAGGTGTCGGTCCATGCAAATCATAGTCGTTGC
CGACATTTTTATCCATGGAACGCTCCTTCTAATTGGGTTGGTGGAGGTTTTACCGACATG
GTGTGGACCGGTTCAAAGGTGACTTCTCCAACGGGAGACGGGGACCTTGATGACTAGGTA
CTTTTGCTGAAATAGAATTCTCTTGGTTTCCATTTATTTCCTGGACCGGCCCTTTGTTCT
CTTTTCTTGGGTCATTCCCTGAGAGTGACACAAAAAGCTACAAATATCTAGTTGCGTCCT
TTGTGTGGACTAGCATATGCAGGCAGCGCATAAGATCATGTGGGATTCGATCATCCACGT
ACGCAAAGAAAGAATTGAACGAAATCTATGGAGTGATCGCGCATATCTATTCATCTCTGC
CCATTAATCTTCATACCCCCTTTTACTAATGAATCCTTCAGTCGAATCTTTTACTTGTTA
GCTATATGATCGGAATGCAGGGCAGCAGGAGACACACACCGCCTCCTAGCACTAGCATAG
TCTTACGCAGTTGCTGCTCCGCTCCCTTCTCCCATCTAGTCTCCTCCACACACCCCACCG
CACCAGAGCAAACAATCGTACCCTTGACCTTGAGTCCATGTCCATATCCATTTCATGCAG
CGTGTGCGGCGGTGTCGTGGGCAACTGCCTGCACCACCACCACAACATAAGCGTGTTCCC
>barcode05_parameter1_contig_3
ATGCCGTATTGCTGTGATACAGCACTACCATACCGGATACAATTGCCTGTACTCTGTAGT
ACCCAGTCTCTACTCCCCTTCAGAACTGCCTGGCCTAAACCTTCTTCCTCCTGATCCACC
TTCCCTTTGACAGTTGAAATATGAGGCAGCCACAATGTTGAGGTGGTACTGACGTGCAAA
GTTCCTGCAACTGAAGTTCTGTCGCATGTCTGGTGCAAAAACTGTCCCCCTACCTAGTTG
CTGGAGCAGCACAAATACCATCCTGTGTATACCTGATCTTGGTTCTGGTCTTTCATAAAC
CACGAGTTCTTGGCCTGCAATAGCACCCTCCGTTTAATTAGTCAAGAATTTAAAGAGGGA
AGAAACATTTACTCAGCTATCTGCAACTTAGTTTGCTCTCTTCAATTTTAGGCAAATAGG
AGTCTTGTCATATCATCTTCATGTACATGCACAATCTTTGTTCTGTTGTGTATGTTAGTT
GCAAGCAAAACAATATGGCAAAACTCTTTAAAGCCAACATATGATCGAACAATAATTCGA
TTCCATAAATTTTGTTTTTGTACATGTGAAAAATATGTTAAGTACAAATAATAACTAGGA
AAATGTTATGTTTACACTTATTTTAAGAGTCCTTGTTTCTTTACGCTGTACAATGGCCTT
GTCTTAAAGTTGGCCATTCATTTACAAAACAGATGCATGTCATTTTACGTTGTTCATAGT
TATTCTTTGTTTAGGTTTAACATATCCCAGGGTTAACTATGAGCTAAACTGAAATTAACG
TGTATTGAGTCTGTTAATTCTATGTTGTCAACAAGTTAGTAAATGAGATTACCTAGGAGG
AACTAGGTAATTTTTCTTTGATAGAGAATTAGGCACCCAAATTCAAGCTGAAGTCAACAG
GTTTGACTGAGAGAACTTAACATGGCTTAATTTCCGCATCCACAAAATTCAGTTTAATAA
TAAATCACATGGAACAAATTGGTGTGCTTGATATCATACCAAAGTTGACACCAGTTGTTC
CAGGGATGTCTGCCACCATCCTGCACAGTAGTAGAGGCATATCATAATGAGAGCAAAAAT
AAATAGAAAGCATATATCAAAAGTGTCTGGGCAGAACACAAATGGGTGGAGATGTTGGGG
AGAATAAGAACATGTTGCATTTGATTTACCAGTGCAAGTACTCCCTTAGTGACGGATGAC
TTGGGCTTGGGGCGTCTGGATCCACTAGTATCTTCAAAGGAAAAGATAACCTCAAACAAG
TTAACATATGATTTGTTTCAGTTTGCTAGGAATAAAATAATCATCTATGATTCTGCTACT
ATGGGATTTCTTCACGATTATACTAGTGAACCATGTAAAACAGTTCAATCACTGAAGGAT
TAGCGTGTACTGTCCACTACTACAACTAAAAGCTTACCAGGGTGTAGAGAACTCTCATGT
CATTGCCGCCGATATCAACTCGCGGCTTGCTTACGACTGCAGATGGCCTTAGCTCAGCAC
CTGCGAGAACTAGCCTATTGTTGTAGGCTATTCTGAGTGGAACAGTTGATGTAAATGGAT
CCAACACATCCTGTATAACATGGGCCACTACCAAGGGTTCCGCTGCCGACATATACTGGA
GGAGGACTACCAGTTGGCAGCCTTATCTGTTATTTTGTTAACCTATCTCTCTACGGACCT
GAAGAAACTGTGGCGATGCATGAACTACTTGTATTGCGCGATGAGGGTTGTCTTATTCAC
CTTTCAAAAGTTTTGATACTAGCACCATGTCATGCGTCACTGGTATACACATGACGTCCT
TGATATTTGTCGATTACATCCTGAAATTTATGGAATAGTGAAGCTGTAGATATTTCAATG
TGCATGCTTTTGCCATCCGATTATTTGCGTTGTTGGGGTGTACCGGAACAAGCCATGGGA
AGTTGTTAGCTCAATCAGCTGCTCCTTTGGTCACAACCTCTTCAGAAAAAAATGGTATGT
GCAATATTTCTGAACCAAACGATATGGTGGTGCTTGACATGTAGGTGTGCTTAATGTGCC
TGGGTTCCTCAATGGCTCAATCCAACTGCATGTTTATAGGGGTATGAAGTATTTTATCTT
GTACATTTTGGCATGTCACGTACTTGCACAGCATTAACAAATATTTTTCCCTTCTGGAAA
CTCATGGTTTTTATAGCTTAGGGTCATTATTTCATTCAAATTCAGGGATTATAGGAATGT
AATAGTGGAAATAGAAAACATATAGTTGCAACCCACAGTTCCACTCTGGCGAGGAGCCTG
GCCACATTAGCATTGTTTACAAGGTGAATTGTTTCTACTGGAACCTGCCAAGTTGCAGAG
ATACTCTATGTTAGAACATGGTCATCATTCTTCTGTTCTCGCTGAAAACATGAGCTGCAG
GCATCTTCTTGAAGCCATTGCTATGCTCTGTGCAAACTTTAACAAAGATCTAAGGTAGTA
TATCCATACTATCTTTTTCGTCTTAGGACTTTGCTACCTCTATTATTTAACATATAATAG
AACGTATTACAACATTGATTTCTCTTTTGTTGGCTTGATTCTTAACCTTGCCTTAGAAAC
AGTAATGCAACACAGCAGACCATCGTGTGCTTTAGTAAAAAAATTTTTTTGCCAGTTTTT
TTGTAGTACCGTTCAGTTTTTATTTGATAGGCTATCCTATCTGTACATGAGGATACAAGC
TTGGGCTAGCTGATTGGGCCAACCCAACAACCCATCTAATTGTTTGCTATGTGCACAAAG
TAAACTGTCTGTTTAGTGGAAGTAATAACCATTAATTTGATAAAGCGGGCCGTGTGTTGG
TCCACACTTGCATCCCTATC
>barcode05_parameter1_contig_4
GTTGTGGTGGTGTCAATTATACATCCTCCTGCCGCCGGAGCCGGCCTCGCGCTGACAGTT
GAAGTAGACGGCGGCGACCGGCGGGCCGAGGTTGTAGAGCTCGGCGAAGTCCCTGGTATT
GAAGTTCTGGCGCCACCCGGGCGCGTACACCGTCTGCCGGCCCAGCTGCTGGAAGAGCAC
GAGCACGAAGCGGTGGATCCCCATGTTGGGGCGAGGGCTCTCGTAGCACATCACCTCCTG
CCCGAAGGAAGCAGCAGTTGTCCCAGGAATATCTGTCACCAACCTGCGCACGCATACCAG
CAGCAATTGTCAGCAGTGAGATGCACTAGCTAGCACAGACACTAGTGTGGTGGCCGGCAT
CGAACACGTACGTCTAGTGTTTATAATCAAGGGAATTGGAGCGTGGAATTACCAATGAAG
GTATTCTCTGAGGTTGGGATCGCTTGGACTTGGCGCGTCGGGGTCTACCATCACCTGCGC
ATGTACACCATGCATGATCAATAATAGTTCATAGTGCAGAGTAAACACAAACATATTCAT
ACAGTGATGCAATCCTTTTTTTTCTCCAAGAAAGAAGACATATGCATATATTTTTTTCGG
AAAGAGGATAAAGACCCCGGCCTCTGCATCATTGATCGATCATATAGCACATGCATATTA
TGCATGAAGGTGCTTGATTAATTTGCCAACACATATATGAAAGCATGTATCCAAATTAAA
TACGATACGATACGAGGGTGCATCTTAATTAGTGTTAGATTATATTAATTAGGCAACAAT
GAGTAGTACACGTACGAGTGTGTAGAAGGTCCTCATCTCATTGCCGCCGACCTCGACCCT
GGGCTGGTGGGTGACCATGGAGGGCTTGAGCTCGCAGCCGTTGGACACAGCCCGGTTCCC
GAATGTCACCCTGAGGTTAGTGGTGCGGACGAAGGGGTCCAGCACATCCCCCACAACCCT
ACCAACCACCAACGGGTCCCTATCCCTCCCGGCCATCTCGTATGGTGGAGCTAGAGGTTG
ACGATGACCAGGCACAGCTGAGCTAGTTAGCTAGAGTGTATATTGATCTGGAGCAGGAGC
TACCTGGATGAATGATGATGCTGATGAGTTTGGAACTGCTCAACGGCCGGTGGCCACTTT
ATATAGGCCGCAAAAGTTGAGTAGAGGAAGGGCGCGCGTTGTCCATGTCCATGTTTAGAC
TATAGTTCTGCTTGCACACCCTGGGCGCTGCTGCTGCTGCCTATGTGGAATATAGATTCT
GTGGAGACCTTTCTCTCTGCTCCTCCCCTCTCTCTTAGAATTGAATCTATCATGTGGACG
GGATGCAGTCACCAAAGCCCTGCTTTTGACCCCCTAGGCTAGTTCAGCTCTACATGGACA
TGGATTTGTCTGTCGTAATAAGCTCTCGCTAATGGCCAAGGTGCTAGACAGCGGTTGCGT
TGCGTCTGGGGCTCTCCCGGCCGCGGCCGGCCGGCAAGCCGGCACCGGGAATGTCTGCCA
ACAAGCGAGACGCCCGTCCATCAATCCACGGTACTCTGCTCGATTTGATCGGACGTGGCA
AAGATAAGCTTCACCTAGTTACGGACTGGATGGATCATGAATCAGCAGCTAGCTTCACTT
AGTCCGGACCGCCGGCCATGCATGTGTCGTTCGCCGGCATATACAAAAGCACGCCTTTTC
ACGTGCGCAGTGACCACGGGGAGGGATAGGCTGTACGGTAGAGGAGTGATTCGCTGTTTG
GCCGGGGCCGGGTGTGCGTGGCCGGAAAGAATGAAGAGGACGGGCTTATCAGAACTTTCC
CTTACAACAACAAGGGTTCCGTTCCGTTCCGGCAAGGGGGAGGAAGGAGGTTTTTAAGGG
ATCTGGGGCAGATCGCGGTATGTCGATACCGGGTTGGTCTGGAGCATATCCGTTGTCGAC
CTGCCATTGGCCCAAGCCCACGCCGTGGGGCCCCGGGGCCGCCCCGCCACAGGATGGCCT
GCTGCGGGCCCGGATCCCGTCGACGTCCGAATCTCCAAATTCTGCTGTCCGAATTCCTCG
CACCCCCGTATCCATTGCTCGCGCCACAGGAACGGAGCAGCGCTTTTTTGTTTTCTCCAC
AGAAAGAAAGGGCTTTTCTTTTCTTTTTTCGGAGGCAATTTATTATTCCCTCCTGTGCTT
TTTTTTGTGTGTGACGGCGGCGCGGGACGAATGGGGAAATGCTAGGTCAAGTCTGGTGCG
GGTGGGTCTGGTCATGGCGTAGGGGCGTACGGGCTGCGACAGTAGGAGGCTGCTTGCTTA
ATTTGGGCCGCCTCGCGTCTCCGGTTTGGGACTTGCCGCCTGTCCTGCCTGCCTGCGTCG
TCTCGTGCGCATGATTGATTTGTGGACTTTCAAGTGTTGCTCTGCTACTGCTGACACTAG
TGGGGTGGTAGCTAGTGGCCGGCGTTGCTGCGTCTGGTCTTTGCCCTCAAATGTCGCGTC
CTACACGGCCCACGCCCGCAAACAGCTTGCATACTTGCATTTCCGGCAATGCGCAAACGT
GCGCAATACACTATTTTTCTACTTTTGGTTCATATGTGTATTTCGAGAAAGAAGATACTT
GCAGTTGGAGTACCGTCATTTTCCGAGCTTTAATGAACTTCACCATTTCCCGAGTGAATT
GTCATTGTCCACACTCCCTGGTTGTCCATAGCGCTGCTCGTTCCCTCCATTCACGAATAA
ATGGGTAATTTCTTTTGTTTAATAAACTGACCATTTAGCGAAATTAATGACCCATCTAAC
TGAAGTCTGACCGCTGAGTTTGGTGCCCAACGAGGATGAAGCTGAACTTGTGCAGGTCGG
CGCCGAGCACGAGCAGGGGCCAACGCCAAACCACATGGCGCCGAACCTATGAAGCCATTC
AGTGACGAAAATCCTTGGCGCCCACCTGTACAATTTCAGCTCCATTCTTTTTGGTATCGA
ACCTAGGGATCAGATTCTAAAATAATTTCGCAAGGGAGCCATTACTTTTGCTAAAGAATC
GGAGTTGTCAAAAATTTCAATAAATATACCACCATTATTTTAAGTCATACTTTTAAAATT
TGACTAACTTTATAGAGTGGAGTAGAAACATATATAACATCAAATTGGTCGGAAAGTCCT
TTTGGTTCCCGAAATGCAGTGCTTCCTGCATATTAAAAACTTTGAAAATTATATTAACAT
GTTTGAAGAAAAATTTAAGAAAAATTCAAAAGGTAGCCAATGATGTATCCCACAAACGTG
CAAAATATCTATTCGGAATGTTTCGCATTCTAAGCTACACAAAAATGACAAAGTCTTCTT
CTTCTTTTGAGATTTGAAATCACTAAACTCAGGTCCACATTTTTGCATTTTTGTGTCGCT
TAAAATATAGAACATTTCAAATTGATATTTAGCAGGTTTGAGGGATACATCATTTATGGA
GAACCGTATGAATATAGCTGTAATAAATCATACAAGTTCTTTCTAAAGGAAAAAAAACTC
ATACTAGGATGTGAATTTTTGGCTCCTAGGTGCACCAGAACTTGTTAAAGCAATAAAATT
TAAAATACTAAAAATTATTAAAAAAAAATCTATAAATCATGTGTGTAGAGAATATATGCA
GGTACCTACATGTTAAGTTTCAACATAAAACATAAAAGTATGCAACCTACACAAAAATAT
CAAATTGTGATGTTCATAATATAAGGATTAAGCGTATACTATTTACAGTATAACAAAGCT
TCATTTTTATTTGTTTTTGTGTAGGTCACATCAACAACAAGGGTTCCGTTCCGGCAAGGG
GGAGGGAGGTTTTTAAGGGATCTGGGGCAGATCGCGGTATGTCGATACCGGACTGGTCTG
GAGCATATCCGTTGTCGACCTGCCATTGGCCCAAGCCCACGCCGTGGGGCCCCGGGGCCG
CCCCGCCACAGGATGGCCTGCTGCGAGCCCGGATCCCGTCGACGTGTCCACCAATCGTAC
GTCCGAATCTCCAAATTCTGCTGTCCGAATTCCTCGCACCCCCGTATCCATTGCTCGCGC
CACAGGAACGGAGCAGCGCTTTTTTTGTTTTCTCGAAAGAGAGAAGGGGCTTTTCTTTTG
TTTTTCTCAGAGGCAATTTATTCGCCTCTTGTGCTTATTTTGTTTTTTTTTAGTAGAACG
TGCTTTTTTTTTTTTTTTGTTGTGACGGCGGCGCGGGACGAATGGGGAAATGCTAGGTCA
AGTCTGGTGCGGGTGGGTCTGGTCATGGCGTAGGGGCGTACGGGCTGCGACAGTAGGAGG
CTGCTTGCTTAATTTGGGCCGTCTCGCTTCTCCCGTTTGGGACTCCCGCCTGTCCTCCCT
GCCTGCGTCGTCTAGTGCGCATGATTCATGATTGATTTGTGGACTTTCAAGTGTTGCTCT
GCTACTGCTGACAGTAGTGGGGTGGTAGCTAGTGGCCGGCGTTGCTGCGTCTGGTCTTTG
CCCTCAAATGTCGCGTCCTACACGGCCCACGCCCGCAAACAGCTTGCATACTTGCATTTC
CGGCAATGCGCAAACGTGCGCAATACACTATTTTTCTACTTTTGGTTCATATGTGTATTT
CGAGAAAGAAGATAGTACTTGAAGTTGGAGTACCGTCATTTTCCGAGCTTTAATGAACTT
CACCATTTCCCGAGTGAATTGTCATTGTCCACACTCCCTGGTTGTCCATAGCGCTGCTCG
TTCCCTCCATTCACGAATAAATGGGTAATTTTTTTTGTTTAATGAACTGACCATTTAGCG
AAATTAATGACTCATCTAACTGAAGTCTGACTGCTGAGTTTGGTGCCAATGAGGATGAAG
CTGAAATTTTGCAGGTCGGCGCCGAAGCAGGGCCAACGCCAAACCACATGACGTCGAACC
TATGAAGCCATTTAGTGAAGAAAATCCTTGGCGCCCACCTGTACAATTTCGGCTCCATTC
TTGTTGGTATCGAACCTAGGGGTCAGATTCTAATAAAATTTCGCATGGGAGCCATTACTT
TTGCTAAAGAATCAGATTTGTCAAAAAAAATACCACCATTATTTTAAGTAAGACTTTTAA
ATTTTGACTAACTTTATAGAGTGGAGTAGAAACATATATAACATCAAATTGGTCGGAAAG
TCCTTTTGGTCCCCGAAATGGAGTGCTTCATGCATATTAAAAACTTTGAAAATTATATTA
ACATGTTTGAAGAAAAAGTTAAGAAAAATTCAAAAGGTAGCCAATGATGTATCCCATAAA
CGTGCAAAATATCTATTCGGAATGTTTCGCATTCTAAGCTACACAAAAATGACAAAATCA
TCTTTTTTTAGATTTGAAATCACCGAACTCAAGTCCACATTTTTGTAATTTTTGTGTCGC
TTAAAATATAGAACATTTCAAATTGATATTTAGCAGGTTTGAGGGATACATCATTTATGG
AGAACCGTATGAATATAGCTGTAATAAATCATACAAGTTCTTTCTAAAGGAAAAAAAAAC
TCATACTAGGATGTGAATTTTTGGCTCCTAGGTGCACCAGAACCTTTTAAAGCAATAAAA
TTTAAAATACTAAAAATTATTTTAAAAATTCTATAAATCATGTGTGTAGAGAATATATGC
AGGTACCTACATGTTAAGTTTGAACATAAAACATAAAAGTATGCAACCTACACAAAAATA
TCAAATTGTGATGTTCATAATATAAGGATTAAGCGTATACTATTTACAGTATAACAAAGC
TTCATTTTTATTTGTTTTTGTGTAGGTCACATGCGGTCATCAACAACAAGGGTTCCGTTC
CGTTCCGGCAAGGGGGAGGAAGGAGGTTTTTAAGGGATCTGGGGCAGATCGCGGTATGTC
GATACCGGGTTGGTCTGGAGCATATCCGTTGTCGACCTGCCATTGGCCCAAGCCCACGCC
GTGGGGCCCGGGGCCGCCCCGCCACAGGATGGCCTGCTGCGGGCCCGGATCCCGTCGACG
TCCGAATCTCCAAATTCTGCTGTCCGAATTCCTCGCACCCCCGTATCCATTGCTCGCGCC
ACAGGAACGGAGCAGCGCTTTTTTGTTTTCTCCACAGAAAGAAAGGGCTTTTCTTTTCTT
TTTCGGAGGCAATTTATTATTCCCTCCTGTGCTTTTTTTTGTGTGTGACGGCGGCGCGGG
ACGAATGGGGAAATGCTAGGTCAAGTCTGGTGCGGGTGGGTCTGGTCATGGCGTAGGGGC
GTACGGGCTGCGACAGTAGGAGGCTGCTTGCTTAATTTGGGCCGCCTCGCGTCTCCGGTT
TGGGACTTGCCGCCTGTCCTGCCTGCCTGCGTCGTCTCGTGCGCATGATTGATTTGTGGA
CTTTCAAGTGTTGCTCTGCTACTGCTGACACTAGTGGGGTGGTAGCTAGTGGCCGGCGTT
GCTGCGTCTGGTCTTTGCCCTCAAATGTCGCGTCCTACACGGCCCACGCCCGCAAACAGC
TTGCATACTTGCATTTCCGGCAATGCGCAAACGTGCGCAATACACTATTTTTCTACTTTT
GGTTCATATGTGTATTTCGAGAAAGAAGATACTTGCAGTTGGAGTACCGTCATTTTCCGA
GCTTTAATGAACTTCACCATTTCCCGAGTGAATTGTCATTGTCCACACTCCCTGGTTGTC
CATAGCGCTGCTCGTTCCCTCCATTCACGAATAAATGGGTAATTTCTTTTGTTTAATAAA
CTGACCATTTAGCGAAATTAATGACCCATCTAACTGAAGTCTGACCGCTGAGTTTGGTGC
CCAACGAGGATGAAGCTGAACTTGTGCAGGTCGGCGCCGAGCACGAGCAGGGGCCAACGC
CAAACCACATGGCGCCGAACCTATGAAGCCATTCAGTGACGAAAATCCTTGGCGCCCACC
TGTACAATTTCAGCTCCATTCTTTTTGGTATCGAACCTAGGGATCAGATTCTAAAATAAT
TTCGCAAGGGAGCCATTACTTTTGCTAAAGAATCGGAGTTGTCAAAAATTTCAATAAATA
TACCACCATTATTTTAAGTCATACTTTTAAAATTTGACTAACTTTATAGAGTGGAGTAGA
AACATATATAACATCAAATTGGTCGGAAAGTCCTTTTGGTTCCCGAAATGCAGTGCTTCC
TGCATATTAAAAACTTTGAAAATTATATTAACATGTTTGAAGAAAAATTTAAGAAAAATT
CAAAAGGTAGCCAATGATGTATCCCACAAACGTGCAAAATATCTATTCGGAATGTTTCGC
ATTCTAAGCTACACAAAAATGACAAAGTCTTCTTCTTCTTTTGAGATTTGAAATCACTAA
ACTCAGGTCCACATTTTTGCATTTTTGTGTCGCTTAAAATATAGAACATTTCAAATTGAT
ATTTAGCAGGTTTGAGGGATACATCATTTATGGAGAACCGTATGAATATAGCTGTAATAA
ATCATACAAGTTCTTTCTAAAGGAAAAAAACTCATACTAGGATGTGAATTTTTGGCTCCT
AGGTGCACCAGAACTTGTTAAAGCAATAAAATTTAAAATACTAAAAATTATTAAAAAAAA
ATCTATAAATCATGTGTGTAGAGAATATATGCAGGTACCTACATGTTAAGTTTCAACATA
AAACATAAAAGTATGCAACCTACACAAAAATATCAAATTGTGATGTTCATAATATAAGGA
TTAAGCGTATACTATTTACAGTATAACAAAGCTTCATTTTTATTTGTTTTTGTGTAGGTC
ACA
>barcode05_parameter1_contig_5
CACATCCCCCACAACCCTACCAACCACCAACGGGTCCCTATCCCTCCCGGCCATCTCGTA
TGGTGGAGCTAGAGGTTGACGATGACCAGGCACAGCTGAGCTAGTTAGCTAGAGTGTATA
TTGATCTGGAGCAGGAGCTACCTGGATGAATGATGATGCTGATGAGTTTGGAACTGCCCA
ACGGCCGGTGGCCACTTTATATAGGCGGCAAAGAAGTTGAGTAGAGGAAGGGCGTGGCGT
TGTCCATGTCCATGTCTAGACTATAGTTCTGCTTGCACACCCTGGGCTGGTCTGGGCTGC
TTCTGCTGGAATGTGAACATAGTCTGGGGAGACCTTTCCTGCTCCTCCCCCTCTCTCTTA
GAATTGAATCTATCATGTGGACGGGATGCAGTCACCAAAGCCCTGCTTTTGACCCCCTAG
GCTAGTTCAGCTGTACATGGACATGGATTTGTCTGTCGTAAACTCGTAATAAGCTCTCGC
TAATGGCCAAGGTGCTAGACAGCGGTTGCGTTGCGTCTGGGGCTCTCCCGGCCGCGGCCG
GCCGGCAAGCCGGCACCGGGAATGTCTGCCAACAAGCGAGACGCCCGTCCATCAATCCAC
GGTACTCTGCTCGATTTGATCGGACGTGGCAAAGATAAGCCTCACCTAGTTACGGACTGG
ATGGATCATGAATCCGCAGCTAGCTTCACTTAGTCCGGACCGCCGGCCATGCATGTGTCG
TTCGCCGGCATATACAAAAGCACGCCTTTTCACGTGCGCAGTGACCACGGGGAGGGATAG
GCTGTACGGTAGAGGAGTGATTCGCTGTTTGGCCGGGGCCGGGTGTGCGTGGTCGGAAAG
AATGAAGAGAGACGGACGCGTACGCAGAACTTTCCCTTAAGCAATACGTGCGCTGAACGC
GGCACGGCGTTCAGTGTACAGCGTATTGCTGTTGTGGTGGTGTCAATTATACATCCTCCT
GCCGCCGGAGCCGGCCTCGCGCTGACAGTTGAAGTAGACGGCGGCGACCGGCGGGCCGAG
GTTGTAGAGCTCGGCGAAGTCCCTGGTATTGAAGTTCTGGCGCCACCCGGGCGCGTACAC
CGTCTGCCGGCCCAGCTGCTGGAAGAGCACGAGCACGAAGCGGTGGATCCCCATGTTGGG
GCGAGGGCTCTCGTAGCACATCACCTCCTGCCCGAAGGAAGCAGCAGTTGTCCCAGGAAT
ATCTGTCACCAACCTGCGCACGCATACCAGCAGCAATTGTCAGCAGTGAGATGCACTAGC
TAGCACAGACACTAGTGTGGTGGCCGGCATCGAACACGTACGTCTAGTGTTTATAATCAA
GGGAATTGGAGCGTGGAATTACCAATGAAGGTATTCTCTGAGGTTGGGATCGCTTGGACT
TGGCGCGTCGGGGTCTACCATCACCTGCGCATGTACACCATGCATGATCAATAATAGTTC
ATAGTGCAGAGTAAACACAAACATATTCATACAGTGATGCAATCCTTTTTTTCTCAAGAA
AGAAGACATATGCATATATTTTTTTCGGAAAGAGGATAAAGACCCCGGCCTCTGCATCAT
TGATCGATCATATAGCACATGCATATTATGCATGAAGGTGCTTGATTAATTTGCCAACAC
ATATATGAAAGCATGTATCCAAATTAAATACGATACGATACGAGGGTGCATCTTAATTAG
TGTTAGATTATATTAATTAGGCAACAATGAGTAGTACACGTACGAGTGTGTAGAAGGTCC
TCATCTCATTGCCGCCGACCTCGACCCTGGGCTGGTGGGTGACCATGGAGGGCTTGAGCT
CGCAGCCGTTGGACACAGCCCGGTTCCCGAATGTCACCCTGAGGTTAGTGGTGCGGACGA
AGGGGTCCAGCACATCCCCCACAACCCTACCAACCACCAACGGGTCCCTATCCCTCCCGG
CCATCTCGTATGGTGGAGCTAGAGGTTGACGATGACCAGGCACAGCTGAGCTAGTTAGCT
AGAGTGTATATTGATCTGGAGCAGGAGCTACCTGGATGAATGATGATGCTGATGAGTTTG
GAACTGCTCAACGGCCGGTGGCCACTTTATATAGGCCGCAAAAGTTGAGTAGAGGAAGGG
CGCGCGTTGTCCATGTCCATGTTTAGACTATAGTTCTGCTTGCACACCCTGGGCGCTGCT
GCTGCTGCCTATGTGGAATATAGATTCTGTGGAGACCTTTCTCTCTGCTCCTCCCCCTCT
CTCTTAGAATTGAATCTATCATGTGGACGGGATGCAGTCACCAAAGCCCTGCTTTTGACC
CCTAGGCTAGTTCAGCTCTACATGGACATGGATTTGTCTGTCGTAATAAGCTCTCGCTAA
TGGCCAAGGTGCTAGACAGCGGTTGCGTTGCGTCTGGGGCTCTCCCGGCCGCGGCCGGCC
GGCAAGCCGGCACCGGGAATGTCTGCCAACAAGCGAGACGCCCGTCCATCAATCCACGGT
ACTCTGCTCGATTTGATCGGACGTGGCAAAGATAAGCTTCACCTAGTTACGGACTGGATG
GATCATGAATCAGCAGCTAGCTTCACTTAGTCCGGACCGCCGGCCATGCATGTGTCGTTC
GCCGGCATATACAAAAGCACGCCTGTTCACGTGCGCAGTGACCACGGGGAGGGATAGGCT
GTACGGTAGAGGAGTGATTCGCTGTTTGGCCGGGGCCGGGTGTGCGTGGCCGGAAAGAAT
GAAGAGGACGGGCTTATCAGAACTTTCCCTT
>barcode05_parameter1_contig_6
TGGTGGTGTCAATTATACATCCTCCTGCCGCCAGAGCCGGCCTCGCGCTGGCAGTTGAAG
TAGACGGCGGCGACGGGCGGGCCGAGGTTGTAGAGCTCGGCGAAGTCCTGGTATTGAAGT
TCTGGCGCCACCCGGGCGCGTACACCGTCTGCCGGCCCAGCTGCTGGAAGAGCACGAGCA
CGAAGCGGTGGATCCCCATGTTGGGGCGAGGGCTCTCGTAGCACATCACCTCCTGCCCGA
AGGAAGCAGCGTGTCCCAGGAATATCTGTCACCAACCTGCGCACGCATACCAGCAGCAAT
TGTCAGCAGTGAGATGCACTACGCACAGACACTAGTGTGGTGGCGGCATCGAGACACGTA
CGTCTAGTGTTTATAATCAAGGGATTTGGAGCGTGGAATTACCAATGGAGGTATTCTCTG
AGGTTGGGATCGCTTGGACTTGGCGCGTCGGGGTCTACCATCACCTGCGCATGTACACCA
TGCATGATCAATAATAGTTCATAGTGCAGAGTAAACACTAAACATATTCATACAGTGATG
CAATCCTTTTCTTTCTCTCCAAGAAAGAAGACATATGCATATATTTTTTTCGGAAAGAGG
ATCAAGACCCCGGCCTCTGCATCATTGATCGATCATATAGCACATGCATATTATGCATGA
AGGTGCTTGATTAATTTGCCAACACATATATGGAAAGCATGTATCCAAATTAAATACGAT
ACGATACGAGGGTGCATCTTAATTAGTGTTAGATTATATTAATTAGGCAACAATGAGTAG
TACACGTACAGCGTGTGAGGTCCTCATCTCATTGCCGCCGACCTCGACCCTGGGCTGGTG
GGTGACCATGGAGGGCTTGAGCTCGCAGCCGTTGGACACAGCCCGGTTCCCGAATGTCAC
CCTGAGGTTAGTGGTGCGACGAGTGGGTCCAACATCCCCCACAACCCTACCAACCACCAA
CGGGTCCCTATCCCTCCCGGCCATCTCGTATGGTGGAGCTAGAGGTTGACGATGACCAGG
CACAGCTGAGCTAGTTAGCTAGAGTGTATATTGATCTGGAGCAGGAGCTACCTGGATGAA
TGATGATGCTGATGAGTTTGGAACTGCTCCAACGGCCGTGGCCACTTTATATAGGCCGCA
AAGTTGAGTAGAGGAAGGGCGGCGCGTTGTCCATGTCCATGTCTAGACTATAGTTCTGCT
TGCACACTCCTGGGCGCTGCTGCTGCTGCCTATGTGGAATATAGATTCTGTGGAGACCTT
TCACTGCTCCTCCCCCTCTCTCTTAGAATTGAATCTATCATGTGGACGGGATGCAGTCAC
CAAAGCCCCGATTTTGACCCCCTCAGGCTAGTTCAGCTCTACATGGACATGGATTTGTCT
GTCGTAATAAGCTCTCGCTAATGGCCAAGGTGCTAGACAGCGGTTGCGTTGCGTCTGGGG
CTCTCCCGGCCGCGGCCGGCCGGCCGGCCGGCAACGGGAATGTCTGCCAACAAGCGAGAC
GCCCGTCCATCAATCCACGGTACTCTGCTCGATTTGATCGGACGTGGCAACGATAAGCTT
CACCTAGTTACGGACTGGATGGATCATCGAATCAGCAGCTAGCTTCACTTAGTCCGGACC
GCCGGCCATGCATGTGTCGTTCGCCGGCATATACAAAAGCACGCCTTTTCACGTGCGCAG
TGACCACGGGGAGGGATAGGGCTGTACGGTAGAGGAGTGATTCGCTGTTTGGCCGGGGCC
GAGGTGTGCATGGCCGGCCCGAATGGTCGGAAAGAATGGAGAGGACGGGCTTATCAGAAC
TTTCCCTTATCCATTCTCACGTTGGCAGTTGAAATATAATGCAGCTACAGGCGGTCCCAG
ATAATGTTCTCTGGCAAACTTTCTGGTGTCGAAGTTATGACGAACATCTGGAGCAAACAC
ACTTTCCTTGCACAGTTGCTGATATAGAACAAATACAATGCGGTGTATCCCTGAAGTTGG
CTGTGGGCTCACATACTCCATTAGTTCAGTTCCTGATGCATATGTCTTTCATTTTTTGTG
CATTCATGATGAATACCAAATATATATATATTTTTTCCAAAAATTTATAACTAGTATATG
TAGTAACTTCACCATTATTAACTGAAAAGCAATGCTATATTGTTAAGCTTTATGATCTTA
TATTAGTATGTCACTCTTCTTTGGGACTGTGACTTACCGAAACTACCATCCATATTTGCT
GGTATATCCACAAGCATCCTGCAACGCCATCAAACCTCCATTAATGATTCATATATAATC
CAAGCATATATATAATCCAAGCCATATCCGAGTAGTCCACAGTTGGGCTATCCATGTTCA
TATAAAATATTGAAGATTGAAGAATAAAACTGAGTGTCGTGTACGTCTGCACTTAACATC
ATCCAGATATTTGAAAAGATTTGCATGTTGAGGCTTGATTTCTGCTTTTTTTTCACTTAA
CATGATGCTCAATCAACTAATCGTGAGAGTTATCGGCTATACATTTAAATATCTTCAAGT
GGAATATAGTTTTAAATCATTATAGAACTATATGTATGCGCATGGCATTGAAAATGACTA
GGTTGCTTAAGATAAGCCTTTGGACCATCCAAAGGTATCATTATTTAATTTTCCTTTTCA
GAATTTTAACCTGTTCATCTTTTACTGACATCTCAGTGCTTTGGTTAAATTATTTTTCGT
CATTTTCTTGTTCAATACACAAAACAACCTTATGCATTTTGACACCATGATGCGAAAAGT
GACATGATCAAAATTTGCTTAGGGTGATTCAAATCTTTGGAAATATATTGACATATATTA
TGTTGTATATTACAGTAGACTTACTACTAATATATACTACCATCAAACTGTGCGAATTCA
AAAAAACAGATATATGAAATAAAATAAAGATAAAAAATAATAATTAACTTTAAAGCTTCA
AACTAAGCCATCAAGCAACTTCAAACCAAATGAATTGACATATTCGGAAGAGTAGACTGA
TGGGCAAAAAACCAAGACGAGAACAAGTTGGTACGGAATTACTGTTCCTTTGTGGTCATA
TGTGGAGAAAAAATTCTGACCTTTTGCATGTCGGCAATACTAAAAATAGTATATCATATA
TGCACATATGATATGCTCGAATATGTGTCATGATACATATATGTGACGTGCATGTGCTAG
CATTTTAATCTGTTTCAGTACCACCTCATAGAACACTCTCTTAAACTAATTGACACATAC
CTCGAGATTTAGACAAGCTAAGTGCGACAGACTAAGGCTTCTGCTTCACTCATTAGCTGT
GTTTCAAGTTAAAAATAGTCATGATTTCTAAACATTGAAAACTTACCAGTGCAAGTATTC
CTTTAAAGAAGGATTGCTCGGGTTTGGAGCATCTGGATCGACCATTACCTGAAAAAGAAC
ACTAATCAAACAAAAATGGAACATAACGTGAAGGATGACTTTGTATGATAAGTTAGAAAC
TTTGCATTTTCATGTGCATGATAGGTGTTTTCAAGTTTCAACTATATAAACCGATCAAAT
TACAATTATAAATTATAAGGCTTGAACTTACAAGAGTGTAAAACATTCTTGGTACACCTC
CTATTTCAACTCTAGGTTTGTCATTGATAATAGATGGTTTCATACCAACTCCATTGAGAA
CCGATCTTCCATTATACATAACCCTTAGAGGTATACGCCTATCAAAGTCATCAATTACAT
CACCTACAACACGACTTAAAACTAAAGGATCAAAAGACATCGTACACTATATATTTTTGG
TAACACTCTTTATTGAGTTAATAGGCATGTACCATGAGAGCAGTGTATATATAATGAGGT
TAGGTATCTACTTTGTTCATCGAAAGCAATATAAATGCATGTAAAGAATAAAAACTATAT
CCTTTATTATTTTGGCATATCGTAGGGATGCAATCGTAATACAACGCTTGCTACTTAATT
TGGATAATAAAGATGATTTCTCCATGTATATACTGTTGTACTATCTTTAACAAAAGCAAA
GCTTATCTACTTCGTGAAGCCGTGTCAATGTGGTAGCAGCGTGAGTGGAATATCTGCTTT
GTGTGGTGAGACTATCATGTGATTCATAGCATCATCAAAAATGTAGTATATCTCAGAAAG
TTGGAAAGCAATTCCATTATTGAGAATAATATCAGGCCCTAAATTTTCTCCACCGCAAAT
ATTAAGTTTTTCATGTTGATGGGTGCAAGTAGCACAGACCTTTATCTGATGTTTTGGAAC
ATATATATGTGGGCAATTCAACGTTCTACTTATTGCAATGGAATATGTACATTTATGCAT
ATGATTCATGAAATATGGTCATCTTTTGCCCAAAGAAATATAGATGATTCTTGATTCTTC
AAAAGGCTATCCTATTTCAAAATATCCACCTCTCACTAGTTTTCTAGCACGTACGTAAAA
CTTGAAACCGGACGTACGTCCCCCCCCCCCCCCCCCCCCCCCCCCCCCCCCGCCCCGCCC
CGCGTGTACGTTTCGGCGAAAGTTCTGATAAGCCCGTCCTCTTCGTCTCTTTCCGGCCAC
GCACACCCGGCCCCGGCCAAACAGCGAATCACTCCTCTACCGTACAGCCTATCCCTCCCC
GTGGTCACTGCGCACGTGAAAAGGCGTGCTTTTGTATATGCCGGCGAACGACACATGCAT
GGCCGGCGGTCCGGACTAAGTGAAGCTAGCTGCTGATTCATGATCCATCCAGTCCGTAAC
TAGGTGAAGCTTATCTTTGCCACGTCCGATCAAATCGAGCAGAGTACCGTGGATTGATGG
ACGGGCGTCTCGCTTGTTGGCAGACATTCCCGGTGCCGGCTTGCCGGCCGGCCGCGGCCG
GGAGAGCCCCAGACGCAACGCAACCGCTGTCTAGCACCTTGGCCATTAGCGAGAGCTTAT
TACGACAGACAAATCCATGTCCATGTAGAGCTGAACTAGCCTAGGGGGTCAAAAGCAGGG
CTTTGGTGACTGCATCCCGTCCACATGATAGATTCAATTCTAAGAGAGAGGGGAGGAGCA
GAGAGAAAGGTCTCCACAGAATCTATATTCCACATAGGCAGCAGCAGCAGCGCCCAGGGT
GTGCAAGCAGAACTATAGTCTAAACATGGACATGGACAACGCGCGCCTTCCTCTACTCAA
CTTTTGCGGCCTATATAAAGTGGCCACCGGCCGTTGAGCAGTTCCAAACTCATCAGCATC
ATCATTCATCCAGGTAGCTCCTGCTCCAGATCAATATACACTCTAGCTAACTAGCTCAGC
TGTGCCTGGTCATCGTCAACCTCTAGCTCCACCATACGAGATGGCCGGGAGGGGATAGGG
ACCCGTTGGTGGTTGGTAGGGTTGTGGGGGATGTGCTGGACCCCTTCGTCCGCACCACTA
ACCTCAGGGTGACATTCGGGAACCGGGCTGTGTCCAACGGCTGCGAGCTCAAGCCCTCCA
TGGTCACCCACCAGCCCAGGGTCGAGGTCGGCGGCAATGAGATGAGGACCTTCTACACAC
TCGTACGTGTACTACTCATTGTTGCCTAATTAATATAATCTAACAACTAATTAAGATGCA
CCCTCGTATCGTATCGTATTTAATTTGGATACATGCTTTCATATATGTGTTGGCAAATTA
ATCAAGCACCTTCATGCATAATATGCATGTGCTATATGATCGATCAATGATGCAGAGGCC
GGGGTCTTTATCCTCTTTCCGAAAAAAATATATGCATATGTCTTCTTTCTTGGAGAAAAA
AAAAAGGATTGCATCACTGTATGAATATGTTTGTGTTTACTCTGCACTATGAACTATTAT
TGATCATGCATGGTGTACATGCGCAGGTGATGGTAGACCCCGACGCGCCAAGTCCAAGCG
ATCCCAACCTCAGAGAATACCTTCATTGGTAATTCCACGCTCCAATTCCCTTGATTATAA
ACACTAGACGTACGTGTTCGATGCCGGCCACCACACTAGTGTCTGTGCTAGCTAGTGCAT
CTCACTGCTGACAATTGCTGCTGGTATGCGTGCGCAGGTTGGTGACAGATATTCCTGGGA
CAACTGCTGCTTCCTTCGGGCAGGAGGTGATGTGCTACGAGAGCCCTCGCCCCAACATGG
GGATCCACCGCTTCGTGCTCGTGCTCTTCCAGCAGCTGGGCCGGCAGACGGTGTACGCGC
CCGGGTGGCGCCAGAACTTCAATACCAGGGACTTCGCCGAGCTCTACAACCTCGGCCCGC
CGGTCGCCGCCGTCTACTTCAACTGTCAGCGCGAGGCCGGCTCCGGCGGCAGGAGGATGT
ATAATTGACACCACCAC
>barcode06_parameter1_contig_1
CCCCCCCCCCCCCCCCCCCCCCCCCCCCCCCCCCCCCCCCCCCCCCCCCCCCCCCCCCCC
CCCCCCCCCCCCCCCCCCCCCCCCCCCCCCCCCCCCCCCCCCCCCCCCCCCCCCCCCCCC
CCCCCCCCCCCCCCCCCCCCCCCCCCCCCCCCCCCCCCCCCCCCCCCCCCCCCCCCCCCC
CCCCCCCCCCCCCCCCCCCCCCCCCCCCCCCCCCCCCCCCCCCCCCCCCCCCCCCCCCCC
CCCCCCCCCCCCCCCCCCCCCCCCCCCCCCCCCCCCCCCCCCCCCCCCCCCCCCCCCCCC
CCCCCAAAAAAAAAAAAAAAAGAGAGAGAGAGAGAGAGAAAGAGAGGGTAGTTCTGCTTG
CACACCCTGGGCGCTGCTGCTGCTGCCTATGTGGAATATGGATTCTGTGGAGACCTTGCT
CCTCCCCCCTCTCTAGAATTGAATCTATCATGTGGACGGGATGCAGTCACCAAAGCCCTG
CTTTTGACCCCCTAGGCTAGTCTCAGCTCTACATGGACATGGATTTGTCTGTCGTAATAA
GCTCTCGCTAATGGCCAAGGTGCTAGACAGCGGTTGCGTTGCGCCCGGGGCTCTCCCGGC
CGCGGGCCGGCCGGCAAGCCGGCACCGGGAATGTCTGCCAACAAGCGAGACGCCCGTCCA
TCAATCCACGGTACTCTGCTCGATTTGATCGGACGTGGCAAAGATAAGCTTCACCCAGTT
ACGGACTCGATGGATCAGTGAATCAGCAGCTAGCTTCACTTAGTCCGGACCGCCGGCCAT
GCATGTGTCGTTCGCCGGCATATACAAAAGCACGCCTTTTCACGTGCGCAGTGACCACGG
GGAGAGGATAGGCTGTACGGTAGAGGATGATTCGCTGTTTGGCCGGGGCCGGGTGTGCGT
GGTCGGAAAGAATGAAGAGGACGGGCTTATCAGAACTTTCCCTTATAGAAAACTAGTGAG
AGGTGGATATTTTGAAATAGGATAGCCTTTTGAAGAATCAAGAATCATCTATATTTCTTT
GGGCAAAAGATGACCATATTTCATGAATCATATGCATAAATGTACATATTCCATTGCAAT
AAGTAGAACGTTGAATTGCCCACATATATATGTTCCAAAACATCAGATAAAGGTCTGTGC
TACTTGCACCCATCAACATGAAAAACTTAATATTTGCGGTGGAGAAAATTTAGGGCCTGA
TATTATTCTCAATAATGGAATTGCTTTCCAACTTTCTGAGATATACTACATTTTTGATGA
TGCTATGAATCACATGATAGTCTCACCACACAAAGCAGATATTCCACTCACGCTGCTACC
ACATTGACACGGCTTCACGAAGTAGATAAGCTTTGCTTTTGTTAAAGATAGTACAACAGT
ATATACATGGAGAAATCATCTTTATTATCCAAATTAAGTAGCAAGCGTTGTATTACGATT
GCATCCCTACGATATGCCAAAATAATAAAGGATATAGTTTTTATTCTTTACATGCATTTA
TATTGCTTTCGATGAACAAAGTAGATACCTAACCTCATTATATATACACTGCTCTCATGG
TACATGCCTATTAACTCAATAAAGAGTGTTACCAAAAATATATAGTGTACGATGTCTTTT
GATCCTTTAGTTTTAAGTCGTGTTGTAGGTGATGTAATTGATGACTTTGATAGGCGTATA
CCTCTAAGGGTTATGTATAATGGAAGATCGGTTCTCAATGGAGTTGGTATGAAACCATCT
ATTATCAATGACAAACCTAGAGTTGAAATAGGAGGTGTACCAAGAATGTTTTACACTCTT
GTAAGTTCAAGCCTTATAATTTATAATTGTAATTTGATCGGTTTATATAGTTGAAACTTG
AAAACACCTATCATGCACATGAAAATGCAAAGTTTCTAACTTATCATACAAAGTCATCCT
TCACGTTATGTTCCATTTTTGTTTGATTAGTGTTCTTTTTCAGGTAATGGTCGATCCAGA
TGCTCCAAACCCGAGCAATCCTTCTTTAAAGGAATACTTGCACTGGTAAGTTTTCAATGT
TTAGAAATCATGACTATTTTTAACTTGAAACACAGCTAATGAGTGAAGCAGAAGCCTTAG
TCTGTCGCACTTAGCTTGTCTAAATCTCGAGGTATGTGTCAATTAGTTTAAGAGAGTGTT
CTATGAGGTGGTACTGAAACAGATTAAAATGCTAGCACATGCACGTCACATATATGTATC
ATGACACATATTCGAGCATATCATATGTGCATATATGATATACTATTTTTAGTATTGCCG
ACATGCAAAAGGTCAGAATTTTTTCTCCACATACGACCACAAAGGAACAGTAATTCCGTA
CCAACTTGTTCTCGTCTTGGTTTTTTGCCCATCAGTCTACTCTTCCGAATATGTCAATTC
ATTTGGTTTGAAGTTGCTTGATGGCTTAGTTTGAAGCTTTAAAGTTAATTATTATTTTTT
ATCTTTATTTTATTTCATATATCTGTTTTTTTGAATTCGCACAGTTTGATGGTAGTATAT
ATTAGTAGTAAGTCTACTGTAATATACAACATAATATATGTCAATATATTTCCAAAGATT
TGAATCACCCTAAGCAAATTTTGATCATGTCACTTTTCGCATCATGGTGTCAAAATGCAT
AAGGTTGTTTTGTGTATTGAACAAGAAAATGACGAAAAATAATTTAACCAAAGCACTGAG
ATGTCAGTAAAAGATGAACAGGTTAAAATTCTGAAAAGGAAAATTAAATAATGATACCTT
TGGATGGTCCAAAGGCTTATCTTAAGCAACCTAGTCATTTTCAATGCCATGCGCATACAT
ATAGTTCTATAATGATTTAAAACTATATTCCACTTGAAGATATTTAAATGTATAGCCGAT
AACTCTCACGATTAGTTGATTGAGCATCATGTTAAGTGAAAAAAAAGCAGAAATCAAGCC
TCAACATGCAAATCTTTTCAAATATCTGGATGATGTTAAGTGCAGACGTACACGACACTC
AGTTTTATTCTTCAATCTTCAATATTTTATATGAACATGGATAGCCCAACTGTGGACTAC
TCGGATATGGCTTGGATTATATATATGCTTGGATTATATATGAATCATTAATGGAGGTTT
GATGGCGTTGCAGGATGCTTGTGGATATACCAGCAAATATGGATGGTAGTTTCGGTAAGT
CACAGTCCCAAAGAAGAGTGACATACTAATATAAGATCATAAAGCTTAACAATATAGCAT
TGCTTTTCAGTTAATAATGGTGAAGTTACTACATATACTAGTTATAAATTTTTGGAAAAA
ATATATATATATTTGGTATTCATCATGAATGCACAAAAAATGAAAGACATATGCATCAGG
AACTGAACTAATGGAGTATGTGAGCCCACAGCCAACTTCAGGGATACACCGCATTGTATT
TGTTCTATATCAGCAACTGTGCAAGGAAAGTGTGTTTGCTCCAGATGTTCGTCATAACTT
CGACACCAGAAAGTTTGCCAGAGAACATTATCTGGGACCGCCTGTAGCTGCATTATATTT
CAACTGCCAACGTGAGAATGGATAAGGGAAAGTTCTGATAAGCCCGTCCTCTTCATTCTT
TCCGGCCACGCACACCCGGCCCCGGCCAAACAGCGAATCACTCCTCTACCGTACAGCCTA
TCCCTCCCCGTGGTCACTGCGCACGTGAAAAGGCGTGCTTTTGTATATGCCGGCGAACGA
CACATGCATGGCCGGCGGTCCGGACTAAGTGAAGCTAGCTGCTGATTCATGATCCATCCA
GTCCGTAACTAGGTGAAGCTTATCTTTGCCACGTCCGATCAAATCGAGCAGAGTACCGTG
GATTGATGGACGGGCGTCTCGCTTGTTGGCAGACATTCCCGGTGCCGGCTTGCCGGCCGG
CCGCGGCCGGGAGAGCCCCAGACGCAACGCAACCGCTGTCTAGCACCTTGGCCATTAGCG
AGAGCTTATTACGACAGACAAATCCATGTCCATGTAGAGCTGAACTAGCCTAGGGGGTCA
AAAGCAGGGCTTTGGTGACTGCATCCCGTCCACATGATAGATTCAATTCTAAGAGAGAGG
GGAGGAGCAGAGAGAAAGGTCTCCACAGAATCTATATTCCACATAGGCAGCAGCAGCAGC
GCCCAGGGTGTGCAAGCAGAACTATAGTCTAAACATGGACATGGACAACGCGCGCCCTTC
CTCTACTCAACTTTTGCGGCCTATATAAAGTGGCCACCGGCCGTTGAGCAGTTCCAAACT
CATCAGCATCATCATTCATCCAGGTAGCTCCTGCTCCAGATCAATATACACTCTAGCTAA
CTAGCTCAGCTGTGCCTGGTCATCGTCAACCTCTAGCTCCACCATACGAGATGGCCGGGA
GGGATAGGGACCCGTTGGTGGTTGGTAGGGTTGTGGGGGATGTGCTGGACCCCTTCGTCC
GCACCACTAACCTCAGGGTGACATTCGGGAACCGGGCTGTGTCCAACGGCTGCGAGCTCA
AGCCCTCCATGGTCACCCACCAGCCCAGGGTCGAGGTCGGCGGCAATGAGATGAGGACCT
TCTACACACTCGTACGTGTACTACTCATTGTTGCCTAATTAATATAATCTAACACTAATT
AAGATGCACCCTCGTATCGTATCGTATTTAATTTGGATACATGCTTTCATATATGTGTTG
GCAAATTAATCAAGCACCTTCATGCATAATATGCATGTGCTATATGATCGATCAATGATG
CAGAGGCCGGGGTCTTTATCCTCTTTCCGAAAAAAATATATGCATATGTCTTCTTTCTTG
GAGAAAAAAAAGGATTGCATCACTGTATGAATATGTTTGTGTTTACTCTGCACTATGAAC
TATTATTGATCATGCATGGTGTACATGCGCAGGTGATGGTAGACCCCGACGCGCCAAGTC
CAAGCGATCCCAACCTCAGAGAATACCTTCATTGGTAATTCCACGCTCCAATTCCCTTGA
TTATAAACACTAGACGTACGTGTTCGATGCCGGCCACCACACTAGTGTCTGTGCTAGCTA
GTGCATCTCACTGCTGACAATTGCTGCTGGTATGCGTGCGCAGGTTGGTGACAGATATTC
CTGGGACAACTGCTGCTTCCTTCGGGCAGGAGGTGATGTGCTACGAGAGCCCTCGCCCCA
ACATGGGGATCCACCGCTTCGTGCTCGTGCTCTTCCAGCAGCTGGGCCGGCAGACGGTGT
ACGCGCCCGGGTGGCGCCAGAACTTCAATACCAGGGACTTCGCCGAGCTCTACAACCTCG
GCCCGCCGGTCGCCGCCGTCTACTTCAACTGTCAGCGCGAGGCCGGCTCCGGCGGCAGGA
GGATGTATAATTGACACCACCACAACATAAGGGAAAGTTCTGATAAGCCCGTCCTCTTCA
TTCTTTCCGACCACGCACACCCGGCCCCGGCCAAACAGCGAATCACTCCTCTACCGTACA
GCCTATCCCTCCCCGTGGTCACTGCGCACGTGAAAAGGCGTGCTTTTGTATATGCCGGCG
AACGACACATGCATGGCCGGCGGTCCGGACTAAGTGAAGCTAGCTGCTGATTCATGATCC
ATCGAGTCCGTAACTAGGTGAAGCTTATCTTTGCCACGTCCGATCAAATCGAGCAGAGTA
CCGTGGATTGATGGACGGGCGTCTCGCTTGTTGGCAGACATTCCCGGTGCCGGCTTGCCG
GCCGGCCGCGGCCGGGAGAGCCCCAGACGCAACGCAACCGCTGTCTAGCACCTTGGCCAT
TAGCGAGAGCTTATTACGACAGACAAATCCATGTCCATGTAGAGCTGAACTAGCCTAGGG
GGTCAAAAGCAGGGCTTTGGTGACTGCATCCCGTCCACATGATAGATTCAATTCTAAGAG
AGAGGGGAGGAGCAAAGGTCTCCACAGAATCTATATTCCACATAGGCAGCAGCAGCAGCG
CCCAGGGTGTGCAAGCAGAACTATAGTCTAGACATGGACATGGACAACGCGCGCCCTTCC
TCTACTCAACTTTTGCGGCCTATATAAAGTGGCCACCGGCCGTTGGGCAGTTCCAAACTC
ATCAGCATCATCATTCATCCAGGTAGCTCCTGCTCCAGATCAATATACACCCTAGCTAAC
TAGCTCAGCTGTGCCTGGTCATCGTCAACCTCTAGCTCCACCATACGAGATGGCCGGGAG
GGATAGGGACCCGTTGGTGGTTGGTAGGGTTGTGGGGGATGTGCTGGACCCCTTCATCCG
CACCACTAACCTCAGGGTGACATTCGGGAACCGGGCTGTGTCCAACGGCTGCGAGCTCAA
GCCCTCCATGGTCACCCACCAGCCCAGGGTCGAGGTCGGCGGCAATGAGATGAGGACCTT
CTACACACTCGTACGTGTACTACTCATTGTTGCCTAATTAATATAATCTAACACTAATTA
AGATGCACCCTCGTATCGTATCGTATTTAATTTGGATACATGCTTTCATATATGTGTTGG
CAAATTAATCAAGCACCTTCATGCATAATATGCATGTGCTATATGATCGATCAATGATGC
AGAGGCCGGGGTCTTTATCCTCTTTCCGAAAAAAATATATGCATATGTCTTCTTTCTTGG
AGAAAAATAAAAGGATTGCATCACTGTATGAATATGTTTGTGTTTACTCTGCACTATGAA
CTATTATTGATCATGCATGGTGTACATGCGCAGGTGATGGTAGACCCCGACGCGCCAAGT
CCAAGCGATCCCAACCTCAGAGAATACCTCCATTGGTAATTCCACGCTCCAAATCCCTTG
ATTATAAACACTAGACGTACGTGTTCGATGCCACCACAGTGTAGTGTCTGTGCTAGTGCA
TCTCACTGCTGACAATTGCTGCTGGTATGCGTGCACAGGTTGGTGACAGATATTCCTGGG
ACAACTGGTGCTTCCTTCGGGCAGGAGGTGATGTGCTACGAGAGCCCTCGCCCCAACATG
GGGATCCACCGCTTCGTGCTCGTGCTCTTCCAGCAGCTGGGCCGGCAGACGGTGTACGCG
CCCGGGTGGCGCCAGAACTTCAATACCAGGGACTTCGCCGAGCTCTACAACCTCGGCCCG
CCCGTCGCCGCCGTCTACTTCAACTGTCAGCGCGAGGCCGGCTCCGGCGGCAGGAGGATG
TATAATTGACACCACCAC
>barcode06_parameter1_contig_2
AAAGCGTATTGCTATGGATAGGGATGCAAGTGTGGACCAACACACGGCCCGCTTTATCAA
ATTAATGGTTATTACTTCCACTAAACAGACAGTTTACTTTGTGCACATAGCAAACAATTA
GATGGGTTGTTGGGTTGGCCCAATCAGCTAGCCCAAGCTTGTATCCTCATGTACAGATAG
GATAGCCTATCAAATAAAAACTGAACGGTACTACAAAAAAACTGGCAAAAAAATTTTTTT
ACTAAAGCACACGATGGTCTGCTGTGTTGCATTACTGTTTCTAAGGCAAGGTTAAGAATC
AAGCCAACAAAAGAGAAATCAATGTTGTAATACGTTCTATTATATGTTAAATAATAGAGG
TAGCAAAGTCCTAAGACGAAAAAGATAGTATGGATATACTACCTTAGATCTTTGTTAAAG
TTTGCACAGAGCATAGCAATGGCTTCAAGAAGATGCCTGCAGCTCATGTTTTCAGCGAGA
ACAGAAGAATGATGACCATGTTCTAACATAGAGTATCTCTGCAACTTGGCAGGTTCCAGT
AGAAACAATTCACCTTGTAAACAATGCTAATGTGGCCAGGCTCCTCGCCAGAGTGGAACT
GTGGGTTGCAACTATATGTTTTCTATTTCCACTATTACATTCCTATAATCCCTGAATTTG
AATGAAATAATGACCCTAAGCTATAAAAACCATGAGTTTCCAGAAGGGAAAAATATTTGT
TAATGCTGTGCAAGTACGTGACATGCCAAAATGTACAAGATAAAATACTTCATACCCCTA
TAAACATGCAGTTGGATTGAGCCATTGAGGAACCCAGGCACATTAAGCACACCTACATGT
CAAGCACCACCATATCGTTTGGTTCAGAAATATTGCACATACCATTTTTTTCTGAAGAGG
TTGTGACCAAAGGAGCAGCTGATTGAGCTAACAACTTCCCATGGCTTGTTCCGGTACACC
CCAACAACGCAAATAATCGGATGGCAAAAGCATGCACATTGAAATATCTACAGCTTCACT
ATTCCATAAATTTCAGGATGTAATCGACAAATATCAAGGACGTCATGTGTATACCAGTGA
CGCATGACATGGTGCTAGTATCAAAACTTTTGAAAGGTGAATAAGACAACCCTCATCGCG
CAATACAAGTAGTTCATGCATCGCCACAGTTTCTTCAGGTCCGTAGAGAGATAGGTTAAC
AAAATAACAGATAAGGCTGCCAACTGGTAGTCCTCCTCCAGTATATGTCGGCAGCGGAAC
CCTTGGTAGTGGCCCATGTTATACAGGATGTGTTGGATCCATTTACATCAACTGTTCCAC
TCAGAATAGCCTACAACAATAGGCTAGTTCTCGCAGGTGCTGAGCTAAGGCCATCTGCAG
TCGTAAGCAAGCCGCGAGTTGATATCGGCGGCAATGACATGAGAGTTCTCTACACCCTGG
TAAGCTTTTAGTTGTAGTAGTGGACAGTACACGCTAATCCTTCAGTGATTGAACTGTTTT
ACATGGTTCACTAGTATAATCGTGAAGAAATCCCATAGTAGCAGAATCATAGATGATTAT
TTTATTCCTAGCAAACTGAAACAAATCATATGTTAACTTGTTTGAGGTTATCTTTTCCTT
TGAAGATACTAGTGGATCCAGACGCCCCAAGCCCAAGTCATCCGTCACTAAGGGAGTACT
TGCACTGGTAAATCAAATGCAACATGTTCTTATTCTCCCCAACATCTCCACCCATTTGTG
TTCTGCCCAGACACTTTTGATATATGCTTTCTATTTATTTTTGCTCTCATTATGATATGC
CTCTACTACTGTGCAGGATGGTGGCAGACATCCCTGGAACAACTGGTGTCAACTTTGGTA
TGATATCAAGCACACCAATTTGTTCCATGTGATTTATTATTAAACTGAATTTTGTGGATG
CGGAAATTAAGCCATGTTAAGTTCTCTCAGTCAAACCTGTTGACTTCAGCTTGAATTTGG
GTGCCTAATTCTCTATCAAAGAAAAATTACCTAGTTCCTCCTAGGTAATCTCATTTACTA
ACTTGTTGACAACATAGAATTAACAGACTCAATACACGTTAATTTCAGTTTAGCTCATAG
TTAACCCTGGGATATGTTAAACCTAAACAAAGAATAACTATGAACAACGTAAAATGACAT
GCATCTGTTTTGTAAATGAATGGCCAACTTTAAGACAAGGCCATTGTACAGCGTAAAGAA
ACAAGGACTCTTAAAATAAGTGTAAACATAACATTTTCCTAGTTATTATTTGTACTTAAC
ATATTTTTCACATGTACAAAAACAAAATTTATGGAATCGAATTATTGTTCGATCATATGT
TGGCTTTAAAGAGTTTTGCCATATTGTTTTGCTTGCAACTAACATACACAACAGAACAAA
GATTGTGCATGTACATGAAGATGATATGACAAGACTCCTATTTGCCTAAAATTGAAGAGA
GCAAACTAAGTTGCAGATAGCTGAGTAAATGTTTCTTCCCTCTTTAAATTCTTGACTAAT
TAAACGGAGGGTGCTATTGCAGGCCAAGAACTCGTGGTTTATGAAAGACCAGAACCAAGA
TCAGGTATACACAGGATGGTATTTGTGCTGCTCCAGCAACTAGGTAGGGGGACAGTTTTT
GCACCAGACATGCGACAGAACTTCAGTTGCAGGAACTTTGCACGTCAGTACCACCTCAAC
ATTGTGGCTGCCTCATATTTCAACTGTCAAAGGGAAGGTGGATCAGGAGGAAGAAGGTTT
AGGCCAGGCAGTTCTGAAGGGGAGTAGAGACTGGGTACTACAGAGTACAGGCAATTGTAT
CCGGTATGGTAGTGCTGTAT
>barcode06_parameter1_contig_3
TGTGGTGGTGTCAATTATACATCCTCCTGCCGCCGGAGCCGGCCTCGCGCTGACAGTTGA
AGTAGACGGCGGCGACGGGCGGGCCGAGGTTGTAGAGCTCGGCGAAGTCCCTGGTATTGA
AGTTCTGGCGCCACCCGGGCGCGTACACCGTCTGCCGGCCCAGCTGCTGGAAGAGCACGA
GCACGAAGCGGTGGATCCCCATGTTGGGGCGAGGGCTCTCGTAGCACATCACCTCCTGCC
CGAAGGAAGCACCAGTTGTCCCAGGAATATCTGTCACCAACCTGTGCACGCATACCAGCA
GCAATTGTCAGCAGTGAGATGCACTAGCACAGACACTACACTGTGGTGGCATCGAACACG
TACGTCTAGTGTTTATAATCAAGGGATTTGGAGCGTGGAATTACCAATGGAGGTATTCTC
TGAGGTTGGGATCGCTTGGACTTGGCGCGTCGGGGTCTACCATCACCTGCGCATGTACAC
CATGCATGATCAATAATAGTTCATAGTGCAGAGTAAACACAAACATATTCATACAGTGAT
GCAATCCTTTTATTTTTCTCCAAGAAAGAAGACATATGCATATATTTTTTTCGGAAAGAG
GATAAAGACCCCGGCCTCTGCATCATTGATCGATCATATAGCACATGCATATTATGCATG
AAGGTGCTTGATTAATTTGCCAACACATATATGAAAGCATGTATCCAAATTAAATACGAT
ACGATACGAGGGTGCATCTTAATTAGTGTTAGATTATATTAATTAGGCAACAATGAGTAG
TACACGTACGAGTGTGTAGAAGGTCCTCATCTCATTGCCGCCGACCTCGACCCTGGGCTG
GTGGGTGACCATGGAGGGCTTGAGCTCGCAGCCGTTGGACACAGCCCGGTTCCCGAATGT
CACCCTGAGGTTAGTGGTGCGGATGAAGGGGTCCAGCACATCCCCCACAACCCTACCAAC
CACCAACGGGTCCCTATCCCTCCCGGCCATCTCGTATGGTGGAGCTAGAGGTTGACGATG
ACCAGGCACAGCTGAGCTAGTTAGCTAGGGTGTATATTGATCTGGAGCAGGAGCTACCTG
GATGAATGATGATGCTGATGAGTTTGGAACTGCCCAACGGCCGGTGGCCACTTTATATAG
GCCGCAAAAGTTGAGTAGAGGAAGGGCGCGCGTTGTCCATGTCCATGTCTAGACTATAGT
TCTGCTTGCACACCCTGGGCGCTGCTGCTGCTGCCTATGTGGAATATAGATTCTGTGGAG
ACCTTTGCTCCTCCCCTCTCTCTTAGAATTGAATCTATCATGTGGACGGGATGCAGTCAC
CAAAGCCCTGCTTTTGACCCCCTAGGCTAGTTCAGCTCTACATGGACATGGATTTGTCTG
TCGTAATAAGCTCTCGCTAATGGCCAAGGTGCTAGACAGCGGTTGCGTTGCGTCTGGGGC
TCTCCCGGCCGCGGCCGGCCGGCAAGCCGGCACCGGGAATGTCTGCCAACAAGCGAGACG
CCCGTCCATCAATCCACGGTACTCTGCTCGATTTGATCGGACGTGGCAAAGATAAGCTTC
ACCTAGTTACGGACTCGATGGATCATGAATCAGCAGCTAGCTTCACTTAGTCCGGACCGC
CGGCCATGCATGTGTCGTTCGCCGGCATATACAAAAGCACGCCTTTTCACGTGCGCAGTG
ACCACGGGGAGGGATAGGCTGTACGGTAGAGGAGTGATTCGCTGTTTGGCCGGGGCCGGG
TGTGCGTGGTCGGAAAGAATGAAGAGGACGGGCTTATCAGAACTTTCCCTTACAACAACA
AGGGTTCCGTTCCGGCAAGGGGGGAGGGAGGTTTTTAAGGGATCTGGGGCAGATCGCGGT
ATGTCGATACCGGGTTGGTCTGGAGCATATCCGTTGTCGACCTGCCATTGGCCCAAGCCC
ACGTCGTGGGGCCCCGGGGCCGCCCCGCCACAGGATGGCCTGCTGCGAGCCCGGATCCCG
TCGACGTGTCCGCCAATCGTACGTCCGAATCTCCAAATTCTGCTGTCCGAATTCCTCGCA
CCCCCGTATCCATTGCTCGCGCCACAGGAACGGAGCAGCGCTTTTTTGTTTTCTCCACAG
AAAGAAAGGGCTTTTCTTTTCTTTTTTCGGAGGCAATTTATTATTCCCTCCTGTGCTTTT
TTTGTTGGTGTGTGTGACGGCGGCGCGGGACGAATGGGGAAATGCTAGGTCAAGTCTGGT
GCGGGTGGGTCTGGTCATGGCGTAGGGGCGTACGGGCTGCGACAGTAGGAGGCTGCTTGC
TTAATTTGGGCCGTCTCGCTTCTCCCGTTTGGGACTCCCGCCTGTCCTGCCTGCCTGCGT
CGTCTAGTGCGCATGATTCATGATTGATTTGTGGACTTTCAAGTGTTGCTCTGCTACTGC
TGACAGTAGTGGGGTGGTAGCTAGTGGCCGGCGTTGCTGCGTCTGGTCTTTGCCCTCAAA
TGTCGCGTCCTACACGGCCCACGCCCGCAAACAGCTTGCATACTTGCATTTCCGGCAATG
CGCAAACGTGCGCAATACACTATTTTTCTACTTTTGGTTCATATGTGTATTTCGAGAAAG
AAGATACTTGCAGTTGGAGTACCGTCATTTTCCGAGCTTTAATGAACTTCACCATTTCCC
GAGTGAATTGTCATTGTCCACACTCCCTGGTTGTCCATAGCGCTGCTCGTTCCCTCCATT
CACGAATAAATGGGTAATTTTTTTGTTTAATAAAATGACCATTTAGCGAAATTAATGACT
CATCTAACTGAAGTCTGACCGCTGAGTTTGGTGCCAATGAGGATGAAGCTGAAATTGTGC
AGGTCGGCGCCGAAGCAGGGCCAACGCCAAACCACATGACGTCGAACCTATGAAGCCATT
TAGTGAAGAAAATCCTTGGCGCCCACCTGTACAATTTCGGCTCCATTCTTGTTGGTATCG
AACCTAGGGGTCAGATTCTAAAATAATTTCGCATGGGAGCCATTACTTTTGCTAAAGAAT
CAGATTTGTCAAAAAAAAAAATACCACCATTATTTTAAGTAAGACTTTTAAAATTTGACT
AACTTTATAGAGTGGAGTAGAAACATATATAACATCAAATTGGTCGGAAAGTCCTTTTGG
TTCCCGAAATGCAGTGCTTCCTGCATATTAAAAACTTTGAAAATTATATTAACATGTTTG
AAGAAAAAGTTAAGAAAAATTCAAAAGGTAGCCAATGATGTATCCCATAAACGTGCAAAA
TATCTATTCGGAATGTTTCGCATTCTAAGCTACACAAAAATGACAAAATCTTCTTCTTTT
TTAGATTTGAAATCACTAAACTCAGGTCCACATTTTTGTAATTTTTGTGTCGCTTAAAAT
ATAGAACATTTCAAATTGATATTTAGCAGGTTTGAGGGATACATCATTTATGGAGAACCG
TATGAATCATAGCTGTAATAAATCATACAAGTTCTTTCTAAAGGAAAAAAAACTCATACT
AGGATGTGAATTTTTGGCTCCTAGGTGCACCAGAACCTGTTAAAGCAATAAAATTTAAAA
TACAAAAAATGATTTTAAAAATTCTATAAATCATGTGTGTAGAGAATATATGCAGGTACC
TACATGTTAAGTTTGAACATAAAACATAAAAGTATGCAACCTACACAAAAATATCAAATT
GTGATGTTCATAATATAAGGATTAAGCGTATACTATTTACAGTATAACAAAGCTTCATTT
TTATTTGTTTTTGTGTAGGTCACATGCGGT
>barcode06_parameter1_contig_4
GGAAAAGGCTCAGTGTGGGAATATGTATCTCATAACACGTCCCTGAATAACCACTGCGAT
GACCTTCGGCAAGGCACCTATTGATCCATCACAATTAAGAGATTACCCCATGGTTATTTG
TGAAGTATGATGAGTCCTCTCTTATCCCCTCCTTTCATAGAATAGTGCACCGCCCACGGT
ATGTCACTTCCCGCCGTATGCACTATCCTACTTCTGAAGGTAGTTCCCTCGTGCGACCCT
TAGGTAAATGTTACATGCTCGACTTCATATAACATCGCATGAGAGAGGTAACCCTGATCA
TAATAGACATGAGCCCGGAGCTTGAACAATAACAGGAGATTTAACGGTGGGTGTTACTAG
TGATCATATGAGAGTGAGCACCAAAAACCAACGGTCCCATACCAGAAGATGACATGCAGT
ACAAGCACAAGTGCTCGTACCAGAGGTTCCGTCGCTTGTTTCGACCATATGAGGCCCGAG
AGAGGTAACCCTAGATCAGAATTTTTCAAACTTTGTTTCTTCTTCTTCTTCCAAACCTTC
AAGAAACCTCAAGGGATCTCTTTCCCTGCTCGTTTTTGGTTCGATTCCTTGTGCAAGAGG
CTCTATGACATGTTTCTCGTTTGATTCGCCATTTATTTTTTTGTGAATCCACGCTCAATC
CCTTGTCATTAGTAATTACGGTGCAAACTCATTCTTGGACTCTTTTTTTGTTGAGGTAGT
ACAGTAGATTTTTGAGGTCTAGAAGAATCATCATTTCTTAGTTCTATTGGACCAAACGTG
TTCAAACTCAATCCCAAACTACCATAACAACCTGTTTAGGATTAGCCAAGCCTACTTAAG
TATTGCATGTCTCTAGCTGCGCGCTGTTGTCGCTATGTGATCTTGTCAATGCTAAATGAA
TATGCATGTATCTCTATGGACGGTTTGCTGTCATGTCTATCGCTGTTCGCATCACATGAA
CCTGCCGGCCGGAATGGATCGAAGCTAGGTGCGGTGCGCATGCTTGGAGAACTATTGCTC
CACACATATATCCATCCATGGGAATATATGCCATCTCATCTTTTCTTTCTTTTTGTAGAA
TAGCTTTTGCTTCCATTTCAGGACGGCACATTGGAACACAAATAGCCGTAGAGCTGCATC
TCGTCCACACAGCCGGTGGTGCTCTCCGTTGTGGTGTGGCCAGAAGGTGCCTGCCCACGC
GGGTACTCCGGCGAGCTCAACACACTGTGTGGACCGTTTTGCTTCCCTTTAGGAAAGACA
AAAAGACGGTGGATTCCGGCCAGTCGGTGTGCATTCCTCGACTGATCGATGCATTCCCCG
CTTTATATATTCATCTATGTTATTGCACCTTCTTGATCTGCATCATCATATAATCCAATA
ATAATGGTTATGTGCCAACTTATCATTTTATAAAGCTTTTCCGCACAACATGAATTTCTA
TCTCTCTGAAACTTCAGAAACATTTCAAAATCCATAAATGTATGCAAATGGTATCCAAAT
TAAACTTTGACCATTCATGCGGTGTACAAATAGATAATATGAATATAGTTTATATGTTGT
CAATTTTACACAAGATGGAAATAATTGTATTTTTTAATTTATTTCCACAAGCTACCATTC
CATTGCATTAGACATCTGTGATTGTTTCTATTTATTTGAAAACAGAAACATGTAAAAGCA
CTATCCAGCAAGGAGCTATAGGGTTCAAGTTAAACAGTCCAGAATTGATGATGCACTGTA
TTACTCTCTTAATTTGCAAATAGCTAGCTAGAGACCATGCATAGAGGTGTCGGTCCATGC
AAATCATAGTCGTTGCCGACATTTTTATCCATGGAACGCTCCTTCTAATTGGGTTGGTGG
AGGTTTTACCGACATGGTGTGGACCGGTTCAAAGGTGACTTCTCCAACGGGAGACGGGGA
CCTTGATGACTAGGTACTTTTGCTGAAATAGAATTCTCTTGGTTTCCATTTATTTCCTGG
ACCGGCCCTTTGTTCTCTTTTCTTGGGTCATTCCCTGAGAGTGACACAAAAAGCTACAAA
TATCTAGTTGCGTCCTTTGTGTGGACTAGCATATGCAGGCAGCGCATAAGATCATGTGGG
ATTCGATCATCCACGTACGCAAAGAAAGAATTGAACGAAATCTATGGAGTGATCGCGCAT
ATCTATTCATCTCTGCCCATTAATCTTCATACCCCCTTTTACTAATGAATCCTTCAGTCG
AATCTTTTACTTGTTAGCTATATGATCGGAATGCAGGGCAGCAGGAGACACACACCGCCT
CCTAGCACTAGCATAGTCTTACGCAGTTGCTGCTCCGCTCCCTTCTCCCATCTAGTCTCC
TCCACACACCCCACCGCACCAGAGCAAACAATCGTACCCTTGACCTTGAGTCCATGTCCA
TATCCATTTCATGCAGCGTGTGCGGCGGTGTCGTGGGCAACTGCCTGCACCACCACCACA
ACATAAGCGTGTTCCCGTAGCAGTCATTGCAATCGAACGAAGTACAA
>barcode06_parameter1_contig_5
TGAACACTATTCATTGGAGGATAAGCTAGAAATATGTATGGGACAGTTATAGCTAGCTTG
TATCACATGTTATGGATGGAACCATCCGAGGTCTAATTTACTGGGATCATAGGTCGATGG
TGGTGGTGACAATGGCACAGTGGCTTCTTCATGCACCTTGGCGAAGCGGCCTTTGACCCG
TGGCCTCAACTGGGCGTAAGCTTTTCTGGACTCATATCGGATCTGCTTCTCGTACCTCCG
TCTCTTCCTCTTCTCCCTATACCTCATCACCTTTGCACGTCTCTCGTGCACCGTTGGATG
ATGCGCCGCCACCATCATCATGTCTCCATCGATAGCCATTATCACCTCACTTCCTGCGGT
GTTAGTGCGTGTGCTCCCACATAATGGCATCTGAACATATCAAAAAAAAATCATATGAGA
CAAATTAATTGTGCATAGTGAACGATCATTGTTTCATGAAGGTATTTAGTTAGTCCCTAA
CCAATTATATTACTAGTTTTGACCTGTCTCATGAAATAACGGTTAGCCTTAGCCTCCTAT
CCCACGATCAGTTACAAAGGTCAGCGACCAAAAGTCCAAGACCGTCTGAAACGATACGTT
TCAACTGGCTATATATATAACCATTCATGTTCTGTGGTAGTGTCATTAGTTCTGTGGTCA
ACTTGATTATATGTATGTAAAGCCTGATCAACTGAATTAGTTGGGTTTTGCACAACTAGC
CATCTTGTTTCACGCTCATTGGATGTACGGACTACATGCAAGGTTCAAGATCAAACTGAA
ATTGATGATTTGTTAGAGGAGATAAGTCTAGAGAGAGAAAATCAATATTCTCCAAGTTTT
TTTTTCAAAAAGGAGGCATGCCCTGATTGATCTGTATCGATATTGATGCACAAAATCAAA
TCCAAACTGAGAGTTGACCACATGAAATGAGAGGATACATCCATCTCATTGATATGTATT
CGTTTTGACTAAATTTGGCAAGGAATATTTACCTGGACTAGACGCCTGGTGCATGAAAGA
AAAGGTGAAATTACAAAGGATTTGTTGTTGTCATATAATTTGCTAGCTTATAATTAAGTC
TTCTTTCGAGCTGAGTTTACACGTCTTTTCCTCGCCAATTTAGATATTGATATATTGTGT
AGTTCAAACATTAAATTCACTATAAAAATCTAAAAAAAAACATTCAGATTAACGATAACT
GACTGATTTTATCCCCGACGATACAGTTGATACCCGAAACGAACAGTTCTGAAGGTACTG
TCAATCTGCCATACATATGTTCTGTTTTGAGAAAATATAAGTACGTATGTGTTTGTTTAA
ATTTTTATTGCTCCGGCCGTGTCTCAGTCCTGCTGATGGACTCCTGAGGAGAATGCGTTG
TTAGCTACCTTACTTGGAACTAATTTGTCTGTTGACTCCCGATTAATTTTTCTCAGGAGA
ATCCATCCGTCAGCTAGCAGCATACACTCACACAAGTATGACGAGTAGCTAGGTAGGAAG
GGTGATCAAAGTATTAGCAGAAGAAGAGCAAAAGCCATTAATTAACCACAGGTCTACCCC
GGCCATCGATGATGTAGAATTAATTAGGCATCACTCACGGCGATGGGTGGTGTAGCCGGT
GGCATGTGTCGGCTGCCGGCGTCGACCTGGAACGTGATCAGCCCAGCTGCTGCTTGGTGT
CCATGCGGTGGGTACTGCAGGCCATGAAACGTCGACGGCGGCCTGGTGTTCTGGACGTTG
TGGTGGTCCGCCGGCGGTGGGAGCCACGTTCCCACGCTGTGGCCTTGGCCGTTGCCGAAG
AACTGGTACTCGAGCAGCGGTGGCTCGTGACGAAGAACAGGGAACATGGGGGCGTGGTCG
ATGATGTGGTGGTGCAGGCAGTTGGCTACGCCGCCGCACACGCCGCATGACATAGACATG
GACGATCGAGAGTAGCTAGCCTAGCTGAGGAAATTGAGGTCAAGTGTTTGTTTCTTTGTT
TCTGGTGTGGTGTGTGGAGGAGAGGAAGTTCAGGGAGTAGAGAGGAGCAACTGCAACTGC
GCCTGCGAGCTAGGGCTGTCTCCCCTCCTGCTTATAGCAAGCAAGACAAAGATTCGATCG
TAGGATTAGTAAAAGGCTGATCCAAGGATTAATGAGCGGGGAGGAATAGATATCCATGGA
TGGATTTCTTGCGTGCCTACGTGGATGATCCCGGGCCAAATTTTTTTGTATTGCTTGTCG
GGATCGAATCCCACATGATCTTATGCACCGCATGCCTGCTAGTCCACACAAAAGACATAA
CTAGATATTTGTAGCTTTTGCGTGTCACTCTCAGGGAATGATCCGAGAAAAGATAACAAG
CTATAGCCAGAGCCGGACTGGGCCGGGAAATAAATGGAAACCATGACAATTCTAAATAGG
GGCAAAAAAAGCGGTAAGAGAAGATTCGTGTGTATGCACATGGCCAAAGGAAAATGCAAG
TTAATGTTCAATCGTTAGAGTGGTCACTTTCGATCTAACCCTAGATTTGACGCTTTGGTA
TCTTATAAAGGTGGAATTTTATTTTAGTGGGAGACGGCACTCCTGTGAGCGTCTGGTTTT
GTAGTGTGTTTGTAATAAAATTGAAGATAAACCAATAATTTAGATTTTTTTGTGTAAATT
TGACCCGCTTTTGGTGAACTTTCAAATTAAATGGATACCATTTTACGGGGACTACCAAAA
AGTTTGAAACAATTTTTGTAAATTCTCCAAAAACACAACATCATTCGCATATGCATTTTT
AAAAACTCTAAGTGCATACTAATATTACGATATGAACATGTCGCTTAAAGTTAGGAAGAT
CTATATGCTCGTCTTCATGTCAACAATGCTTGCTAGGTCTGTCGTGGCCTCCCTTTTGTA
GAGGCAGATATGTCAAAGAATGCTGAGAGTATATGGAGGTACTACACAAGCATCTGATGT
GTCGACAAGTTGGCGGTGAATCAATTAGGAGGGAGTCGTGGATGGGGACAAATGAGTGTT
GTGTGGTGAGTGTTGTAGGTGGAGAACAAGGAGAATACGAGGAAAGATAGTGGTGTCCAT
GAAGCTTTTGGTAGTCTTTCCGCTAAATAAAATGTGGGCAACGCTGATTGCATGGAAGAC
TCGGTGATGTCAACTGGGAGCCATCTTGGCCAAGACCCCTAGCAAGCTATACAGAATTTA
GAATACCAAGTATTATGAAGCATCCCAGTTAAACTGTAAACTTATAATACTGTGTTTAAC
TAGAAGCCCTAGTTATATTTTGGATAGTGATTTTACATTTCTTGATTCAAAATGAATAGA
AAGAATCATAGATGTATGGAAGGCGATGAGATGATTACTTGCAAAAAATCAAACAAAGAT
ATGAGCATGATTATTCAGTCTTGTGCAAAGGTGACAAGAGATAACTTCGATTTTTCTAAT
CTGTTTGTGGGACACATAAATGGTCAACGTTTACATTTTCATCCTAAATCATCAAAGATG
AAAAAACACACTAAAATATGGCTAAGGTTTGGAAGGTGGTCGTGTCTTCAAAGATACACC
CAAAAAACTCTATGGAAAAAAATGATAACTTGGCGAAAAAAATCGACGGGTGATATGAAA
CCATATGTTCGATGGCAAAATAAAATGGCACATTGATAATTTGTTTTTTCTCATTTTCTT
GAAGGACACAAATGGTAATTCCTCAATAAATTTTTGCATGTATATATATTTGAATCGAGG
GTTCCAAAATAGAGTTAGGGTTCATTGTTTCAAGGGTCCTAAAATATACTTCAAATAAAT
ACTGAATCAAACTGCAAATTTTTGTTTTTGTTACAAGGATGATGTCTATGGGACACTCAT
GGCCACGTACCGACAAAATGCTCAGTTTATCATGTTTTAGGGCCGTATATGTATCTTGAT
GGCCATTGGCAGCCCGATGGATCCTGGGCTGTGTGTTCCTCTTCGATCCAGAAGTCAATA
TCTTATTGGCATAAAATGATGAAGTCATTTTCAGGATCTATCTTATATGTGGAGCACAAT
GAAAGGAGCTGTGTCAGATAGATGAGGAGGGTACAAAATGAATAAAGCAGGCTCTTCCCT
GCCACGCGCCGGCCGGAATCCCCCACCTTTTCGCCTTTCCACAAAGCGGAGCCAATCGAC
CCACACAATCC
>barcode07_parameter1_contig_1
CATGAACACTATTCATTGGAGGATAAGCTAGAAATATGTATGGGACTGTTATAGCTAGCT
TGTACATGTTATGGATGGAACCATCCGAGGTCTAATTTACTAGGATCATAGGTCGATGGT
GGTGGTGACGATGGCACAGTGGCTTCTTCATGCACCTTGGCGAAGCGGCCTTTGACCCGT
GGCCTCAACTGGGCGTAAGCTTTTCTGGACTCATATCGGATCTGCTTCTCGTACCTTCGT
CTCTTCCTTTTCTCCCTATACCTCATCACCTTCGCACGTCTCTCGTGTAGCGTTGGATGA
TGCGCCGCCACCATCATCATGTCTCCATCGATAGCCATTATCACCTCACTTCCCGCGGTG
TTAGTGAGTGTTCCCCCACATAATGGCATCTGAACATATCAAAAAAGAAAATAATCATAT
GAGACAAATTAATTGTGCATAGTGAATGACCATTGTTTCATGAAGGTATTTAGTTAGTCC
CTAACCAATTATATTACTAGTTTTGACCTGTCTCATGAAATCACGGTTAGCCTTAGCCTC
CTATATCCCACAATCAGTTACAAAGGTCAGCTACCAAAAGTCCAAAACCGTCTGAAATGA
TACTATTCAACTGGCTAGATATATATAACCATTCATGTTATGTGGTAGTGTTAGTTCAGT
GGTCAACTTGATTATACAACTATGTATGTAAGCCTGATCAACTGAATTAGTTGGGTTTTG
CACAACTAGCCATCTTGTTTCACGCTCATTGGATGTACGGACTACATGCAAGGTTAGAGA
TCAAACTGAAATTGATGATTTGTTAGAGGAGATAACTTTAGAGAGAGAAAATCAATATTC
TCCAAGCTTTTTTTTCAAAAAGGAGGCATGCCCTGATTGATCTGTATCGATATTGATGCA
CAAAATCAAATCCAAACTGAGAGTTGACCACATGAAATGAGAGGATGCATCCATCTCATT
GATATGTATTCGTTTTGACTAAATTTGGCAAGGAATATTTACCTGGACTAGACGCCTGGT
GGATGAAAACAAAAGGTGAAATTACAAAGGCCGGATTTGTTGTTGTCATATTAGCTAGCT
TATAATTAAGTCTTTCGAGCTGAGTTAACACGTCTTTTCCTCGCCAATTTAGATATTGAT
ATATTGTGTAGTTCAAACATTAAATTCACTATAACAACAACTAAGAAAAAAACATTCAGA
ATAACTGACTGATTTTATCCCAAGATACAGTTGATACCCGAAACGAACAGTTCTGAAGGT
ACTGTCAATCTGCCATACCTATGTTCTGTTTTGAGAAAATATAAGTACGTACGTGTTTGT
TTAATTTTTTATTGCTCCGGCCGTATCTCAGTCCTGCTGAGTGACTCCTGAGGAGAATGC
GTTGTTAGCTACCTTACGTGGAACTTTGTTGACTCCCGATTAATTTTTCTCAGAGAATCC
ATCCGTCAGCTAGCAGCATAAATTCACACAGGTGTGACGAGCTAGCTAGGTAGTAGGAAG
GTGATCAAGGTATTAGCAGAAGAAGCAATTAACCACAGGTCTACCCCGGCCATCGATGAT
GTGGGAGCAAGATTTCGATGGAATTAATTAGGCATCACTCACGGCGGTGGGTGGTGTGGC
CGGTGGCAAGTGTCGGCTGCCGGCGTCGACCTGCTGGAACGTGATCAGCCCAGCTGCTGC
TGCTTGGTGTCCATGCGGTGGGTACTGCAGGCCATGAAACGTCGACGGCGGCCTGGTGTT
CTGGACGTTGTGGTGGTCCGCCGGCGGTGGGAGCCACGTTCCCACGCTGTGGCCTTGGCC
GTTGCCGAAGAACTGGTACTCGAGCAGCGGTGGCTCGTGACGAAGAACAGGGAACATGTG
GGCGTGGTCGATGAAGTGGTGGTGCAGGCAATTGCCCACGCCGCCGCACACGCCGCATGA
CATGGACATGGACGATCGAGAGTAGCTAGCCTAGCTGAGGAAATTGAGGTCAAGTGTTTG
TTTCTTTGTTTCTGGTGTCGGAAGTTCAGGGAGTGGAGGAGCAACTGCAACTGCGCCTGC
GAGCTAGGGCTGTCTCCCTCCTGCTTATAACAAGCAAGACAAAGATTCGATCGTAGGATT
AGTAAAAGGCTGATCCAAGGATTAATGAGCGGGGAGGAATAGATATCCATGGATGATGGA
TTTCTTGCGTGCCTACGTGGATGATCCCGGGCCAATTTTTTTGTATTGCTTGTCGGGATC
GAATCCCACATGATCTTATGCACCGCATGCCTGCAGTCCACACAAAGGACATAACTAGAT
ATTTGTAGCTTTTGCGTGTCACTCTCAGGGAATGATCCGAGAAAAGATAACAGGCTATAG
CTAGAGCCGGGCTGGGCCGGGAAATAAATGGAAACCATGGCAATTCTAAATAGGGGGAAA
AGCGGTATGAGAAGATTCATGCATATGTACAAGGAAAAAGCAAGTTGTCATTCACCCGTT
GGAGTGGTCACTTTCGACCCAACCTCTTTCCTTGCCTTTTTTCCAAACAACACTACGAGA
ATTAACGTGTGGTTGGATGCCCAGCCCAACAGGAATCAAACTATAGGCTTTGATGTCTTA
TAAAGATATAATTTTTTTATAGTGGGAGGCGACGTTCCAATCAAAAGCGAGGGGTTGTAA
GTGTTTTGAGTATGTACTGTGTTTCTAAAAAACACTAGATTTCAAAGATAAAACGAGAAT
TTTAGATCTTTTTGTGTAAACTTTCATCCGCTTTTGGTGAACTTTCAAATAAACCCATAC
CAACTTTCGGGAACTATAAAAAGTTCGAATCATTTTTGTGATTTTTAAAAAAATACAACA
TCATTCACAAATTAATTCTCAAAAGGTCAAGTGTATACTAAATTTAAGATATGAACCTGT
CACTTAAAATAGGAAGATCTATGCTAGTTGGCAACAGTGCTTGTGTGGTCTGCCGTGGCC
TCCCTTTTGCAGAGGCAGATGTGCAAGAATGTCGAGAGTGGATGGTGGTACTACACAAGC
AACCAAAGGCGAGTCGACACATTGGTGGGTGAAGCAATCAGGAGAGAGTCCTAGATGGGG
ACAAATGCGTGATGTCTAGTGAATGGTGGAAATGGAGGTCGAGAACAAGGAGAATACGAG
GAAAGGTAATGGGTTCCATGAAGCTTTTGTTGATCCCATACCATATAGTCGTTTCACAAA
ATAAGATGCCGGCAATTCTGATTGCATGGAAGACTCAGTGCATGTCAACCGGGACCCATC
ACGACAAGATCATTGCCAAGCTATATAGAATCGAGAATGACATGTAGGACCATTGAAGTT
AAACTCTACACTTATTTTTAAAAATAACTACAAGCCCTAGCTATATTTTGGATAGTGATT
TTAGATATCTTGATTCAAAGTAAATAGAAAGAGCGATGGATGTATGGAAAGAAATGAGAT
GGTGAATTAGCAAAAATAAACCCAAGATAGGACTACTCAGTCTTGTGCAAAAGTGACAAG
AGATAACATAGATTTTTCTAATCTTTTCTGTGGAACACACAAATGGTCAACATAATTTTT
TGGGTGCACCTTTGCATGTTCTCATTTTCCAGCACTCCCAATGCTTTTTACATTTTCATC
CTAAATTTTCAAAGATGAAAAACAACACTAAAAATATGGGTAAGGTTTAGAAGGTTGTCA
TGTCTTCAAAGATACACCGAAAAATATATAGCATAAATGATAACTTGGAACAAAACCATT
AATTGGTTGATATGACACCATATGTTCGATGGAAATAAAGTAGTATATATTATTTTTTTC
TTTTTTAAGGACACAAATAGTAGTTTCTCAATTAATGTGTGTAAGTATATATAATTGATC
ATAGTCGAGGGTTCCAAAATAGATTTAGGGTTCATTGTGGTCAGGGGTCATAAAATATAC
TTCTAATTGCAAATCAAACTGCAAATACATTTTTTGTTACAAGGATGATGCCTATAGGGA
CACTCATGGCCACGTACCTAAATAATACTCAGTTTATCATGTTTTACGGTCGTATATGTA
TCTTGATGGCCATTGGCAGCCCGATGGATCCTTGGCTGTGTGTTCCTCTTCGATCCAGAA
GTCAATATCTTATTGGCATAAAATGATGAAGTCATTTTCAGGATCTATCTTATATGTGGA
GCACAATGAAAGGAGCTGTGTCAGATAGATGAGGAGGGTACAGAATGAATAAAGCAGGCT
CTTCCCAGCCGCGCGCCGGCCGGAATCCGCCACCTTTTCGCCTTTCCACAAAGCGGAGCC
AATCGACCCACACAATC
>barcode07_parameter1_contig_2
GATACAGCACTACCATACCGGATACAATTGCCTGTACTCTGTAGTACCCAGTCTCTACTC
CCCTTCAGAACTGCCTGGCCTAAACCTTCTTCCTCCTGATCCACCTTCCCTTTGACAGTT
GAAATATGAGGCAGCCACAATGTTGAGGTGGTACTGACGTGCAAAGTTCCTGCAACTGAA
GTTCTGTCGCATGTCTGGTGCAAAAACTGTCCCCCTACCTAGTTGCTGGAGCAGCACAAA
TACCATCCTGTGTATACCTGATCTTGGTTCTGGTCTTTCATAAACCACGAGTTCTTGGCC
TGCAATAGCACCCTCCGTTTAATTAGTCAAGAATTTAAAGAGGGAAGAAACATTTACTCA
GCTATCTGCAACTTAGTTTGCTCTCTTCAATTTTAGGCAAATAGGAGTCTTGTCATATCA
TCTTCATGTACATGCACAATCTTTGTTCTGTTGTGTATGTTAGTTGCAAGCAAAACAATA
TGGCAAAACTCTTTAAAGCCAACATATGATCGAACAATAATTCGATTCCATAAATTTTGT
TTTTGTACATGTGAAAAATATGTTAAGTACAAATAATAACTAGGAAAATGTTATGTTTAC
ACTTATTTTAAGAGTCCTTGTTTCTTTACGCTGTACAATGGCCTTGTCTTAAAGTTGGCC
ATTCATTTACAAAACAGATGCATGTCATTTTACGTTGTTCATTGTTATTCTTTGTTTAGG
TTTAACATATCCCAGGGTTAACTATGAGCTAAACTGAAATTAACGTGTATTGAGTCTGTT
AATTCTATGTTGTCAACAAGTTAGTAAATGAGATTACCTAGGAGGAACTAGGTAATTTTT
CTTTGATAGAGAATTAGGCACCCAAATTCAAGCTGAAGTCAACAGGTTTGACTGAGAGAA
CTTAACATGGCTTAATTTCCGCATCCACAAAATTCAGTTTAATAATAAATCACATGGAAC
AAATTGGTGTGCTTGATATCATACCAAAGTTGACACCAGTTGTTCCAGGGATGTCTGCCA
CCATCCTGCACAGTAGTAGAGGCATATCATAATGAGAGCAAAAATAAATAGAAAGCATAT
ATCAAAAGTGTCTGGGCAGAACACAAATGGGTGGAGATGTTGGGGAGAATAAGAACATGT
TGCATTTGATTTACCAGTGCAAGTACTCCCTTAGTGATGGATGACTTGGGCTTGGGGCGT
CTGGATCCACTAGTATCTTCAAAGGAAAAGATAACCTCAAACAAGTTAACATATGATTTG
TTTCAGTTTGCTAGGAATAAAATAATCATCTATGATTCTGCTACTATGGGATTTCTTCAC
GATTATACTAGTGAACCATGTAAAACAGTTCAATCACTGAAGGATTAGCGTGTACTGTCC
ACTACTACAACTAAAAGCTTACCAGGGTGTAGAGAACTCTCATGTCATTGCCGCCGATAT
CAACTCGCGGCTTGCTTACGACTGCAGATGGCCTTAGCTCAGCACCTGCGAGAACTAGCC
TATTGTTGTAGGCTATTCTGAGTGGAACAGTTGATGTAAATGGATCCAACACATCCTGTA
TAACATGGGCCACTACCAAGGGTTCCGCTGCCGACATATACTGGAGGAGGACTACCAGTT
GGCAGCCTTATCTGTTATTTTGTTAACCTATCTCTCTACGGACCTGAAGAAACTGTGGCG
ATGCATGAACTACTTGTATTGCGCGATGAGGGTTGTCTTATTCACCTTTCAAAAGTTTTG
ATACTAGCACCATGTCATGCGTCACTGGTATACACATGACGTCCTTGATATTTGTCGATT
ACATCCTGAAATTTATGGAATAGTGAAGCTGTAGATATTTCAATGTGCATGCTTTTGCCA
TCCGATTATTTGCGTTGTTGGGGTGTACCGGAACAAGCCATGGGAAGTTGTTAGCTCAAT
CAGCTGCTCCTTTGGTCACAACCTCTTCAGAAAAAAATGGTATGTGCAATATTTCTGAAC
CAAACGATATGGTGGTGCTTGACATGTAGGTGTGCTTAATGTGCCTGGGTTCCTCAATGG
CTCAATCCAACTGCATGTTTATAGGGGTATGAAGTATTTTATCTTGTACATTTTGGCATG
TCACGTACTTGCACAGCATTAACAAATATTTTTCCCTTCTGGAAACTCATGGTTTTTATA
GCTTAGGGTCATTATTTCATTCAAATTCAGGGATTATAGGAATGTAATAGTGGAAATAGA
AAACATATAGTTGCAACCCACAGTTCCACTCTGGCGAGGAGCCTGGCCACATTAGCATTG
TTTACAAGGTGAATTGTTTCTACTGGAACCTGCCAAGTTGCAGAGATACTCTATGTTAGA
ACATGGTCATCATTCTTCTGTTCTCGCTGAAAACATGAGCTGCAGGCATCTTCTTGAAGC
CATTGCTATGCTCTGTGCAAACTTTAACAAAGATCTAAGGTAGTATATCCATACTATCTT
TTTCGTCTTAGGACTTTGCTACCTCTATTATTTAACATATAATAGAACGTATTACAACAT
TGATTTCTCTTTTGTTGGCTTGATTCTTAACCTTGCCTTAGAAACAGTAATGCAACACAG
CAGACCATCGTGTGCTTTAGTAAAAAAATTTTTTTGCCAGTTTTTTTGTAGTACCGTTCA
GTTTTTATTTGATAGGCTATCCTATCTGTACATGAGGATACAAGCTTGGGCTAGCTGATT
GGGCCAACCCAACAACCCATCTAATTGTTTGCTATGTGCACAAAGTAAACTGTCTGTTTA
GTGGAAGTAATAACCATTAATTTGATAAAGCGGGCCGTGTGTTGGTCCACACTTGCATCC
CTATC
>barcode07_parameter1_contig_3
ATTGCTATGACCGCATGTGACCTACACAAAAACAAATAAAAATGAAGCTTTGTTATACTG
TAAATAGTATACGCTTAATCCTTATATTATGAACATCAAAATTTGATATTTTTGTGTAGG
TTGCATACTTTTATGTTTTATGTTCAGACTTAACATGTAGGTACCTGCATATATTCTCTA
CACACATGATTTATAGAATTTTTAAAATCATTTTTTGTATTTTAAATTTTATTGCTTTAA
CAGGTTCTGGTGCACCTAGGAGCCAAAAATTCACATCCTAGTATGAGTTTTTTTTTCCTT
TAGAAAGAACTTGTATGATTTATTACAGCTATGATCATACGGTTCTCCATAAATGATGTA
TCCCTCAAACCTGCTAAATATCAATTTGAAATGTTCTATATTTTAAGCGACACAAAAATT
ACAAAAATGTGGACCTGAGTTTAGTGATTTCAAATCTAAAAAAGAAGAAGATTTTGTCAT
TTTTATGTAGCTTAGAATGCGAAACATTCCGAATAGATATTTTGCACGTTTATGGGATAC
ATCATTGGCTACCTTTTGAATTTTTCTTAACTTTTTCTTCAAACATGTTAATATAATTTT
CAAAGTTTCTAATATGCAGGAAGAACTGCATTTCGGGAACCAAAAGGACTTTCCGACCAA
TTTGATGTTACATATATGTTTCTAGTCCACTCTATAAAGTTAGTCAAATTTTAAAAGTCT
TACTTAAAATAATGGTGGTATTTTTTTTTTTTGACAAATCTGATTCTTTAGCAAAAGTAA
TGGCTCCCATGCGAAATTATTTTAGAATCTGACCCCTAGGTTCGATACCAACAAGAATGG
AGTCGAAATTGTACAGGTGGGCGCCAAGGATTTTCTTCACTAAATGGCTTCATAGGTTCG
ACGTCATGTGGTTTGGCGTTGGCCCTGCTTCGGCGCCGACCTGCACAATTTCAGCTTCAT
CCTCATTGGCACCAAACTCAGCGGTCAGACTTCAGTTAGATGAGTCATTAATTTCGCTAA
ATGGTCATTTTATTAAACAAAAAAATTACCCATTTATTCGTGAATGGAGGGAACGAGCAG
CGCTATGGACAACCAGGGAGTGTGGACAATGACAATTCACTCGGGAAATGGTGAAGTTCA
TTAAAGCTCGGAAAATGACGGTACTCCAACTGCAAGTATCTTCTTTCTCGAAATATACAT
ATGAACCAAAAGTAGAAAAATAGTGTATTGCGCACGTTTGCGCATTGCCGGAAATGCAAG
TATGCAAGCTGTTTGCGGGCGTGGGCCGTGTAGGACGCGACATTTGAGGGCAAAGACCAG
ACGCAGCAACGCCGGCCACTAGCTACCACCCCACTACTGTCAGCAGTAGCAGAGCAACAC
TTTTTTTTTTTTGAGGGTAAAACACAATATATTAAGCTAGCAAGCCGCCTCATTAAAAAC
CTTCCAGTCCCCTTCGGTACCCTGGTAAGGAAAAGAGTGCGTCTGAAACTTGCTGCCCGA
GTTCAAAACAGAGTTACATCAGCAATTACATCTGAAAGCACATGATCAGGAGGATCATCA
TCCCAAACTATAACTCTGTCAGCCTCAAAACTAAACCTAGCTAAATTGTGAGCTACCCTA
TTAGACTCCCTAGGACAGTAAGCAAAAGAAACAGCTCCTAATCTTTGTATGACCCCACTA
CTGTCAGCAGTAGCAGAGCAACACTTGAAAGTCCACAAATCAATCATGAATCATGCGCAC
GAGACGACGCAGGCAGGGAGGACAGGCGGGAGTCCCAAACGGGAGAAGCGAGACGGCCCA
AATTAAGCAAGCAGCCTCCTACTGTCGCAGCCCGTACGCACCCACGCCATGACCAGACCC
ACCCGCACCAGACTTGACCTAGCATTTCCCCATTCGTCCCGCGCCGCCGTCACACACACC
AACAAAAAAAAGCACAGGAGGGGAATAAATTGCCTCTGAGAAAAAGAAAAGAAAAGCCCT
TTTTTCTGTGGAGAAAACAAAAAAGCGCTGCTCCGTTCCTGTGGCGCGAGCAATGGATAC
GGGGGTGCGAGGAATTCGGACAGCAGAATTTGGAGATTCGGACGTACGATCGGCGGACAC
GTCGACGGGATCCGGGCTCGCAGCAGGCCATCCTGTGGCGGGGCGGCCCCGGGGCCCCAC
GACGTGGGCTTGGGCCAATGGCAGGTCGACAACGGATATGCTCCAGACCAACCCGGTATC
GACATACCGCGATCTGCCCCAGATCCCTTAAAAACCTCCCTCCCCCTTGCCGGAACGGAA
CCCTTGTTG
>barcode07_parameter1_contig_4
GGAAAAGGCTCAGTGTGGGAATATGTATCTCATAACACGTCCCTGAATAACCACTGCGAT
GACCTTCGGCAAGGCACCTATTGATCCATCACAATTAAGAGATTACCCCATGGTTATTTG
TGAAGTATGATGAGTCCTCTCTTATCCCCTCCTTTCATAGAATAGTGCACCGCCCACGGT
ATGTCACTTCCCGCCGTATGCACTATCCTACTTCTGAAGGTAGTTCCCTCGTGCGACCCT
TAGGTAAATGTTACATGCTCGACTTCATATAACATCGCATGAGAGAGGTAACCCTGATCA
TAATAGACATGAGCCCGGAGCTTGAACAATAACAGGAGATTTAACGGTGGGTGTTACTAG
TGATCATATGAGAGTGAGCACCAAAAACCAACGGTCCCATACCAGAAGATGACATGCAGT
ACAAGCACAAGTGCTCGTACCAGAGGTTCCGTCGCTTGTTTCGACCATATGAGGCCCGAG
AGAGGTAACCCTAGATCAGAATTTTTCAAACTTTGTTTCTTCTTCTTCTTCCAAACCTTC
AAGAAACCTCAAGGGATCTCTTTCCCTGCTCGTTTTTGGTTCGATTCCTTGTGCAAGAGG
CTCTATGACATGTTTCTCGTTTGATTCGCCATTTATTTTTTTGTGAATCCACGCTCAATC
CCTTGTCATTAGTAATTACGGTGCAAACTCATTCTTGGACTCTTTTTTTGTTGAGGTAGT
ACAGTAGATTTTTGAGGTCTAGAAGAATCATCATTTCTTAGTTCTATTGGACCAAACGTG
TTCAAACTCAATCCCAAACTACCATAACAACCTGTTTAGGATTAGCCAAGCCTACTTAAG
TATTGCATGTCTCTAGCTGCGCGCTGTTGTCGCTATGTGATCTTGTCAATGCTAAATGAA
TATGCATGTATCTCTATGGACGGTTTGCTGTCATGTCTATCGCTGTTCGCATCACATGAA
CCTGCCGGCCGGAATGGATCGAAGCTAGGTGCGGTGCGCATGCTTGGAGAACTATTGCTC
CACACATATATCCATCCATGGGAATATATGCCATCTCATCTTTTCTTTCTTTTTGTAGAA
TAGCTTTTGCTTCCATTTCAGGACGGCACATTGGAACACAAATAGCCGTAGAGCTGCATC
TCGTCCACACAGCCGGTGGTGCTCTCCGTTGTGGTGTGGCCAGAAGGTGCCTGCCCACGC
GGGTACTCCGGCGAGCTCAACACACTGTGTGGACCGTTTTGCTTCCCTTTAGGAAAGACA
AAAAGACGGTGGATTCCGGCCAGTCGGTGTGCATTCCTCGACTGATCGATGCATTCCCCG
CTTTATATATTCATCTATGTTATTGCACCTTCTTGATCTGCATCATCATATAATCCAATA
ATAATGGTTATGTGCCAACTTATCATTTTATAAAGCTTTTCCGCACAACATGAATTTCTA
TCTCTCTGAAACTTCAGAAACATTTCAAAATCCATAAATGTATGCAAATGGTATCCAAAT
TAAACTTTGACCATTCATGCGGTGTACAAATAGATAATATGAATATAGTTTATATGTTGT
CAATTTTACACAAGATGGAAATAATTGTATTTTTTAATTTATTTCCACAAGCTACCATTC
CATTGCATTAGACATCTGTGATTGTTTCTATTTATTTGAAAACAGAAACATGTAAAAGCA
CTATCCAGCAAGGAGCTATAGGGTTCAAGTTAAACAGTCCAGAATTGATGATGCACTGTA
TTACTCTCTTAATTTGCAAATAGCTAGCTAGAGACCATGCATAGAGGTGTCGGTCCATGC
AAATCATAGTCGTTGCCGACATTTTTATCCATGGAACGCTCCTTCTAATTGGGTTGGTGG
AGGTTTTACCGACATGGTGTGGACCGGTTCAAAGGTGACTTCTCCAACGGGAGACGGGGA
CCTTGATGACTAGGTACTTTTGCTGAAATAGAATTCTCTTGGTTTCCATTTATTTCCTGG
ACCGGCCCTTTGTTCTCTTTTCTTGGGTCATTCCCTGAGAGTGACACAAAAAGCTACAAA
TATCTAGTTGCGTCCTTTGTGTGGACTAGCATATGCAGGCAGCGCATAAGATCATGTGGG
ATTCGATCATCCACGTACGCAAAGAAAGAATTGAACGAAATCTATGGAGTGATCGCGCAT
ATCTATTCATCTCTGCCCATTAATCTTCATACCCCCTTTTACTAATGAATCCTTCAGTCG
AATCTTTTACTTGTTAGCTATATGATCGGAATGCAGGGCAGCAGGAGACACACACCGCCT
CCTAGCACTAGCATAGTCTTACGCAGTTGCTGCTCCGCTCCCTTCTCCCATCTAGTCTCC
TCCACACACCCCACCGCACCAGAGCAAACAATCGTACCCTTGACCTTGAGTCCATGTCCA
TATCCATTTCATGCAGCGTGTGCGGCGGTGTCGTGGGCAACTGCCTGCACCACCACCACA
A
>barcode07_parameter1_contig_5
ATCCTCCTGCCGCCGGAGCCGGCCTCGCGCTGACAGTTGAAGTAGACGGCGGCGACGGGC
GGGCCGAGGTTGTAGAGCTCGGCGAAGTCCCTGGTATTGAAGTTCTGGCGCCACCCGGGC
GCGTACACCGTCTGCCGGCCCAGCTGCTGGAAGAGCACGAGCACGAAGCGGTGGATCCCC
ATGTTGGGGCGAGGGCTCTCGTAGCACATCACCTCCTGCCCGAAGGAAGCACCAGTTGTC
CCAGGAATATCTGTCACCAACCTGTGCACGCATACCAGCAGCAATTGTCAGCAGTGAGAT
GCACTAGCACAGACACTACACTGTGGTGGCATCGAACACGTACGTCTAGTGTTTATAATC
AAGGGATTTGGAGCGTGGAATTACCAATGGAGGTATTCTCTGAGGTTGGGATCGCTTGGA
CTTGGCGCGTCGGGGTCTACCATCACCTGCGCATGTACACCATGCATGATCAATAATAGT
TCATAGTGCAGAGTAAACACAAACATATTCATACAGTGATGCAATCCTTTTATTTTTCTC
CAAGAAAGAAGACATATGCATATATTTTTTTCGGAAAGAGGATAAAGACCCCGGCCTCTG
CATCATTGATCGATCATATAGCACATGCATATTATGCATGAAGGTGCTTGATTAATTTGC
CAACACATATATGAAAGCATGTATCCAAATTAAATACGATACGATACGAGGGTGCATCTT
AATTAGTGTTAGATTATATTAATTAGGCAACAATGAGTAGTACACGTACGAGTGTGTAGA
AGGTCCTCATCTCATTGCCGCCGACCTCGACCCTGGGCTGGTGGGTGACCATGGAGGGCT
TGAGCTCGCAGCCGTTGGACACAGCCCGGTTCCCGAATGTCACCCTGAGGTTAGTGGTGC
GGATGAAGGGGTCCAGCACATCCCCCACAACCCTACCAACCACCAACGGGTCCCTATCCC
TCCCGGCCATCTCGTATGGTGGAGCTAGAGGTTGACGATGACCAGGCACAGCTGAGCTAG
TTAGCTAGGGTGTATATTGATCTGGAGCAGGAGCTACCTGGATGAATGATGATGCTGATG
AGTTTGGAACTGCCCAACGGCCGGTGGCCACTTTATATAGGCCGCAAAAGTTGAGTAGAG
GAAGGGCGCGCGTTGTCCATGTCCATGTCTAGACTATAGTTCTGCTTGCACACCCTGGGC
GCTGCTGCTGCTGCCTATGTGGAATATAGATTCTGTGGAGACCTTTGCTCCTCCCCTCTC
TCTTAGAATTGAATCTATCATGTGGACGGGATGCAGTCACCAAAGCCCTGCTTTTGACCC
CCTAGGCTAGTTCAGCTCTACATGGACATGGATTTGTCTGTCGTAATAAGCTCTCGCTAA
TGGCCAAGGTGCTAGACAGCGGTTGCGTTGCGTCTGGGGCTCTCCCGGCCGCGGCCGGCC
GGCAAGCCGGCACCGGGAATGTCTGCCAACAAGCGAGACGCCCGTCCATCAATCCACGGT
ACTCTGCTCGATTTGATCGGACGTGGCAAAGATAAGCTTCACCTAGTTACGGACTCGATG
GATCATGAATCAGCAGCTAGCTTCACTTAGTCCGGACCGCCGGCCATGCATGTGTCGTTC
GCCGGCATATACAAAAGCACGCCTTTTCACGTGCGCAGTGACCACGGGGAGGGATAGGCT
GTACGGTAGAGGAGTGATTCGCTGTTTGGCCGGGGCCGGGTGTGCGTGGTCGGAAAGAAT
GAAGAGGACGGGCTTATCAGAACTTTCCCTTATCCATTCTCACGTTGGCAGTTGAAATAT
AATGCAGCTACAGGCGGTCCCAGATAATGTTCTCTGGCAAACTTTCTGGTGTCGAAGTTA
TGACGAACATCTGGAGCAAACACACTTTCCTTGCACAGTTGCTGATATAGAACAAATACA
ATGCGGTGTATCCCTGAAGTTGGCTGTGGGCTCACATACTCCATTAGTTCAGTTCCTGAT
GCATATGTCTTTCATTTTTTGTGCATTCATGATGAATACCAAATATATATATATTTTTTC
CAAAAATTTATAACTAGTATATGTAGTAACTTCACCATTATTAACTGAAAAGCAATGCTA
TATTGTTAAGCTTTATGATCTTATATTAGTATGTCACTCTTCTTTGGGACTGTGACTTAC
CGAAACTACCATCCATATTTGCTGGTATATCCACAAGCATCCTGCAACGCCATCAAACCT
CCATTAATGATTCATATATAATCCAAGCATATATATAATCCAAGCCATATCCGAGTAGTC
CACAGTTGGGCTATCCATGTTCATATAAAATATTGAAGATTGAAGAATAAAACTGAGTGT
CGTGTACGTCTGCACTTAACATCATCCAGATATTTGAAAAGATTTGCATGTTGAGGCTTG
ATTTCTGCTTTTTTTTCACTTAACATGATGCTCAATCAACTAATCGTGAGAGTTATCGGC
TATACATTTAAATATCTTCAAGTGGAATATAGTTTTAAATCATTATAGAACTATATGTAT
GCGCATGGCATTGAAAATGACTAGGTTGCTTAAGATAAGCCTTTGGACCATCCAAAGGTA
TCATTATTTAATTTTCCTTTTCAGAATTTTAACCTGTTCATCTTTTACTGACATCTCAGT
GCTTTGGTTAAATTATTTTTCGTCATTTTCTTGTTCAATACACAAAACAACCTTATGCAT
TTTGACACCATGATGCGAAAAGTGACATGATCAAAATTTGCTTAGGGTGATTCAAATCTT
TGGAAATATATTGACATATATTATGTTGTATATTACAGTAGACTTACTACTAATATATAC
TACCATCAAACTGTGCGAATTCAAAAAAACAGATATATGAAATAAAATAAAGATAAAAAA
TAATAATTAACTTTAAAGCTTCAAACTAAGCCATCAAGCAACTTCAAACCAAATGAATTG
ACATATTCGGAAGAGTAGACTGATGGGCAAAAAACCAAGACGAGAACAAGTTGGTACGGA
ATTACTGTTCCTTTGTGGTCGTATGTGGAGAAAAAATTCTGACCTTTTGCATGTCGGCAA
TACTAAAAATAGTATATCATATATGCACATATGATATGCTCGAATATGTGTCATGATACA
TATATGTGACGTGCATGTGCTAGCATTTTAATCTGTTTCAGTACCACCTCATAGAACACT
CTCTTAAACTAATTGACACATACCTCGAGATTTAGACAAGCTAAGTGCGACAGACTAAGG
CTTCTGCTTCACTCATTAGCTGTGTTTCAAGTTAAAAATAGTCATGATTTCTAAACATTG
AAAACTTACCAGTGCAAGTATTCCTTTAAAGAAGGATTGCTCGGGTTTGGAGCATCTGGA
TCGACCATTACCTGAAAAAGAACACTAATCAAACAAAAATGGAACATAACGTGAAGGATG
ACTTTGTATGATAAGTTAGAAACTTTGCATTTTCATGTGCATGATAGGTGTTTTCAAGTT
TCAACTATATAAACCGATCAAATTACAATTATAAATTATAAGGCTTGAACTTACAAGAGT
GTAAAACATTCTTGGTACACCTCCTATTTCAACTCTAGGTTTGTCATTGATAATAGATGG
TTTCATACCAACTCCATTGAGAACCGATCTTCCATTATACATAACCCTTAGAGGTATACG
CCTATCAAAGTCATCAATTACATCACCTACAACACGACTTAAAACTAAAGGATCAAAAGA
CATCGTACACTATATATTTTTGGTAACACTCTTTATTGAGTTAATAGGCATGTACCATGA
GAGCAGTGTATATATAATGAGGTTAGGTATCTACTTTGTTCATCGAAAGCAATATAAATG
CATGTAAAGAATAAAAACTATATCCTTTATTATTTTGGCATATCGTAGGGATGCAATCGT
AATACAACGCTTGCTACTTAATTTGGATAATAAAGATGATTTCTCCATGTATATACTGTT
GTACTATCTTTAACAAAAGCAAAGCTTATCTACTTCGTGAAGCCGTGTCAATGTGGTAGC
AGCGTGAGTGGAATATCTGCTTTGTGTGGTGAGACTATCATGTGATTCATAGCATCATCA
AAAATGTAGTATATCTCAGAAAGTTGGAAAGCAATTCCATTATTGAGAATAATATCAGGC
CCTAAATTTTCTCCACCGCAAATATTAAGTTTTTCATGTTGATGGGTGCAAGTAGCACAG
ACCTTTATCTGATGTTTTGGAACATATATATGTGGGCAATTCAACGTTCTACTTATTGCA
ATGGAATATGTACATTTATGCATATGATTCATGAAATATGGTCATCTTTTGCCCAAAGAA
ATATAGATGATTCTTGATTCTTCAAAAGGCTATCCTATTTCAAAATATCCACCTCTCACT
AGTTTTCTATAAGGGAAAGTTCTGATAAGCCCGTCCTCTTCATTCTTTCCGACCACGCAC
ACCCGGCCCCGGCCAAACAGCGAATCACTCCTCTACCGTACAGCCTATCCCTCCCCGTGG
TCACTGCGCACGTGAAAAGGCGTGCTTTTGTATATGCCGGCGAACGACACATGCATGGCC
GGCGGTCCGGACTAAGTGAAGCTAGCTGCTGATTCATGATCCATCGAGTCCGTAACTAGG
TGAAGCTTATCTTTGCCACGTCCGATCAAATCGAGCAGAGTACCGTGGATTGATGGACGG
GCGTCTCGCTTGTTGGCAGACATTCCCGGTGCCGGCTTGCCGGCCGGCCGCGGCCGGGAG
AGCCCCAGACGCAACGCAACCGCTGTCTAGCACCTTGGCCATTAGCGAGAGCTTATTACG
ACAGACAAATCCATGTCCATGTAGAGCTGAACTAGCCTAGGGGGTCAAAAGCAGGGCTTT
GGTGACTGCATCCCGTCCACATGATAGATTCAATTCTAAGAGAGAGGGGAGGAGCAAAGG
TCTCCACAGAATCTATATTCCACATAGGCAGCAGCAGCAGCGCCCAGGGTGTGCAAGCAG
AACTATAGTCTAGACATGGACATGGACAACGCGCGCCCTTCCTCTACTCAACTTTTGCGG
CCTATATAAAGTGGCCACCGGCCGTTGGGCAGTTCCAAACTCATCAGCATCATCATTCAT
CCAGGTAGCTCCTGCTCCAGATCAATATACACCCTAGCTAACTAGCTCAGCTGTGCCTGG
TCATCGTCAACCTCTAGCTCCACCATACGAGATGGCCGGGAGGGATAGGGACCCGTTGGT
GGTTGGTAGGGTTGTGGGGGATGTGCTGGACCCCTTCATCCGCACCACTAACCTCAGGGT
GACATTCGGGAACCGGGCTGTGTCCAACGGCTGCGAGCTCAAGCCCTCCATGGTCACCCA
CCAGCCCAGGGTCGAGGTCGGCGGCAATGAGATGAGGACCTTCTACACACTCGTACGTGT
ACTACTCATTGTTGCCTAATTAATATAATCTAACACTAATTAAGATGCACCCTCGTATCG
TATCGTATTTAATTTGGATACATGCTTTCATATATGTGTTGGCAAATTAATCAAGCACCT
TCATGCATAATATGCATGTGCTATATGATCGATCAATGATGCAGAGGCCGGGGTCTTTAT
CCTCTTTCCGAAAAAAATATATGCATATGTCTTCTTTCTTGGAGAAAAATAAAAGGATTG
CATCACTGTATGAATATGTTTGTGTTTACTCTGCACTATGAACTATTATTGATCATGCAT
GGTGTACATGCGCAGGTGATGGTAGACCCCGACGCGCCAAGTCCAAGCGATCCCAACCTC
AGAGAATACCTCCATTGGTAATTCCACGCTCCAAATCCCTTGATTATAAACACTAGACGT
ACGTGTTCGATGCCACCACAGTGTAGTGTCTGTGCTAGTGCATCTCACTGCTGACAATTG
CTGCTGGTATGCGTGCACAGGTTGGTGACAGATATTCCTGGGACAACTGGTGCTTCCTTC
GGGCAGGAGGTGATGTGCTACGAGAGCCCTCGCCCCAACATGGGGATCCACCGCTTCGTG
CTCGTGCTCTTCCAGCAGCTGGGCCGGCAGACGGTGTACGCGCCCGGGTGGCGCCAGAAC
TTCAATACCAGGGACTTCGCCGAGCTCTACAACCTCGGCCCGCCCGTCGCCGCCGTCTAC
TTCAACTGTCAGCGCGAGGCCGGCTCCGGCGGCAGGAGGATGTATAATTGACACCACCAC
AACAGCAATACGTAACCGAACGCCTAGCCTTGCTTCGTTCAGTTACGTATTGCTTAAGGG
AAAGTTCTGATAAGCCCGTCCTCTTCATTCTTTCCGACCACGCACACCCGGCCCCGGCCA
AACAGCGAATCACTCCTCTACCGTACAGCCTATCCCTCCCCGTGGTCACTGCGCACGTGA
AAAGGCGTGCTTTTGTATATGCCGGCGAACGACACATGCATGGCCGGCGGTCCGGACTAA
GTGAAGCTAGCTGCTGATTCATGATCCATCGAGTCCGTAACTAGGTGAAGCTTATCTTTG
CCACGTCCGATCAAATCGAGCAGAGTACCGTGGATTGATGGACGGGCGTCTCGCTTGTTG
GCAGACATTCCCGGTGCCGGCTTGCCGGCCGGCCGCGGCCGGGAGAGCCCCAGACGCAAC
GCAACCGCTGTCTAGCACCTTGGCCATTAGCGAGAGCTTATTACGACAGACAAATCCATG
TCCATGTAGAGCTGAACTAGCCTAGGGGGTCAAAAGCAGGGCTTTGGTGACTGCATCCCG
TCCACATGATAGATTCAATTCTAAGAGAGAGGGGAGGAGCAAAGGTCTCCACAGAATCTA
TATTCCACATAGGCAGCAGCAGCAGCGCCAGGGTGTGCAAGCAGAACTATAGTCTAGACA
TGGACATGGACAACGCGCCCTTCCTCTACTCAACTTTTGCGGCCTATATAAAGTGGCCAC
CGGCCGTTGGGCAGTTCCAAACTCATCAGCATCATCATTCATCCAGGTAGCTCCTGCTCC
AGATCAATATACACCCTAGCTAACTAGCTCAGCTGTGCCTGGTCATCGTCAACCTCTAGC
TCCACCATACGAGATGGCCGGGAGGGATAGGGACCCGTTGGTGGTTGGTAGGGTTGTGGG
GGATGTGCTGGACCCCTTCATCCGCACCACTAACCTCAGGGTGACATTCGGGAACCGGGC
TGTGTCCAACGGCTGCGAGCTCAAGCCCTCCATGGTCACCCACCAGCCCAGGGTCGAGGT
CGGCGGCAATGAGATGAGGACCTTCTACACACTCGTACGTGTACTACTCATTGTTGCCTA
ATTAATATAATCTAACACTAATTAAGATGCACCCTCGTATCGTATCGTATTTAATTTGGA
TACATGCTTTCATATATGTGTTGGCAAATTAATCAAGCACCTTCATGCATAATATGCATG
TGCTATATGATCGATCAATGATGCAGAGGCCGGGGTCTTTATCCTCTTTCCGAAAAAAAT
ATATGCATATGTCTTCTTTCTTGGAGAAAAATAAAAGGATTGCATCACTGTATGAATATG
TTTGTGTTTACTCTGCACTATGAACTATTATTGATCATGCATGGTGTACATGCGCAGGTG
ATGGTAGACCCCGACGCGCCAAGTCCAAGCGATCCCAACCTCAGAGAATACCTCCATTGG
TAATTCCACGCTCCAAATCCCTTGATTATAAACACTAGACGTACGTGTTCGATGCCACCA
CAGTGTAGTGTCTGTGCTAGTGCATCTCACTGCTGACAATTGCTGCTGGTATGCGTGCAC
AGGTTGGTGACAGATATTCCTGGGACAACTGGTGCTTCCTTCGGGCAGGAGGTGATGTGC
TACGAGAGCCCTCGCCCCAACATGGGGATCCACCGCTTCGTGCTCGTGCTCTTCCAGCAG
CTGGGCCGGCAGACGGTGTACGCGCCCGGGTGGCGCCAGAACTTCAATACCAGGGACTTC
GCCGAGCTCTACAACCTCGGCCCGCCCGTCGCCGCCGTCTACTTCAACTGTCAGCGCGAG
GCCGGCTCCGGCGGCAGGAGGATGTATAATTGACACCACCACAACAGCAATACGCA
>barcode08_parameter1_contig_1
TCAATTATACATCCTCCTGCCGCCAGAGCCGGCCTCGCGCTGGCAGTTGAAGTAGACGGC
GGCGACGGGCGGGCCGAGGTTGTAGAGCTCGGCGAAGTCCCTGGTATTGAAGTTCTGGCG
CCACCCGGGCGCGTACACCGTCTGCCGGCCCAGCTGCTGGAAGAGTACGAGCACGAAGCG
GTGGATTCCCATGTTGGGGCGAGGGCTCTCGTAGCACATCACCTCCTGCCCGAAGGAAGC
ACCAGTAGTTCCAGGAATATCTGTCACCAACCTGCGTACGCATACCAGCAGCAATTGTCA
GCAGTACTGAGATGCACTACCACAGACACTAGTGTGGTGGCATCGAACACACGTACGTCT
AGTGTTTATAATCAAGGGATTTGGAGCGTGGAATTACCAATGGAGATATTCTCTGAGGTT
GGGATCGCTTGGACTTGGCGCGTCGGGGTCTACCATCACCTGCGCATGTACACCATGATC
AATACTAGTTCATAGTGCAGAGTAAACCTAAACATATTCATACAGTGATGCAATCCTTTT
TTTCTCCAAGAAAGAAGACATATGCATTTTTTTTTCCGGAAAGAGGATAAAGACCCCCGT
CCTCTGCATCATTGATCGATCATATATATAGCACATGCATATTATACATGAAGGTGCTTG
ATTAATTTGCCAACACATATATGAAAGCATGTAGCCATCAAATTACATACGATATGATAC
GAGGGTGCATCTTAATTAGTGTTAGATTATATTAATTAGGCAATAATGAGTAGTAGTACA
CGTACGAGTGTGTAGAAGGTCCTCATCTCATTGCCGCCGACCTCGACCCTGGGCTGGTGG
GTGACCATGGAGGGCTTGAGCTCGCAGCCGTTGGACACGGCCCGGTTCCCGAATGTCACC
CTGAGGTTAGTGGTGCGGACGAAGGGGTCCAGCACATCCCCCACAACCCTACCAACCACC
AACGGGTCCCTATCCCTCCCGGCCATCTCGTATGTTGGAGCTAGAGGTTGACGATGACCA
GGCACAGCTGAGCTAGTTAGCTAGAGTGTATTGATCTGGAGCAGGAGCTACCTGGATGAA
TGATGATGCTGATGAGTTTGGCACTGCCCCACGGCCGGTGGCCACTTTATATAGGCGGCA
AAAGTTGAGTAGAGGAAGGGCGTGGCCTTGTCCATGTCCATGTCTAGACTATAGTTCTGC
TTGCACACCCTGGGCTGGTCTGGGCTGCTTCTGCCTATGTGGAACATAGATTCTGGGGAG
ACCTTTCACTGCTCCTCCCCTCTCTCTTAGAATTGAATCTATCATGTGGATGGGATGCAG
TCACCAAAGCCCTGATTTTGACCCCCTAGGCTAGTTCAGCTGAACATGGACATGGATTTG
TCTGTTGTAAACTCGTAATAAGCTCTCGCTAATGGCCAAGGTGCTAGACAGCGGTTGCGT
TGCGTCTGGGGCTCTCCCGGCCGCGGCCGGCCGGCAAGCCGGCACCGGGAATGTCTGCCA
ACAAGCGAGACGCCCGTCCATCAATCCACGGTACTCTGCTCGATTTGATCGAACGTGGCA
AAGATAAGCCTCACCTAGTTACGGACTGGATGGATCATGAATCAGCAGCTAGCTTCACTT
AGTCCGGACCGCCGGCCATGCATGTGTCGTTCGCCGGCATATACAAAAGCACGCCTTTTC
ACGTGCGCAGTGACCACGGGGAGGGATAGGCTGTACGGTAGAGGAGTGATTCGCTGTTTG
GCCGGGGCCGGGTGTGCGTGGTCGGAAAGAATGAAGAGGACGGGCTTATCAGAACTTTCC
CTTATCAACAACAAGGGTTCCGTTCCGTTCCGGCAAGGGGGAGGAAGGAGGTTTTTAAGG
GATCTGGGGCAGATCGCGGTATGTCGATACCGGGTTGGTCTGGAGCATATCCGTTGTCGA
CCTGCCATTGGCCCAAGCCCACGTCGTGGGGCCCCGGGGCCGCCCCGCCACAGGATGGCC
TGCTGCGAGCCCGGATCCCGTCGACGTGTCCGCCGATCGTACGTCCGAATCTCCAAATTC
TGCTGTCCGAATTCCTCGCACCCCCGTATCCATTGCTCGCGCCACAGGAACGGAGCAGCG
CTTTTTTGTTTTCTCCACAGAAAAAAGGGCTTTTCTTTTCTTTTTCTCAGAGGCAATTTA
TTCCCCTCCTGTGCTTTTTTTTTGTTGGTGTGTGTGACGGCGGCGCGGGACGAATGGGGA
AATGCTAGGTCAAGTCTGGTGCGGGTGGGTCTGGTCATGGCGTGGGTGCGTACGGGCTGC
GACAGTAGGAGGCTGCTTGCTTAATTTGGGCCGTCTCGCTTCTCCCGTTTGGGACTCCCG
CCTGTCCTCCCTGCCTGCGTCGTCTCGTGCGCATGATTCATGATTGATTTGTGGACTTTC
AAGTGTTGCTCTGCTACTGCTGACAGTAGTGGGGTCATACAAAGATTAGGAGCTGTTTCT
TTTGCTTACTGTCCTAGGGAGTCTAATAGGGTAGCTCACAATTTAGCTAGGTTTAGTTTT
GAGGCTGACAGAGTTATAGTTTGGGATGATGATCCTCCTGATCATGTGCTTTCAGATGTA
ATTGCTGATGTAACTCTGTTTTGAACTCGGGCAGCAAGTTTCAGACGCACTCTTTTCCTT
ACCAGGGTACCGAAGGGGACTGGAAGGTTTTTAATGAGGCGGCTTGCTAGCTTAATATAT
TGTGTTTTACCCTCAAAAAAAAAAAA
>barcode08_parameter1_contig_2
AAGTGTTGCTCTGCTACTGCTGACACTAGTGGGGTGGTAGCTAGTGGCCGGCGTTGCTGC
GTCTGGTCTTTGCCCTCAAATGTCGCGTCCTACACGGCCCACGCCCGCAAACAGCTTGCA
TACTTGCATTTCCGGCAATGCGCAAACGTGCGCAATACACTATTTTTCTACTTTTGGTTC
ATATGTGTATTTCGAGAAAGAAGATACTTGCAGTTGGAGTACCGTCATTTTCCGAGCTTT
AATGAACTTCACCATTTCCCGAGTGAATTGTCATTGTCCACACTCCCTGGTTGTCCATAG
CGCTGCTCGTTCCCTCCATTCACGAATAAATGGGTAATTTTTTTGTTTAATAAAATGACC
ATTTAGCGAAATTAATGACCCATCTAACTGAAGTCTGACCGCTGAGTTTGGTGCCAATGA
GGATGAAGCTGAACTTGTGCAGGTCGGCGCCGAGCACGAGCAGGGCCAACGCCAAACCAC
ATGGCGCCGAACCTATGAAGCCATTCAGTGACGAAAATCCTTGGCGCCCACCTGTACAAT
TTCGAGCTCCATTCTTTTTGGTATCGAACCTAGGGATCAGATTCTAAAATAATTTCGCAA
GGGAGCCATTACTTTTGCTAAAGAATCGGAGTTGTCAAAAATTTCAATAAATATACCACC
ATTATTTTAAGTCATACTTTTAAAATTTGACTAACTTTATAGAGTGGAGTAGAAACATAT
ATAACATCAAATTGGTCGGAAAGTCCTTTTGGTTCCCGAAATGCAGTGCTTCCTGCATAT
TAAAAACTTTGAAAATTATATTAACATGTTTGAAGAAAAATTTAAGAAAAATTCAAAAGG
TAGCCAATGATGTATCCCACAAACGTGCAAAATATCTATTCGGAATGTTTCGCATTCTAA
GCTACACAAAAATGACAAAGTCTTCTTCTTCTTTTGAGATTTGAAATCACTAAACTCAGG
TCCACATTTTTGCATTTTTGTGTCGCTTAAAATATAGAACATTTCAAATTGATATTTAGC
AGGTTTGAGGGATACATCATTTATGGAGAACCGTATGAATATAGCTGTAATAAATCATAC
AAGTTCTTTCTAAAGGAAAAAAAACTCATACTAGGATGTGAATTTTTGGCTCCTAGGTGC
ACCAGAACTTGTTAAAGCAATAAAATTTAAAATACTAAAAATGATTTTAAAAATTCTATA
AATCATGTGTGTAGAGAATATATGCAGGTACCTACATGTTAAGTTTCAACATAAAACATA
AAAGTATGCAACCTACACAAAAATATCAAATTGTGATGTTCATAATATAAGGATTAAGCG
TATACTATTTACAGTATAACAAAGCTTCATTTTTATTTGTTTTTGTGTAGGTCACATGCG
GTCATA
>barcode08_parameter1_contig_3
CAACAACAAGGGTTCCGTTCCGTTCCGGCAAGGGGGAGGAAGGAGGTTTTTAAGGGATCT
GGGGCAGATCGCGGTATGTCGATACCGGGTTGGTCTGGAGCATATCCGTTGTCGACCTGC
CATTGGCCCAAGCCCACGCCGTGGGGCCCCGGGGCCGCCCCGCCACAGGATGGCCTGCTG
CGGGCCCGGATCCCGTCGACGTCCGAATCTCCAAATTCTGCTGTCCGAATTCCTCGCACC
CCCGTATCCATTGCTCGCGCCACAGGAACGGAGCAGCGCTTTTTTGTTTTCTCCACAGAA
AGAAAGGGCTTTTCTTTTCTTTTTTCGGAGGCAATTTATTATTCCCTCCTGTGCTTTTTT
TTGTGTGTGACGGCGGCGCGGGACGAATGGGGAAATGCTAGGTCAAGTCTGGTGCGGGTG
GGTCTGGTCATGGCGTAGGGGCGTACGGGCTGCGACAGTAGGAGGCTGCTTGCTTAATTT
GGGCCGCCTCGCGTCTCCGGTTTGGGACTTGCCGCCTGTCCTGCCTGCCTGCGTCGTCTC
GTGCGCATGATTGATTTGTGGACTTTC
>barcode08_parameter1_contig_4
GCTCCATTCTCACGTTGGCAGTTGAAATATAATGCAGCTACAGGCGGTCCCAGATAATGT
TCTCTGGCAAACTTTCTGGTGTCGAAGTTATGACGAACATCTGGAGCAAACACACTTTCC
TTGCACAGTTGCTGATATAGAACAAATACAATGCGGTGTATCCCTGAAGTTGGCTGTGGG
CTCACATACTCCATTAGTTCAGTTCCTGATGCATATGTCTTTCATTTTTTGTGCATTCAT
GATGAATACCAAATATATATATATTTTTTCCAAAAATTTATAACTAGTATATGTAGTAAC
TTCACCATTATTAACTGAAAAGCAATGCTATATTGTTAAGCTTTATGATCTTATATTAGT
ATGTCACTCTTCTTTGGGACTGTGACTTACCGAAACTACCATCCATATTTGCTGGTATAT
CCACAAGCATCCTGCAACGCCATCAAACCTCCATTAATGATTCATATATAATCCAAGCAT
ATATATAATCCAAGCCATATCCGAGTAGTCCACAGTTGGGCTATCCATGTTCATATAAAA
TATTGAAGATTGAAGAATAAAACTGAGTGTCGTGTACGTCTGCACTTAACATCATCCAGA
TATTTGAAAAGATTTGCATGTTGAGGCTTGATTTCTGCTTTTTTTTCACTTAACATGATG
CTCAATCAACTAATCGTGAGAGTTATCGGCTATACATTTAAATATCTTCAAGTGGAATAT
AGTTTTAAATCATTATAGAACTATATGTATGCGCATGGCATTGAAAATGACTAGGTTGCT
TAAGATAAGCCTTTGGACCATCCAAAGGTATCATTATTTAATTTTCCTTTTCAGAATTTT
AACCTGTTCATCTTTTACTGACATCTCAGTGCTTTGGTTAAATTATTTTTCGTCATTTTC
TTGTTCAATACACAAAACAACCTTATGCATTTTGACACCATGATGCGAAAAGTGACATGA
TCAAAATTTGCTTAGGGTGATTCAAATCTTTGGAAATATATTGACATATATTATGTTGTA
TATTACAGTAGACTTACTACTAATATATACTACCATCAAACTGTGCGAATTCAAAAAAAC
AGATATATGAAATAAAATAAAGATAAAAAATAATAATTAACTTTAAAGCTTCAAACTAAG
CCATCAAGCAACTTCAAACCAAATGAATTGACATATTCGGAAGAGTAGACTGATGGGCAA
AAAACCAAGACGAGAACAAGTTGGTACGGAATTACTGTTCCTTTGTGGTCGTATGTGGAG
AAAAAATTCTGACCTTTTGCATGTCGGCAATACTAAAAATAGTATATCATATATGCACAT
ATGATATGCTCGAATATGTGTCATGATACATATATGTGACGTGCATGTGCTAGCATTTTA
ATCTGTTTCAGTACCACCTCATAGAACACTCTCTTAAACTAATTGACACATACCTCGAGA
TTTAGACAAGCTAAGTGCGACAGACTAAGGCTTCTGCTTCACTCATTAGCTGTGTTTCAA
GTTAAAAATAGTCATGATTTCTAAACATTGAAAACTTACCAGTGCAAGTATTCCTTTAAA
GAAGGATTGCTCGGGTTTGGAGCATCTGGATCGACCATTACCTGAAAAAGAACACTAATC
AAACAAAAATGGAACATAACGTGAAGGATGACTTTGTATGATAAGTTAGAAACTTTGCAT
TTTCATGTGCATGATAGGTGTTTTCAAGTTTCAACTATATAAACCGATCAAATTACAATT
ATAAATTATAAGGCTTGAACTTACAAGAGTGTAAAACATTCTTGGTACACCTCCTATTTC
AACTCTAGGTTTGTCATTGATAATAGATGGTTTCATACCAACTCCATTGAGAACCGATCT
TCCATTATACATAACCCTTAGAGGTATACGCCTATCAAAGTCATCAATTACATCACCTAC
AACACGACTTAAAACTAAAGGATCAAAAGACATCGTACACTATATATTTTTGGTAACACT
CTTTATTGAGTTAATAGGCATGTACCATGAGAGCAGTGTATATATAATGAGGTTAGGTAT
CTACTTTGTTCATCGAAAGCAATATAAATGCATGTAAAGAATAAAAACTATATCCTTTAT
TATTTTGGCATATCGTAGGGATGCAATCGTAATACAACGCTTGCTACTTAATTTGGATAA
TAAAGATGATTTCTCCATGTATATACTGTTGTACTATCTTTAACAAAAGCAAAGCTTATC
TACTTCGTGAAGCCGTGTCAATGTGGTAGCAGCGTGAGTGGAATATCTGCTTTGTGTGGT
GAGACTATCATGTGATTCATAGCATCATCAAAAATGTAGTATATCTCAGAAAGTTGGAAA
GCAATTCCATTATTGAGAATAATATCAGGCCCTAAATTTTCTCCACCGCAAATATTAAGT
TTTTCATGTTGATGGGTGCAAGTAGCACAGACCTTTATCTGATGTTTTGGAACATATATA
TGTGGGCAATTCAACGTTCTACTTATTGCAATGGAATATGTACATTTATGCATATGATTC
ATGAAATATGGTCATCTTTTGCCCAAAGAAATATAGATGATTCTTGATTCTTCAAAAGGC
TATCCTATTTCAAAATATCCACCTCTCACTAGTTTTCTAGCAATACGTAAATTGAACGAA
GTACAAGGATGCAAAAAGGAAAAGAGTGCGTCTGAAACTTGCTGCCTGAGTTCAAAACAG
AGTTACATCAGCAATTACATCTGAAAGCACATGATCAGACTACTACCTAAACTATAACTC
TGTCAGCCTCAAAACTAAACCTAGCTAAATTGTGAGCTACCCTATTAGACTCCCTAGGAC
AGTAAGCAATCCGTCCATACCCAAGCTAAGAAAAAATCTTGTATGACCCCACTACTGTCA
GCAGCAGAGCAACACTTGAAAGTCCACAAATCAATCATGAATCATGCGCACGAGACGACG
GTGGCAGGGAGGACAGGCGGGAGTCCCAAACGGAGTAATCTTAGACGCCAAATTAAGCAA
GCAGCCTCCTACTGTCGCAGCCCGTACGCACCCACGCCATGACCAGACCCACCCGCACCA
GACTTGACCTAGCATTTCCCCATTCGTCCCGCGCCGCCGTCACACACACCAACAAAAAAG
CACAGGAGGGGAATAAATTGGCTTCTGAGAAAAAGAAAAGAAAAGCCCTTTTTTTCTGTG
GAGAGGTCCTATCAAAGCGCTGCTCCGTTCCTGTGTGCGCTGTGCAACGGATACGGGTGC
GAGGAATTCGGACAGCAGAATTCGGAGATTCGGACGTACGATCGGCGGACACGTCGACGG
GATCCGGGCTCGCAGCAGGCCATCCTGTGGCGGGGCGGCCCCGGGGCCCCACGACGTGGG
CTTGGGCCAATGGCAGGTCGACAACGGATATGCTCCAGACCAACCCGGTATCGACATACC
GCGATCTGCCCCAGATCCCTTAAAACTCCTCCTCCCCCTTGCCGGAACGGAACCCTTGTT
G
>barcode08_parameter1_contig_5
GGAAAGGCTCAGTGTGGGAATATGTATCTCATAACACGTCCCTGAATAACCACTGCGATG
ACCTTCGGCAAGGCACCTATTGATCCATCACAATTAAGAGATTACCCCATGGTTATTTGT
GAAGTATGATGAGTCCTCTCTTATCCCCTCCTTTCATAGAATAGTGCACCGCCCACGGTA
TGTCACTTCCCGCCGTATGCACTATCCTACTTCTGAAGGTAGTTCCCTCGTGCGACCCTT
AGGTAAATGTTACATGCTCGACTTCATATAACATCGCATGAGAGAGGTAACCCTGATCAT
AATAGACATGAGCCCGGAGCTTGAACAATAACAGGAGATTTAACGGTGGGTGTTACTAGT
GATCATATGAGAGTGAGCACCAAAAACCAACGGTCCCATACCAGAAGATGACATGCAGTA
CAAGCACAAGTGCTCGTACCAGAGGTTCCGTCGCTTGTTTCGACCATATGAGGCCCGAGA
GAGGTAACCCTAGATCAGAATTTTTCAAACTTTGTTTCTTCTTCTTCTTCCAAACCTTCA
AGAAACCTCAAGGGATCTCTTTCCCTGCTCGTTTTTGGTTCGATTCCTTGTGCAAGAGGC
TCTATGACATGTTTCTCGTTTGATTCGCCATTTATTTTTTTGTGAATCCACGCTCAATCC
CTTGTCATTAGTAATTACGGTGCAAACTCATTCTTGGACTCTTTTTTTGTTGAGGTAGTA
CAGTAGATTTTTGAGGTCTAGAAGAATCATCATTTCTTAGTTCTATTGGACCAAACGTGT
TCAAACTCAATCCCAAACTACCATAACAACCTGTTTAGGATTAGCCAAGCCTACTTAAGT
ATTGCATGTCTCTAGCTGCGCGCTGTTGTCGCTATGTGATCTTGTCAATGCTAAATGAAT
ATGCATGTATCTCTATGGACGGTTTGCTGTCATGTCTATCGCTGTTCGCATCACATGAAC
CTGCCGGCCGGAATGGATCGAAGCTAGGTGCGGTGCGCATGCTTGGAGAACTATTGCTCC
ACACATATATCCATCCATGGGAATATATGCCATCTCATCTTTTCTTTCTTTTTGTAGAAT
AGCTTTTGCTTCCATTTCAGGACGGCACATTGGAACACAAATAGCCGTAGAGCTGCATCT
CGTCCACACAGCCGGTGGTGCTCTCCGTTGTGGTGTGGCCAGAAGGTGCCTGCCCACGCG
GGTACTCCGGCGAGCTCAACACACTGTGTGGACCGTTTTGCTTCCCTTTAGGAAAGACAA
AAAGACGGTGGATTCCGGCCAGTCGGTGTGCATTCCTCGACTGATCGATGCATTCCCCGC
TTTATATATTCATCTATGTTATTGCACCTTCTTGATCTGCATCATCATATAATCCAATAA
TAATGGTTATGTGCCAACTTATCATTTTATAAAGCTTTTCCGCACAACATGAATTTCTAT
CTCTCTGAAACTTCAGAAACATTTCAAAATCCATAAATGTATGCAAATGGTATCCAAATT
AAACTTTGACCATTCATGCGGTGTACAAATAGATAATATGAATATAGTTTATATGTTGTC
AATTTTACACAAGATGGAAATAATTGTATTTTTTAATTTATTTCCACAAGCTACCATTCC
ATTGCATTAGACATCTGTGATTGTTTCTATTTATTTGAAAACAGAAACATGTAAAAGCAC
TATCCAGCAAGGAGCTATAGGGTTCAAGTTAAACAGTCCAGAATTGATGATGCACTGTAT
TACTCTCTTAATTTGCAAATAGCTAGCTAGAGACCATGCATAGAGGTGTCGGTCCATGCA
AATCATAGTCGTTGCCGACATTTTTATCCATGGAACGCTCCTTCTAATTGGGTTGGTGGA
GGTTTTACCGACATGGTGTGGACCGGTTCAAAGGTGACTTCTCCAACGGGAGACGGGGAC
CTTGATGACTAGGTACTTTTGCTGAAATAGAATTCTCTTGGTTTCCATTTATTTCCTGGA
CCGGCCCTTTGTTCTCTTTTCTTGGGTCATTCCCTGAGAGTGACACAAAAAGCTACAAAT
ATCTAGTTGCGTCCTTTGTGTGGACTAGCATATGCAGGCAGCGCATAAGATCATGTGGGA
TTCGATCATCCACGTACGCAAAGAAAGAATTGAACGAAATCTATGGAGTGATCGCGCATA
TCTATTCATCTCTGCCCATTAATCTTCATACCCCCTTTTACTAATGAATCCTTCAGTCGA
ATCTTTTACTTGTTAGCTATATGATCGGAATGCAGGGCAGCAGGAGACACACACCGCCTC
CTAGCACTAGCATAGTCTTACGCAGTTGCTGCTCCGCTCCCTTCTCCCATCTAGTCTCCT
CCACACACCCCACCGCACCAGAGCAAACAATCGTACCCTTGACCTTGAGTCCATGTCCAT
ATCCATTTCATGCAGCGTGTGCGGCGGTGTCGTGGGCAACTGCCTGCACCACCACCACAA
>barcode08_parameter1_contig_6
GGATAGGGATGCAAGTGTGGACCAACACACGGCCCGCTTTATCAAATTAATGGTTATTAC
TTCCACTAAACAGACAGTTTACTTTGTGCACATAGCAAACAATTAGATGGGTTGTTGGGT
TGGCCCAATCAGCTAGCCCAAGCTTGTATCCTCATGTACAGATAGGATAGCCTATCAAAT
AAAAACTGAACGGTACTACAAAAAAACTGGCAAAAAAAATTTTTTACTAAAGCACACGAT
GGTCTGCTGTGTTGCATTACTGTTTCTAAGGCAAGGTTAAGAATCAAGCCAACAAAAGAG
AAATCAATGTTGTAATACGTTCTATTATATGTTAAATAATAGAGGTAGCAAAGTCCTAAG
ACGAAAAAGATAGTATGGATATACTACCTTAGATCTTTGTTAAAGTTTGCACAGAGCATA
GCAATGGCTTCAAGAAGATGCCTGCAGCTCATGTTTTCAGCGAGAACAGAAGAATGATGA
CCATGTTCTAACATAGAGTATCTCTGCAACTTGGCAGGTTCCAGTAGAAACAATTCACCT
TGTAAACAATGCTAATGTGGCCAGGCTCCTCGCCAGAGTGGAACTGTGGGTTGCAACTAT
ATGTTTTCTATTTCCACTATTACATTCCTATAATCCCTGAATTTGAATGAAATAATGACC
CTAAGCTATAAAAACCATGAGTTTCCAGAAGGGAAAAATATTTGTTAATGCTGTGCAAGT
ACGTGACATGCCAAAATGTACAAGATAAAATACTTCATACCCCTATAAACATGCAGTTGG
ATTGAGCCATTGAGGAACCCAGGCACATTAAGCACACCTACATGTCAAGCACCACCATAT
CGTTTGGTTCAGAAATATTGCACATACCATTTTTTTCTGAAGAGGTTGTGACCAAAGGAG
CAGCTGATTGAGCTAACAACTTCCCATGGCTTGTTCCGGTACACCCCAACAACGCAAATA
ATCGGATGGCAAAAGCATGCACATTGAAATATCTACAGCTTCACTATTCCATAAATTTCA
GGATGTAATCGACAAATATCAAGGACGTCATGTGTATACCAGTGACGCATGACATGGTGC
TAGTATCAAAACTTTTGAAAGGTGAATAAGACAACCCTCATCGCGCAATACAAGTAGTTC
ATGCATCGCCACAGTTTCTTCAGGTCCGTAGAGAGATAGGTTAACAAAATAACAGATAAG
GCTGCCAACTGGTAGTCCTCCTCCAGTATATGTCGGCAGCGGAACCCTTGGTAGTGGCCC
ATGTTATACAGGATGTGTTGGATCCATTTACATCAACTGTTCCACTCAGAATAGCCTACA
ACAATAGGCTAGTTCTCGCAGGTGCTGAGCTAAGGCCATCTGCAGTCGTAAGCAAGCCGC
GAGTTGATATCGGCGGCAATGACATGAGAGTTCTCTACACCCTGGTAAGCTTTTAGTTGT
AGTAGTGGACAGTACACGCTAATCCTTCAGTGATTGAACTGTTTTACATGGTTCACTAGT
ATAATCGTGAAGAAATCCCATAGTAGCAGAATCATAGATGATTATTTTATTCCTAGCAAA
CTGAAACAAATCATATGTTAACTTGTTTGAGGTTATCTTTTCCTTTGAAGATACTAGTGG
ATCCAGACGCCCCAAGCCCAAGTCATCCGTCACTAAGGGAGTACTTGCACTGGTAAATCA
AATGCAACATGTTCTTATTCTCCCCAACATCTCCACCCATTTGTGTTCTGCCCAGACACT
TTTGATATATGCTTTCTATTTATTTTTGCTCTCATTATGATATGCCTCTACTACTGTGCA
GGATGGTGGCAGACATCCCTGGAACAACTGGTGTCAACTTTGGTATGATATCAAGCACAC
CAATTTGTTCCATGTGATTTATTATTAAACTGAATTTTGTGGATGCGGAAATTAAGCCAT
GTTAAGTTCTCTCAGTCAAACCTGTTGACTTCAGCTTGAATTTGGGTGCCTAATTCTCTA
TCAAAGAAAAATTACCTAGTTCCTCCTAGGTAATCTCATTTACTAACTTGTTGACAACAT
AGAATTAACAGACTCAATACACGTTAATTTCAGTTTAGCTCATAGTTAACCCTGGGATAT
GTTAAACCTAAACAAAGAATAACAATGAACAACGTAAAATGACATGCATCTGTTTTGTAA
ATGAATGGCCAACTTTAAGACAAGGCCATTGTACAGCGTAAAGAAACAAGGACTCTTAAA
ATAAGTGTAAACATAACATTTTCCTAGTTATTATTTGTACTTAACATATTTTTCACATGT
ACAAAAACAAAATTTATGGAATCGAATTATTGTTCGATCATATGTTGGCTTTAAAGAGTT
TTGCCATATTGTTTTGCTTGCAACTAACATACACAACAGAACAAAGATTGTGCATGTACA
TGAAGATGATATGACAAGACTCCTATTTGCCTAAAATTGAAGAGAGCAAACTAAGTTGCA
GATAGCTGAGTAAATGTTTCTTCCCTCTTTAAATTCTTGACTAATTAAACGGAGGGTGCT
ATTGCAGGCCAAGAACTCGTGGTTTATGAAAGACCAGAACCAAGATCAGGTATACACAGG
ATGGTATTTGTGCTGCTCCAGCAACTAGGTAGGGGGACAGTTTTTGCACCAGACATGCGA
CAGAACTTCAGTTGCAGGAACTTTGCACGTCAGTACCACCTCAACATTGTGGCTGCCTCA
TATTTCAACTGTCAAAGGGAAGGTGGATCAGGAGGAAGAAGGTTTAGGCCAGGCAGTTCT
GAAGGGGAGTAGAGACTGGGTACTACAGAGTACAGGCAATTGTATCCGGTATGGTAGTGC
TGTATCACATATCTTTTCTCGGACTTACCCCCTGAGAGTGACACGCAAAAGCTACAAATA
TCTAGTTATGTCCTTTGTGTGGACTGCAGGCATGCGGTGCATAAGATCATGTGGGATTCG
ATCCCGACAAGCAATACAAAAAAATTGGCCCGGGATCATCCACGTAGGCACGCAAGAAAT
CCATCATCCATGGATATCTATTCCTCCCCGCTCATTAATCCTTGGATCAGCCTTTTACTA
ATCCTACGATCGAATCTTTGTCTTGCTTGTTATAAGCAGGAGGGGAGACAGCCCTAGCTC
GCAGGCGCAGTTGCAGTTGCTCCTCCACTCCCTGAACTTCCGACACCAGAAACAAAGAAA
CAAACACTTGACCTCAATTTCCTCAGCTAGGCTAGCTACTCTCGATCGTCCATGTCCATG
TCATGCGGCGTGTGCGGCGGCGTGGGCAATTGCCTGCACCACCACTTCATCGACCACGCC
CACATGTTCCCTGTTCTTCGTCACGAGCCACCGCTGCTCGAGTACCAGTTCTTCGGCAAC
GGCCAAGGCCACAGCGTGGGAACGTGGCTCCCACCGCCGGCGGACCACCACAACGTCCAG
AACACCAGGCCGCCGTCGACGTTTCATGGCCTGCAGTACCCACCGCATGGACACCAAGCA
GCAGCAGCTGGGCTGATCACGTTCCAGCAGGTCGACGCCGGCAGCCGACACTTGCCACCG
GCCACACCACCCACCGCCGTGAGTGATGCCTAATTAATTCCATCGAAATCTTGCTCCCAC
ATCATCGATGGCCGGGGTAGACCTGTGGTTAATTGCTTCTTCTGCTAATACCTTGATCAC
CTTCCTACTACCTAGCTAGCTCGTCACACCTGTGTGAATTTATGCTGCTAGCTGACGGAT
GGATTCTCTGAGAAAAATTAATCGGGAGTCAACAAAGTTCCACGTAAGGTAGCTAACAAC
GCATTCTCCTCAGGAGTCACTCAGCAGGACTGAGATACGGCCGGAGCAATAAAAAATTAA
ACAAACACGTACGTACTTATATTTTCTCAAAACAGAACATAGGTATGGCAGATTGACAGT
ACCTTCAGAACTGTTCGTTTCGGGTATCAACTGTATCTTGGGATAAAATCAGTCAGTTAT
TCTGAATGTTTTTTTCTTAGTTGTTGTTATAGTGAATTTAATGTTTGAACTACACAATAT
ATCAATATCTAAATTGGCGAGGAAAAGACGTGTTAACTCAGCTCGAAAGACTTAATTATA
AGCTAGCTAATATGACAACAACAAATCCGGCCTTTGTAATTTCACCTTTTGTTTTCATCC
ACCAGGCGTCTAGTCCAGGTAAATATTCCTTGCCAAATTTAGTCAAAACGAATACATATC
AATGAGATGGATGCATCCTCTCATTTCATGTGGTCAACTCTCAGTTTGGATTTGATTTTG
TGCATCAATATCGATACAGATCAATCAGGGCATGCCTCCTTTTTGAAAAAAAAGCTTGGA
GAATATTGATTTTCTCTCTCTAAAGTTATCTCCTCTAACAAATCATCAATTTCAGTTTGA
TCTCTAACCTTGCATGTAGTCCGTACATCCAATGAGCGTGAAACAAGATGGCTAGTTGTG
CAAAACCCAACTAATTCAGTTGATCAGGCTTACATACATAGTTGTATAATCAAGTTGACC
ACTGAACTAACACTACCACATAACATGAATGGTTATATATATCTAGCCAGTTGAATAGTA
TCATTTCAGACGGTTTTGGACTTTTGGTAGCTGACCTTTGTAACTGATTGTGGGATATAG
GAGGCTAAGGCTAACCGTGATTTCATGAGACAGGTCAAAACTAGTAATATAATTGGTTAG
GGACTAACTAAATACCTTCATGAAACAATGGTCATTCACTATGCACAATTAATTTGTCTC
ATATGATTATTTTCTTTTTTGATATGTTCAGATGCCATTATGTGGGGGAACACTCACTAA
CACCGCGGGAAGTGAGGTGATAATGGCTATCGATGGAGACATGATGATGGTGGCGGCGCA
TCATCCAACGCTACACGAGAGACGTGCGAAGGTGATGAGGTATAGGGAGAAAAGGAAGAG
ACGAAGGTACGAGAAGCAGATCCGATATGAGTCCAGAAAAGCTTACGCCCAGTTGAGGCC
ACGGGTCAAAGGCCGCTTCGCCAAGGTGCATGAAGAAGCCACTGTGCCATCGTCACCACC
ACCATCGACCTATGATCCTAGTAAATTAGACCTCGGATGGTTCCATCCATAACATGTACA
AGCTAGCTATAACAGTCCCATACATATTTCTAGCTTATCCTCC
>barcode09_parameter1_contig_1
CATGAACACTATTCATTGGAGGATAAGCTAGAAATATGTATGGGACTGTTATAGCTAGCT
TGTACATGTTATGGATGGAACCATCCGAGGTCTAATTTACTAGGATCATAGGTCGATGGT
GGTGGTGACGATGGCACAGTGGCTTCTTCATGCACCTTGGCGAAGCGGCCTTTGACCCGT
GGCCTCAACTGGGCGTAAGCTTTTCTGGACTCATATCGGATCTGCTTCTCGTACCTTCGT
CTCTTCCTTTTCTCCCTATACCTCATCACCTTCGCACGTCTCTCGTGTAGCGTTGGATGA
TGCGCCGCCACCATCATCATGTCTCCATCGATAGCCATTATCACCTCACTTCCCGCGGTG
TTAGTGAGTGTTCCCCCACATAATGGCATCTGAACATATCAAAAAAGAAAATAATCATAT
GAGACAAATTAATTGTGCATAGTGAATGACCATTGTTTCATGAAGGTATTTAGTTAGTCC
CTAACCAATTATATTACTAGTTTTGACCTGTCTCATGAAATCACGGTTAGCCTTAGCCTC
CTATATCCCACAATCAGTTACAAAGGTCAGCTACCAAAAGTCCAAAACCGTCTGAAATGA
TACTATTCAACTGGCTAGATATATATAACCATTCATGTTATGTGGTAGTGTTAGTTCAGT
GGTCAACTTGATTATACAACTATGTATGTAAGCCTGATCAACTGAATTAGTTGGGTTTTG
CACAACTAGCCATCTTGTTTCACGCTCATTGGATGTACGGACTACATGCAAGGTTAGAGA
TCAAACTGAAATTGATGATTTGTTAGAGGAGATAACTTTAGAGAGAGAAAATCAATATTC
TCCAAGCTTTTTTTTCAAAAAGGAGGCATGCCCTGATTGATCTGTATCGATATTGATGCA
CAAAATCAAATCCAAACTGAGAGTTGACCACATGAAATGAGAGGATGCATCCATCTCATT
GATATGTATTCGTTTTGACTAAATTTGGCAAGGAATATTTACCTGGACTAGACGCCTGGT
GGATGAAAACAAAAGGTGAAATTACAAAGGCCGGATTTGTTGTTGTCATATTAGCTAGCT
TATAATTAAGTCTTTCGAGCTGAGTTAACACGTCTTTTCCTCGCCAATTTAGATATTGAT
ATATTGTGTAGTTCAAACATTAAATTCACTATAACAACAACTAAGAAAAAAACATTCAGA
ATAACTGACTGATTTTATCCCAAGATACAGTTGATACCCGAAACGAACAGTTCTGAAGGT
ACTGTCAATCTGCCATACCTATGTTCTGTTTTGAGAAAATATAAGTACGTACGTGTTTGT
TTAATTTTTTATTGCTCCGGCCGTATCTCAGTCCTGCTGAGTGACTCCTGAGGAGAATGC
GTTGTTAGCTACCTTACGTGGAACTTTGTTGACTCCCGATTAATTTTTCTCAGAGAATCC
ATCCGTCAGCTAGCAGCATAAATTCACACAGGTGTGACGAGCTAGCTAGGTAGTAGGAAG
GTGATCAAGGTATTAGCAGAAGAAGCAATTAACCACAGGTCTACCCCGGCCATCGATGAT
GTGGGAGCAAGATTTCGATGGAATTAATTAGGCATCACTCACGGCGGTGGGTGGTGTGGC
CGGTGGCAAGTGTCGGCTGCCGGCGTCGACCTGGAACGTGATCAGCCCAGCTGCTGCTGC
TTGGTGTCCATGCGGTGGGTACTGCAGGCCATGAAACGTCGACGGCGGCCTGGTGTTCTG
GACGTTGTGGTGGTCCGCCGGCGGTGGGAGCCACGTTCCCACGCTGTGGCCTTGGCCGTT
GCCGAAGAACTGGTACTCGAGCAGCGGTGGCTCGTGACGAAGAACAGGGAACATGTGGGC
GTGGTCGATGAAGTGGTGGTGCAGGCAATTGCCCACGCCGCCGCACACGCCGCATGACAT
GGACATGGACGATCGAGAGTAGCTAGCCTAGCTGAGGAAATTGAGGTCAAGTGTTTGTTT
CTTTGTTTCTGGTGTCGGAAGTTCAGGGAGTGGAGGAGCAACTGCAACTGCGCCTGCGAG
CTAGGGCTGTCTCCCTCCTGCTTATAACAAGCAAGACAAAGATTCGATCGTAGGATTAGT
AAAAGGCTGATCCAAGGATTAATGAGCGGGGAGGAATAGATATCCATGGATGATGGATTT
CTTGCGTGCCTACGTGGATGATCCCGGGCCAATTTTTTTGTATTGCTTGTCGGGATCGAA
TCCCACATGATCTTATGCACCGCATGCCTGCAGTCCACACAAAGGACATAACTAGATATT
TGTAGCTTTTGCGTGTCACTCTCAGGGAATGATCCGAGAAAAGATAACAGGCTATAGCTA
GAGCCGGGCTGGGCCGGGAAATAAATGGAAACCATGGCAATTCTAAATAGGGGGAAAAGC
GGTATGAGAAGATTCATGCATATGTACAAGGAAAAAGCAAGTTGTCATTCACCCGTTGGA
GTGGTCACTTTCGACCCAACCTCTTTCCTTGCCTTTTTTCCAAACAACACTACGAGAATT
AACGTGTGGTTGGATGCCCAGCCCAACAGGAATCAAACTATAGGCTTTGATGTCTTATAA
AGATATAATTTTTTTATAGTGGGAGGCGACGTTCCAATCAAAAGCGAGGGGTTGTAAGTG
TTTTGAGTATGTACTGTGTTTCTAAAAAACACTAGATTTCAAAGATAAAACGAGAATTTT
AGATCTTTTTGTGTAAACTTTCATCCGCTTTTGGTGAACTTTCAAATAAACCCATACCAA
CTTTCGGGAACTATAAAAAGTTCGAATCATTTTTGTGATTTTTAAAAAAATACAACATCA
TTCACAAATTAATTCTCAAAAGGTCAAGTGTATACTAAATTTAAGATATGAACCTGTCAC
TTAAAATAGGAAGATCTATGCTAGTTGGCAACAGTGCTTGTGTGGTCTGCCGTGGCCTCC
CTTTTGCAGAGGCAGATGTGCAAGAATGTCGAGAGTGGATGGTGGTACTACACAAGCAAC
CAAAGGCGAGTCGACACATTGGTGGGTGAAGCAATCAGGAGAGAGTCCTAGATGGGGACA
AATGCGTGATGTCTAGTGAATGGTGGAAATGGAGGTCGAGAACAAGGAGAATACGAGGAA
AGGTAATGGGTTCCATGAAGCTTTTGTTGATCCCATACCATATAGTCGTTTCACAAAATA
AGATGCCGGCAATTCTGATTGCATGGAAGACTCAGTGCATGTCAACCGGGACCCATCACG
ACAAGATCATTGCCAAGCTATATAGAATCGAGAATGACATGTAGGACCATTGAAGTTAAA
CTCTACACTTATTTTTAAAAATAACTACAAGCCCTAGCTATATTTTGGATAGTGATTTTA
GATATCTTGATTCAAAGTAAATAGAAAGAGCGATGGATGTATGGAAAGAAATGAGATGGT
GAATTAGCAAAAATAAACCCAAGATAGGACTACTCAGTCTTGTGCAAAAGTGACAAGAGA
TAACATAGATTTTTCTAATCTTTTCTGTGGAACACACAAATGGTCAACATAATTTTTTGG
GTGCACCTTTGCATGTTCTCATTTTCCAGCACTCCCAATGCTTTTTACATTTTCATCCTA
AATTTTCAAAGATGAAAAACAACACTAAAAATATGGGTAAGGTTTAGAAGGTTGTCATGT
CTTCAAAGATACACCGAAAAATATATAGCATAAATGATAACTTGGAACAAAACCATTAAT
TGGTTGATATGACACCATATGTTCGATGGAAATAAAGTAGTATATATTATTTTTTTCTTT
TTTAAGGACACAAATAGTAGTTTCTCAATTAATGTGTGTAAGTATATATAATTGATCATA
GTCGAGGGTTCCAAAATAGATTTAGGGTTCATTGTGGTCAGGGGTCATAAAATATACTTC
TAATTGCAAATCAAACTGCAAATACATTTTTTGTTACAAGGATGATGCCTATAGGGACAC
TCATGGCCACGTACCTAAATAATACTCAGTTTATCATGTTTTACGGTCGTATATGTATCT
TGATGGCCATTGGCAGCCCGATGGATCCTTGGCTGTGTGTTCCTCTTCGATCCAGAAGTC
AATATCTTATTGGCATAAAATGATGAAGTCATTTTCAGGATCTATCTTATATGTGGAGCA
CAATGAAAGGAGCTGTGTCAGATAGATGAGGAGGGTACAGAATGAATAAAGCAGGCTCTT
CCCAGCCGCGCGCCGGCCGGAATCCGCCACCTTTTCGCCTTTCCACAAAGCGGAGCCAAT
CGACCCA
>barcode09_parameter1_contig_2
AAAGGCTCAGTGTGGGAATATGTATCTCATAACACGTCCCTGAATAACCACTGCGATGAC
CTTCGGCAAGGCACCTATTGATCCATCACAATTAAGAGATTACCCCATGGTTATTTGTGA
AGTATGATGAGTCCTCTCTTATCCCCTCCTTTCATAGAATAGTGCACCGCCCACGGTATG
TCACTTCCCGCCGTATGCACTATCCTACTTCTGAAGGTAGTTCCCTCGTGCGACCCTTAG
GTAAATGTTACATGCTCGACTTCATATAACATCGCATGAGAGAGGTAACCCTGATCATAA
TAGACATGAGCCCGGAGCTTGAACAATAACAGGAGATTTAACGGTGGGTGTTACTAGTGA
TCATATGAGAGTGAGCACCAAAAACCAACGGTCCCATACCAGAAGATGACATGCAGTACA
AGCACAAGTGCTCGTACCAGAGGTTCCGTCGCTTGTTTCGACCATATGAGGCCCGAGAGA
GGTAACCCTAGATCAGAATTTTTCAAACTTTGTTTCTTCTTCTTCTTCCAAACCTTCAAG
AAACCTCAAGGGATCTCTTTCCCTGCTCGTTTTTGGTTCGATTCCTTGTGCAAGAGGCTC
TATGACATGTTTCTCGTTTGATTCGCCATTTATTTTTTTGTGAATCCACGCTCAATCCCT
TGTCATTAGTAATTACGGTGCAAACTCATTCTTGGACTCTTTTTTTGTTGAGGTAGTACA
GTAGATTTTTGAGGTCTAGAAGAATCATCATTTCTTAGTTCTATTGGACCAAACGTGTTC
AAACTCAATCCCAAACTACCATAACAACCTGTTTAGGATTAGCCAAGCCTACTTAAGTAT
TGCATGTCTCTAGCTGCGCGCTGTTGTCGCTATGTGATCTTGTCAATGCTAAATGAATAT
GCATGTATCTCTATGGACGGTTTGCTGTCATGTCTATCGCTGTTCGCATCACATGAACCT
GCCGGCCGGAATGGATCGAAGCTAGGTGCGGTGCGCATGCTTGGAGAACTATTGCTCCAC
ACATATATCCATCCATGGGAATATATGCCATCTCATCTTTTCTTTCTTTTTGTAGAATAG
CTTTTGCTTCCATTTCAGGACGGCACATTGGAACACAAATAGCCGTAGAGCTGCATCTCG
TCCACACAGCCGGTGGTGCTCTCCGTTGTGGTGTGGCCAGAAGGTGCCTGCCCACGCGGG
TACTCCGGCGAGCTCAACACACTGTGTGGACCGTTTTGCTTCCCTTTAGGAAAGACAAAA
AGACGGTGGATTCCGGCCAGTCGGTGTGCATTCCTCGACTGATCGATGCATTCCCCGCTT
TATATATTCATCTATGTTATTGCACCTTCTTGATCTGCATCATCATATAATCCAATAATA
ATGGTTATGTGCCAACTTATCATTTTATAAAGCTTTTCCGCACAACATGAATTTCTATCT
CTCTGAAACTTCAGAAACATTTCAAAATCCATAAATGTATGCAAATGGTATCCAAATTAA
ACTTTGACCATTCATGCGGTGTACAAATAGATAATATGAATATAGTTTATATGTTGTCAA
TTTTACACAAGATGGAAATAATTGTATTTTTTAATTTATTTCCACAAGCTACCATTCCAT
TGCATTAGACATCTGTGATTGTTTCTATTTATTTGAAAACAGAAACATGTAAAAGCACTA
TCCAGCAAGGAGCTATAGGGTTCAAGTTAAACAGTCCAGAATTGATGATGCACTGTATTA
CTCTCTTAATTTGCAAATAGCTAGCTAGAGACCATGCATAGAGGTGTCGGTCCATGCAAA
TCATAGTCGTTGCCGACATTTTTATCCATGGAACGCTCCTTCTAATTGGGTTGGTGGAGG
TTTTACCGACATGGTGTGGACCGGTTCAAAGGTGACTTCTCCAACGGGAGACGGGGACCT
TGATGACTAGGTACTTTTGCTGAAATAGAATTCTCTTGGTTTCCATTTATTTCCTGGACC
GGCCCTTTGTTCTCTTTTCTTGGGTCATTCCCTGAGAGTGACACAAAAAGCTACAAATAT
CTAGTTGCGTCCTTTGTGTGGACTAGCATATGCAGGCAGCGCATAAGATCATGTGGGATT
CGATCATCCACGTACGCAAAGAAAGAATTGAACGAAATCTATGGAGTGATCGCGCATATC
TATTCATCTCTGCCCATTAATCTTCATACCCCCTTTTACTAATGAATCCTTCAGTCGAAT
CTTTTACTTGTTAGCTATATGATCGGAATGCAGGGCAGCAGGAGACACACACCGCCTCCT
AGCACTAGCATAGTCTTACGCAGTTGCTGCTCCGCTCCCTTCTCCCATCTAGTCTCCTCC
ACACACCCCACCGCACCAGAGCAAACAATCGTACCCTTGACCTTGAGTCCATGTCCATAT
CCATTTCATGCAGCGTGTGCGGCGGTGTCGTGGGCAACTGCCTGCACCACCACCACAA
>barcode09_parameter1_contig_3
GGATAGGGATGCAAGTGTGGACCAACACACGGCCCGCTTTATCAAATTAATGGTTATTAC
TTCCACTAAACAGACAGTTTACTTTGTGCACATAGCAAACAATTAGATGGGTTGTTGGGT
TGGCCCAATCAGCTAGCCCAAGCTTGTATCCTCATGTACAGATAGGATAGCCTATCAAAT
AAAAACTGAACGGTACTACAAAAAAACTGGCAAAAAAATTTTTTTACTAAAGCACACGAT
GGTCTGCTGTGTTGCATTACTGTTTCTAAGGCAAGGTTAAGAATCAAGCCAACAAAAGAG
AAATCAATGTTGTAATACGTTCTATTATATGTTAAATAATAGAGGTAGCAAAGTCCTAAG
ACGAAAAAGATAGTATGGATATACTACCTTAGATCTTTGTTAAAGTTTGCACAGAGCATA
GCAATGGCTTCAAGAAGATGCCTGCAGCTCATGTTTTCAGCGAGAACAGAAGAATGATGA
CCATGTTCTAACATAGAGTATCTCTGCAACTTGGCAGGTTCCAGTAGAAACAATTCACCT
TGTAAACAATGCTAATGTGGCCAGGCTCCTCGCCAGAGTGGAACTGTGGGTTGCAACTAT
ATGTTTTCTATTTCCACTATTACATTCCTATAATCCCTGAATTTGAATGAAATAATGACC
CTAAGCTATAAAAACCATGAGTTTCCAGAAGGGAAAAATATTTGTTAATGCTGTGCAAGT
ACGTGACATGCCAAAATGTACAAGATAAAATACTTCATACCCCTATAAACATGCAGTTGG
ATTGAGCCATTGAGGAACCCAGGCACATTAAGCACACCTACATGTCAAGCACCACCATAT
CGTTTGGTTCAGAAATATTGCACATACCATTTTTTTCTGAAGAGGTTGTGACCAAAGGAG
CAGCTGATTGAGCTAACAACTTCCCATGGCTTGTTCCGGTACACCCCAACAACGCAAATA
ATCGGATGGCAAAAGCATGCACATTGAAATATCTACAGCTTCACTATTCCATAAATTTCA
GGATGTAATCGACAAATATCAAGGACGTCATGTGTATACCAGTGACGCATGACATGGTGC
TAGTATCAAAACTTTTGAAAGGTGAATAAGACAACCCTCATCGCGCAATACAAGTAGTTC
ATGCATCGCCACAGTTTCTTCAGGTCCGTAGAGAGATAGGTTAACAAAATAACAGATAAG
GCTGCCAACTGGTAGTCCTCCTCCAGTATATGTCGGCAGCGGAACCCTTGGTAGTGGCCC
ATGTTATACAGGATGTGTTGGATCCATTTACATCAACTGTTCCACTCAGAATAGCCTACA
ACAATAGGCTAGTTCTCGCAGGTGCTGAGCTAAGGCCATCTGCAGTCGTAAGCAAGCCGC
GAGTTGATATCGGCGGCAATGACATGAGAGTTCTCTACACCCTGGTAAGCTTTTAGTTGT
AGTAGTGGACAGTACACGCTAATCCTTCAGTGATTGAACTGTTTTACATGGTTCACTAGT
ATAATCGTGAAGAAATCCCATAGTAGCAGAATCATAGATGATTATTTTATTCCTAGCAAA
CTGAAACAAATCATATGTTAACTTGTTTGAGGTTATCTTTTCCTTTGAAGATACTAGTGG
ATCCAGACGCCCCAAGCCCAAGTCATCCGTCACTAAGGGAGTACTTGCACTGGTAAATCA
AATGCAACATGTTCTTATTCTCCCCAACATCTCCACCCATTTGTGTTCTGCCCAGACACT
TTTGATATATGCTTTCTATTTATTTTTGCTCTCATTATGATATGCCTCTACTACTGTGCA
GGATGGTGGCAGACATCCCTGGAACAACTGGTGTCAACTTTGGTATGATATCAAGCACAC
CAATTTGTTCCATGTGATTTATTATTAAACTGAATTTTGTGGATGCGGAAATTAAGCCAT
GTTAAGTTCTCTCAGTCAAACCTGTTGACTTCAGCTTGAATTTGGGTGCCTAATTCTCTA
TCAAAGAAAAATTACCTAGTTCCTCCTAGGTAATCTCATTTACTAACTTGTTGACAACAT
AGAATTAACAGACTCAATACACGTTAATTTCAGTTTAGCTCATAGTTAACCCTGGGATAT
GTTAAACCTAAACAAAGAATAACAATGAACAACGTAAAATGACATGCATCTGTTTTGTAA
ATGAATGGCCAACTTTAAGACAAGGCCATTGTACAGCGTAAAGAAACAAGGACTCTTAAA
ATAAGTGTAAACATAACATTTTCCTAGTTATTATTTGTACTTAACATATTTTTCACATGT
ACAAAAACAAAATTTATGGAATCGAATTATTGTTCGATCATATGTTGGCTTTAAAGAGTT
TTGCCATATTGTTTTGCTTGCAACTAACATACACAACAGAACAAAGATTGTGCATGTACA
TGAAGATGATATGACAAGACTCCTATTTGCCTAAAATTGAAGAGAGCAAACTAAGTTGCA
GATAGCTGAGTAAATGTTTCTTCCCTCTTTAAATTCTTGACTAATTAAACGGAGGGTGCT
ATTGCAGGCCAAGAACTTGTGGTTTATGAAAGACCAGAACCAAGATCAGGTATACACAGG
ATGGTATTTGTGCTGCTCCAGCAACTAGGTAGGGGGACAGTTTTTGCACCAGACATGCGA
CAGAACTTCAGTTGCAGGAACTTTGCACGTCAGTACCACCTCAACATTGTGGCTGCCTCA
TATTTCAACTGTCAAAGGGAAGGTGGATCAGGAGGAAGAAGGTTTAGGCCAGGCAGTTCT
GAAGGGGAGTAGAGACTGGGTACTACAGAGTACAGGCAATTGTATCCGGTATGGTAGTG
>barcode09_parameter1_contig_4
TGGTGTCAATTATACATCCTCCTGCCGCCGGAGCCGGCCTCGCGCTGACAGTTGAAGTAG
ACGGCGGCGACGGGCGGGCCGAGGTTGTAGAGCTCGGCGAAGTCCCTGGTATTGAAGTTC
TGGCGCCACCCGGGCGCGTACACCGTCTGCCGGCCCAGCTGCTGGAAGAGCACGAGCACG
AAGCGGTGGATCCCCATGTTGGGGCGAGGGCTCTCGTAGCACATCACCTCCTGCCCGAAG
GAAGCACCAGTTGTCCCAGGAATATCTGTCACCAACCTGTGCACGCATACCAGCAGCAAT
TGTCAGCAGTGAGATGCACTAGCACAGACACTACACTGTGGTGGCATCGAACACGTACGT
CTAGTGTTTATAATCAAGGGATTTGGAGCGTGGAATTACCAATGGAGGTATTCTCTGAGG
CTGGGATCGCTTGGACTTGGCGCGTCGGGGTCTACCATCACCTGCGCATGTACACCATGC
ATGATCAATAATAGTTCATAGTGCAGAGTAAACACAAACATATTCATACAGTGATGCAAT
CCTTTTATTTTTCTCCAAGAAAGAAGACATATGCATATATTTTTTCGGAAAGAGGATAAA
GACCCCGGCCTCTGCATCATTGATCGATCATATAGCACATGCATATTATGCATGAAGGTG
CTTGATTAATTTGCCAACACATATATGAAAGCATGTATCCAAATTAAATACGATACGATA
CGAGGGTGCATCTTAATTAGTGTTAGATTATATTAATTAGGCAACAATGAGTAGTACACG
TACGAGTGTGTAGAAGGTCCTCATGTCATTGCCGCCGACCTCGACCCTGGGCTGGTGGGT
GACCATGGAGGGCTTGAGCTCGCAGCCGTTGGACACAGCCCGGTTCCCGAATGTCACCCT
GAGGTTAGTGGTGCGGATGAAGGGGTCCAGCACATCCCCCACAACCCTACCAACCACCAA
CGGGTCCCTATCCCTCCCGGCCATCTCGTATGGTGGAGCTAGAGGTTGACGATGACCAGG
CACAGCTGAGCTAGTTAGCTAGGGTGTATATTGATCTGGAGCAGGAGCTACCTGGATGAA
TGATGATGCTGATGAGTTTGGAACTGCCCAACGGCCGGTGGCCACTTTATATAGGCCGCA
AAAGTTGAGTAGAGGAAGGGCGCGCGTTGTCCATGTCCATGTCTAGACTATAGTTCTGCT
TGCACACCCTGGGCGCTGCTGCTGCTGCCTATGTGGAATATAGATTCTGTGGAGACCTTT
GCTCCTCCCCTCTCTCTTAGAATTGAATCTATCATGTGGACGGGATGCAGTCACCAAAGC
CCTGCTTTTGACCCCCTAGGCTAGTTCAGCTCTACATGGACATGGATTTGTCTGTCGTAA
TAAGCTCTCGCTAATGGCCAAGGTGCTAGACAGCGGTTGCGTTGCGTCTGGGGCTCTCCC
GGCCGCGGCCGGCCGGCAAGCCGGCACCGGGAATGTCTGCCAACAAGCGAGACGCCCGTC
CATCAATCCACGGTACTCTGCTCGATTTGATCGGACGTGGCAAAGATAAGCTTCACCTAG
TTACGGACTCGATGGATCATGAATCAGCAGCTAGCTTCACTTAGTCCGGACCGCCGGCCA
TGCATGTGTCGTTCGCCGGCATATACAAAAGCACGCCTTTTCACGTGCGCAGTGACCACG
GGGAGGGATAGGCTGTACGGTAGAGGAGTGATTCGCTGTTTGGCCGGGGCCGGGTGTGCG
TGGTCGGAAAGAATGAAGAGGACGGGCTTATCAGAACTTTCCCTTATCCATTCTCACGTT
GGCAGTTGAAATATAATGCAGCTACAGGCGGTCCCAGATAATGTTCTCTGGCAAACTTTC
TGGTGTCGAAGTTATGACGAACATCTGGAGCAAACACACTTTCCTTGCACAGTTGCTGAT
ATAGAACAAATACAATGCGGTGTATCCCTGAAGTTGGCTGTGGGCTCACATACTCCATTA
GTTCAGTTCCTGATGCATATGTCTTTCATTTTTTGTGCATTCATGATGAATACCAAATAT
ATATATATTTTTTCCAAAAATTTATAACTAGTATATGTAGTAACTTCACCATTATTAACT
GAAAAGCAATGCTATATTGTTAAGCTTTATGATCTTATATTAGTATGTCACTCTTCTTTG
GGACTGTGACTTACCGAAACTACCATCCATATTTGCTGGTATATCCACAAGCATCCTGCA
ACGCCATCAAACCTCCATTAATGATTCATATATAATCCAAGCATATATATAATCCAAGCC
ATATCCGAGTAGTCCACAGTTGGGCTATCCATGTTCATATAAAATATTGAAGATTGAAGA
ATAAAACTGAGTGTCGTGTACGTCTGCACTTAACATCATCCAGATATTTGAAAAGATTTG
CATGTTGAGGCTTGATTTCTGCTTTTTTTTTCACTTAACATGATGCTCAATCAACTAATC
GTGAGAGTTATCGGCTATACATTTAAATATCTTCAAGTGGAATATAGTTTTAAATCATTA
TAGAACTATATGTATGCGCATGGCATTGAAAATGACTAGGTTGCTTAAGATAAGCCTTTG
GACCATCCAAAGGTATCATTATTTAATTTTCCTTTTCAGAATTTTAACCTGTTCATCTTT
TACTGACATCTCAGTGCTTTGGTTAAATTATTTTTCGTCATTTTCTTGTTCAATACACAA
AACAACCTTATGCATTTTGACACCATGATGCGAAAAGTGACATGATCAAAATTTGCTTAG
GGTGATTCAAATCTTTGGAAATATATTGACATATATTATGTTGTATATTACAGTAGACTT
ACTACTAATATATACTACCATCAAACTGTGCGAATTCAAAAAAACAGATATATGAAATAA
AATAAAGATAAAAAATAATAATTAACTTTAAAGCTTCAAACTAAGCCATCAAGCAACTTC
AAACCAAATGAATTGACATATTCGGAAGAGTAGACTGATGGGCAAAAAACCAAGACGAGA
ACAAGTTGGTACGGAATTACTGTTCCTTTGTGGTCGTATGTGGAGAAAAAATTCTGACCT
TTTGCATGTCGGCAATACTAAAAATAGTATATCATATATGCACATATGATATGCTCGAAT
ATGTGTCATGATACATATATGTGACGTGCATGTGCTAGCATTTTAATCTGTTTCAGTACC
ACCTCATAGAACACTCTCTTAAACTAATTGACACATACCTCGAGATTTAGACAAGCTAAG
TGCGACAGACTAAGGCTTCTGCTTCACTCATTAGCTGTGTTTCAAGTTAAAAATAGTCAT
GATTTCTAAACATTGAAAACTTACCAGTGCAAGTATTCCTTTAAAGAAGGATTGCTCGGG
TTTGGAGCATCTGGATCGACCATTACCTGAAAAAGAACACTAATCAAACAAAAATGGAAC
ATAACGTGAAGGATGACTTTGTATGATAAGTTAGAAACTTTGCATTTTCATGTGCATGAT
AGGTGTTTTCAAGTTTCAACTATATAAACCGATCAAATTACAATTATAAATTATAAGGCT
TGAACTTACAAGAGTGTAAAACATTCTTGGTACACCTCCTATTTCAACTCTAGGTTTGTC
ATTGATAATAGATGGTTTCATACCAACTCCATTGAGAACCGATCTTCCATTATACATAAC
CCTTAGAGGTATACGCCTATCAAAGTCATCAATTACATCACCTACAACACGACTTAAAAC
TAAAGGATCAAAAGACATCGTACACTATATATTTTTGGTAACACTCTTTATTGAGTTAAT
AGGCATGTACCATGAGAGCAGTGTATATATAATGAGGTTAGGTATCTACTTTGTTCATCG
AAAGCAATATAAATGCATGTAAAGAATAAAAACTATATCCTTTATTATTTTGGCATATCG
TAGGGATGCAATCGTAATACAACGCTTGCTACTTAATTTGGATAATAAAGATGATTTCTC
CATGTATATACTGTTGTACTATCTTTAACAAAAGCAAAGCTTATCTACTTCGTGAAGCCG
TGTCAATGTGGTAGCAGCGTGAGTGGAATATCTGCTTTGTGTGGTGAGACTATCATGTGA
TTCATAGCATCATCAAAAATGTAGTATATCTCAGAAAGTTGGAAAGCAATTCCATTATTG
AGAATAATATCAGGCCCTAAATTTTCTCCACCGCAAATATTAAGTTTTTCATGTTGATGG
GTGCAAGTAGCACAGACCTTTATCTGATGTTTTGGAACATATATATGTGGGCAATTCAAC
GTTCTACTTATTGCAATGGAATATGTACATTTATGCATATGATTCATGAAATATGGTCAT
CTTTTGCCCAAAGAAATATAGATGATTCTTGATTCTTCAAAAGGCTATCCTATTTCAAAA
TATCCACCTCTCACTAGTTTTTCTATAAGGAAAGTTCTGATAAGCCCGTCCTCTTCATTC
TTTCCGACCACGCACACCCGGCCCCGGCCAAACAGCGAATCACTCCTCTACCGTACAGCC
TATCCCTCCCCGTGGTCACTGCGCACGTGAAAAGGCGTGCTTTTGTATATGCCGGCGAAC
GACACATGCATGGCCGGCGGTCCGGACTAAGTGAAGCTAGCTGCTGATTCATGATCCATC
GAGTCCGTAACTAGGTGAAGCTTATCTTTGCCACGTCCGATCAAATCGAGCAGAGTACCG
TGGATTGATGGACGGGCGTCTCGCTTGTTGGCAGACATTCCCGGTGCCGGCTTGCCGGCC
GGCCGCGGCCGGGAGAGCCCCAGACGCAACGCAACCGCTGTCTAGCACCTTGGCCATTAG
CGAGAGCTTATTACGACAGACAAATCCATGTCCATGTAGAGCTGAACTAGCCTAGGGGGT
CAAAAGCAGGGCTTTGGTGACTGCATCCCGTCCACATGATAGATTCAATTCTAAGAGAGA
GGGGGAGGAGCAAAGGTCTCCACAGAATCTATATTCCACATAGGCAGCAGCAGCAGCGCC
CAGGGTGTGCAAGCAGAACTATAGTCTAGACATGGACATGGACAACGCGCGCCCTTCCTC
TACTCAACTTTTGCGGCCTATATAAAGTGGCCACCGGCCGTTGGGCAGTTCCAAACTCAT
CAGCATCATCATTCATCCAGGTAGCTCCTGCTCCAGATCAATATACACCCTAGCTAACTA
GCTCAGCTGTGCCTGGTCATCGTCAACCTCTAGCTCCACCATACGAGATGGCCGGGAGGG
ATAGGGACCCGTTGGTGGTTGGTAGGGTTGTGGGGGATGTGCTGGACCCCTTCATCCGCA
CCACTAACCTCAGGGTGACATTCGGGAACCGGGCTGTGTCCAACGGCTGCGAGCTCAAGC
CCTCCATGGTCACCCACCAGCCCAGGGTCGAGGTCGGCGGCAATGACATGAGGACCTTCT
ACACACTCGTACGTGTACTACTCATTGTTGCCTAATTAATATAATCTAACACTAATTAAG
ATGCACCCTCGTATCGTATCGTATTTAATTTGGATACATGCTTTCATATATGTGTTGGCA
AATTAATCAAGCACCTTCATGCATAATATGCATGTGCTATATGATCGATCAATGATGCAG
AGGCCGGGGTCTTTATCCTCTTTCCGAAAAAAATATATGCATATGTCTTTTCTTGGAGAA
AAATAAAAGGATTGCATCACTGTATGAATATGTTTGTGTTTACTCTGCACTATGAACTAT
TATTGATCATGCATGGTGTACATGCGCAGGTGATGGTAGACCCCGACGCGCCAAGTCCAA
GCGATCCCAGCCTCAGAGAATACCTCCATTGGTAATTCCACGCTCCAAATCCCTTGATTA
TAAACACTAGACGTACGTGTTCGATGCCACCACAGTGTAGTGTCTGTGCTAGTGCATCTC
ACTGCTGACAATTGCTGCTGGTATGCGTGCACAGGTTGGTGACAGATATTCCTGGGACAA
CTGGTGCTTCCTTCGGGCAGGAGGTGATGTGCTACGAGAGCCCTCGCCCCAACATGGGGA
TCCACCGCTTCGTGCTCGTGCTCTTCCAGCAGCTGGGCCGGCAGACGGTGTACGCGCCCG
GGTGGCGCCAGAACTTCAATACCAGGGACTTCGCCGAGCTCTACAACCTCGGCCCGCCCG
TCGCCGCCGTCTACTTCAACTGTCAGCGCGAGGCCGGCTCCGGCGGCAGGAGGATGTATA
ATTGACACCACCACAACATAAGGGAAAGTTCTGATAAGCCCGTCCTCTTCATTCTTTCCG
ACCACGCACACCCGGCCCCGGCCAAACAGCGAATCACTCCTCTACCGTACAGCCTATCCC
TCCCCGTGGTCACTGCGCACGTGAAAAGGCGTGCTTTTGTATATGCCGGCGAACGACACA
TGCATGGCCGGCGGTCCGGACTAAGTGAAGCTAGCTGCTGATTCATGATCCATCGAGTCC
GTAACTAGGTGAAGCTTATCTTTGCCACGTCCGATCAAATCGAGCAGAGTACCGTGGATT
GATGGACGGGCGTCTCGCTTGTTGGCAGACATTCCCGGTGCCGGCTTGCCGGCCGGCCGC
GGCCGGGAGAGCCCCAGACGCAACGCAACCGCTGTCTAGCACCTTGGCCATTAGCGAGAG
CTTATTACGACAGACAAATCCATGTCCATGTAGAGCTGAACTAGCCTAGGGGGTCAAAAG
CAGGGCTTTGGTGACTGCATCCCGTCCACATGATAGATTCAATTCTAAGAGAGAGGGGAG
GAGCAAAGGTCTCCACAGAATCTATATTCCACATAGGCAGCAGCAGCAGCGCCCAGGGTG
TGCAAGCAGAACTATAGTCTAGACATGGACATGGACAACGCGCGCCCTTCCTCTACTCAA
CTTTTGCGGCCTATATAAAGTGGCCACCGGCCGTTGGGCAGTTCCAAACTCATCAGCATC
ATCATTCATCCAGGTAGCTCCTGCTCCAGATCAATATACACCCTAGCTAACTAGCTCAGC
TGTGCCTGGTCATCGTCAACCTCTAGCTCCACCATACGAGATGGCCGGGAGGGATAGGGA
CCCGTTGGTGGTTGGTAGGGTTGTGGGGGATGTGCTGGACCCCTTCATCCGCACCACTAA
CCTCAGGGTGACATTCGGGAACCGGGCTGTGTCCAACGGCTGCGAGCTCAAGCCCTCCAT
GGTCACCCACCAGCCCAGGGTCGAGGTCGGCGGCAATGACATGAGGACCTTCTACACACT
CGTACGTGTACTACTCATTGTTGCCTAATTAATATAATCTAACACTAATTAAGATGCACC
CTCGTATCGTATCGTATTTAATTTGGATACATGCTTTCATATATGTGTTGGCAAATTAAT
CAAGCACCTTCATGCATAATATGCATGTGCTATATGATCGATCAATGATGCAGAGGCCGG
GGTCTTTATCCTCTTTCCGAAAAAAATATATGCATATGTCTTCTTTCTTGGAGAAAAATA
AAAGGATTGCATCACTGTATGAATATGTTTGTGTTTACTCTGCACTATGAACTATTATTG
ATCATGCATGGTGTACATGCGCAGGTGATGGTAGACCCCGACGCGCCAAGTCCAAGCGAT
CCCAGCCTCAGAGAATACCTCCATTGGTAATTCCACGCTCCAAATCCCTTGATTATAAAC
ACTAGACGTACGTGTTCGATGCCACCACAGTGTAGTGTCTGTGCTAGTGCATCTCACTGC
TGACAATTGCTGCTGGTATGCGTGCACAGGTTGGTGACAGATATTCCTGGGACAACTGGT
GCTTCCTTCGGGCAGGAGGTGATGTGCTACGAGAGCCCTCGCCCCAACATGGGGATCCAC
CGCTTCGTGCTCGTGCTCTTCCAGCAGCTGGGCCGGCAGACGGTGTACGCGCCCGGGTGG
CGCCAGAACTTCAATACCAGGGACTTCGCCGAGCTCTACAACCTCGGCCCGCCCGTCGCC
GCCGTCTACTTCAACTGTCAGCGCGAGGCCGGCTCCGGCGGCAGGAGGATGTATAATTGA
CAC
>barcode10_parameter1_contig_1
AGAAAGTGTCCCATAGACATCATCCTTGTAACAAAAACAAAAATTTGCAGTTTGATTCAG
TATTTATTTGAAGTATATTTTAGGACCCTTGAAACAATGAACCCTAACTCTATTTTGGAA
CCCTCGATTCAAATATATATACATGCAAAAATTTATTGAGGAATTACCATTTGTGTCCTT
CAAGAAAATGAGAAAAAACAAATTATCAATGTGCCATTTTATTTTGCCATCGAACATATG
GTTTCATATCACCCGTCGATTTTTTTCGCCAAGTTATCATTTTTTTCCATAGAGTTTTTT
GGGTGTATCTTTGAAGACACGACCACCTTCCAAACCTTAGCCATATTTTAGTGTGTTTTT
TCATCTTTGATGATTTAGGATGAAAATGTAAACGTTGACCATTTATGTGTCCCACAAACA
GATTAGAAAAATCGAAGTTATCTCTTGTCACCTTTGCACAAGACTGAATAATCATACTCA
TATCTTTGTTTGATTTTTTGCAAGTAATCATCTCATCGCCTTCCATACATCTATGATTCT
TTCTATTCATTTTGAATCAAGAAATGTAAAATCACTATCCAAAATATAACTAGGGCTTCT
AGTTAAACACAGTATTATAAGTTTACAGTTTAACTGGGATGCTTCATAATACTTGGTATT
CTAAATTCTGTATAGCTTGCTAGGGGTCTTGGCCAAGATGGCTCCCAGTTGACATCACCG
AGTCTTCCATGCAATCAGCGTTGCCCACATTTTATTTAGCGGAAAGACTACCAAAAGCTT
CATGGACACCACTATCTTTCCTCGTATTCTCCTTGTTCTCCACCTACAACACTCACCACA
CAACACTCATTTGTCCCCATCCACGACTCCCTCCTAATTGATTCACCGCCAACTTGTCGA
CACATCAGATGCTTGTGTAGTACCTCCATATACTCTCAGCATTCTTTGACATATCTGCCT
CTACAAAAGGGAGGCCACGACAGACCTAGCAAGCATTGTTGACATGAAGACGAGCATATA
GATCTTCCTAACTTTAAGCGACATGTTCATATCGTAATATTAGTATGCACTTAGAGTTTT
TAAAAATGCATATGCGAATGATGTTGTGTTTTTGGAGAATTTACAAAAATTGTTTCAAAC
TTTTTGGTAGTCCCCGTAAAATGGTATCCATTTAATTTGAAAGTTCACCAAAAGCGGGTC
AAATTTACACAAAAAAATCTAAATTATTGGTTTATCTTCAATTTTATTACAAACACACTA
CAAAACCAGACGCTCACAGGAGTGCCGTCTCCCACTAAAATAAAATTCCACCTTTATAAG
ATACCAAAGCGTCAAATCTAGGGTTAGATCGAAAGTGACCACTCTAACGATTGAACATTA
ACTTGCATTTTCCTTTGGCCATGTGCATACACACGAATCTTCTCTTACCGCTTTTTTTGC
CCCTATTTAGAATTGTCATGGTTTCCATTTATTTCCCGGCCCAGTCCGGCTCTGGCTATA
GCTTGTTATCTTTTCTCGGATCATTCCCTGAGAGTGACACGCAAAAGCTACAAATATCTA
GTTATGTCTTTTGTGTGGACTAGCAGGCATGCGGTGCATAAGATCATGTGGGATTCGATC
CCGACAAGCAATACAAAAAAATTTGGCCCGGGATCATCCACGTAGGCACGCAAGAAATCC
ATCCATGGATATCTATTCCTCCCCGCTCATTAATCCTTGGATCAGCCTTTTACTAATCCT
ACGATCGAATCTTTGTCTTGCTTGCTATAAGCAGGAGGGAGACAGCCCTAGCTCGCAGGC
GCAGTTGCAGTTGCTCCTCTCTACTCCCTGAACTTCCTCTCCTCCACACACCACACCAGA
AACAAAGAAACAAACACTTGACCTCAATTTCCTCAGCTAGGCTAGCTACTCTCGATCGTC
CATGTCTATGTCATGCGGCGTGTGCGGCGGCGTAGCCAACTGCCTGCACCACCACATCAT
CGACCACGCCCCCATGTTCCCTGTTCTTCGTCACGAGCCACCGCTGCTCGAGTACCAGTT
CTTCGGCAACGGCCAAGGCCACAGCGTGGGAACGTGGCTCCCACCGCCGGCGGACCACCA
CAACGTCCAGAACACCAGGCCGCCGTCGACGTTTCATGGCCTGCAGTACCCACCGCATGG
ACACCAAGCAGCAGCTGGGCTGATCACGTTCCAGGTCGACGCCGGCAGCCGACACATGCC
ACCGGCTACACCACCCATCGCCGTGAGTGATGCCTAATTAATTCTACATCATCGATGGCC
GGGGTAGACCTGTGGTTAATGGCTTTTGCTCTTCTTCTGCTAATACTTTGATCACCCTTC
CTACCTAGCTACTCGTCATACTTGTGTGAGTGTATGCTGCTAGCTGACGGATGGATTCTC
CTGAGAAAAATTAATCGGGAGTCAACAGACAAATTAGTTCCAAGTAAGGTAGCTAACAAC
GCATTCTCCTCAGGAGTCCATCAGCAGGACTGAGACACGGCCGGAGCAATAAAAATTTAA
ACAAACACATACGTACTTATATTTTCTCAAAACAGAACATATGTATGGCAGATTGACAGT
ACCTTCAGAACTGTTCGTTTCGGGTATCAACTGTATCGTCGGGGATAAAATCAGTCAGTT
ATCGTTAATCTGAATGTTTTTTTTTAGATTTTTATAGTGAATTTAATGTTTGAACTACAC
AATATATCAATATCTAAATTGGCGAGGAAAAGACGTGTAAACTCAGCTCGAAAGAAGACT
TAATTATAAGCTAGCAAATTATATGACAACAACAAATCCTTTGTAATTTCACCTTTTCTT
TCATGCACCAGGCGTCTAGTCCAGGTAAATATTCCTTGCCAAATTTAGTCAAAACGAATA
CATATCAATGAGATGGATGTATCCTCTCATTTCATGTGGTCAACTCTCAGTTTGGATTTG
ATTTTGTGCATCAATATCGATACAGATCAATCAGGGCATGCCTCCTTTTTGAAAAAAAAC
TTGGAGAATATTGATTTTCTCTCTCTAGACTTATCTCCTCTAACAAATCATCAATTTCAG
TTTGATCTTGAACCTTGCATGTAGTCCGTACATCCAATGAGCGTGAAACAAGATGGCTAG
TTGTGCAAAACCCAACTAATTCAGTTGATCAGGCTTTACATACATATAATCAAGTTGACC
ACAGAACTAATGACACTACCACAGAACATGAATGGTTATATATATAGCCAGTTGAAACGT
ATCGTTTCAGACGGTCTTGGACTTTTGGTCGCTGACCTTTGTAACTGATCGTGGGATAGG
AGGCTAAGGCTAACCGTTATTTCATGAGACAGGTCAAAACTAGTAATATAATTGGTTAGG
GACTAACTAAATACCTTCATGAAACAATGATCGTTCACTATGCACAATTAATTTGTCTCA
TATGATTTTTTTTGATATGTTCAGATGCCATTATGTGGGAGCACACGCACTAACACCGCA
GGAAGTGAGGTGATAATGGCTATCGATGGAGACATGATGATGGTGGCGGCGCATCATCCA
ACGGTGCACGAGAGACGTGCAAAGGTGATGAGGTATAGGGAGAAGAGGAAGAGACGGAGG
TACGAGAAGCAGATCCGATATGAGTCCAGAAAAGCTTACGCCCAGTTGAGGCCACGGGTC
AAAGGCCGCTTCGCCAAGGTGCATGAAGAAGCCACTGTGCCATTGTCACCACCACCATCG
ACCTATGATCCCAGTAAATTAGACCTCGGATGGTTCCATCCATAACATGTGATACAAGCT
AGCTATAACTGTCCCATACATATTTCTAGCTTATCCTCCAATGAATAGTGTTCAT
>barcode10_parameter1_contig_2
GGAAAAGGCTCAGTGTGGGAATATGTATCTCATAACACGTCCCTGAATAACCACTGCGAT
GACCTTCGGCAAGGCACCTATTGATCCATCACAATTAAGAGATTACCCCATGGTTATTTG
TGAAGTATGATGAGTCCTCTCTTATCCCCTCCTTTCATAGAATAGTGCACCGCCCACGGT
ATGTCACTTCCCGCCGTATGCACTATCCTACTTCTGAAGGTAGTTCCCTCGTGCGACCCT
TAGGTAAATGTTACATGCTCGACTTCATATAACATCGCATGAGAGAGGTAACCCTGATCA
TAATAGACATGAGCCCGGAGCTTGAACAATAACAGGAGATTTAACGGTGGGTGTTACTAG
TGATCATATGAGAGTGAGCACCAAAAACCAACGGTCCCATACCAGAAGATGACATGCAGT
ACAAGCACAAGTGCTCGTACCAGAGGTTCCGTCGCTTGTTTCGACCATATGAGGCCCGAG
AGAGGTAACCCTAGATCAGAATTTTTCAAACTTTGTTTCTTCTTCTTCTTCCAAACCTTC
AAGAAACCTCAAGGGATCTCTTTCCCTGCTCGTTTTTGGTTCGATTCCTTGTGCAAGAGG
CTCTATGACATGTTTCTCGTTTGATTCGCCATTTATTTTTTTGTGAATCCACGCTCAATC
CCTTGTCATTAGTAATTACGGTGCAAACTCATTCTTGGACTCTTTTTTTGTTGAGGTAGT
ACAGTAGATTTTTGAGGTCTAGAAGAATCATCATTTCTTAGTTCTATTGGACCAAACGTG
TTCAAACTCAATCCCAAACTACCATAACAACCTGTTTAGGATTAGCCAAGCCTACTTAAG
TATTGCATGTCTCTAGCTGCGCGCTGTTGTCGCTATGTGATCTTGTCAATGCTAAATGAA
TATGCATGTATCTCTATGGACGGTTTGCTGTCATGTCTATCGCTGTTCGCATCACATGAA
CCTGCCGGCCGGAATGGATCGAAGCTAGGTGCGGTGCGCATGCTTGGAGAACTATTGCTC
CACACATATATCCATCCATGGGAATATATGCCATCTCATCTTTTCTTTCTTTTTGTAGAA
TAGCTTTTGCTTCCATTTCAGGACGGCACATTGGAACACAAATAGCCGTAGAGCTGCATC
TCGTCCACACAGCCGGTGGTGCTCTCCGTTGTGGTGTGGCCAGAAGGTGCCTGCCCACGC
GGGTACTCCGGCGAGCTCAACACACTGTGTGGACCGTTTTGCTTCCCTTTAGGAAAGACA
AAAAGACGGTGGATTCCGGCCAGTCGGTGTGCATTCCTCGACTGATCGATGCATTCCCCG
CTTTATATATTCATCTATGTTATTGCACCTTCTTGATCTGCATCATCATATAATCCAATA
ATAATGGTTATGTGCCAACTTATCATTTTATAAAGCTTTTCCGCACAACATGAATTTCTA
TCTCTCTGAAACTTCAGAAACATTTCAAAATCCATAAATGTATGCAAATGGTATCCAAAT
TAAACTTTGACCATTCATGCGGTGTACAAATAGATAATATGAATATAGTTTATATGTTGT
CAATTTTACACAAGATGGAAATAATTGTATTTTTTAATTTATTTCCACAAGCTACCATTC
CATTGCATTAGACATCTGTGATTGTTTCTATTTATTTGAAAACAGAAACATGTAAAAGCA
CTATCCAGCAAGGAGCTATAGGGTTCAAGTTAAACAGTCCAGAATTGATGATGCACTGTA
TTACTCTCTTAATTTGCAAATAGCTAGCTAGAGACCATGCATAGAGGTGTCGGTCCATGC
AAATCATAGTCGTTGCCGACATTTTTATCCATGGAACGCTCCTTCTAATTGGGTTGGTGG
AGGTTTTACCGACATGGTGTGGACCGGTTCAAAGGTGACTTCTCCAACGGGAGACGGGGA
CCTTGATGACTAGGTACTTTTGCTGAAATAGAATTCTCTTGGTTTCCATTTATTTCCTGG
ACCGGCCCTTTGTTCTCTTTTCTTGGGTCATTCCCTGAGAGTGACACAAAAAGCTACAAA
TATCTAGTTGCGTCCTTTGTGTGGACTAGCATATGCAGGCAGCGCATAAGATCATGTGGG
ATTCGATCATCCACGTACGCAAAGAAAGAATTGAACGAAATCTATGGAGTGATCGCGCAT
ATCTATTCATCTCTGCCCATTAATCTTCATACCCCCTTTTACTAATGAATCCTTCAGTCG
AATCTTTTACTTGTTAGCTATATGATCGGAATGCAGGGCAGCAGGAGACACACACCGCCT
CCTAGCACTAGCATAGTCTTACGCAGTTGCTGCTCCGCTCCCTTCTCCCATCTAGTCTCC
TCCACACACCCCACCGCACCAGAGCAAACAATCGTACCCTTGACCTTGAGTCCATGTCCA
TATCCATTTCATGCAGCGTGTGCGGCGGTGTCGTGGGCAACTGCCTGCACCACCACCACA
A
>barcode10_parameter1_contig_3
GGATAGGGATGCAAGTGTGGACCAACACACGGCCCGCTTTATCAAATTAATGGTTATTAC
TTCCACTAAACAGACAGTTTACTTTGTGCACATAGCAAACAATTAGATGGGTTGTTGGGT
TGGCCCAATCAGCTAGCCCAAGCTTGTATCCTCATGTACAGATAGGATAGCCTATCAAAT
AAAAACTGAACGGTACTACAAAAAAACTGGCAAAAAATTTTTTTTACTAAAGCACACGAT
GGTCTGCTGTGTTGCATTACTGTTTCTAAGGCAAGGTTAAGAATCAAGCCAACAAAAGAG
AAATCAATGTTGTAATACGTTCTATTATATGTTAAATAATAGAGGTAGCAAAGTCCTAAG
ACGAAAAAGATAGTATGGATATACTACCTTAGATCTTTGTTAAAGTTTGCACAGAGCATA
GCAATGGCTTCAAGAAGATGCCTGCAGCTCATGTTTTCAGCGAGAACAGAAGAATGATGA
CCATGTTCTAACATAGAGTATCTCTGCAACTTGGCAGGTTCCAGTAGAAACAATTCACCT
TGTAAACAATGCTAATGTGGCCAGGCTCCTCGCCAGAGTGGAACTGTGGGTTGCAACTAT
ATGTTTTCTATTTCCACTATTACATTCCTATAATCCCTGAATTTGAATGAAATAATGACC
CTAAGCTATAAAAACCATGAGTTTCCAGAAGGGAAAAATATTTGTTAATGCTGTGCAAGT
ACGTGACATGCCAAAATGTACAAGATAAAATACTTCATACCCCTATAAACATGCAGTTGG
ATTGAGCCATTGAGGAACCCAGGCACATTAAGCACACCTACATGTCAAGCACCACCATAT
CGTTTGGTTCAGAAATATTGCACATACCATTTTTTTCTGAAGAGGTTGTGACCAAAGGAG
CAGCTGATTGAGCTAACAACTTCCCATGGCTTGTTCCGGTACACCCCAACAACGCAAATA
ATCGGATGGCAAAAGCATGCACATTGAAATATCTACAGCTTCACTATTCCATAAATTTCA
GGATGTAATCGACAAATATCAAGGACGTCATGTGTATACCAGTGACGCATGACATGGTGC
TAGTATCAAAACTTTTGAAAGGTGAATAAGACAACCCTCATCGCGCAATACAAGTAGTTC
ATGCATCGCCACAGTTTCTTCAGGTCCGTAGAGAGATAGGTTAACAAAATAACAGATAAG
GCTGCCAACTGGTAGTCCTCCTCCAGTATATGTCGGCAGCGGAACCCTTGGTAGTGGCCC
ATGTTATACAGGATGTGTTGGATCCATTTACATCAACTGTTCCACTCAGAATAGCCTACA
ACAATAGGCTAGTTCTCGCAGGTGCTGAGCTAAGGCCATCTGCAGTCGTAAGCAAGCCGC
GAGTTGATATCGGCGGCAATGACATGAGAGTTCTCTACACCCTGGTAAGCTTTTAGTTGT
AGTAGTGGACAGTACACGCTAATCCTTCAGTGATTGAACTGTTTTACATGGTTCACTAGT
ATAATCGTGAAGAAATCCCATAGTAGCAGAATCATAGATGATTATTTTATTCCTAGCAAA
CTGAAACAAATCATATGTTAACTTGTTTGAGGTTATCTTTTCCTTTGAAGATACTAGTGG
ATCCAGACGCCCCAAGCCCAAGTCATCCGTCACTAAGGGAGTACTTGCACTGGTAAATCA
AATGCAACATGTTCTTATTCTCCCCAACATCTCCACCCATTTGTGTTCTGCCCAGACACT
TTTGATATATGCTTTCTATTTATTTTTGCTCTCATTATGATATGCCTCTACTACTGTGCA
GGATGGTGGCAGACATCCCTGGAACAACTGGTGTCAACTTTGGTATGATATCAAGCACAC
CAATTTGTTCCATGTGATTTATTATTAAACTGAATTTTGTGGATGCGGAAATTAAGCCAT
GTTAAGTTCTCTCAGTCAAACCTGTTGACTTCAGCTTGAATTTGGGTGCCTAATTCTCTA
TCAAAGAAAAATTACCTAGTTCCTCCTAGGTAATCTCATTTACTAACTTGTTGACAACAT
AGAATTAACAGACTCAATACACGTTAATTTCAGTTTAGCTCATAGTTAACCCTGGGATAT
GTTAAACCTAAACAAAGAATAACAATGAACAACGTAAAATGACATGCATCTGTTTTGTAA
ATGAATGGCCAACTTTAAGACAAGGCCATTGTACAGCGTAAAGAAACAAGGACTCTTAAA
ATAAGTGTAAACATAACATTTTCCTAGTTATTATTTGTACTTAACATATTTTTCACATGT
ACAAAAACAAAATTTATGGAATCGAATTATTGTTCGATCATATGTTGGCTTTAAAGAGTT
TTGCCATATTGTTTTGCTTGCAACTAACATACACAACAGAACAAAGATTGTGCATGTACA
TGAAGATGATATGACAAGACTCCTATTTGCCTAAAATTGAAGAGAGCAAACTAAGTTGCA
GATAGCTGAGTAAATGTTTCTTCCTCTTTAAATTCTTGACTAATTAAACGGAGGGTGCTA
TTGCAGGCCAAGAACTCGTGGTTTATGAAAGACCAGAACCAAGATCAGGTATACACAGGA
TGGTATTTGTGCTGCTCCAGCAACTAGGTAGGGGGACAGTTTTTGCACCAGACATGCGAC
AGAACTTCAGTTGCAGGAACTTTGCACGTCAGTACCACCTCAACATTGTGGCTGCCTCAT
ATTTCAACTGTCAAAGGGAAGGTGGATCAGGAGGAAGAAGGTTTAGGCCAGGCAGTTCTG
AAGGGGAGTAGAGACTGGGTACTACAGAGTACAGGCAATTGTATCCAGGTAG
>barcode10_parameter1_contig_4
AAAACTAGTGAGAGGTGGATATTTTGAAATAGGATAGCCTTTTGAAGAATCAAGAATCAT
CTATATTTCTTTGGGCAAAAGATGACCATATTTCATGAATCATATGCATAAATGTACATA
TTCCATTGCAATAAGTAGAACGTTGAATTGCCCACATATATATGTTCCAAAACATCAGAT
AAAGGTCTGTGCTACTTGCACCCATCAACATGAAAAACTTAATATTTGCGGTGGAGAAAA
TTTAGGGCCTGATATTATTCTCAATAATGGAATTGCTTTCCAACTTTCTGAGATATACTA
CATTTTTGATGATGCTATGAATCACATGATAGTCTCACCACACAAAGCAGATATTCCACT
CACGCTGCTACCACATTGACACGGCTTCACGAAGTAGATAAGCTTTGCTTTTGTTAAAGA
TAGTACAACAGTATATACATGGAGAAATCATCTTTATTATCCAAATTAAGTAGCAAGCGT
TGTATTACGATTGCATCCCTACGATATGCCAAAATAATAAAGGATATAGTTTTTATTCTT
TACATGCATTTATATTGCTTTCGATGAACAAAGTAGATACCTAACCTCATTATATATACA
CTGCTCTCATGGTACATGCCTATTAACTCAATAAAGAGTGTTACCAAAAATATATAGTGT
ACGATGTCTTTTGATCCTTTAGTTTTAAGTCGTGTTGTAGGTGATGTAATTGATGACTTT
GATAGGCGTATACCTCTAAGGGTTATGTATAATGGAAGATCGGTTCTCAATGGAGTTGGT
ATGAAACCATCTATTATCAATGACAAACCTAGAGTTGAAATAGGAGGTGTACCAAGAATG
TTTTACACTCTTGTAAGTTCAAGCCTTATAATTTATAATTGTAATTTGATCGGTTTATAT
AGTTGAAACTTGAAAACACCTATCATGCACATGAAAATGCAAAGTTTCTAACTTATCATA
CAAAGTCATCCTTCACGTTATGTTCCATTTTTGTTTGATTAGTGTTCTTTTTCAGGTAAT
GGTCGATCCAGATGCTCCAAACCCGAGCAATCCTTCTTTAAAGGAATACTTGCACTGGTA
AGTTTTCAATGTTTAGAAATCATGACTATTTTTAACTTGAAACACAGCTAATGAGTGAAG
CAGAAGCCTTAGTCTGTCGCACTTAGCTTGTCTAAATCTCGAGGTATGTGTCAATTAGTT
TAAGAGAGTGTTCTATGAGGTGGTACTGAAACAGATTAAAATGCTAGCACATGCACGTCA
CATATATGTATCATGACACATATTCGAGCATATCATATGTGCATATATGATATACTATTT
TTAGTATTGCCGACATGCAAAAGGTCAGAATTTTTTCTCCACATACGACCACAAAGGAAC
AGTAATTCCGTACCAACTTGTTCTCGTCTTGGTTTTTTGCCCATCAGTCTACTCTTCCGA
ATATGTCAATTCATTTGGTTTGAAGTTGCTTGATGGCTTAGTTTGAAGCTTTAAAGTTAA
TTATTATTTTTTATCTTTATTTTATTTCATATATCTGTTTTTTTGAATTCGCACAGTTTG
ATGGTAGTATATATTAGTAGTAAGTCTACTGTAATATACAACATAATATATGTCAATATA
TTTCCAAAGATTTGAATCACCCTAAGCAAATTTTGATCATGTCACTTTTCGCATCATGGT
GTCAAAATGCATAAGGTTGTTTTGTGTATTGAACAAGAAAATGACGAAAAATAATTTAAC
CAAAGCACTGAGATGTCAGTAAAAGATGAACAGGTTAAAATTCTGAAAAGGAAAATTAAA
TAATGATACCTTTGGATGGTCCAAAGGCTTATCTTAAGCAACCTAGTCATTTTCAATGCC
ATGCGCATACATATAGTTCTATAATGATTTAAAACTATATTCCACTTGAAGATATTTAAA
TGTATAGCCGATAACTCTCACGATTAGTTGATTGAGCATCATGTTAAGTGAAAAAAAAGC
AGAAATCAAGCCTCAACATGCAAATCTTTTCAAATATCTGGATGATGTTAAGTGCAGACG
TACACGACACTCAGTTTTATTCTTCAATCTTCAATATTTTATATGAACATGGATAGCCCA
ACTGTGGACTACTCGGATATGGCTTGGATTATATATATGCTTGGATTATATATGAATCAT
TAATGGAGGTTTGATGGCGTTGCAGGATGCTTGTGGATATACCAGCAAATATGGATGGTA
GTTTCGGTAAGTCACAGTCCCAAAGAAGAGTGACATACTAATATAAGATCATAAAGCTTA
ACAATATAGCATTGCTTTTCAGTTAATAATGGTGAAGTTACTACATATACTAGTTATAAA
TTTTTGGAAAAAATATATATATATTTGGTATTCATCATGAATGCACAAAAAATGAAAGAC
ATATGCATCAGGAACTGAACTAATGGAGTATGTGAGCCCACAGCCAACTTCAGGGATACA
CCGCATTGTATTTGTTCTATATCAGCAACTGTGCAAGGAAAGTGTGTTTGCTCCAGATGT
TCGTCATAACTTCGACACCAGAAAGTTTGCCAGAGAACATTATCTGGGACCGCCTGTAGC
TGCATTATATTTCAACTGCCAACGTGAGAATGGATAAG
>barcode10_parameter1_contig_5
CTTACATGACCGCATGTGACCTACACAAAAACAAATAAAAATGAAGCTTTGTTATACTGT
AAATAGTATACGCTTAATCCTTATATTATGAACATCACAATTTGATATTTTTGTGTAGGT
TGCATACTTTTATGTTTTATGTTGAAACTTAACATGTAGGTACCTGCATATATTCTCTAC
AGACATGATTTATAGAATTTTTTAAATATTTTTTTAGTTTTTTAAATTTTATTGCTTTAA
CAGGTTCTGGTGCACCTAGGAGCCAAAAATTCACATCCTAGTATGAGTTTTTTTTTCCTT
TAGAAAGAACTTGTATGATTTATTACAGCTATATTCATACGGTTCTCCATAGATGATGTA
TCCCTCAAACCTGCTAAATATCAATTTGAAATGTTCTATATTTTAAGCGACGCAAAAATA
AAAAAAAGTGGACCTGAGTTTAGTGATTTCAAATCTCAAAAGAAGAAGAAGACTTTGTCA
TTTTTGTGTAGCTTAGAATGCGAAACATTCCGAATAGATATTTTACACGTTTGTGGGATA
CATCATTGGCTAATTTTTGAATTTTTCTTAACTTTTTCTTCAAACATGTTAATATAATTT
TCAAAGTTTTTAATATGCATGAAGCACTGCATTTCGGGAACCAAAAGGACTTTCCGACCA
ATTTGATGTTATATATGTTTCTAGTCCACTCTATAAAGTTAGTCAAATTTTAAAAGTCTT
ACTTAAAATAATGGTGGTATTTTTTTGTGACAAATCTGATTCTTTAGCAAAAGTAATGGC
TCCCATGCGAAATTATATTAGAATCTGACCCCTAGGTTCGATACCAACAAGAATGGAGCC
GAAATTGTACAGGTGGGCGCCAAGGATTTTCTTCACTAAATGGCTTCATAGGTTCGACGT
CATGTGGTTTGGCGTTGGCCCTGCTTCGGCGCCGACCTGCACAATTTCAGCTTCATCCTC
ATTGGCACCAAACTCAGCGGTCAGACTTCAGTTAGATGAGTCATTAATTTCGCTAAATGG
TCAGTTTATTAAACAGAAAAAATTACCCATTTATTCGTGAATGGAGGGAACGAGCAGCGC
TATGGACAACCAGGGAGTGTGGACAATGACAATTCACTCGGGAAATGGTGAAGTTCATTA
AAGCTCGGAAAATGACGGTACTCCAACTGCAAGTATCTTCTTTCTCGAAATACACATATG
AACCAAAAGTAGAAAAATAGTGTATTGCGCACGTTTGCGCATTGCCGGAAATGCAAGTAT
GCAAGCTGTTTGCGGGCGTGGGCCGTGTAGGACGCGACATTTGAGGGCAAAGATCAGACG
CAGCAACGCCGGCCACTAGCTACCACCCCACTACTGTCAGCAGTAGCAGAGCAACACTTG
AAAGTCCACAAATCAATCATGCTTCATGCGCACGAGACGACGCAGGCAGGCAGGACAGGC
GGCAGTCCGCAGTCCCAAACGGGAGAAGCGAGACGGCCCAAATTAAGCAAGCAGCCTCCT
ACTGTCGCAGCCCGTACGCCCCTACGCCATGACCAGACCCACCCGCACCAGACTTGACCT
ACCATTTCCCCATTCGTCCCGCGCCGCCGTCACAACAAAAAAAAAGCACGTTCTACTAAA
AAAAAACAACAAAAAAAGCACAAGAGGGGAATAAATTGCCTCTAAGAAAAAGAAAAGAAA
AGCCCTTTTTTCTGTGGAGAAAACAAAAAAGCGCCGCTCCGTTCCTGTGGCGCGAGCAAT
GGATACGGGGGTGCGAGGAATTCGGACAGCAGAATTTGGAGATTCGGACGTACGATCGGC
GGACACGTCGATGGGATCCGGGCCCACAGCAGGCCATCCTGTGGCGGGGCGACCCCGGGG
CCCCACGGGGTGGGCTTGGGCCAATGGCAGGTCGACAACGGATATGCTCCAGACCAGTCC
GGTATCGACATACCGCGATCTGCCCCAGATCCCTTAAAAACCTCCTCCCCCCTTGCCGGA
ACGGAACCCTTGTTGTTGTAAGGGAAAGTTCTGATAAGCCCGTCCTCTTCATTCTTTCCG
ACCACGCACACCCGGCCCCGGCCAAACAGCGAATCACTCCTCTACCGTACAGCCTATCCC
TCCCCGTGGTCACTGCGCACGTGAAAAGGCGTGCTTTTGTATATGCCGGCGAACGACACA
TGCATGGCCGGCGGTCCGGACTAAGTGAAGCTAGCTGCTGATTCATGATCCATCGAGTCC
GTAACTAGGTGAAGCTTATCTTTGCCACGTCCGATCAAATCGAGCAGAGTACCGTGGATT
GATGGACGGGCGTCTCGCTTGTTGGCAGACATTCCCGGTGCCGGCTTGCCGGCCGGCCGC
GGCCGGGAGAGCCCCAGACGCAACGCAACCGCTGTCTAGCACCTTGGCCATTAGCGAGAG
CTTATTACGACAGACAAATCCATGTCCATGTAGAGCTGAACTAGCCTAGGGGGTCAAAAG
CAGGGCTTTGGTGACTGCATCCCGTCCACATGATAGATTCAATTCTAAGAGAGAGGGGGA
GGAGCAAAGGTCTCCACAGAATCTATATTCCACATAGGCAGCAGCAGCAGCGCCCAGGGT
GTGCAAGCAGAACTATAGTCTAAGACATGGACATGGACAACGCGCGCCCTTCCTCTACTC
AACTTTTGCGGCCTATATAAAGTGGCCACCGGCCGTTGGGCAGTTCCAAACTCATCAGCA
TCATCATTCATCCAGGTAGCTCCTGCTCCAGATCAATATACACCCTAGCTAACTAGCTCA
GCTGTGCCTGGTCATCGTCAACCTCTAGCTCCACCATACGAGATGGCCGGGAGGGATAGG
GACCCGTTGGTGGTTGGTAGGGTTGTGGGGGATGTGCTGGACCCTTCATCCGCACCA
>barcode10_parameter1_contig_6
AGGGAAAGTTCTGATAAGCGTCCTCTTCATTTCTTTCGACCACGCACGCGGCCCCGGCCA
GAGCAATAGTCGCTCTACCGTACAGCCTATCCCTCCCCGTGGTCACTGCGCACGTGAAAA
GGCGATGCTTTTTGTATATGCCGGCGAACGACACATGCATGGCCGGCGGTCCGGACTAAG
TGAAGCTAGCTGCTGATTCGCGATGGTCATCGAGTCCGTAACTTCTGCCTGCACCTTGAA
GCGCGCCTTGCCACGTCCGATCAAATCGAGCAGTACCGTGGATTGATGGACGAACGTCCT
CACTTGTTGGCAGACATTCCCGTACCGGCTTGCCGGCCAGCCGCGGCCGGGAGAGCCCCA
GGCAACGCAGCCGCTGTCTAGCACCTTGGCCATTAGCGAGAGCTTGGCCGACAGACTCTC
CTCCCACCAGATCCTGATCTCTCTGGCAGTTGAAGTAAACTGCAGCAGCTGGAGACCCAA
GATTGTAAATTTCTGCAAATTCTCGAGTATTAAAGTTTTGACGCCAGTTTGGTGCATATA
CAGTTTGCCGCCCAAGCTGTTGGAATAGGATAAAAACGTAACGGTGGATACCAGCTGTTG
GTCTCGGGCCTTCATAGCAGACAGTTTCTTGCCCTGCAGGTGAATAGTTACATATTTGTG
TTTTTTCCCTTAAACACAAGTTTCATGGTTTATACTTACCAAAGTTTGATCCAGTACCTC
CTGGAATGTCTGATACCATCCTGTAGCATATCACAGTATATAGTGACAAATTTATTGCAT
TAAAACCAAATTGATTATTATAGATACATATGTGAGGAGGCCATGATTTATCATTATTAA
GCATTTGTTGTTTTGCCAGAAAACCTTTTTTTTCATGTGTAAGACATCGACATCTCTCCT
CTTTTTTAAAGATACTTCAGTACCCATCCATATTAAGAAGGGAAAAAAACAGGCTTACAT
TTCTTCCATCAAAACAATATAAGCCATATTCGTGTTTTTACACTCGAATAATTATTGTAG
GAAATGATAATGTATTTTTTTTCCATATGAATGTCGAAATTTAATCTCTAAAGTATTCAA
AACAGCTACTTATATTTCCAAAAATAAATAAATAAAAATAAAACAAAAATATAGAAAGAC
AGAAAAGAAAGTAGGCTGCCAATGTGAATCCTTACTGAGTAGAATATTTGCAATTCAAAT
ATTACTACTAGCGAATAATTAACGTTAATTTGTAACCTATTTAAAAGTAAATAACAGAGA
TTTTAAAAAATCTGGCGTACGCATATGAGTAGGTAGTATTTATGGTGCAATAAGTTTCCA
ACAACAAAAAGAATTTATGGAAAATATTAGCCAAATGATAGGATGCGGAAAGTAGTTTTA
TGAGAAACAGGGACATGGACAAATTCCCACTTTTTAAATGTGAATAATTGGAATTTCATG
CCATCATCTTGTGTGAAAAGGTCAGAAACTTGTGGTTGTAGCCTCGTAGGGCTATCTAAT
GTGCATGACCTAATAGCATGAGTTCTTCTTATGTGGCATTAGCTTTCTCATGTATACATG
AACCAACCACTTAATTTGAGAAGAAAATGACTAGTACGATTAAGGAATCAATTGGAAAAA
GAAAGACCCCGCACTTGGTCTTTTCATAAGTGCCACTATTAGTTCATTCAATACCTTAGA
TGGACCCTAAAAAACTTACACCATTTATGATAAATATTTGAAAGTTTTTTCATAAAATTG
TTAAATTGACCCCAATGCGAAGGGAGGTCAAGTGGAGGTGGCAACCCTCTTAGATGGGCA
GTGCCCACGCTGACGGCGATCAATCTGACCGGTCAGGTCGCACAGGTTCAAAGGGCAGCG
TCTCAAGACGGAGGCGGGATAGCGCTCCGTCCAAAAACTGTACATTTTGTTTACTGTTTA
AATATGAATTCAAACAACAAACGTGTATGACCGTTGCGAATGTGTCTATTCGTTTCGAAC
CATCACCATCGACAAATGTCTTCCTCTGTATATACTTGGACACCTTCGCTTTCAAAAAAT
ATTTTTCTCGTTTTTTCCGAATCAATATCTCTGTTGCATTATCTCATCAAATAAGAGTGT
TCTTTTGATTTGTGCAAATAACCACAACTTGCACAAAACATACTCCACTATATCCTAAAT
GAAGCTTTTCTGAAAGCCTCTGAAAAAGACGAAAACATTCTTGAAGGAAAGCGATTCAAT
CATGTCCTGAAGTGATATATCTGGATAATACTAGAACAAAAATACCTATATTAAGGGAGA
AAATTGAAAATTTGATGGACCCTAAAAAAGCTTATAGTGTTTAGACTATATATAATACAT
GCACCAAAGGACAAAATCGGACATATGTTATATTTTATGCCAGGTATGTTATATACAACG
GAGTCGTTACCAAAATATTTTCAGAGCCTGAAAATATTATGGAAAATATCCATGCAAAGC
ACATGCAATTACCACATTATACTTACAAGGCTTATACGCATTCTTTGTATTAAAATCCCC
AAAATCTTACCAATGCAAATACTCCCTAAGATGCGGATTACTTGGGCTAAGGGCGTCTGG
GTCCACCATCACCTGCAGTATACAGAAAACATGTTGAATAGATTTGACATTTATGTACCT
CACAGTTGTTGCACACCTTGTAAAAGTGCAATTGAGTTAAAAATTGATATGTTTTATATT
TCCAATTGTAAAACACTTAACTGGGAGTGCGTGTGTGTAATACCAAGTTAAATTTGCTCT
GCTTAGAATTTTTACTGAGTACGTATGTACTCTTTATTATTTCCCCTATAAGCAATGTCT
TAGTTGCTTGCAATTTGCAACCTTAATTGCTGTTAGCAAGGTTCTACTATTTGCTCGATT
TGACCTAAACATACACGGTCCATTTTCAAAATATTTTACCAGGAATTTAAGAAATATAAT
CGACTACTAGCTTGGATAGCTATAACTATTGGCTCCACCCCTTGATGGATATATCCTTGA
AAAGTTCAAATCCAAATTCCAACATCAAGGTTTGCATTTTCATTTGCATTAAACACATTC
AAAACATATAATGAGAAAGCCGGCAGGGATAAATTTACAAATTGGAGTTATTTAATTCCT
TACTAGTGTGTAGAACGTTCTAAAATCATCACCTCCGATCTCAACTCTAGGTTTCTGAGT
TATTTGAGATGGTTTAAACTCACGCCCATTGGTTACCTCCTTCGTTGGGTATATTATTCT
TAAAGGAACACTTCTTGTGAATGGAGATATTACATCACCAACTATTCTACCTACAATTAA
AGGGTTGCTTTCTCTCGCCATATATCTAAGGAGAAATTTTGGATGCTCCTCTTTCTTATA
TATTGTATATATATGTGGGATATTTGATGATTTTTTGCTTGATGTTTAGATACAAGTTCG
ACTGTCATCTATTTATACTGGCTAAAGCTGATACCATTTGTCGAATCCATTTGGTTCTCT
TTTGTTGTAGAAACCACTAATGCGTAGATTTATGATTTTCATCACTACTTTTTAGCAAGT
GGGCATCTCCTTCTTATAAACCAATTGAGTCATGATTCATCAAGGGTAGAAGTGGTACAG
CTAATTCTAGTGCGAATTTGCCCTTGCACTTTTATAAAATGTGCTAATCGCAGTGTGTAT
TGTACTTGGGATACAAATAAGCATCTGATATCCTACATTTAATGCTGTTAGATGTCATTG
TACCGATTCGATTTAACATCTGCTAGTTCCTTGTATGGTTACTGTGCACTTAAACATGAA
AATTATCTCTGTAATGGCATCACTATATCATGTTATCATCAGCAGATTTTGGTAAATCTG
TGCAAGTGACATATGTACACAGTGAATCTAGGAATCATGTTTTACGGATGATTTTAATAT
ATTTTGAAATGACTATAGTTTATAAGGTAATAGATAGCCTAACCATTTACCAACAGCGAC
AATTAAGTTTCAGATGCTTGTAATATTTGATATCTAATACTTAGGATTTCAGAGAATGAA
ATGATATAAAAGAGTGGGATTGTAGAAAAGCAGATTTTCTTTATTGAAAAATGAATTGAA
TGAATAATACATTCTGTATTTGCTTGCTATTTATGATGCAGCTTAAATACACATTCACTT
GGACCGGTTATACAAGCCCACTATTGCAACCACATTCTATTTGCTATATTTGTCTTGAGA
TAATATCATCAGCCGTTCATACTCTCACTCTCATTGCCCCCTATCAAACTGATCTAGGGT
CAGGGATTTGAGATCTTCCCAAATCGGCAGTGACACAAACGAATGAAGTACACAGTGAAT
GCAAAGTACATGCGCAGGTGATGGTAGACCCCCGACGCGCCAAGTCCAAGCGATCCCAAC
TCTCAGAGAATACCTTCCATTGGGTAATTCCACGTCAAATCCCTTGATTATAAACACTAG
ACGCGCCGTGTTCGATGCCACCACAGTGTAGTGTCTGGTGCTAGTGCATCTCACTGCTGA
CAATTGCTGCTGGTATGCGTGCACAGGTTGGTACAGATATTCCTGGGACTACTGGTGCTT
CCTTCGGGCAGGAGGTGATGTGCTACGAGAGCCCTCGCCCCAACATGGGAATCCACCGCT
TCGTGCTCGCAGCTCTTCCAGCAGCTGGGCTTCGGCAGACGGTGTACGCGCCCGGGTGGC
GCCAGGAACTGCAATACCAGGGACTTCGCCGAGCTCTACAACCTCGGCCCGCCGGTCGCC
GCCGCCGTACTTCCAACTGTCCAGTCAGCGAGGCCGGCTCCGGCGGCAGGAGGATTGACA
CC
>barcode10_parameter1_contig_7
GGAAAGTTCTGATAAGCCCGTCCTCTTCATTCTTTCCGACCACGCACACCCGGCCCCGGC
CAAACAGCGAATCACTCCTCTACCGTACAGCCTATCCCTCCCCGTGGTCACTGCGCACGT
GAAAAGGCGTGCTTTTGTATATGCCGGCGAACGACACATGCATGGCCGGCGGTCCGGACT
AAGTGAAGCTAGCTGCTGATTCATGATCCATCGAGTCCGTAACTAGGTGAAGCTTATCTT
TGCCACGTCCGATCAAATCGAGCAGAGTACCGTGGATTGATGGACGGGCGTCTCGCTTGT
TGGCAGACATTCCCGGTGCCGGCTTGCCGGCCGGCCGCGGCCGGGAGAGCCCCAGACGCA
ACGCAACCGCTGTCTAGCACCTTGGCCATTAGCGAGAGCTTATTACGACAGACAAATCCA
TGTCCATGTAGAGCTGAACTAGCCTAGGGGGTCAAAAGCAGGGCTTTGGTGACTGCATCC
CGTCCACATGATAGATTCAATTCTAAGAGAGAGGGGAGGAGCAAAGGTCTCCACAGAATC
TATATTCCACATAGGCAGCAGCAGCAGCGCCCAGGGTGTGCAAGCAGAACTATAGTCTAG
ACATGGACATGGACATGGACAACGCGCGCCCTTCCTCTACTCAACTTTTGCGGCCTATAT
AAAGTGGCCACCGGCCGTTGGGCAGTTCCAAACTCATCAGCATCATCATTCATCCAGGTA
GCTCCTGCTCCAGATCAATATACACCCTAGCTAACTAGCTCAGCTGTGCCTGGTCATCGT
CAACCTCTAGCTCCACCATACGAGATGGCCGGGAGGGATAGGGACCCGTTGGTGGTTGGT
AGGGTTGTGGGGGATGTGCTGGACCCCTTCATCCGCACCACTAACCTCAGGGTGACATTC
GGGAACCGGGCTGTGTCCAACGGCTGCGAGCTCAAGCCCTCCATGGTCACCCACCAGCCC
AGGGTCGAGGTCGGCGGCAATGAGATGAGGACCTTCTACACACTCGTACGTGTACTACTC
ATTGTTGCCTAATTAATATAATCTAACACTAATTAAGATGCACCCTCGTATCGTATCGTA
TTTAATTTGGATACATGCTTTCATATATGTGTTGGCAAATTAATCAAGCACCTTCATGCA
TAATATGCATGTGCTATATGATCGATCAATGATGCAGAGGCCGGGGTCTTTATCCTCTTT
CCGAAAAAAATATATGCATATGTCTTCTTTCTTGGAGAAAAATAAAAGGATTGCATCACT
GTATGAATATGTTTGTGTTTACTCTGCACTATGAACTATTATTGATCATGCATGGTGTAC
ATGCGCAGGTGATGGTAGACCCCGACGCGCCAAGTCCAAGCGATCCCAACCTCAGAGAAT
ACCTCCATTGGTAATTCCACGCTCCAAATCCCTTGATTATAAACACTAGACGTACGTGTT
CGATGCCACCACAGTGTAGTGTCTGTGCTAGTGCATCTCACTGCTGACAATTGCTGCTGG
TATGCGTGCACAGGTTGGTGACAGATATTCCTGGGACAACTGGTGCTTCCTTCGGGCAGG
AGGTGATGTGCTACGAGAGCCCTCGCCCCAACATGGGGATCCACCGCTTCGTGCTCGTGC
TCTTCCAGCAGCTGGGCCGGCAGACGGTGTACGCGCCCGGGTGGCGCCAGAACTTCAATA
CCAGGGACTTCGCCGAGCTCTACAACCTCGGCCCGCCCGTCGCCGCCGTCTACTTCAACT
GTCAGCGCGAGGCCGGCTCCGGCGGCAGGAGGATGTATAATTGACACCACCACGAACAGC
ATGTGACCTACACAAAAACAAATAAAAATGAAGCTTTGTTATACTGTAAATAGTATACGC
TTAATCCTTATATTATGAACATCAAAATTTGATATTTTTGTGTAGGTTGCATACTTTTAT
GTTTTATGTTCAGACTTAACATGTAGGTACCTGCATATATTCTCTACACACATGATTTAT
AGAATTTTTAAAATCATTTTTTGTATTTTAAATTTTATTGCTTTAACAGGTTCTGGTGCA
CCTAGGAGCCAAAAATTCACATCCTAGTATGAGTTTTTTTTCCTTTAGAAAGAACTTGTA
TGATTTATTACAGCTATGATCATACGGTTCTCCATAAATGATGTATCCCTCAAACCTGCT
AAATATCAATTTGAAATGTTCTATATTTTAAGCGACACAAAAATTACAAAAATGTGGACC
TGAGTTTAGTGATTTCAAATCTAAAAAAGAAGAAGATTTTGTCATTTTTATGTAGCTTAG
AATGCGAAACATTCCGAATAGATATTTTGCACGTTTATGGGATACATCATTGGCTACCTT
TTGAATTTTTCTTAACTTTTTCTTCAAACATGTTAATATAATTTTCAAAGTTTCTAATAT
GCAGGAAGAACTGCATTTCTGGAACCAAAAGGACTTTCCGACCAATTTGATGTTACATAT
ATGTTTCTAGTCCACTCTATAAAGTTAGTCAAATTTTAAAAGTCTTACTTAAAATAATGG
TGGTATTTTTTTTTGACAAATCTGATTCTTTAGCAAAAGTAATGGCTCCCATGCGAAATT
ATTTTAGAATCTGACCCCTAGGTTCGATACCAACAAGAATGGAGTCGAAATTGTACAGGT
GGGCGCCAAGGATTTTCTTCACTAAATGGCTTCATAGGTTCGACGTCATGTGGTTTGGCG
TTGGCCCTGCTTCGGCGCCGACCTGCACAATTTCAGCTTCATCCTCATTGGCACCAAACT
CAGCGGTCAGACTTCAGTTAGATGAGTCATTAATTTCGCTAAATGGTCATTTTATTAAAC
AAAAAAATTACCCATTTATTCGTGAATGGAGGGAACGAGCAGCGCTATGGACAACCAGGG
AGTGTGGACAATGACAATTCACTCGGGAAATGGTGAAGTTCATTAAAGCTCGGAAAATGA
CGGTACTCCAACTGCAAGTATCTTCTTTCTCGAAATATACATATGAACCAAAAGTAGAAA
AATAGTGTATTGCGCACGTTTGCGCATTGCCGGAAATGCAAGTATGCAAGCTGTTTGCGG
GCGTGGGCCGTGTAGGACGCGACATTTGAGGGCAAAGACCAGACGCAGCAACGCCGGCCA
CTAGCTACCACCCCACTACTGTCAGCAGTAGCAGAGCAACACTTGAAAGTCCACAAATCA
ATCATGAATCATGCGCACGAGACGACGCAGGCAGGGAGGACAGGCGGGAGTCCCAAACGG
GAGACGCGAGGCGGCCCAAATTAAGCAAGCAGCCTCCTACTGTCGCAGCCCGTACGCCCC
TACGCCATGACCAGACCCACCCGCACCAGACTTGACCTAGCATTTCCCCATTCGTCCCGC
GCCGCCGTCACACACAAAAAAAAGCACAGGAGGGAATAATAAATTGCCTCCGAAAAAAGA
AAAGAAAAGCCCTTTCTTTCTGTGGAGAAAACAAAAAAGCGCCGCTCCGTTCCTGTGGCG
CGAGCAATGGATACGGGGGTGCGAGGAATTCGGACAGCAGAATTTGGAGATTCGGACGTC
GACGGGATCCGGGCCCGCAGCAGGCCATCCTGTGGCGGGGCGGCCCCGGGGCCCCACGGC
GTGGGCTTGGGCCAATGGCAGGTCGACAACGGATATGCTCCAGACCAACCCGGTATCGAC
ATACCGCGATCTGCCCCAGATCCCTTAAAAACCTCCTTCCTCCCCCTTGCCGGAACGGAA
CGGAACCCTTGTTGTTGAGCAATACGTAACAGAACCCTTGTACTTCGTTCAGTTACGTAT
TCTATGACCGCATGTGACCTACACAAAAACAAATAAAAATGAAGCTTTGTTATACTGTAA
ATAGTATACGCTTAATCCTTATATTATGAACATCACAATTTGATATTTTTGTGTAGGTTG
CATACTTTTATGTTTTATGTTGAAACTTAACATGTAGGTACCTGCATATATTCTCTACAC
ACATGATTTATAGAATTTTTTAAATATTTTTTAGTATTTTAAATTTTATTGCTTTAACAG
GTTCTGGTGCACCTAGGAGCCAAAAATTCACATCCTAGTATGAGTTTTTTTTCCTTTAGA
AAGAACTTGTATGATTTATTACAGCTATGATTCATACGGTTCTCCATAAATGATGTATCC
CTCAAACCTGCTAAATATCAATTTGAAATGTTCTATATTTTAAGCGACACAAAAATTACA
AAAAAGTGGACCTGAGTTTAGTGATTTCAAATCTCAAAAGAAGAAGAAGACTTTGTCATT
TTTGTGTAGCTTAGAATGCGAAACATTCCGAATAGATATTTTGCACGTTTATGGGATACA
TCATTGGCTAACTTTTGAATTTTTCTTAACTTTTTCTTCAAACATGTTAATATAATTTTC
AAAGTTTTTAATATGCATGAAGCACTGCATTTCGGGAACCAAAGGACTTTCCGACCAATT
TGATGTTACATATATGTTTCTAGTCCACTCTATAAAGTTAGTCAAATTTTAAAAGTCTTA
CTTAAAATAATGGTGGTATTTTTTTTGTGACAAATCTGATTCTTTAGCAAAAGTAATGGC
TCCCATGCGAAATTATATTAGAATCTGACCCCTAGGTTCGATACCAACAAGAATGGAGCC
GAAATTGTACAGGTGGGCGCCAAGGATTTTCTTCACTAAATGGCTTCATAGGTTCGACGT
CATGTGGTTTGGCGTTGGCCCTGCTTCGGCGCCGACCTGCACAATTTCAGCTTCATCCTC
ATTGGCACCAAACTCAGCGGTCAGACTTCAGTTAGATGAGTCATTAATTTCGCTAAATGG
TCAGTTTATTAAACAGAAAAAATTACCCATTTATTCGTGAATGGAGGGAACGAGCAGCGC
TATGGACAACCAGGGAGTGTGGACAATGACAATTCACTCGGGAAATGGTGAAGTTCATTA
AAGCTCGGAAAATGACGGTACTCCAACTGCAAGTATCTTCTTTCTCGAAATACACATATG
AACCAAAAGTAGAAAAATAGTGTATTGCGCACGTTTGCGCATTGCCGGAAATGCAAGTAT
GCAAGCTGTTTGCGGGCGTGGGCCGTGTAGGACGCGACATTTGAGGGCAAAGATCAGACT
GCAGCAACGCCGGCCACTAGCTACCACCCCACTACTGTCAGCAGTAGCAGAGCAACACTT
GAAAGTCCACAAATCAATCATGAATCATGCGCACGAGACGACGCAGGCAGGGAGGACAGG
CGGCGGCAGTCCCAAACGGGAGAAGCGAGACGGCCCAAATTAAGCAAGCAGCCTCCTACT
GTCGCAGCCCGTACGCCCCTACGCCATGACCAGACCCACCCGCACCAGACTTGACCTAGC
ATTTCCCCATTCGTCCCGCGCCGCCGTCACAACAAAAAAAGCATTCTCAACAAAAAAAAA
GCACAGGAGGGGAATAAATTGCCTCTGAGAAAAAGAAAAGAAAGCCCTTCTTTCTGTGGA
GAAAACAAAAAGCGCCGCTCCGTTCCTGTGGCGCGAGCAATGGATACGGGGGTGCGAGGA
ATTCGGACAGCAGAATTTGGAGATTCGGACGTACGATCGGCGGACACGTCGACGGGATCC
GGGCTCGCAGCAGGCCATCCTGTGGCGGGGCGGCCCCGGGGCCCCACGGCGTGGGCTTGG
GCCAATGGCAGGTCGACAACGGATATGCTCCAGACCAGTCCGGTATCGACATACCGCGA
>barcode11_parameter1_contig_1
TGGATAGGGATGCAAGTGTGGACCAACACACGGCCCGCTTTATCAAATTAATGGTTATTA
CTTCCACTAAACAGACAGTTTACTTTGTGCACATAGCAAACAATTAGATGGGTTGTTGGG
TTGGCCCAATCAGCTAGCCCAAGCTTGTATCCTCATGTACAGATAGGATAGCCTATCAAA
TAAAAACTGAACGGTACTACAAAAAAACTGGCAAAAAAAATTTTTTACTAAAGCACACGA
TGGTCTGCTGTGTTGCATTACTGTTTCTAAGGCAAGGTTAAGAATCAAGCCAACAAAAGA
GAAATCAATGTTGTAATACGTTCTATTATATGTTAAATAATAGAGGTAGCAAAGTCCTAA
GACGAAAAAGATAGTATGGATATACTACCTTAGATCTTTGTTAAAGTTTGCACAGAGCAT
AGCAATGGCTTCAAGAAGATGCCTGCAGCTCATGTTTTCAGCGAGAACAGAAGAATGATG
ACCATGTTCTAACATAGAGTATCTCTGCAACTTGGCAGGTTCCAGTAGAAACAATTCACC
TTGTAAACAATGCTAATGTGGCCAGGCTCCTCGCCAGAGTGGAACTGTGGGTTGCAACTA
TATGTTTTCTATTTCCACTATTACATTCCTATAATCCCTGAATTTGAATGAAATAATGAC
CCTAAGCTATAAAAACCATGAGTTTCCAGAAGGGAAAAATATTTGTTAATGCTGTGCAAG
TACGTGACATGCCAAAATGTACAAGATAAAATACTTCATACCCCTATAAACATGCAGTTG
GATTGAGCCATTGAGGAACCCAGGCACATTAAGCACACCTACATGTCAAGCACCACCATA
TCGTTTGGTTCAGAAATATTGCACATACCATTTTTTTCTGAAGAGGTTGTGACCAAAGGA
GCAGCTGATTGAGCTAACAACTTCCCATGGCTTGTTCCGGTACACCCCAACAACGCAAAT
AATCGGATGGCAAAAGCATGCACATTGAAATATCTACAGCTTCACTATTCCATAAATTTC
AGGATGTAATCGACAAATATCAAGGACGTCATGTGTATACCAGTGACGCATGACATGGTG
CTAGTATCAAAACTTTTGAAAGGTGAATAAGACAACCCTCATCGCGCAATACAAGTAGTT
CATGCATCGCCACAGTTTCTTCAGGTCCGTAGAGAGATAGGTTAACAAAATAACAGATAA
GGCTGCCAACTGGTAGTCCTCCTCCAGTATATGTCGGCAGCGGAACCCTTGGTAGTGGCC
CATGTTATACAGGATGTGTTGGATCCATTTACATCAACTGTTCCACTCAGAATAGCCTAC
AACAATAGGCTAGTTCTCGCAGGTGCTGAGCTAAGGCCATCTGCAGTCGTAAGCAAGCCG
CGAGTTGATATCGGCGGCAATGACATGAGAGTTCTCTACACCCTGGTAAGCTTTTAGTTG
TAGTAGTGGACAGTACACGCTAATCCTTCAGTGATTGAACTGTTTTACATGGTTCACTAG
TATAATCGTGAAGAAATCCCATAGTAGCAGAATCATAGATGATTATTTTATTCCTAGCAA
ACTGAAACAAATCATATGTTAACTTGTTTGAGGTTATCTTTTCCTTTGAAGATACTAGTG
GATCCAGACGCCCCAAGCCCAAGTCATCCATCACTAAGGGAGTACTTGCACTGGTAAATC
AAATGCAACATGTTCTTATTCTCCCCAACATCTCCACCCATTTGTGTTCTGCCCAGACAC
TTTTGATATATGCTTTCTATTTATTTTTGCTCTCATTATGATATGCCTCTACTACTGTGC
AGGATGGTGGCAGACATCCCTGGAACAACTGGTGTCAACTTTGGTATGATATCAAGCACA
CCAATTTGTTCCATGTGATTTATTATTAAACTGAATTTTGTGGATGCGGAAATTAAGCCA
TGTTAAGTTCTCTCAGTCAAACCTGTTGACTTCAGCTTGAATTTGGGTGCCTAATTCTCT
ATCAAAGAAAAATTACCTAGTTCCTCCTAGGTAATCTCATTTACTAACTTGTTGACAACA
TAGAATTAACAGACTCAATACACGTTAATTTCAGTTTAGCTCATAGTTAACCCTGGGATA
TGTTAAACCTAAACAAAGAATAACAATGAACAACGTAAAATGACATGCATCTGTTTTGTA
AATGAATGGCCAACTTTAAGACAAGGCCATTGTACAGCGTAAAGAAACAAGGACTCTTAA
AATAAGTGTAAACATAACATTTTCCTAGTTATTATTTGTACTTAACATATTTTTCACATG
TACAAAAACAAAATTTATGGAATCGAATTATTGTTCGATCATATGTTGGCTTTAAAGAGT
TTTGCCATATTGTTTTGCTTGCAACTAACATACACAACAGAACAAAGATTGTGCATGTAC
ATGAAGATGATATGACAAGACTCCTATTTGCCTAAAATTGAAGAGAGCAAACTAAGTTGC
AGATAGCTGAGTAAATGTTTCTTCCCTCTTTAAATTCTTGACTAATTAAACGGAGGGTGC
TATTGCAGGCCAAGAACTCGTGGTTTATGAAAGACCAGAACCAAGATCAGGTATACACAG
GATGGTATTTGTGCTGCTCCAGCAACTAGGTAGGGGGACAGTTTTTGCACCAGACATGCG
ACAGAACTTCAGTTGCAGGAACTTTGCACGTCAGTACCACCTCAACATTGTGGCTGCCTC
ATATTTCAACTGTCAAAGGGAAGGTGGATCAGGAGGAAGAAGGTTTAGGCCAGGCAGTTC
TGAAGGGGAGTAGAGACTGGGTACTACAGAGTACAGGCAATTGTATCCGGTATGGTAGTG
CTGTAT
>barcode11_parameter1_contig_2
TTGTGGTGGTGTCAATTATACATCCTCCTGCCGCCAGAGCCGGCCTCGCGCTGGCAGTTG
AAGTAGACGGCGGCGACGGGCGGGCCGAGGTTGTAGAGCTCGGCGAAGTCCCTGGTATTG
AAGTTCTGGCGCCACCCGGGCGCGTACACCGTCTGCCGGCCCAGCTGCTGGAAGAGTACG
AGCACGAAGCGGTGGATTCCCATGTTGGGGCGAGGGCTCTCGTAGCACATCACCTCCTGC
CCGAAGGAAGCACCAGTAGTTCCAGGAATATCTGTCACCAACCTGCGTACGCATACCAGC
AGCAATTGTCAGCAGTACTGAGATGCACTACCACAGACACTAGTGTGGTGGCATCGAACA
CACGTACGTCTAGTGTTTATAATCAAGGGATTTGGAGCGTGGAATTACCAATGGAGATAT
TCTCTGAGGTTGGGATCGCTTGGACTTGGCGCGTCGGGGTCTACCATCACCTGCGCATGT
ACACCATGATCAATACTAGTTCATAGTGCAGAGTAAACCTAAACATATTCATACAGTGAT
GCAATCCTTTTTTTCTCCAAGAAAGAAGACATATGCATTTTTTTTTCCGGAAAGAGGATA
AAGACCCCGTCCTCTGCATCATTGATCGATCATATATATAGCACATGCATATTATACATG
AAGGTGCTTGATTAATTTGCCAACACATATATGAAAGCATGTAGCCATCAAATTACATAC
GATATGATACGAGGGTGCATCTTAATTAGTGTTAGATTATATTAATTAGGCAATAATGAG
TAGTAGTACACGTACGAGTGTGTAGAAGGTCCTCATCTCATTGCCGCCGACCTCGACCCT
GGGCTGGTGGGTGACCATGGAGGGCTTGAGCTCGCAGCCGTTGGACACGGCCCGGTTCCC
GAATGTCACCCTGAGGTTAGTGGTGCGGACGAAGGGGTCCAGCACATCCCCCACAACCCT
ACCAACCACCAACGGGTCCCTATCCCTCCCGGCCATCTCGTATGTTGGAGCTAGAGGTTG
ACGATGACCAGGCACAGCTGAGCTAGTTAGCTAGAGTGTATTGATCTGGAGCAGGAGCTA
CCTGGATGAATGATGATGCTGATGAGTTTGGAACTGCCCCACGGCCGGTGGCCACTTTAT
ATAGGCGGCAAAAGTTGAGTAGAGGAAGGGCGTGGCCTTGTCCATGTCCATGTCTAGACT
ATAGTTCTGCTTGCACACCCTGGGCTGGTCTGGGCTGCTTCTGCCTATGTGGAACATAGA
TTCTGGGGAGACCTTTCACTGCTCCTCCCCTCTCTCTTAGAATTGAATCTATCATGTGGA
TGGGATGCAGTCACCAAAGCCCTGATTTTGACCCCCTAGGCTAGTTCAGCTGAACATGGA
CATGGATTTGTCTGTTGTAAACTCGTAATAAGCTCTCGCTAATGGCCAAGGTGCTAGACA
GCGGTTGCGTTGCGTCTGGGGCTCTCCCGGCCGCGGCCGGCCGGCAAGCCGGCACCGGGA
ATGTCTGCCAACAAGCGAGACGCCCGTCCATCAATCCACGGTACTCTGCTCGATTTGATC
GAACGTGGCAAAGATAAGCCTCACCTAGTTACGGACTGGATGGATCATGAATCAGCAGCT
AGCTTCACTTAGTCCGGACCGCCGGCCATGCATGTGTCGTTCGCCGGCATATACAAAAGC
ACGCCTTTTCACGTGCGCAGTGACCACGGGGAGGGATAGGCTGTACGGTAGAGGAGTGAT
TCGCTGTTTGGCCGGGGCCGGGTGTGCGTGGTCGGAAAGAATGAAGAGGACGGGCTTATC
AGAACTTTCCCTTATGTTGTGGTGGTGTCAATTATACATCCTCCTGCCGCCAGAGCCGGC
CTCGCGCTGGCAGTTGAAGTAGACGGCGGCGACGGGCGGGCCGAGGTTGTAGAGCTCGGC
GAAGTCCCTGGTATTGAAGTTCTGGCGCCACCCGGGCGCGTACACCGTCTGCCGGCCCAG
CTGCTGGAAGAGTACGAGCACGAAGCGGTGGATTCCCATGTTGGGGCGAGGGCTCTCGTA
GCACATCACCTCCTGCCCGAAGGAAGCACCAGTAGTTCCAGGAATATCTGTCACCAACCT
GCGTACGCATACCAGCAGCAATTGTCAGCAGTACTGAGATGCACTACCACAGACACTAGT
GTGGTGGCATCGAACACACGTACGTCTAGTGTTTATAATCAAGGGATTTGGAGCGTGGAA
TTACCAATGGAGATATTCTCTGAGGTTGGGATCGCTTGGACTTGGCGCGTCGGGGTCTAC
CATCACCTGCGCATGTACACCATGATCAATACTAGTTCATAGTGCAGAGTAAACCTAAAC
ATATTCATACAGTGATGCAATCCTTTTTTTCTCCAAGAAAGAAGACATATGCATTTTTTT
TCCGGAAAGAGGATAAAGACCCCCGTCCTCTGCATCATTGATCGATCATATATATAGCAC
ATGCATATTATACATGAAGGTGCTTGATTAATTTGCCAACACATATATGAAAGCATGTAG
CCATCAAATTACATACGATATGATACGAGGGTGCATCTTAATTAGTGTTAGATTATATTA
ATTAGGCAATAATGAGTAGTAGTACACGTACGAGTGTGTAGAAGGTCCTCATCTCATTGC
CGCCGACCTCGACCCTGGGCTGGTGGGTGACCATGGAGGGCTTGAGCTCGCAGCCGTTGG
ACACGGCCCGGTTCCCGAATGTCACCCTGAGGTTAGTGGTGCGGACGAAGGGGTCCAGCA
CATCCCCCACAACCCTACCAACCACCAACGGGTCCCTATCCCTCCCGGCCATCTCGTATG
TTGGAGCTAGAGGTTGACGATGACCAGGCACAGCTGAGCTAGTTAGCTAGAGTGTATTGA
TCTGGAGCAGGAGCTACCTGGATGAATGATGATGCTGATGAGTTTGGAACTGCCCCACGG
CCGGTGGCCACTTTATATAGGCGGCAAAAGTTGAGTAGAGGAAGGGCGTGGCCTTGTCCA
TGTCCATGTCTAGACTATAGTTCTGCTTGCACACCCTGGGCTGGTCTGGGCTGCTTCTGC
CTATGTGGAACATAGATTCTGGGGAGACCTTTCACTGCTCCTCCCCCTCTCTCTTAGAAT
TGAATCTATCATGTGGATGGGATGCAGTCACCAAAGCCCTGATTTTGACCCCCTAGGCTA
GTTCAGCTGAACATGGACATGGATTTGTCTGTTGTAAACTCGTAATAAGCTCTCGCTAAT
GGCCAAGGTGCTAGACAGCGGTTGCGTTGCGTCTGGGGCTCTCCCGGCCGCGGCCGGCCG
GCAAGCCGGCACCGGGAATGTCTGCCAACAAGCGAGACGCCCGTCCATCAATCCACGGTA
CTCTGCTCGATTTGATCGAACGTGGCAAAGATAAGCCTCACCTAGTTACGGACTGGATGG
ATCATGAATCAGCAGCTAGCTTCACTTAGTCCGGACCGCCGGCCATGCATGTGTCGTTCG
CCGGCATATACAAAAGCACGCCTTTTCACGTGCGCAGTGACCACGGGGAGGGATAGGCTG
TACGGTAGAGGAGTGATTCGCTGTTTGGCCGGGGCCGGGTGTGCGTGGTCGGAAAGAATG
AAGAGGACGGGCTTATCAGAACTTTCCCTTATCCATTCTCACGTTGGCAGTTGAAATATA
ATGCAGCTACAGGCGGTCCCAGATAATGTTCTCTGGCAAACTTTCTGGTGTCGAAGTTAT
GACGAACATCTGGAGCAAACACACTTTCCTTGCACAGTTGCTGATATAGAACAAATACAA
TGCGGTGTATCCCTGAAGTTGGCTGTGGGCTCACATACTCCATTAGTTCAGTTCCTGATG
CATATGTCTTTCATTTTTTGTGCATTCATGATGAATACCAAATATATATATATTTTTTCC
AAAAATTTATAACTAGTATATGTAGTAACTTCACCATTATTAACTGAAAAGCAATGCTAT
ATTGTTAAGCTTTATGATCTTATATTAGTATGTCACTCTTCTTTGGGACTGTGACTTACC
GAAACTACCATCCATATTTGCTGGTATATCCACAAGCATCCTGCAACGCCATCAAACCTC
CATTAATGATTCATATATAATCCAAGCATATATATAATCCAAGCCATATCCGAGTAGTCC
ACAGTTGGGCTATCCATGTTCATATAAAATATTGAAGATTGAAGAATAAAACTGAGTGTC
GTGTACGTCTGCACTTAACATCATCCAGATATTTGAAAAGATTTGCATGTTGAGGCTTGA
TTTCTGCTTTTTTTTTCACTTAACATGATGCTCAATCAACTAATCGTGAGAGTTATCGGC
TATACATTTAAATATCTTCAAGTGGAATATAGTTTTAAATCATTATAGAACTATATGTAT
GCGCATGGCATTGAAAATGACTAGGTTGCTTAAGATAAGCCTTTGGACCATCCAAAGGTA
TCATTATTTAATTTTCCTTTTCAGAATTTTAACCTGTTCATCTTTTACTGACATCTCAGT
GCTTTGGTTAAATTATTTTTCGTCATTTTCTTGTTCAATACACAAAACAACCTTATGCAT
TTTGACACCATGATGCGAAAAGTGACATGATCAAAATTTGCTTAGGGTGATTCAAATCTT
TGGAAATATATTGACATATATTATGTTGTATATTACAGTAGACTTACTACTAATATATAC
TACCATCAAACTGTGCGAATTCAAAAAAACAGATATATGAAATAAAATAAAGATAAAAAA
TAATAATTAACTTTAAAGCTTCAAACTAAGCCATCAAGCAACTTCAAACCAAATGAATTG
ACATATTCGGAAGAGTAGACTGATGGGCAAAAAACCAAGACGAGAACAAGTTGGTACGGA
ATTACTGTTCCTTTGTGGTCATATGTGGAGAAAAAATTCTGACCTTTTGCATGTCGGCAA
TACTAAAAATAGTATATCATATATGCACATATGATATGCTCGAATATGTGTCATGATACA
TATATGTGACGTGCATGTGCTAGCATTTTAATCTGTTTCAGTACCACCTCATAGAACACT
CTCTTAAACTAATTGACACATACCTCGAGATTTAGACAAGCTAAGTGCGACAGACTAAGG
CTTCTGCTTCACTCATTAGCTGTGTTTCAAGTTAAAAATAGTCATGATTTCTAAACATTG
AAAACTTACCAGTGCAAGTATTCCTTTAAAGAAGGATTGCTCGGGTTTGGAGCATCTGGA
TCGACCATTACCTGAAAAAGAACACTAATCAAACAAAAATGGAACATAACGTGAAGGATG
ACTTTGTATGATAAGTTAGAAACTTTGCATTTTCATGTGCATGATAGGTGTTTTCAAGTT
TCAACTATATAAACCGATCAAATTACAATTATAAATTATAAGGCTTGAACTTACAAGAGT
GTAAAACATTCTTGGTACACCTCCTATTTCAACTCTAGGTTTGTCATTGATAATAGATGG
TTTCATACCAACTCCATTGAGAACCGATCTTCCATTATACATAACCCTTAGAGGTATACG
CCTATCAAAGTCATCAATTACATCACCTACAACACGACTTAAAACTAAAGGATCAAAAGA
CATCGTACACTATATATTTTTGGTAACACTCTTTATTGAGTTAATAGGCATGTACCATGA
GAGCAGTGTATATATAATGAGGTTAGGTATCTACTTTGTTCATCGAAAGCAATATAAATG
CATGTAAAGAATAAAAACTATATCCTTTATTATTTTGGCATATCGTAGGGATGCAATCGT
AATACAACGCTTGCTACTTAATTTGGATAATAAAGATGATTTCTCCATGTATATACTGTT
GTACTATCTTTAACAAAAGCAAAGCTTATCTACTTCGTGAAGCCGTGTCAATGTGGTAGC
AGCGTGAGTGGAATATCTGCTTTGTGTGGTGAGACTATCATGTGATTCATAGCATCATCA
AAAATGTAGTATATCTCAGAAAGTTGGAAAGCAATTCCATTATTGAGAATAATATCAGGC
CCTAAATTTTCTCCACCGCAAATATTAAGTTTTTCATGTTGATGGGTGCAAGTAGCACAG
ACCTTTATCTGATGTTTTGGAACATATATATGTGGGCAATTCAACGTTCTACTTATTGCA
ATGGAATATGTACATTTATGCATATGATTCATGAAATATGGTCATCTTTTGCCCAAAGAA
ATATAGATGATTCTTGATTCTTCAAAAGGCTATCCTATTTCAAAATATCCACCTCTCACT
AGTTT
>barcode11_parameter1_contig_3
TTGTGGTGGTGTCAATTATACATCCTCCTGCCGCCGGAGCCGGCCTCGCGCTGACAGTTG
AAGTAGACGGCGGCGACGGGCGGGCCGAGGTTGTAGAGCTCGGCGAAGTCCCTGGTATTG
AAGTTCTGGCGCCACCCGGGCGCGTACACCGTCTGCCGGCCCAGCTGCTGGAAGAGCACG
AGCACGAAGCGGTGGATCCCCATGTTGGGGCGAGGGCTCTCGTAGCACATCACCTCCTGC
CCGAAGGAAGCACCAGTTGTCCCAGGAATATCTGTCACCAACCTGTGCACGCATACCAGC
AGCAATTGTCAGCAGTGAGATGCACTAGCACAGACACTACACTGTGGTGGCATCGAACAC
GTACGTCTAGTGTTTATAATCAAGGGATTTGGAGCGTGGAATTACCAATGGAGGTATTCT
CTGAGGTTGGGATCGCTTGGACTTGGCGCGTCGGGGTCTACCATCACCTGCGCATGTACA
CCATGCATGATCAATAATAGTTCATAGTGCAGAGTAAACACAAACATATTCATACAGTGA
TGCAATCCTTTTATTTTTCTCCAAGAAAGAAGACATATGCATATATTTTTTTCGGAAAGA
GGATAAAGACCCCGGCCTCTGCATCATTGATCGATCATATAGCACATGCATATTATGCAT
GAAGGTGCTTGATTAATTTGCCAACACATATATGAAAGCATGTATCCAAATTAAATACGA
TACGATACGAGGGTGCATCTTAATTAGTGTTAGATTATATTAATTAGGCAACAATGAGTA
GTACACGTACGAGTGTGTAGAAGGTCCTCATCTCATTGCCGCCGACCTCGACCCTGGGCT
GGTGGGTGACCATGGAGGGCTTGAGCTCGCAGCCGTTGGACACAGCCCGGTTCCCGAATG
TCACCCTGAGGTTAGTGGTGCGGATGAAGGGGTCCAGCACATCCCCCACAACCCTACCAA
CCACCAACGGGTCCCTATCCCTCCCGGCCATCTCGTATGGTGGAGCTAGAGGTTGACGAT
GACCAGGCACAGCTGAGCTAGTTAGCTAGGGTGTATATTGATCTGGAGCAGGAGCTACCT
GGATGAATGATGATGCTGATGAGTTTGGAACTGCCCAACGGCCGGTGGCCACTTTATATA
GGCCGCAAAAGTTGAGTAGAGGAAGGGCGCGCGTTGTCCATGTCCATGTCTAGACTATAG
TTCTGCTTGCACACCCTGGGCGCTGCTGCTGCTGCCTATGTGGAATATAGATTCTGTGGA
GACCTTTGCTCCTCCCCCTCTCTCTTAGAATTGAATCTATCATGTGGACGGGATGCAGTC
ACCAAAGCCCTGCTTTTGACCCCCTAGGCTAGTTCAGCTCTACATGGACATGGATTTGTC
TGTCGTAATAAGCTCTCGCTAATGGCCAAGGTGCTAGACAGCGGTTGCGTTGCGTCTGGG
GCTCTCCCGGCCGCGGCCGGCCGGCAAGCCGGCACCGGGAATGTCTGCCAACAAGCGAGA
CGCCCGTCCATCAATCCACGGTACTCTGCTCGATTTGATCGGACGTGGCAAAGATAAGCT
TCACCTAGTTACGGACTCGATGGATCATGAATCAGCAGCTAGCTTCACTTAGTCCGGACC
GCCGGCCATGCATGTGTCGTTCGCCGGCATATACAAAAGCACGCCTTTTCACGTGCGCAG
TGACCACGGGGAGGGATAGGCTGTACGGTAGAGGAGTGATTCGCTGTTTGGCCGGGGCCG
GGTGTGCGTGGTCGGAAAGAATGAAGAGGACGGGCTTATCAGAACTTTCCCTTATCAACA
ACAAGGGTTCCGTTCCGGCAAGGGGGGAGGGAGGTTTTTAAGGGATCTGGGGCAGATCGC
GGTATGTCGATACCGGGTTGGTCTGGAGCATATCCGTTGTCGACCTGCCATTGGCCCAAG
CCCACGTCGTGGGGCCCCGGGGCCGCCCCGCCACAGGATGGCCTGCTGCGAGCCCGGATC
CCGTCGACGTGTCCGCCGATCGTACGTCCGAATCTCCAAATTCTGCTGTCCGAATTCCTC
GCACCCCCGTATCCATTGCTCGCGCCACAGGAACGGAGCAGCGCTTTTTTGTTTTCTCCA
CAGAAAAAAGGGCTTTTCTTTTCTTTTTCTCAGAGGCAATTTATTCCCCTCCTGTGCTTT
TTTTTTGTTGGTGTGTGTGACGGCGGCGCGGGACGAATGGGGAAATGCTAGGTCAAGTCT
GGTGCGGGTGGGTCTGGTCATGGCGTGGGTGCGTACGGGCTGCGACAGTAGGAGGCTGCT
TGCTTAATTTGGGCCGTCTCGCTTCTCCCGTTTGGGACTCCCGCCTGTCCTCCCTGCCTG
CGTCGTCTCGTGCGCATGATTCATGATTGATTTGTGGACTTTCAAGTGTTGCTCTGCTAC
TGCTGACAGTAGTGGGGTCATACAAAGATTAGGAGCTGTTTCTTTTGCTTACTGTCCTAG
GGAGTCTAATAGGGTAGCTCACAATTTAGCTAGGTTTAGTTTTGAGGCTGACAGAGTTAT
AGTTTGGGATGATGATCCTCCTGATCATGTGCTTTCAGATGTAATTGCTGATGTAACTCT
GTTTTGAACTCGGGCAGCAAGTTTCAGACGCACTCTTTTCCTTACCAGGGTACCGAAGGG
GACTGGAAGGTTTTTAATGAGGCGGCTTGCTAGCTTAATATATTGTGTTTTACCCTCAAA
AAAAAAAAAAAGTGTTGCTCTGCTACTGCTGACAGTAGTGGGGTGGTAGCTAGTGGCCGG
CGTTGCTGCGTCTGGTCTTTGCCCTCAAATGTCGCGTCCTACACGGCCCACGCCCGCAAA
CAGCTTGCATACTTGCATTTCCGGCAATGCGCAAACGTGCGCAATACACTATTTTTCTAC
TTTTGGTTCATATGTATATTTCGAGAAAGAAGATACTTGCAGTTGGAGTACCGTCATTTT
CCGAGCTTTAATGAACTTCACCATTTCCCGAGTGAATTGTCATTGTCCACACTCCCTGGT
TGTCCATAGCGCTGCTCGTTCCCTCCATTCACGAATAAATGGGTAATTTTTTTGTTTAAT
AAAATGACCATTTAGCGAAATTAATGACTCATCTAACTGAAGTCTGACCGCTGAGTTTGG
TGCCAATGAGGATGAAGCTGAAATTGTGCAGGTCGGCGCCGAAGCAGGGCCAACGCCAAA
CCACATGACGTCGAACCTATGAAGCCATTTAGTGAAGAAAATCCTTGGCGCCCACCTGTA
CAATTTCGACTCCATTCTTGTTGGTATCGAACCTAGGGGTCAGATTCTAAAATAATTTCG
CATGGGAGCCATTACTTTTGCTAAAGAATCAGATTTGTCAAAAAAAAAAATACCACCATT
ATTTTAAGTAAGACTTTTAAAATTTGACTAACTTTATAGAGTGGACTAGAAACATATATG
TAACATCAAATTGGTCGGAAAGTCCTTTTGGTTCCCGAAATGCAGTTCTTCCTGCATATT
AGAAACTTTGAAAATTATATTAACATGTTTGAAGAAAAAGTTAAGAAAAATTCAAAAGGT
AGCCAATGATGTATCCCATAAACGTGCAAAATATCTATTCGGAATGTTTCGCATTCTAAG
CTACATAAAAATGACAAAATCTTCTTCTTTTTTAGATTTGAAATCACTAAACTCAGGTCC
ACATTTTTGTAATTTTTGTGTCGCTTAAAATATAGAACATTTCAAATTGATATTTAGCAG
GTTTGAGGGATACATCATTTATGGAGAACCGTATGATCATAGCTGTAATAAATCATACAA
GTTCTTTCTAAAGGAAAAAAAACTCATACTAGGATGTGAATTTTTGGCTCCTAGGTGCAC
CAGAACCTGTTAAAGCAATAAAATTTAAAATACAAAAAATGATTTTAAAAATTCTATAAA
TCATGTGTGTAGAGAATATATGCAGGTACCTACATGTTAAGTCTGAACATAAAACATAAA
AGTATGCAACCTACACAAAAATATCAAATTTTGATGTTCATAATATAAGGATTAAGCGTA
TACTATTTACAGTATAACAAAGCTTCATTTTTATTTGTTTTTGTGTAGGTCACATGCGGT
CATCAACAACAAGGGTTCCGTTCCGTTCCGGCAAGGGGGGAGGAAGGAGGTTTTTAAGGG
ATCTGGGGCAGATCGCGGTATGTCGATACCGGGTTGGTCTGGAGCATATCCGTTGTCGAC
CTGCCATTGGCCCAAGCCCACGCCGTGGGGCCCCGGGGCCGCCCCGCCACAGGATGGCCT
GCTGCGAGCCCGGATCCCGTCGACGTGTCCGCCGATCGTACGTCCGAATCTCCAAATTCT
GCTGTCCGAATTCCTCGCACCCCCGTATCCATTGCTCGCGCCACAGGAACGGAGCAGCGC
TTTTTTGTTTTCTCCACAGAAAGAAAGGGCTTTTCTTTTCTTTTTCTCAGAGGCAATTTA
TTCCCCTCCTGTGCTTTTGTTTTTTTGTAGAACGTGCTTTTTTTGTGTGACGGCGGCGCG
GGACGAATGGGGAAATGCTAGGTCAAGTCTGGTGCGGGTGGGTCTGGTCATGGCGTAGGG
GCGTACGGGCTGCGACAGTAGGAGGCTGCTTGCTTAATTTGGGCCGTCTCGCTTCTCCCG
TTTGGGACTCGCCGCCTGTCCTCCCTGCCTGCGTCGTCTCGTGCGCATGATTCATGATTG
ATTTGTGGACTTTCAAGTGTTGCTCTGCTACTGCTGACAGTAGTGGGGTGGTAGCTAGTG
GCCGGCGTTGCTGCGTCTGGTCTTTGCCCTCAAATGTCGCGTCCTACACGGCCCACGCCC
GCAAACAGCTTGCATACTTGCATTTCCGGCAATGCGCAAACGTGCGCAATACACTATTTT
TCTACTTTTGGTTCATATGTGTATTTCGAGAAAGAAGATACTTGCAGTTGGAGTACCGTC
ATTTTCCGAGCTTTAATGAACTTCACCATTTCCCGAGTGAATTGTCATTGTCCACACTCC
CTGGTTGTCCATAGCGCTGCTCGTTCCCTCCATTCACGAATAAATGGGTAATTTTTTTGT
TTAATAAACTGACCATTTAGCGAAATTAATGACTCATCTAACTGAAGTCTGACCGCTGAG
TTTGGTGCCAATGAGGATGAAGCTGAAATTGTGCAGGTCGGCGCCGAAGCAGGGCCAACG
CCAAACCACATGACGTCGAACCTATGAAGCCATTTAGTGAAGAAAATCCTTGGCGCCCAC
CTGTACAATTTCGGCTCCATTCTTGTTGGTATCGAACCTAGGGGTCAGATTCTAAAATAA
TTTCGCATGGGAGCCATTACTTTTGCTAAAGAATCAGATTTGTCAAAAAAAAAATACCAC
CATTATTTTAAGTAAGACTTTTAAAATTTGACTAACTTTATAGAGTGGAGTAGAAACATA
TATAACATCAAATTGGTCGGAAAGTCCTTTTGGTTCCCGAAATGCAGTGCTTCCTGCATA
TTAAAAACTTTGAAAATTATATTAACATGTTTGAAGAAAAAGTTAAGAAAAATTCAAAAG
GTAGCCAATGATGTATCCCACAAACGTGCAAAATATCTATTCGGAATGTTTCGCATTCTA
AGCTACACAAAAATGACAAAGTCTTCTTCTTCTTTTGAGATTTGAAATCACTAAACTCAG
GTCCACATTTTTGTAATTTTTGTGTCGCTTAAAATATAGAACATTTCAAATTGATATTTA
GCAGGTTTGAGGGATACATCATTTATGGAGAACCGTATGAATATAGCTGTAATAAATCAT
ACAAGTTCTTTCTAAAGGAAAAAAAAACTCATACTAGGATGTGAATTTTTGGCTCCTAGG
TGCACCAGAACCTGTTAAAGCAATAAAATTTAAAATACTAAAAATTATTTAAAAAATTCT
ATAAATCATGTGTGTAGAGAATATATGCAGGTACCTACATGTTAAGTTTCAACATAAAAC
ATAAAAGTATGCAACCTACACAAAAATATCAAATTGTGATGTTCATAATATAAGGATTAA
GCGTATACTATTTACAGTATAACAAAGCTTCATTTTTATTTGTTTTTGTGTAGGT
>barcode11_parameter1_contig_4
TGGAAAAGGCTCAGTGTGGGAATATGTATCTCATAACACGTCCCTGAATAACCACTGCGA
TGACCTTCGGCAAGGCACCTATTGATCCATCACAATTAAGAGATTACCCCATGGTTATTT
GTGAAGTATGATGAGTCCTCTCTTATCCCCTCCTTTCATAGAATAGTGCACCGCCCACGG
TATGTCACTTCCCGCCGTATGCACTATCCTACTTCTGAAGGTAGTTCCCTCGTGCGACCC
TTAGGTAAATGTTACATGCTCGACTTCATATAACATCGCATGAGAGAGGTAACCCTGATC
ATAATAGACATGAGCCCGGAGCTTGAACAATAACAGGAGATTTAACGGTGGGTGTTACTA
GTGATCATATGAGAGTGAGCACCAAAAACCAACGGTCCCATACCAGAAGATGACATGCAG
TACAAGCACAAGTGCTCGTACCAGAGGTTCCGTCGCTTGTTTCGACCATATGAGGCCCGA
GAGAGGTAACCCTAGATCAGAATTTTTCAAACTTTGTTTCTTCTTCTTCTTCCAAACCTT
CAAGAAACCTCAAGGGATCTCTTTCCCTGCTCGTTTTTGGTTCGATTCCTTGTGCAAGAG
GCTCTATGACATGTTTCTCGTTTGATTCGCCATTTATTTTTTTGTGAATCCACGCTCAAT
CCCTTGTCATTAGTAATTACGGTGCAAACTCATTCTTGGACTCTTTTTTTGTTGAGGTAG
TACAGTAGATTTTTGAGGTCTAGAAGAATCATCATTTCTTAGTTCTATTGGACCAAACGT
GTTCAAACTCAATCCCAAACTACCATAACAACCTGTTTAGGATTAGCCAAGCCTACTTAA
GTATTGCATGTCTCTAGCTGCGCGCTGTTGTCGCTATGTGATCTTGTCAATGCTAAATGA
ATATGCATGTATCTCTATGGACGGTTTGCTGTCATGTCTATCGCTGTTCGCATCACATGA
ACCTGCCGGCCGGAATGGATCGAAGCTAGGTGCGGTGCGCATGCTTGGAGAACTATTGCT
CCACACATATATCCATCCATGGGAATATATGCCATCTCATCTTTTCTTTCTTTTTGTAGA
ATAGCTTTTGCTTCCATTTCAGGACGGCACATTGGAACACAAATAGCCGTAGAGCTGCAT
CTCGTCCACACAGCCGGTGGTGCTCTCCGTTGTGGTGTGGCCAGAAGGTGCCTGCCCACG
CGGGTACTCCGGCGAGCTCAACACACTGTGTGGACCGTTTTGCTTCCCTTTAGGAAAGAC
AAAAAGACGGTGGATTCCGGCCAGTCGGTGTGCATTCCTCGACTGATCGATGCATTCCCC
GCTTTATATATTCATCTATGTTATTGCACCTTCTTGATCTGCATCATCATATAATCCAAT
AATAATGGTTATGTGCCAACTTATCATTTTATAAAGCTTTTCCGCACAACATGAATTTCT
ATCTCTCTGAAACTTCAGAAACATTTCAAAATCCATAAATGTATGCAAATGGTATCCAAA
TTAAACTTTGACCATTCATGCGGTGTACAAATAGATAATATGAATATAGTTTATATGTTG
TCAATTTTACACAAGATGGAAATAATTGTATTTTTTAATTTATTTCCACAAGCTACCATT
CCATTGCATTAGACATCTGTGATTGTTTCTATTTATTTGAAAACAGAAACATGTAAAAGC
ACTATCCAGCAAGGAGCTATAGGGTTCAAGTTAAACAGTCCAGAATTGATGATGCACTGT
ATTACTCTCTTAATTTGCAAATAGCTAGCTAGAGACCATGCATAGAGGTGTCGGTCCATG
CAAATCATAGTCGTTGCCGACATTTTTATCCATGGAACGCTCCTTCTAATTGGGTTGGTG
GAGGTTTTACCGACATGGTGTGGACCGGTTCAAAGGTGACTTCTCCAACGGGAGACGGGG
ACCTTGATGACTAGGTACTTTTGCTGAAATAGAATTCTCTTGGTTTCCATTTATTTCCTG
GACCGGCCCTTTGTTCTCTTTTCTTGGGTCATTCCCTGAGAGTGACACAAAAAGCTACAA
ATATCTAGTTGCGTCCTTTGTGTGGACTAGCATATGCAGGCAGCGCATAAGATCATGTGG
GATTCGATCATCCACGTACGCAAAGAAAGAATTGAACGAAATCTATGGAGTGATCGCGCA
TATCTATTCATCTCTGCCCATTAATCTTCATACCCCCTTTTACTAATGAATCCTTCAGTC
GAATCTTTTACTTGTTAGCTATATGATCGGAATGCAGGGCAGCAGGAGACACACACCGCC
TCCTAGCACTAGCATAGTCTTACGCAGTTGCTGCTCCGCTCCCTTCTCCCATCTAGTCTC
CTCCACACACCCCACCGCACCAGAGCAAACAATCGTACCCTTGACCTTGAGTCCATGTCC
ATATCCATTTCATGCAGCGTGTGCGGCGGTGTCGTGGGCAACTGCCTGCACCACCACCAC
AACATAAGCGTGTTCCC
>barcode11_parameter1_contig_5
CATGAACACTATTCATTGGAGGATAAGCTAGAAATATGTATGGGACAGTTATAGCTAGCT
TGTATCACATGTTATGGATGGAACCATCCGAGGTCTAATTTACTGGGATCATAGGTCGAT
GGTGGTGGTGACAATGGCACAGTGGCTTCTTCATGCACCTTGGCGAAGCGGCCTTTGACC
CGTGGCCTCAACTGGGCGTAAGCTTTTCTGGACTCATATCGGATCTGCTTCTCGTACCTC
CGTCTCTTCCTCTTCTCCCTATACCTCATCACCTTTGCACGTCTCTCGTGCACCGTTGGA
TGATGCGCCGCCACCATCATCATGTCTCCATCGATAGCCATTATCACCTCACTTCCTGCG
GTGTTAGTGCGTGTGCTCCCACATAATGGCATCTGAACATATCAAAAAAAAATCATATGA
GACAAATTAATTGTGCATAGTGAACGATCATTGTTTCATGAAGGTATTTAGTTAGTCCCT
AACCAATTATATTACTAGTTTTGACCTGTCTCATGAAATAACGGTTAGCCTTAGCCTCCT
ATCCCACGATCAGTTACAAAGGTCAGCGACCAAAAGTCCAAGACCGTCTGAAACGATACG
TTTCAACTGGCTATATATATAACCATTCATGTTCTGTGGTAGTGTCATTAGTTCTGTGGT
CAACTTGATTATATGTATGTAAAGCCTGATCAACTGAATTAGTTGGGTTTTGCACAACTA
GCCATCTTGTTTCACGCTCATTGGATGTACGGACTACATGCAAGGTTCAAGATCAAACTG
AAATTGATGATTTGTTAGAGGAGATAAGTCTAGAGAGAGAAAATCAATATTCTCCAAGTT
TTTTTTCAAAAAGGAGGCATGCCCTGATTGATCTGTATCGATATTGATGCACAAAATCAA
ATCCAAACTGAGAGTTGACCACATGAAATGAGAGGATACATCCATCTCATTGATATGTAT
TCGTTTTGACTAAATTTGGCAAGGAATATTTACCTGGACTAGACGCCTGGTGCATGAAAG
AAAAGGTGAAATTACAAAGGATTTGTTGTTGTCATATAATTTGCTAGCTTATAATTAAGT
CTTCTTTCGAGCTGAGTTTACACGTCTTTTCCTCGCCAATTTAGATATTGATATATTGTG
TAGTTCAAACATTAAATTCACTATAAAAATCTAAAAAAAAACATTCAGATTAACGATAAC
TGACTGATTTTATCCCCGACGATACAGTTGATACCCGAAACGAACAGTTCTGAAGGTACT
GTCAATCTGCCATACATATGTTCTGTTTTGAGAAAATATAAGTACGTATGTGTTTGTTTA
AATTTTTATTGCTCCGGCCGTGTCTCAGTCCTGCTGATGGACTCCTGAGGAGAATGCGTT
GTTAGCTACCTTACTTGGAACTAATTTGTCTGTTGACTCCCGATTAATTTTTCTCAGGAG
AATCCATCCGTCAGCTAGCAGCATACACTCACACAAGTATGACGAGTAGCTAGGTAGGAA
GGGTGATCAAAGTATTAGCAGAAGAAGAGCAAAAGCCATTAACCACAGGTCTACCCCGGC
CATCGATGATGTAGAATTAATTAGGCATCACTCACGGCGATGGGTGGTGTAGCCGGTGGC
ATGTGTCGGCTGCCGGCGTCGACCTGGAACGTGATCAGCCCAGCTGCTGCTTGGTGTCCA
TGCGGTGGGTACTGCAGGCCATGAAACGTCGACGGCGGCCTGGTGTTCTGGACGTTGTGG
TGGTCCGCCGGCGGTGGGAGCCACGTTCCCACGCTGTGGCCTTGGCCGTTGCCGAAGAAC
TGGTACTCGAGCAGCGGTGGCTCGTGACGAAGAACAGGGAACATGGGGGCGTGGTCGATG
ATGTGGTGGTGCAGGCAGTTGGCTACGCCGCCGCACACGCCGCATGACATAGACATGGAC
GATCGAGAGTAGCTAGCCTAGCTGAGGAAATTGAGGTCAAGTGTTTGTTTCTTTGTTTCT
GGTGTGGTGTGTGGAGGAGAGGAAGTTCAGGGAGTAGAGAGGAGCAACTGCAACTGCGCC
TGCGAGCTAGGGCTGTCTCCCCTCCTGCTTATAGCAAGCAAGACAAAGATTCGATCGTAG
GATTAGTAAAAGGCTGATCCAAGGATTAATGAGCGGGGAGGAATAGATATCCATGGATGG
ATTTCTTGCGTGCCTACGTGGATGATCCCGGGCCAAATTTTTTTGTATTGCTTGTCGGGA
TCGAATCCCACATGATCTTATGCACCGCATGCCTGCTAGTCCACACAAAAGACATAACTA
GATATTTGTAGCTTTTGCGTGTCACTCTCAGGGAATGATCCGAGAAAAGATAACAAGCTA
TAGCCAGAGCCGGACTGGGCCGGGAAATAAATGGAAACCATGACAATTCTAAATAGGGGC
AAAAAAAGCGGTAAGAGAAGATTCGTGTGTATGCACATGGCCAAAGGAAAATGCAAGTTA
ATGTTCAATCGTTAGAGTGGTCACTTTCGATCTAACCCTAGATTTGACGCTTTGGTATCT
TATAAAGGTGGAATTTTATTTTAGTGGGAGACGGCACTCCTGTGAGCGTCTGGTTTTGTA
GTGTGTTTGTAATAAAATTGAAGATAAACCAATAATTTAGATTTTTTTGTGTAAATTTGA
CCCGCTTTTGGTGAACTTTCAAATTAAATGGATACCATTTTACGGGGACTACCAAAAAGT
TTGAAACAATTTTTGTAAATTCTCCAAAAACACAACATCATTCGCATATGCATTTTTAAA
AACTCTAAGTGCATACTAATATTACGATATGAACATGTCGCTTAAAGTTAGGAAGATCTA
TATGCTCGTCTTCATGTCAACAATGCTTGCTAGGTCTGTCGTGGCCTCCCTTTTGTAGAG
GCAGATATGTCAAAGAATGCTGAGAGTATATGGAGGTACTACACAAGCATCTGATGTGTC
GACAAGTTGGCGGTGAATCAATTAGGAGGGAGTCGTGGATGGGGACAAATGAGTGTTGTG
TGGTGAGTGTTGTAGGTGGAGAACAAGGAGAATACGAGGAAAGATAGTGGTGTCCATGAA
GCTTTTGGTAGTCTTTCCGCTAAATAAAATGTGGGCAACGCTGATTGCATGGAAGACTCG
GTGATGTCAACTGGGAGCCATCTTGGCCAAGACCCCTAGCAAGCTATACAGAATTTAGAA
TACCAAGTATTATGAAGCATCCCAGTTAAACTGTAAACTTATAATACTGTGTTTAACTAG
AAGCCCTAGTTATATTTTGGATAGTGATTTTACATTTCTTGATTCAAAATGAATAGAAAG
AATCATAGATGTATGGAAGGCGATGAGATGATTACTTGCAAAAAATCAAACAAAGATATG
AGTATGATTATTCAGTCTTGTGCAAAGGTGACAAGAGATAACTTCGATTTTTCTAATCTG
TTTGTGGGACACATAAATGGTCAACGTTTACATTTTCATCCTAAATCATCAAAGATGAAA
AAACACACTAAAATATGGCTAAGGTTTGGAAGGTGGTCGTGTCTTCAAAGATACACCCAA
AAAACTCTATGGAAAAAAATGATAACTTGGCGAAAAAAATCGACGGGTGATATGAAACCA
TATGTTCGATGGCAAAATAAAATGGCACATTGATAATTTGTTTTTTCTCATTTTCTTGAA
GGACACAAATGGTAATTCCTCAATAAATTTTTGCATGTATATATATTTGAATCGAGGGTT
CCAAAATAGAGTTAGGGTTCATTGTTTCAAGGGTCCTAAAATATACTTCAAATAAATACT
GAATCAAACTGCAAATTTTTGTTTTTGTTACAAGGATGATGTCTATGGGACACTCATGGC
CACGTACCGACAAAATGCTCAGTTTATCATGTTTTAGGGCCGTATATGTATCTTGATGGC
CATTGGCAGCCCGATGGATCCTGGGCTGTGTGTTCCTCTTCGATCCAGAAGTCAATATCT
TATTGGCATAAAATGATGAAGTCATTTTCAGGATCTATCTTATATGTGGAGCACAATGAA
AGGAGCTGTGTCAGATAGATGAGGAGGGTACAAAATGAATAAAGCAGGCTCTTCCCTGCC
ACGCGCCGGCCGGAATCCCCCACCTTTTCGCCTTTCCACAAAGCGGAGCCAATCGACCCA
>barcode12_parameter1_contig_1
GATACAGCACTACCATACCGGATACAATTGCCTGTACTCTGTAGTACCCAGTCTCTACTC
CCCTTCAGAACTGCCTGGCCTAAACCTTCTTCCTCCTGATCCACCTTCCCTTTGACAGTT
GAAATATGAGGCAGCCACAATGTTGAGGTGGTACTGACGTGCAAAGTTCCTGCAACTGAA
GTTCTGTCGCATGTCTGGTGCAAAAACTGTCCCCCTACCTAGTTGCTGGAGCAGCACAAA
TACCATCCTGTGTATACCTGATCTTGGTTCTGGTCTTTCATAAACCACGAGTTCTTGGCC
TGCAATAGCACCCTCCGTTTAATTAGTCAAGAATTTAAAGAGGGAAGAAACATTTACTCA
GCTATCTGCAACTTAGTTTGCTCTCTTCAATTTTAGGCAAATAGGAGTCTTGTCATATCA
TCTTCATGTACATGCACAATCTTTGTTCTGTTGTGTATGTTAGTTGCAAGCAAAACAATA
TGGCAAAACTCTTTAAAGCCAACATATGATCGAACAATAATTCGATTCCATAAATTTTGT
TTTTGTACATGTGAAAAATATGTTAAGTACAAATAATAACTAGGAAAATGTTATGTTTAC
ACTTATTTTAAGAGTCCTTGTTTCTTTACGCTGTACAATGGCCTTGTCTTAAAGTTGGCC
ATTCATTTACAAAACAGATGCATGTCATTTTACGTTGTTCATTGTTATTCTTTGTTTAGG
TTTAACATATCCCAGGGTTAACTATGAGCTAAACTGAAATTAACGTGTATTGAGTCTGTT
AATTCTATGTTGTCAACAAGTTAGTAAATGAGATTACCTAGGAGGAACTAGGTAATTTTT
CTTTGATAGAGAATTAGGCACCCAAATTCAAGCTGAAGTCAACAGGTTTGACTGAGAGAA
CTTAACATGGCTTAATTTCCGCATCCACAAAATTCAGTTTAATAATAAATCACATGGAAC
AAATTGGTGTGCTTGATATCATACCAAAGTTGACACCAGTTGTTCCAGGGATGTCTGCCA
CCATCCTGCACAGTAGTAGAGGCATATCATAATGAGAGCAAAAATAAATAGAAAGCATAT
ATCAAAAGTGTCTGGGCAGAACACAAATGGGTGGAGATGTTGGGGAGAATAAGAACATGT
TGCATTTGATTTACCAGTGCAAGTACTCCCTTAGTGACGGATGACTTGGGCTTGGGGCGT
CTGGATCCACTAGTATCTTCAAAGGAAAAGATAACCTCAAACAAGTTAACATATGATTTG
TTTCAGTTTGCTAGGAATAAAATAATCATCTATGATTCTGCTACTATGGGATTTCTTCAC
GATTATACTAGTGAACCATGTAAAACAGTTCAATCACTGAAGGATTAGCGTGTACTGTCC
ACTACTACAACTAAAAGCTTACCAGGGTGTAGAGAACTCTCATGTCATTGCCGCCGATAT
CAACTCGCGGCTTGCTTACGACTGCAGATGGCCTTAGCTCAGCACCTGCGAGAACTAGCC
TATTGTTGTAGGCTATTCTGAGTGGAACAGTTGATGTAAATGGATCCAACACATCCTGTA
TAACATGGGCCACTACCAAGGGTTCCGCTGCCGACATATACTGGAGGAGGACTACCAGTT
GGCAGCCTTATCTGTTATTTTGTTAACCTATCTCTCTACGGACCTGAAGAAACTGTGGCG
ATGCATGAACTACTTGTATTGCGCGATGAGGGTTGTCTTATTCACCTTTCAAAAGTTTTG
ATACTAGCACCATGTCATGCGTCACTGGTATACACATGACGTCCTTGATATTTGTCGATT
ACATCCTGAAATTTATGGAATAGTGAAGCTGTAGATATTTCAATGTGCATGCTTTTGCCA
TCCGATTATTTGCGTTGTTGGGGTGTACCGGAACAAGCCATGGGAAGTTGTTAGCTCAAT
CAGCTGCTCCTTTGGTCACAACCTCTTCAGAAAAAAATGGTATGTGCAATATTTCTGAAC
CAAACGATATGGTGGTGCTTGACATGTAGGTGTGCTTAATGTGCCTGGGTTCCTCAATGG
CTCAATCCAACTGCATGTTTATAGGGGTATGAAGTATTTTATCTTGTACATTTTGGCATG
TCACGTACTTGCACAGCATTAACAAATATTTTTCCCTTCTGGAAACTCATGGTTTTTATA
GCTTAGGGTCATTATTTCATTCAAATTCAGGGATTATAGGAATGTAATAGTGGAAATAGA
AAACATATAGTTGCAACCCACAGTTCCACTCTGGCGAGGAGCCTGGCCACATTAGCATTG
TTTACAAGGTGAATTGTTTCTACTGGAACCTGCCAAGTTGCAGAGATACTCTATGTTAGA
ACATGGTCATCATTCTTCTGTTCTCGCTGAAAACATGAGCTGCAGGCATCTTCTTGAAGC
CATTGCTATGCTCTGTGCAAACTTTAACAAAGATCTAAGGTAGTATATCCATACTATCTT
TTTCGTCTTAGGACTTTGCTACCTCTATTATTTAACATATAATAGAACGTATTACAACAT
TGATTTCTCTTTTGTTGGCTTGATTCTTAACCTTGCCTTAGAAACAGTAATGCAACACAG
CAGACCATCGTGTGCTTTAGTAAAAAAATTTTTTTGCCAGTTTTTTTGTAGTACCGTTCA
GTTTTTATTTGATAGGCTATCCTATCTGTACATGAGGATACAAGCTTGGGCTAGCTGATT
GGGCCAACCCAACAACCCATCTAATTGTTTGCTATGTGCACAAAGTAAACTGTCTGTTTA
GTGGAAGTAATAACCATTAATTTGATAAAGCGGGCCGTGTGTTGGTCCACACTTGCATCC
CTATC
>barcode12_parameter1_contig_2
CCGATTTGGGGAAGATCTCAAATCCCTGACCCTAGATCAGTTTGATAGGGGGCAATGAGA
GTGAGAGTATGAACGGCTGATGATATTATCTCAAGACAAATATAGCAAATAGAATGTGGT
TGCAATAGTGGGCTTGTATAACCGGTCCAAGTGAATGTGTATTTAAGCTGCATCATAAAT
AGCAAGCAAATACAGAATGTATTATTCATTCAATTCATTTTTCAATAAAGAAAATCTGCT
TTTCTACAATCCCACTCTTTTATATCATTTCATTCTCTGAAATCCTAAGTATTAGATATC
AAATATTACAAGCATCTGAAACTTAATTGTCGCTGTTGGTAAATGGTTAGGCTATCTATT
ACCTTATAAACTATAGTCATTTCAAAATATATTAAAATCATCCGTAAAACATGATTCCTA
GATTCACTGTGTACATATGTCACTTGCACAGATTTACCAAAATCTGCTGATGATAACATG
ATATAGTGATGCCATTACAGAGATAATTTTCATGTTTAAGTGCACAGTAACCATACAAGG
AACTAGCAGATGTTAAATCGAATCGGTACAATGACATCTAACAGCATTAAATGTAGGATA
TCAGATGCTTATTTGTATCCCAAGTACAATACACACTGCGATTAGCACATTTATAAAAGT
GCAAGGGCAAATTCGCACTAGAATTAGCTGTACCACTTCTACCCTTGATGAATCATGACT
CAATTGGTTTATAAGAAGGAGATGCCCACTTGCTAAAAAGTAGTGATGAAAATCATAAAT
CTACGCATTAGTGGTTTCTACAACAAAAGAGAACCAAATGGATTCGACAAATGGTATCAG
CTTTAGCCAGTATAAATAGATGACAGTCGAACTTGTATCTAAACATCAAGCAAAAAAATC
ATCAAATATCCCACATATATATACAATATATAAGAAAGAGGAGCATCCAAAATTTCTCCT
TAGATATATGGCGAGAGAAAGCAACCCTTTAATTGTAGGTAGAATAGTTGGTGATGTAAT
ATCTCCATTCACAAGAAGTGTTCCTTTAAGAATAATATACCCAACGAAGGAGGTAACCAA
TGGGCGTGAGTTTAAACCATCTCAAATAACTCAGAAACCTAGAGTTGAGATCGGAGGTGA
TGATTTTAGAACGTTCTACACACTAGTAAGGAATTAAATAACTCCAATTTGTAAATTTAT
CCCTGCCGGCTTTCTCATTATATGTTTTGAATGTGTTTAATGCAAATGAAAATGCAAACC
TTGATGTTGGAATTTGGATTTGAACTTTTCAAGGATATATCCATCAGGGGTGGAGCCAAT
AGTTATAGCTATCCAAGCTAGTAGTCGATTATATTTCTTAAATTCCTGGTAAAATATTTT
GAAAATGGACCGTGTATGTTTAGGTCAAATCGAGCAAATAGTAGAACCTTGCTAACAGCA
ATTAAGGTTGCAAATTGCAAGCAACTAAGACATTGCTTATAGGGGAAATAATAAAGAGTA
CATACGTACTCAGTAAAAATTCTAAGCAGAGCAAATTTAACTTGGTATTACACACACGCA
CTCCCAGTTAAGTGTTTTACAATTGGAAATATAAAACATATCAATTTTTAACTCAATTGC
ACTTTTACAAGGTGTGCAACAACTGTGAGGTACATAAATGTCAAATCTATTCAACATGTT
TTCTGTATACTGCAGGTGATGGTGGACCCAGACGCCCTCAGCCCAAGTAATCCGCATCTT
AGGGAGTATTTGCATTGGTAAGATTTTGGGGATTTTAATACAAAGAATGCGTATAAGCCT
TGTAAGTATAATGTGGTAATTGCATGTGCTTTGCATGGATATTTTCCATAATATTTTCAG
GCTCTGAAAATATTTTGGTAACGACTCCGTTGTATATAACATACCTGGCATAAAATATAA
CATATGTCCGATTTTGTCCTTTGGTGCATGTATTATATATAGTCTAAACACTATAAGCTT
TTTAGGGTCCATCAAATTTTCAATTTTCTCCCTTAATATAGGTATTTTTGTTCTAGTATT
ATCCAGATATATCACTTCAGGACATGATTGAATCGCTTTCCTTCAAGAATGTTTTCGTCT
TTTTCAGAGGCTTTCAGAAAAGCTTCATTTAGGATATAGTGGAGTATGTTTTGTGCAAGT
TGTGGTTATTTGCACAAATCAAAAGAACACTCTTATTTGATGAGATAATGCAACAGAGAT
ATTGATTCGGAAAAAACAGAAAAATATTTTTTGAAAGCGAAGGTGTCCAAGTATATACAG
AGGAAGACATTTGTCGATGGTGATGGTTCGAAACGAATAGACACATTCTGCAACGGTCAT
ACACGTTTGTTGTTTGAATTCATATTTAAACAGTAAACAAAATGTACAGTTTTTGGACGG
AGCGCTATCCCGCCTCCGTCTTGAGACGCTGCCCTTTGAACCTGTGCGACCTGACCGGTC
AGATTGATCGCCGTCAGCGTGGGCACTGCCCATCTAAGAGGGTTGCCACCTCCCTTGACC
TCCTTCGCATTGGGGTCAATTTAACAATTTTATGAAAAACTTTCAAATATTTATCATAAA
TGGTGTAAGTTTTTTAGGGTCCATCTAAGGTATTGAATGAACTAATAGTGGCACTTATGA
AAAGACCAAGTGCGGGGTCTTTCTTTTTTCCAATTGATTCCTTAATCGTACTAGTCATTT
TCTTCTCAAATTAAGTGGTTGGTTCATGTATACATGAGAAAGCCAATGCCACATAAGAAG
AACTCATGCTATTAGGTCATGCACATTAGATAGCCCTACGAGGCTACAACCACAAGTTTC
TGACCTTTTCACACAAGATGATGGCATGAAATTCCAATTATTCACATTTAAAAAGTGGGA
ATTTGTCCATGTCCCTGTTTCTCATAAAACTACTTTCCGCATCCTATCATTTGGCTAATA
TTTTCCATAAATTCTTTTGTTGTTGGAAACTTATTGCACCATAAATACTACCTACTCATA
TGCGTACGCCAGATTTTTTAAAATCTCTGTTATTTACTTTTAAATAGGTTACAAATTAAC
GTTAATTATTCGCTAGTAGTAATATTTGAATTGCAAATATTCTACTCAGTAAGGATTCAC
ATTGGCAGCCTACTTTCTTTTCTGTCTTTCTATATTTTTGTTTTATTTTTATTTATTTAT
TTTTGGAAATATAAGTAGCTGTTTTGAATACTTTAGAGTTAAATTTCGACATTCATATGG
AAAAAAAATACATTATCATTTCCTTACAATAATTATTCGAGTGTAAAAACACGAATATGG
CTTATATTGTTTTGATGGAAGAAATGTAAGCCTGTTTTTTTCCCTTCTTAATATGGATGG
GTACTGAAGTATCTTTAAAAAGAGGAGAGATGTCGATGTCTTACACATGAAAAAAAGGTT
TTCTGGGCAAAACAACAAATGCTTAATAATGATAAATCATGGCCTCCTCACATATGTATC
TATAATAATCAATTTGGTTTTAATGCAATAAATTTGTCACTATATACTGTGATATGCTAC
AGGATGGTATCAGACATTCCAGGAGGTACTGGATCAAACTTTGGTAAGTATAAACTATGA
AACTTGTGTTTAAGGGAAAAGCACAAATATGTAACTATTCACCTGCAGGGCAAGAAACTG
TCTGCTATGAAGGCCCGAGACCAACAGCTGGTATCCACCGTTACGTTTTTATCCTATTCC
AACAGCTTGGGCGGCAAACTGTATATGCACCAAACTGGCGTCAAAACTTTAATACTCGAG
AATTTGCAGAAATTTACAATCTTGGGTCTCCAGTTGCTGCAGTTTACTTCAACTGCCAGA
GAGAATCAGGATCTGGTGGGAGGAGAAGCACATGAATTGAACGAAGCACATGGCTGTGCC
GGGCGCGTACACTGTCTGCTGACAATTGCTGCTGGTATGCGTGCACAGGTTGCGACAGAT
ATTCCTGGGACAACTGGTCCCGCTTCCTTCGGGCAGGAGGTGATGTGCTACGAGAGCCCT
CGCCCTCAACATGGAGACCCACCGCTTGCAGGTGCTCGTGCTCTTCCAGCAGCTGGGCCG
GCAGACGGTGCACGCGCCCGGGTGGCGCCAGAACTCTCAATACCAGGGACTTCGCCGAGC
TCTACAACCTCGGCCCGCCCGTCGCCGCCGTCTACTTCAACCGCCTGCGCGAGGCCGGCT
CCGGCGGCAGGAGGATGTATAATTGACACCACCAC
>barcode12_parameter1_contig_3
GGATTGTGTGGGTCGATTGGCTCCGCTTTGTGGAAAGGCGAAAAGGTGGCGGATTCCGGC
CGGCGCGCGGCTGGGAAGAGCCTGCTTTATTCATTCTGTACCCTCCTCATCTATCTGACA
CAGCTCCTTTCATTGTGCTCCACATATAAGATAGATCCTGAAAATGACTTCATCATTTTA
TGCCAATAAGATATTGACTTCTGGATCGAAGAGGAACACACAGCCAAGGATCCATCGGGC
TGCCAATGGCCATCAAGATACATATACGACCGTAAAACATGATAAACTGAGTATTATTTA
GGTACGTGGCCATGAGTGTCCCTATAGGCATCATCCTTGTAACAAAAAATGTATTTGCAG
TTTGATTTGCAATTAGAAGTATATTTTATGACCCCTGACCACAATGAACCCTAAATCTAT
TTTGGAACCCTCGACTATGATCAATTATATATACTTACACACATTAATTGAGAAACTACT
ATTTGTGTCCTTAAAAAAGAAAAAAATAATATATACTACTTTATTTCCATCGAACATATG
GTGTCATATCAACCAATTAATGGTTTTGTTCCAAGTTATCATTTATGCTATATATTTTTC
GGTGTATCTTTGAAGACATGACAACCTTCTAAACCTTACCCATATTTTTAGTGTTGTTTT
TCATCTTTGAAAATTTAGGATGAAAATGTAAAAAGCATTGGGAGTGCTGGAAAATGAGAA
CATGCAAAGGTGCACCCAAAAAATTATGTTGACCATTTGTGTGTTCCACAGAAAAGATTA
GAAAAATCTATGTTATCTCTTGTCACTTTTGCACAAGACTGAGTAGTCCTATCTTGGGTT
TATTTTTGCTAATTCACCATCTCATTTCTTTCCATACATCCATCGCTCTTTCTATTTACT
TTGAATCAAGATATCTAAAATCACTATCCAAAATATAGCTAGGGCTTGTAGTTATTTTTA
AAAATAAGTGTAGAGTTTAACTTCAATGGTCCTACATGTCATTCTCGATTCTATATAGCT
TGGCAATGATCTTGTCGTGATGGGTCCCGGTTGACATGCACTGAGTCTTCCATGCAATCA
GAATTGCCGGCATCTTATTTTGTGAAACGACTATATGGTATGGGATCAACAAAAGCTTCA
TGGAACCCATTACCTTTCCTCGTATTCTCCTTGTTCTCGACCTCCATTTCCACCATTCAC
TAGACATCACGCATTTGTCCCCATCTAGGACTCTCTCCTGATTGCTTCACCCACCAATGT
GTCGACTCGCCTTTGGTTGCTTGTGTAGTACCACCATCCACTCTCGACATTCTTGCACAT
CTGCCTCTGCAAAAGGGAGGCCACGGCAGACCACACAAGCACTGTTGCCAACTAGCATAG
ATCTTCCTATTTTAAGTGACAGGTTCATATCTTAAATTTAGTATACACTTGACCTTTTGA
GAATTAATTTGTGAATGATGTTGTATTTTTTTAAAAATCACAAAAATGATTCGAACTTTT
TATAGTTCCCGAAAGTTGGTATGGGTTTATTTGAAAGTTCACCAAAAGCGGATGAAAGTT
TACACAAAAAGATCTAAAATTCTCGTTTTATCTTTGAAATCTAGTGTTTTTTAGAAACAC
AGTACATACTCAAAACACTTACAACCCCTCGCTTTTGATTGGAACGTCGCCTCCCACTAT
AAAAAAATTATATCTTTATAAGACATCAAAGCCTATAGTTTGATTCCTGTTGGGCTGGGC
ATCCAACCACACGTTAATTCTCGTAGTGTTGTTTGGAAAAAGGCAAGGAAAGAGGTTGGG
TCGAAAGTGACCACTCCAACGGGTGAATGACAACTTGCTTTTTCCTTGTACATATGCATG
AATCTTCTCATACCGCTTTTCCCCCTATTTAGAATTGCCATGGTTTCCATTTATTTCCCG
GCCCAGCCCGGCTCTAGCTATAGCCTGTTATCTTTTCTCGGATCATTCCCTGAGAGTGAC
ACGCAAAAGCTACAAATATCTAGTTATGTCCTTTGTGTGGACTGCAGGCATGCGGTGCAT
AAGATCATGTGGGATTCGATCCCGACAAGCAATACAAAAAAATTGGCCCGGGATCATCCA
CGTAGGCACGCAAGAAATCCATCATCCATGGATATCTATTCCTCCCCGCTCATTAATCCT
TGGATCAGCCTTTTACTAATCCTACGATCGAATCTTTGTCTTGCTTGTTATAAGCAGGAG
GGGAGACAGCCCTAGCTCGCAGGCGCAGTTGCAGTTGCTCCTCCACTCCCTGAACTTCCG
ACACCAGAAACAAAGAAACAAACACTTGACCTCAATTTCCTCAGCTAGGCTAGCTACTCT
CGATCGTCCATGTCCATGTCATGCGGCGTGTGCGGCGGCGTGGGCAATTGCCTGCACCAC
CACTTCATCGACCACGCCCACATGTTCCCTGTTCTTCGTCACGAGCCACCGCTGCTCGAG
TACCAGTTCTTCGGCAACGGCCAAGGCCACAGCGTGGGAACGTGGCTCCCACCGCCGGCG
GACCACCACAACGTCCAGAACACCAGGCCGCCGTCGACGTTTCATGGCCTGCAGTACCCA
CCGCATGGACACCAAGCAGCAGCAGCTGGGCTGATCACGTTCCAGCAGGTCGACGCCGGC
AGCCGACACTTGCCACCGGCCACACCACCCACCGCCGTGAGTGATGCCTAATTAATTCCA
TCGAAATCTTGCTCCCACATCATCGATGGCCGGGGTAGACCTGTGGTTAATTGCTTCTTC
TGCTAATACCTTGATCACCTTCCTACTACCTAGCTAGCTCGTCACACCTGTGTGAATTTA
TGCTGCTAGCTGACGGATGGATTCTCTGAGAAAAATTAATCGGGAGTCAACAAAGTTCCA
CGTAAGGTAGCTAACAACGCATTCTCCTCAGGAGTCACTCAGCAGGACTGAGATACGGCC
GGAGCAATAAAAAATTAAACAAACACGTACGTACTTATATTTTCTCAAAACAGAACATAG
GTATGGCAGATTGACAGTACCTTCAGAACTGTTCGTTTCGGGTATCAACTGTATCTTGGG
ATAAAATCAGTCAGTTATTCTGAATGTTTTTTTCTTAGTTGTTGTTATAGTGAATTTAAT
GTTTGAACTACACAATATATCAATATCTAAATTGGCGAGGAAAAGACGTGTTAACTCAGC
TCGAAAGACTTAATTATAAGCTAGCTAATATGACAACAACAAATCCGGCCTTTGTAATTT
CACCTTTTGTTTTCATCCACCAGGCGTCTAGTCCAGGTAAATATTCCTTGCCAAATTTAG
TCAAAACGAATACATATCAATGAGATGGATGCATCCTCTCATTTCATGTGGTCAACTCTC
AGTTTGGATTTGATTTTGTGCATCAATATCGATACAGATCAATCAGGGCATGCCTCCTTT
TTGAAAAAAAAGCTTGGAGAATATTGATTTTCTCTCTCTAAAGTTATCTCCTCTAACAAA
TCATCAATTTCAGTTTGATCTCTAACCTTGCATGTAGTCCGTACATCCAATGAGCGTGAA
ACAAGATGGCTAGTTGTGCAAAACCCAACTAATTCAGTTGATCAGGCTTACATACATAGT
TGTATAATCAAGTTGACCACTGAACTAACACTACCACATAACATGAATGGTTATATATAT
CTAGCCAGTTGAATAGTATCATTTCAGACGGTTTTGGACTTTTGGTAGCTGACCTTTGTA
ACTGATTGTGGGATATAGGAGGCTAAGGCTAACCGTGATTTCATGAGACAGGTCAAAACT
AGTAATATAATTGGTTAGGGACTAACTAAATACCTTCATGAAACAATGGTCATTCACTAT
GCACAATTAATTTGTCTCATATGATTATTTTCTTTTTTGATATGTTCAGATGCCATTATG
TGGGGGAACACTCACTAACACCGCGGGAAGTGAGGTGATAATGGCTATCGATGGAGACAT
GATGATGGTGGCGGCGCATCATCCAACGCTACACGAGAGACGTGCGAAGGTGATGAGGTA
TAGGGAGAAAAGGAAGAGACGAAGGTACGAGAAGCAGATCCGATATGAGTCCAGAAAAGC
TTACGCCCAGTTGAGGCCACGGGTCAAAGGCCGCTTCGCCAAGGTGCATGAAGAAGCCAC
TGTGCCATCGTCACCACCACCATCGACCTATGATCCTAGTAAATTAGACCTCGGATGGTT
CCATCCATAACATGTACAAGCTAGCTATAACAGTCCCATACATATTTCTAGCTTATCCTC
CAATGAATAGTGTTCAT
>barcode12_parameter1_contig_4
GACCGCATGTGACCTACACAAAAACAAATAAAAATGAAGCTTTGTTATACTGTAAATAGT
ATACGCTTAATCCTTATATTATGAACATCACAATTTGATATTTTTGTGTAGGTTGCATAC
TTTTATGTTTTATGTTGAAACTTAACATGTAGGTACCTGCATATATTCTCTACACACATG
ATTTATAGATTTTTTTTAATAATTTTTAGTATTTTAAATTTTATTGCTTTAACAAGTTCT
GGTGCACCTAGGAGCCAAAAATTCACATCCTAGTATGAGTTTTTTTTCCTTTAGAAAGAA
CTTGTATGATTTATTACAGCTATATTCATACGGTTCTCCATAAATGATGTATCCCTCAAA
CCTGCTAAATATCAATTTGAAATGTTCTATATTTTAAGCGACACAAAAATGCAAAAATGT
GGACCTGAGTTTAGTGATTTCAAATCTCAAAAGAAGAAGAAGACTTTGTCATTTTTGTGT
AGCTTAGAATGCGAAACATTCCGAATAGATATTTTGCACGTTTGTGGGATACATCATTGG
CTACCTTTTGAATTTTTCTTAAATTTTTCTTCAAACATGTTAATATAATTTTCAAAGTTT
TTAATATGCAGGAAGCACTGCATTTCGGGAACCAAAAGGACTTTCCGACCAATTTGATGT
TATATATGTTTCTACTCCACTCTATAAAGTTAGTCAAATTTTAAAAGTATGACTTAAAAT
AATGGTGGTATATTTATTGAAATTTTTGACAACTCCGATTCTTTAGCAAAAGTAATGGCT
CCCTTGCGAAATTATTTTAGAATCTGATCCCTAGGTTCGATACCAAAAAGAATGGAGCTG
AAATTGTACAGGTGGGCGCCAAGGATTTTCGTCACTGAATGGCTTCATAGGTTCGGCGCC
ATGTGGTTTGGCGTTGGCCCCTGCTCGTGCTCGGCGCCGACCTGCACAAGTTCAGCTTCA
TCCTCGTTGGGCACCAAACTCAGCGGTCAGACTTCAGTTAGATGGGTCATTAATTTCGCT
AAATGGTCAGTTTATTAAACAAAAGAAATTACCCATTTATTCGTGAATGGAGGGAACGAG
CAGCGCTATGGACAACCAGGGAGTGTGGACAATGACAATTCACTCGGGAAATGGTGAAGT
TCATTAAAGCTCGGAAAATGACGGTACTCCAACTGCAAGTATCTTCTTTCTCGAAATACA
CATATGAACCAAAAGTAGAAAAATAGTGTATTGCGCACGTTTGCGCATTGCCGGAAATGC
AAGTATGCAAGCTGTTTGCGGGCGTGGGCCGTGTAGGACGCGACATTTGAGGGCAAAGAC
CAGACGCAGCAACGCCGGCCACTAGCTACCACCCCACTAGTGTCAGCAGTAGCAGAGCAA
CACTTGAAAGTCCACAAATCAATCATGCGCACGAGACGACGCAGGCAGGCAGGACAGGCG
GCAAGTCCCAAACCGGAGACGCGAGGCGGCCCAAATTAAGCAAGCAGCCTCCTACTGTCG
CAGCCCGTACGCCCCTACGCCATGACCAGACCCACCCGCACCAGACTTGACCTAGCATTT
CCCCATTCGTCCCGCGCCGCCGTCACACACAAAAAAAAGCACAGGAGGGAATAATAAATT
GCCTCCGAAAAAAGAAAAGAAAAGCCCTTTCTTTCTGTGGAGAAAACAAAAAAGCGCTGC
TCCGTTCCTGTGGCGCGAGCAATGGATACGGGGGTGCGAGGAATTCGGACAGCAGAATTT
GGAGATTCGGACGTCGACGGGATCCGGGCCCGCAGCAGGCCATCCTGTGGCGGGGCGGCC
CCGGGGCCCCACGGCGTGGGCTTGGGCCAATGGCAGGTCGACAACGGATATGCTCCAGAC
CAACCCGGTATCGACATACCGCGATCTGCCCCAGATCCCTTAAAACCTCCTCTCCCCCTT
GCCGGAACGGAACGGAACCCTTGTTGTTGCAACAACAAGGGTTCCGTTCCGTTCCGGCAA
GGGGGAGGAAGGAGGTTTTTAAGGGATCTGGGGCAGATCGCGGTATGTCGATACCGGGTT
GGTCTGGAGCATATCCGTTGTCGACCTGCCATTGGCCCAAGCCCACGCCGTGGGGCCCCG
GGGCCGCCCCGCCACAGGATGGCCTGCTGCGAGCCCGGATCCCGTCGACGTGTCCGCCGA
TCGTACGTCCGAATCTCCAAATTCTGCTGTCCGAATTCCTCGCACCCCCGTATCCATTGC
TCGCGCCACAGGAACGGAGCAGCGCTTTTTTGTTTTCTCCACAGAAAGAAAGGGCTTTTC
TTTTCTTTTTCTCAGAGGCAATTTATTCCCCTCCTGTGCTTTTTTTGTTGGTGTGTGTGA
CGGCGGCGCGGGACGAATGGGGAAATGCTAGGTCAAGTCTGGTGCGGGTGGGTCTGGTCA
TGGCGTAGGGTGCGTACGGGCTGCGACAGTAGGAGGCTGCTTGCTTAATTTGGGCCGTCT
CGCTTCTCCCGTTTGGGACTCCCGCCTGTCCTCCCTGCCTGCGTCGTCTCGTGCGCATGA
TTCATGATTGATTTGTGGACTTTCAAGTGTTGCTCTGCTACTGCTGACAGTAGTGGGGTC
ATACAAAGATTAGGAGCTGTTTCTTTTGCTTACTGTCCTAGGGAGTCTAATAGGGTAGCT
CACAATTTAGCTAGGTTTAGTTTTGAGGCTGACAGAGTTATAGTTTGGGATGATGATCCT
CCTGATCATGTGCTTTCAGATGTAATTGCTGATGTAACTCTGTTTTGAACTCGGGCAGCA
AGTTTCAGACGCACTCTTTTCCTTACCAGGGTACCGAAGGGGACTGGAAGGTTTTTAATG
AGGCGGCTTGCTAGCTTAATATATTGTGTTTTACCCTCAAAAAAAAAAAAAAGTGTTGCT
CTGCTACTGCTGACAGTAGTGGGGTGGTAGCTAGTGGCCGGCGTTGCTGCGTCTGGTCTT
TGCCCTCAAATGTCGCGTCCTACACGGCCCACGCCCGCAAACAGCTTGCATACTTGCATT
TCCGGCAATGCGCAAACGTGCGCAATACACTATTTTTCTACTTTTGGTTCATATGTATAT
TTCGAGAAAGAAGATACTTGCAGTTGGAGTACCGTCATTTTCCGAGCTTTAATGAACTTC
ACCATTTCCCGAGTGAATTGTCATTGTCCACACTCCCTGGTTGTCCATAGCGCTGCTCGT
TCCCTCCATTCACGAATAAATGGGTAATTTTTTTGTTTAATAAAATGACCATTTAGCGAA
ATTAATGACTCATCTAACTGAAGTCTGACCGCTGAGTTTGGTGCCAATGAGGATGAAGCT
GAAATTGTGCAGGTCGGCGCCGAAGCAGGGCCAACGCCAAACCACATGACGTCGAACCTA
TGAAGCCATTTAGTGAAGAAAATCCTTGGCGCCCACCTGTACAATTTCGACTCCATTCTT
GTTGGTATCGAACCTAGGGGTCAGATTCTAAAATAATTTCGCATGGGAGCCATTACTTTT
GCTAAAGAATCAGATTTGTCAAAAAAAAAATACCACCATTATTTTAAGTAAGACTTTTAA
AATTTGACTAACTTTATAGAGTGGACTAGAAACATATATGTAACATCAAATTGGTCGGAA
AGTCCTTTTGGTTCCCGAAATGCAGTTCTTCCTGCATATTAGAAACTTTGAAAATTATAT
TAACATGTTTGAAGAAAAAGTTAAGAAAAATTCAAAAGGTAGCCAATGATGTATCCCATA
AACGTGCAAAATATCTATTCGGAATGTTTCGCATTCTAAGCTACATAAAAATGACAAAAT
CTTCTTCTTTTTTAGATTTGAAATCACTAAACTCAGGTCCACATTTTTGTAATTTTTGTG
TCGCTTAAAATATAGAACATTTCAAATTGATATTTAGCAGGTTTGAGGGATACATCATTT
ATGGAGAACCGTATGATCATAGCTGTAATAAATCATACAAGTTCTTTCTAAAGGAAAAAA
AAACTCATACTAGGATGTGAATTTTTGGCTCCTAGGTGCACCAGAACCTGTTAAAGCAAT
AAAATTTAAAATACAAAAAATGATTTTAAAAATTCTATAAATCATGTGTGTAGAGAATAT
ATGCAGGTACCTACATGTTAAGTCTGAACATAAAACATAAAAGTATGCAACCTACACAAA
AATATCAAATTTTGATGTTCATAATATAAGGATTAAGCGTATACTATTTACAGTATAACA
AAGCTTCATTTTTATTTGTTTTTGTGTAGGT
>barcode12_parameter1_contig_5
TATGCCCAGGGAATATGTATCTCATAACACGTCCCTGAATAACCACTGCGATGACCTTCG
GCAAGGCACCTATTGATCCATCACAATTAAGAGATTACCCCATGGTTATTTGTGAAGTAT
GATGAGTCCTCTCTTATCCCCTCCTTTCATAGAATAGTGCACCGCCCACGGTATGTCACT
TCCCGCCGTATGCACTATCCTACTTCTGAAGGTAGTTCCCTCGTGCGACCCTTAGGTAAA
TGTTACATGCTCGACTTCATATAACATCGCATGAGAGAGGTAACCCTGATCATAATAGAC
ATGAGCCCGGAGCTTGAACAATAACAGGAGATTTAACGGTGGGTGTTACTAGTGATCATA
TGAGAGTGAGCACCAAAAACCAACGGTCCCATACCAGAAGATGACATGCAGTACAAGCAC
AAGTGCTCGTACCAGAGGTTCCGTCGCTTGTTTCGACCATATGAGGCCCGAGAGAGGTAA
CCCTAGATCAGAATTTTTCAAACTTTGTTTCTTCTTCTTCTTCCAAACCTTCAAGAAACC
TCAAGGGATCTCTTTCCCTGCTCGTTTTTGGTTCGATTCCTTGTGCAAGAGGCTCTATGA
CATGTTTCTCGTTTGATTCGCCATTTATTTTTTTGTGAATCCACGCTCAATCCCTTGTCA
TTAGTAATTACGGTGCAAACTCATTCTTGGACTCTTTTTTTGTTGAGGTAGTACAGTAGA
TTTTTGAGGTCTAGAAGAATCATCATTTCTTAGTTCTATTGGACCAAACGTGTTCAAACT
CAATCCCAAACTACCATAACAACCTGTTTAGGATTAGCCAAGCCTACTTAAGTATTGCAT
GTCTCTAGCTGCGCGCTGTTGTCGCTATGTGATCTTGTCAATGCTAAATGAATATGCATG
TATCTCTATGGACGGTTTGCTGTCATGTCTATCGCTGTTCGCATCACATGAACCTGCCGG
CCGGAATGGATCGAAGCTAGGTGCGGTGCGCATGCTTGGAGAACTATTGCTCCACACATA
TATCCATCCATGGGAATATATGCCATCTCATCTTTTCTTTCTTTTTGTAGAATAGCTTTT
GCTTCCATTTCAGGACGGCACATTGGAACACAAATAGCCGTAGAGCTGCATCTCGTCCAC
ACAGCCGGTGGTGCTCTCCGTTGTGGTGTGGCCAGAAGGTGCCTGCCCACGCGGGTACTC
CGGCGAGCTCAACACACTGTGTGGACCGTTTTGCTTCCCTTTAGGAAAGACAAAAAGACG
GTGGATTCCGGCCAGTCGGTGTGCATTCCTCGACTGATCGATGCATTCCCCGCTTTATAT
ATTCATCTATGTTATTGCACCTTCTTGATCTGCATCATCATATAATCCAATAATAATGGT
TATGTGCCAACTTATCATTTTATAAAGCTTTTCCGCACAACATGAATTTCTATCTCTCTG
AAACTTCAGAAACATTTCAAAATCCATAAATGTATGCAAATGGTATCCAAATTAAACTTT
GACCATTCATGCGGTGTACAAATAGATAATATGAATATAGTTTATATGTTGTCAATTTTA
CACAAGATGGAAATAATTGTATTTTTTAATTTATTTCCACAAGCTACCATTCCATTGCAT
TAGACATCTGTGATTGTTTCTATTTATTTGAAAACAGAAACATGTAAAAGCACTATCCAG
CAAGGAGCTATAGGGTTCAAGTTAAACAGTCCAGAATTGATGATGCACTGTATTACTCTC
TTAATTTGCAAATAGCTAGCTAGAGACCATGCATAGAGGTGTCGGTCCATGCAAATCATA
GTCGTTGCCGACATTTTTATCCATGGAACGCTCCTTCTAATTGGGTTGGTGGAGGTTTTA
CCGACATGGTGTGGACCGGTTCAAAGGTGACTTCTCCAACGGGAGACGGGGACCTTGATG
ACTAGGTACTTTTGCTGAAATAGAATTCTCTTGGTTTCCATTTATTTCCTGGACCGGCCC
TTTGTTCTCTTTTCTTGGGTCATTCCCTGAGAGTGACACAAAAAGCTACAAATATCTAGT
TGCGTCCTTTGTGTGGACTAGCATATGCAGGCAGCGCATAAGATCATGTGGGATTCGATC
ATCCACGTACGCAAAGAAAGAATTGAACGAAATCTATGGAGTGATCGCGCATATCTATTC
ATCTCTGCCCATTAATCTTCATACCCCCTTTTACTAATGAATCCTTCAGTCGAATCTTTT
ACTTGTTAGCTATATGATCGGAATGCAGGGCAGCAGGAGACACACACCGCCTCCTAGCAC
TAGCATAGTCTTACGCAGTTGCTGCTCCGCTCCCTTCTCCCATCTAGTCTCCTCCACACA
CCCCACCGCACCAGAGCAAACAATCGTACCCTTGACCTTGAGTCCATGTCCATATCCATT
TCATGCAGCGTGTGCGGCGGTGTCGTGGGCAACTGCCTGCACCACCACCACAACATAAGC
GTGTTCC
>barcode12_parameter1_contig_6
GAAAACCTTGAGTGAGAGGTGGATATTTTGAAATAGGATAGCCTTTTGAAGAATCAAGAA
TCATCTATATTTCTTTGGGCAAAAGATGACCATATTTCATGAATCATATGCATAAATGTA
CATATTCCATTGCAATAAGTAGAACGTTGAATTGCCCACATATATATGTTCCAAAACATC
AGATAAAGGTCTGTGCTACTTGCACCCATCAACATGAAAAACTTAATATTTGCGGTGGAG
AAAATTTAGGGCCTGATATTATTCTCAATAATGGAATTGCTTTCCAACTTTCTGAGATAT
ACTACATTTTTGATGATGCTATGAATCACATGATAGTCTCACCACACAAAGCAGATATTC
CACTCACGCTGCTACCACATTGACACGGCTTCACGAAGTAGATAAGCTTTGCTTTTGTTA
AAGATAGTACAACAGTATATACATGGAGAAATCATCTTTATTATCCAAATTAAGTAGCAA
GCGTTGTATTACGATTGCATCCCTACGATATGCCAAAATAATAAAGGATATAGTTTTTAT
TCTTTACATGCATTTATATTGCTTTCGATGAACAAAGTAGATACCTAACCTCATTATATA
TACACTGCTCTCATGGTACATGCCTATTAACTCAATAAAGAGTGTTACCAAAAATATATA
GTGTACGATGTCTTTTGATCCTTTAGTTTTAAGTCGTGTTGTAGGTGATGTAATTGATGA
CTTTGATAGGCGTATACCTCTAAGGGTTATGTATAATGGAAGATCGGTTCTCAATGGAGT
TGGTATGAAACCATCTATTATCAATGACAAACCTAGAGTTGAAATAGGAGGTGTACCAAG
AATGTTTTACACTCTTGTAAGTTCAAGCCTTATAATTTATAATTGTAATTTGATCGGTTT
ATATAGTTGAAACTTGAAAACACCTATCATGCACATGAAAATGCAAAGTTTCTAACTTAT
CATACAAAGTCATCCTTCACGTTATGTTCCATTTTTGTTTGATTAGTGTTCTTTTTCAGG
TAATGGTCGATCCAGATGCTCCAAACCCGAGCAATCCTTCTTTAAAGGAATACTTGCACT
GGTAAGTTTTCAATGTTTAGAAATCATGACTATTTTTAACTTGAAACACAGCTAATGAGT
GAAGCAGAAGCCTTAGTCTGTCGCACTTAGCTTGTCTAAATCTCGAGGTATGTGTCAATT
AGTTTAAGAGAGTGTTCTATGAGGTGGTACTGAAACAGATTAAAATGCTAGCACATGCAC
GTCACATATATGTATCATGACACATATTCGAGCATATCATATGTGCATATATGATATACT
ATTTTTAGTATTGCCGACATGCAAAAGGTCAGAATTTTTTCTCCACATACGACCACAAAG
GAACAGTAATTCCGTACCAACTTGTTCTCGTCTTGGTTTTTTGCCCATCAGTCTACTCTT
CCGAATATGTCAATTCATTTGGTTTGAAGTTGCTTGATGGCTTAGTTTGAAGCTTTAAAG
TTAATTATTATTTTTTATCTTTATTTTATTTCATATATCTGTTTTTTTGAATTCGCACAG
TTTGATGGTAGTATATATTAGTAGTAAGTCTACTGTAATATACAACATAATATATGTCAA
TATATTTCCAAAGATTTGAATCACCCTAAGCAAATTTTGATCATGTCACTTTTCGCATCA
TGGTGTCAAAATGCATAAGGTTGTTTTGTGTATTGAACAAGAAAATGACGAAAAATAATT
TAACCAAAGCACTGAGATGTCAGTAAAAGATGAACAGGTTAAAATTCTGAAAAGGAAAAT
TAAATAATGATACCTTTGGATGGTCCAAAGGCTTATCTTAAGCAACCTAGTCATTTTCAA
TGCCATGCGCATACATATAGTTCTATAATGATTTAAAACTATATTCCACTTGAAGATATT
TAAATGTATAGCCGATAACTCTCACGATTAGTTGATTGAGCATCATGTTAAGTGAAAAAA
AAGCAGAAATCAAGCCTCAACATGCAAATCTTTTCAAATATCTGGATGATGTTAAGTGCA
GACGTACACGACACTCAGTTTTATTCTTCAATCTTCAATATTTTATATGAACATGGATAG
CCCAACTGTGGACTACTCGGATATGGCTTGGATTATATATATGCTTGGATTATATATGAA
TCATTAATGGAGGTTTGATGGCGTTGCAGGATGCTTGTGGATATACCAGCAAATATGGAT
GGTAGTTTCGGTAAGTCACAGTCCCAAAGAAGAGTGACATACTAATATAAGATCATAAAG
CTTAACAATATAGCATTGCTTTTCAGTTAATAATGGTGAAGTTACTACATATACTAGTTA
TAAATTTTTGGAAAAAATATATATATATTTGGTATTCATCATGAATGCACAAAAAATGAA
AGACATATGCATCAGGAACTGAACTAATGGAGTATGTGAGCCCACAGCCAACTTCAGGGA
TACACCGCATTGTATTTGTTCTATATCAGCAACTGTGCAAGGAAAGTGTGTTTGCTCCAG
ATGTTCGTCATAACTTCGACACCAGAAAGTTTGCCAGAGAACATTATCTGGGACCGCCTG
TAGCTGCATTATATTTCAACTGCCAACGTGAGAATGGATAAGGGAAAGTTCTGATAAGCC
CGTCCTCTTCATTCTTTCCGACCACGCACACCCGGCCCCGGCCAAACAGCGAATCACTCC
TCTACCGTACAGCCTATCCCTCCCCGTGGTCACTGCGCACGTGAAAAGGCGTGCTTTTGT
ATATGCCGGCGAACGACACATGCATGGCCGGCGGTCCGGACTAAGTGAAGCTAGCTGCTG
ATTCATGATCCATCGAGTCCGTAACTAGGTGAAGCTTATCTTTGCCACGTCCGATCAAAT
CGAGCAGAGTACCGTGGATTGATGGACGGGCGTCTCGCTTGTTGGCAGACATTCCCGGTG
CCGGCTTGCCGGCCGGCCGCGGCCGGGAGAGCCCCAGACGCAACGCAACCGCTGTCTAGC
ACCTTGGCCATTAGCGAGAGCTTATTACGACAGACAAATCCATGTCCATGTAGAGCTGAA
CTAGCCTAGGGGGTCAAAAGCAGGGCTTTGGTGACTGCATCCCGTCCACATGATAGATTC
AATTCTAAGAGAGAGGGGAGGAGCAAAGGTCTCCACAGAATCTATATTCCACATAGGCAG
CAGCAGCAGCGCCCAGGGTGTGCAAGCAGAACTATAGTCTAGACATGGACATGGACAACG
CGCGCCCTTCCTCTACTCAACTTTTGCGGCCTATATAAAGTGGCCACCGGCCGTTGGGCA
GTTCCAAACTCATCAGCATCATCATTCATCCAGGTAGCTCCTGCTCCAGATCAATATACA
CCCTAGCTAACTAGCTCAGCTGTGCCTGGTCATCGTCAACCTCTAGCTCCACCATACGAG
ATGGCCGGGAGGGATAGGGACCCGTTGGTGGTTGGTAGGGTTGTGGGGGATGTGCTGGAC
CCCTTCATCCGCACCACTAACCTCAGGGTGACATTCGGGAACCGGGCTGTGTCCAACGGC
TGCGAGCTCAAGCCCTCCATGGTCACCCACCAGCCCAGGGTCGAGGTCGGCGGCAATGAG
ATGAGGACCTTCTACACACTCGTACGTGTACTACTCATTGTTGCCTAATTAATATAATCT
AACACTAATTAAGATGCACCCTCGTATCGTATCGTATTTAATTTGGATACATGCTTTCAT
ATATGTGTTGGCAAATTAATCAAGCACCTTCATGCATAATATGCATGTGCTATATGATCG
ATCAATGATGCAGAGGCCGGGGTCTTTATCCTCTTTCCGGAAAAAATATATGCATATGTC
TTCTTTCTTGGAGAAAAATAAAAGGATTGCATCACTGTATGAATATGTTTGTGTTTACTC
TGCACTATGAACTATTATTGATCATGCATGGTGTACATGCGCAGGTGATGGTAGACCCCG
ACGCGCCAAGTCCAAGCGATCCCAACCTCAGAGAATACCTCCATTGGTAATTCCACGCTC
CAAATCCCTTGATTATAAACACTAGACGTACGTGTTCGATGCCACCACAGTGTAGTGTCT
GTGCTAGTGCATCTCACTGCTGACAATTGCTGCTGGTATGCGTGCACAGGTTGGTGACAG
ATATTCCTGGGACAACTGGTGCTTCCTTCGGGCAGGAGGTGATGTGCTACGAGAGCCCTC
GCCCCAACATGGGGATCCACCGCTTCGTGCTCGTGCTCTTCCAGCAGCTGGGCCGGCAGA
CGGTGTACGCGCCCGGGTGGCGCCAGAACTTCAATACCAGGGACTTCGCCGAGCTCTACA
ACCTCGGCCCGCCCGTCGCCGCCGTCTACTTCAACTGTCAGCGCGAGGCCGGCTCCGGCG
GCAGGAGGATGTATAATTGACACCACCACAACAACAACAAGGGTTCCGTTCCGTTCCGGC
AAGGGGGAGGGGAGGTTTTTAAGGGATCTGGGGCAGATCGCGGTATGTCGATACCGGGCT
GGTCTGGAGCATATCCGTTGTCGACCTGCCATTGGCCCAAGCCCAACGCGTGGGGCCCCG
GGGCCGCCCCGCCACAGGATGGCCTGCTGCGGGCCCGGATCCCGTCGACGTGTCCGCCAA
TCGTACGTCCGAATCTCCAAAATCTGCTGTCCGAATTCCTCGCGCCACAGGAACGGGGCA
ACGCTTTTTTGTTTTCGCCACAGAAAGAAAGGGCTTTTCTTTTCTTTTTCTCAGAGGCGA
TTTATTCCCTCTTGTGCTTTTTTTTATGTTGGTGTGACGGCGGCGCGCGCGGGATGAATG
GGGAAATGCTACTAGGTCAAGTCTGGTGCGGGCTGCGACAGTAGGAGGCTGCCTTTGCTT
GCTTAATTTGGGCCGTCTCGCTTCTCCCGTTTGGGACTGCCGCCTGTCCTGCCTTCCTGC
GTCGTCTCGTGCGCATGATTGATTTCTGGACTTTCAAGTGTTGCTCTGCTACTGCTGACA
CTAGTGGGGTGGTAGCTAGTGGCCGGCGTTGCCGCGTCTGGTCTTTGCCCTCAAATGTCG
CGTCCCTACTACACGGCCCACGCCCACGAGCGGCTTGCATTTCCGGCAATGCGCTGCGTC
AGTTGAGAACGTGACTATTTTTCTACTCTTGGTTCATCTGTGTAGTATTTGGAGAAAGGA
GATACTTGCAGTTGGAGTAGTACTGTCATTTTCCGAGATTTAATGAACTTCACCATTTCC
CGAGTGAATTGTCCGATCGTGTGGTTGTCCACAGTCCCTGGTTGTCCATAGAGCTGCTCG
TTCCCTCCATTCACGAATTAATGCGTAACTTTTTTTGTTTTGATAAATTGCCTGTTTAGC
GAAATTTAATGGCTCATCTAACTGAAGTCTGACCGCTGAGTTTGGTGCCAACGAGGATGA
AGCTGAAGTTGTGCAGGTCGGCGCAGAAGCAGGGTCAACGCCAAACCACATGGCGTCGAA
CCTACGAAGACATAGTGACGAAAATCCTTGGTCATTACTTGTTGGTATCGAACCTAGGAG
GCGGATTCATAAATAATTTCGCAAGGGAGCCATTATTTTTACTAAAGAATCAGAGTTGTC
AAAAATTTCAATAAATATACCACCATTATTTTAAGTCAGACTTTTAAAATTTGACTAACT
TTATAGAGTGGAGTAGAAACATATATAACATCAAATCGGTCGGAAAGTCCTTTTGGTTCC
CGAAATGCAGTGCTTCCTGCATATTAAAAACTTTGAAAATTATATTAACATGTTTGAGAA
AATGTTATTTTTTTCTCTAAGTATCCAATGATGTATCCCACAAACGTGCAAAAATCTACT
CGGAATGTTTCGCATTCTAAGCTACACACAAAAATGACAAAACCTAAATAAAATGGAGAT
TGGAAATCACTAAACTCATATCCTCATTTTTGTTATTTTTGCGCCGCTTAAAATATAGAA
CATTTTAATTGATATTTTGCAGGTTTGATGGATACATCATTTATATAGAACCGTATGAAT
ATAGCTGTAATAACTCATACAAATTCTTTCTGAAGGAAAAAAATAACTCATACTCGGATG
TGAATTTTTGGCTCCTACATGCACCAGAACCTGCTAAAGCAATAAAATTTAAAATACTAA
AATTATTTTTTAAAAATTCTATAAATCATGTGTGTAGAGAATATATGCAGGTACCTACAT
GTTAAGTTTCAACATAAAACATAAAAGTATGCAACCTACACAAAAATATCAAATTGTGAT
GTTCATAATATAAGGATTAAGCGTATACTATTTATAGTATAACAAAGCTTCTTTTTTATT
TGTTTTTGTGTAGGTCACATGCGG
>barcode01_parameter2_contig_1
TGTGGTGGTGTCAATTATACATCCTCCTGCCGCCGGAGCCGGCCTCGCGCTGACAGTTGA
AGTAGACGGCGGCGACGGGCGGGCCGAGGTTGTAGAGCTCGGCGAAGTCCCTGGTATTGA
AGTTCTGGCGCCACCCGGGCGCGTACACCGTCTGCCGGCCCAGCTGCTGGAAGAGCACGA
GCACGAAGCGGTGGATCCCCATGTTGGGGCGAGGGCTCTCGTAGCACATCACCTCCTGCC
CGAAGGAAGCACCAGTTGTCCCAGGAATATCTGTCACCAACCTGTGCACGCATACCAGCA
GCAATTGTCAGCAGTGAGATGCACTAGCACAGACACTACACTGTGGTGGCATCGAACACG
TACGTCTAGTGTTTATAATCAAGGGATTTGGAGCGTGGAATTACCAATGGAGGTATTCTC
TGAGGTTGGGATCGCTTGGACTTGGCGCGTCGGGGTCTACCATCACCTGCGCATGTACAC
CATGCATGATCAATAATAGTTCATAGTGCAGAGTAAACACAAACATATTCATACAGTGAT
GCAATCCTTTTATTTTTCTCCAAGAAAGAAGACATATGCATATATTTTTTTCGGAAAGAG
GATAAAGACCCCGGCCTCTGCATCATTGATCGATCATATAGCACATGCATATTATGCATG
AAGGTGCTTGATTAATTTGCCAACACATATATGAAAGCATGTATCCAAATTAAATACGAT
ACGATACGAGGGTGCATCTTAATTAGTGTTAGATTATATTAATTAGGCAACAATGAGTAG
TACACGTACGAGTGTGTAGAAGGTCCTCATCTCATTGCCGCCGACCTCGACCCTGGGCTG
GTGGGTGACCATGGAGGGCTTGAGCTCGCAGCCGTTGGACACAGCCCGGTTCCCGAATGT
CACCCTGAGGTTAGTGGTGCGGATGAAGGGGTCCAGCACATCCCCCACAACCCTACCAAC
CACCAACGGGTCCCTATCCCTCCCGGCCATCTCGTATGGTGGAGCTAGAGGTTGACGATG
ACCAGGCACAGCTGAGCTAGTTAGCTAGGGTGTATATTGATCTGGAGCAGGAGCTACCTG
GATGAATGATGATGCTGATGAGTTTGGAACTGCCCAACGGCCGGTGGCCACTTTATATAG
GCCGCAAAAGTTGAGTAGAGGAAGGGCGCGCGTTGTCCATGTCCATGTCTAGACTATAGT
TCTGCTTGCACACCCTGGGCGCTGCTGCTGCTGCCTATGTGGAATATAGATTCTGTGGAG
ACCTTTGCTCCTCCCCCTCTCTCTTAGAATTGAATCTATCATGTGGACGGGATGCAGTCA
CCAAAGCCCTGCTTTTGACCCCCTAGGCTAGTTCAGCTCTACATGGACATGGATTTGTCT
GTCGTAATAAGCTCTCGCTAATGGCCAAGGTGCTAGACAGCGGTTGCGTTGCGTCTGGGG
CTCTCCCGGCCGCGGCCGGCCGGCAAGCCGGCACCGGGAATGTCTGCCAACAAGCGAGAC
GCCCGTCCATCAATCCACGGTACTCTGCTCGATTTGATCGGACGTGGCAAAGATAAGCTT
CACCTAGTTACGGACTCGATGGATCATGAATCAGCAGCTAGCTTCACTTAGTCCGGACCG
CCGGCCATGCATGTGTCGTTCGCCGGCATATACAAAAGCACGCCTTTTCACGTGCGCAGT
GACCACGGGGAGGGATAGGCTGTACGGTAGAGGAGTGATTCGCTGTTTGGCCGGGGCCGG
GTGTGCGTGGTCGGAAAGAATGAAGAGGACGGGCTTATCAGAACTTTCCCTTACCCATTC
TCACGTTGGCAGTTGAAATATAATGCAGCTACAGGCGGTCCCAGATAATGTTCTCTGGCA
AACTTTCTGGTGTCGAAGTTATGACGAACATCTGGAGCAAACACACTTTCCTTGCACAGT
TGCTGATATAGAACAAATACAATGCGGTGTATCCCTGAAGTTGGCTGTGGGCTCACATAC
TCCATTAGTTCAGTTCCTGATGCATATGTCTTTCATTTTTTGTGCATTCATGATGAATAC
CAAATATATATATATTTTTTCCAAAAATTTATAACTAGTATATGTAGTAACTTCACCATT
ATTAACTGAAAAGCAATGCTATATTGTTAAGCTTTATGATCTTATATTAGTATGTCACTC
TTCTTTGGGACTGTGACTTACCGAAACTACCATCCATATTTGCTGGTATATCCACAAGCA
TCCTGCAACGCCATCAAACCTCCATTAATGATTCATATATAATCCAAGCATATATATAAT
CCAAGCCATATCCGAGTAGTCCACAGTTGGGCTATCCATGTTCATATAAAATATTGAAGA
TTGAAGAATAAAACTGAGTGTCGTGTACGTCTGCACTTAACATCATCCAGATATTTGAAA
AGATTTGCATGTTGAGGCTTGATTTCTGCTTTTTTTTCACTTAACATGATGCTCAATCAA
CTAATCGTGAGAGTTATCGGCTATACATTTAAATATCTTCAAGTGGAATATAGTTTTAAA
TCATTATAGAACTATATGTATGCGCATGGCATTGAAAATGACTAGGTTGCTTAAGATAAG
CCTTTGGACCATCCAAAGGTATCATTATTTAATTTTCCTTTTCAGAATTTTAACCTGTTC
ATCTTTTACTGACATCTCAGTGCTTTGGTTAAATTATTTTTCGTCATTTTCTTGTTCAAT
ACACAAAACAACCTTATGCATTTTGACACCATGATGCGAAAAGTGACATGATCAAAATTT
GCTTAGGGTGATTCAAATCTTTGGAAATATATTGACATATATTATGTTGTATATTACAGT
AGACTTACTACTAATATATACTACCATCAAACTGTGCGAATTCAAAAAAACAGATATATG
AAATAAAATAAAGATAAAAAATAATAATTAACTTTAAAGCTTCAAACTAAGCCATCAAGC
AACTTCAAACCAAATGAATTGACATATTCGGAAGAGTAGACTGATGGGCAAAAAACCAAG
ACGAGAACAAGTTGGTACGGAATTACTGTTCCTTTGTGGTCGTATGTGGAGAAAAAATTC
TGACCTTTTGCATGTCGGCAATACTAAAAATAGTATATCATATATGCACATATGATATGC
TCGAATATGTGTCATGATACATATATGTGACGTGCATGTGCTAGCATTTTAATCTGTTTC
AGTACCACCTCATAGAACACTCTCTTAAACTAATTGACACATACCTCGAGATTTAGACAA
GCTAAGTGCGACAGACTAAGGCTTCTGCTTCACTCATTAGCTGTGTTTCAAGTTAAAAAT
AGTCATGATTTCTAAACATTGAAAACTTACCAGTGCAAGTATTCCTTTAAAGAAGGATTG
CTCGGGTTTGGAGCATCTGGATCGACCATTACCTGAAAAAGAACACTAATCAAACAAAAA
TGGAACATAACGTGAAGGATGACTTTGTATGATAAGTTAGAAACTTTGCATTTTCATGTG
CATGATAGGTGTTTTCAAGTTTCAACTATATAAACCGATCAAATTACAATTATAAATTAT
AAGGCTTGAACTTACAAGAGTGTAAAACATTCTTGGTACACCTCCTATTTCAACTCTAGG
TTTGTCATTGATAATAGATGGTTTCATACCAACTCCATTGAGAACCGATCTTCCATTATA
CATAACCCTTAGAGGTATACGCCTATCAAAGTCATCAATTACATCACCTACAACACGACT
TAAAACTAAAGGATCAAAAGACATCGTACACTATATATTTTTGGTAACACTCTTTATTGA
GTTAATAGGCATGTACCATGAGAGCAGTGTATATATAATGAGGTTAGGTATCTACTTTGT
TCATCGAAAGCAATATAAATGCATGTAAAGAATAAAAACTATATCCTTTATTATTTTGGC
ATATCGTAGGGATGCAATCGTAATACAACGCTTGCTACTTAATTTGGATAATAAAGATGA
TTTCTCCATGTATATACTGTTGTACTATCTTTAACAAAAGCAAAGCTTATCTACTTCGTG
AAGCCGTGTCAATGTGGTAGCAGCGTGAGTGGAATATCTGCTTTGTGTGGTGAGACTATC
ATGTGATTCATAGCATCATCAAAAATGTAGTATATCTCAGAAAGTTGGAAAGCAATTCCA
TTATTGAGAATAATATCAGGCCCTAAATTTTCTCCACCGCAAATATTAAGTTTTTCATGT
TGATGGGTGCAAGTAGCACAGACCTTTATCTGATGTTTTGGAACATATATATGTGGGCAA
TTCAACGTTCTACTTATTGCAATGGAATATGTACATTTATGCATATGATTCATGAAATAT
GGTCATCTTTTGCCCAAAGAAATATAGATGATTCTTGATTCTTCAAAA
>barcode01_parameter2_contig_2
CAACAACAAGGGTTCCGTTCCGGCAAGGGGGGAGGGAGGTTTTTAAGGGATCTGGGGCAG
ATCGCGGTATGTCGATACCGGACTGGTCTGGAGCATATCCGTTGTCGACCTGCCATTGGC
CCAAGCCCACGCCGTGGGGCCCCGGGGCCGCCCCGCCACAGGATGGCCTGCTGCGAGCCC
GGATCCCGTCGACGTGTCCACCAATCGTACGTCCGAATCTCCAAATTCTGCTGTCCGAAT
TCCTCGCACCCCCGTATCCATTGCTCGCGCCACAGGAACGGAGCAGCGCTTTTTTTGTTT
TCTCGAAAGAGAGAAGGGGCTTTTCTTTTGTTTTTCTCAGAGGCAATTTATTCGCCTCTT
GTGCTTATTTTGTTTTTTTTTAGTAGAACGTGCTTTTTTTTTTTTTTTGTTGTGACGGCG
GCGCGGGACGAATGGGGAAATGCTAGGTCAAGTCTGGTGCGGGTGGGTCTGGTCATGGCG
TAGGGGCGTACGGGCTGCGACAGTAGGAGGCTGCTTGCTTAATTTGGGCCGTCTCGCTTC
TCCCGTTTGGGACTCCCGCCTGTCCTCCCTGCCTGCGTCGTCTAGTGCGCATGATTCATG
ATTGATTTGTGGACTTTCAAGTGTTGCTCTGCTACTGCTGACAGTAGTGGGGTGGTAGCT
AGTGGCCGGCGTTGCTGCGTCTGGTCTTTGCCCTCAAATGTCGCGTCCTACACGGCCCAC
GCCCGCAAACAGCTTGCATACTTGCATTTCCGGCAATGCGCAAACGTGCGCAATACACTA
TTTTTCTACTTTTGGTTCATATGTGTATTTCGAGAAAGAAGATAGTACTTGAAGTTGGAG
TACCGTCATTTTCCGAGCTTTAATGAACTTCACCATTTCCCGAGTGAATTGTCATTGTCC
ACACTCCCTGGTTGTCCATAGCGCTGCTCGTTCCCTCCATTCACGAATAAATGGGTAATT
TTTTTTGTTTAATGAACTGACCATTTAGCGAAATTAATGACTCATCTAACTGAAGTCTGA
CTGCTGAGTTTGGTGCCAATGAGGATGAAGCTGAAATTTTGCAGGTCGGCGCCGAAGCAG
GGCCAACGCCAAACCACATGACGTCGAACCTATGAAGCCATTTAGTGAAGAAAATCCTTG
GCGCCCACCTGTACAATTTCGGCTCCATTCTTGTTGGTATCGAACCTAGGGGTCAGATTC
TAATAAAATTTCGCATGGGAGCCATTACTTTTGCTAAAGAATCAGATTTGTCAAAAAAAA
TACCACCATTATTTTAAGTAAGACTTTTAAATTTTGACTAACTTTATAGAGTGGAGTAGA
AACATATATAACATCAAATTGGTCGGAAAGTCCTTTTGGTCCCCGAAATGGAGTGCTTCA
TGCATATTAAAAACTTTGAAAATTATATTAACATGTTTGAAGAAAAAGTTAAGAAAAATT
CAAAAGGTAGCCAATGATGTATCCCATAAACGTGCAAAATATCTATTCGGAATGTTTCGC
ATTCTAAGCTACACAAAAATGACAAAATCATCTTTTTTTAGATTTGAAATCACCGAACTC
AAGTCCACATTTTTGTAATTTTTGTGTCGCTTAAAATATAGAACATTTCAAATTGATATT
TAGCAGGTTTGAGGGATACATCATTTATGGAGAACCGTATGAATATAGCTGTAATAAATC
ATACAAGTTCTTTCTAAAGGAAAAAAAAACTCATACTAGGATGTGAATTTTTGGCTCCTA
GGTGCACCAGAACCTTTTAAAGCAATAAAATTTAAAATACTAAAAATTATTTTAAAAATT
CTATAAATCATGTGTGTAGAGAATATATGCAGGTACCTACATGTTAAGTTTGAACATAAA
ACATAAAAGTATGCAACCTACACAAAAATATCAAATTGTGATGTTCATAATATAAGGATT
AAGCGTATACTATTTACAGTATAACAAAGCTTCATTTTTATTTGTTTTTGTGTAGGTCAC
ATGCGGT
>barcode01_parameter2_contig_4
CCAAGGCCACAGCGTGGGAACGTGGCTCCCACCGCCGGCGGACCACCACAACGTCCAGAA
CACCAGGCCGCCGTCGACGTTTCATGGCCTGCAGTACCCACCGCATGGACACCAAGCAGC
AGCTGGGCTGATCACGTTCCAGGTCGACGCCGGCAGCCGACACATGCCACCGGCTACACC
ACCCATCGCCGTGAGTGATGCCTAATTAATTCTACATCATCGATGGCCGGGGTAGACCTG
TGGTTAATTAATGGCTTTTGCTCTTCTTCTGCTAATACTTTGATCACCCTTCCTACCTAG
CTACTCGTCATACTTGTGTGAGTGTATGCTGCTAGCTGACGGATGGATTCTCCTGAGAAA
AATTAATCGGGAGTCAACAGACAAATTAGTTCCAAGTAAGGTAGCTAACAACGCATTCTC
CTCAGGAGTCCATCAGCAGGACTGAGACACGGCCGGAGCAATAAAAATTTAAACAAACAC
ATACGTACTTATATTTTCTCAAAACAGAACATATGTATGGCAGATTGACAGTACCTTCAG
AACTGTTCGTTTCGGGTATCAACTGTATCGTCGGGGATAAAATCAGTCAGTTATCGTTAA
TCTGAATGTTTTTTTTTAGATTTTTATAGTGAATTTAATGTTTGAACTACACAATATATC
AATATCTAAATTGGCGAGGAAAAGACGTGTAAACTCAGCTCGAAAGAAGACTTAATTATA
AGCTAGCAAATTATATGACAACAACAAATCCTTTGTAATTTCACCTTTTCTTTCATGCAC
CAGGCGTCTAGTCCAGGTAAATATTCCTTGCCAAATTTAGTCAAAACGAATACATATCAA
TGAGATGGATGTATCCTCTCATTTCATGTGGTCAACTCTCAGTTTGGATTTGATTTTGTG
CATCAATATCGATACAGATCAATCAGGGCATGCCTCCTTTTTGAAAAAAAAACTTGGAGA
ATATTGATTTTCTCTCTCTAGACTTATCTCCTCTAACAAATCATCAATTTCAGTTTGATC
TTGAACCTTGCATGTAGTCCGTACATCCAATGAGCGTGAAACAAGATGGCTAGTTGTGCA
AAACCCAACTAATTCAGTTGATCAGGCTTTACATACATATAATCAAGTTGACCACAGAAC
TAATGACACTACCACAGAACATGAATGGTTATATATATAGCCAGTTGAAACGTATCGTTT
CAGACGGTCTTGGACTTTTGGTCGCTGACCTTTGTAACTGATCGTGGGATAGGAGGCTAA
GGCTAACCGTTATTTCATGAGACAGGTCAAAACTAGTAATATAATTGGTTAGGGACTAAC
TAAATACCTTCATGAAACAATGATCGTTCACTATGCACAATTAATTTGTCTCATATGATT
TTTTTTTGATATGTTCAGATGCCATTATGTGGGAGCACACGCACTAACACCGCAGGAAGT
GAGGTGATAATGGCTATCGATGGAGACATGATGATGGTGGCGGCGCATCATCCAACGGTG
CACGAGAGACGTGCAAAGGTGATGAGGTATAGGGAGAAGAGGAAGAGACGGAGGTACGAG
AAGCAGATCCGATATGAGTCCAGAAAAGCTTACGCCCAGTTGAGGCCACGGGTCAAAGGC
CGCTTCGCCAAGGTGCATGAAGAAGCCACTGTGCCATTGTCACCACCACCATCGACCTAT
GATCCCAGTAAATTAGACCTCGGATGGTTCCATCCATAACATGTGATACAAGCTAGCTAT
AACTGTCCCATACATATTTCTAGCTTATCCTCCAATGAATAGTGTTCAT
>barcode01_parameter2_contig_5
GGAAAAGGCTCAGTGTGGGAATATGTATCTCATAACACGTCCCTGAATAACCACTGCGAT
GACCTTCGGCAAGGCACCTATTGATCCATCACAATTAAGAGATTACCCCATGGTTATTTG
TGAAGTATGATGAGTCCTCTCTTATCCCCTCCTTTCATAGAATAGTGCACCGCCCACGGT
ATGTCACTTCCCGCCGTATGCACTATCCTACTTCTGAAGGTAGTTCCCTCGTGCGACCCT
TAGGTAAATGTTACATGCTCGACTTCATATAACATCGCATGAGAGAGGTAACCCTGATCA
TAATAGACATGAGCCCGGAGCTTGAACAATAACAGGAGATTTAACGGTGGGTGTTACTAG
TGATCATATGAGAGTGAGCACCAAAAACCAACGGTCCCATACCAGAAGATGACATGCAGT
ACAAGCACAAGTGCTCGTACCAGAGGTTCCGTCGCTTGTTTCGACCATATGAGGCCCGAG
AGAGGTAACCCTAGATCAGAATTTTTCAAACTTTGTTTCTTCTTCTTCTTCCAAACCTTC
AAGAAACCTCAAGGGATCTCTTTCCCTGCTCGTTTTTGGTTCGATTCCTTGTGCAAGAGG
CTCTATGACATGTTTCTCGTTTGATTCGCCATTTATTTTTTTGTGAATCCACGCTCAATC
CCTTGTCATTAGTAATTACGGTGCAAACTCATTCTTGGACTCTTTTTTTGTTGAGGTAGT
ACAGTAGATTTTTGAGGTCTAGAAGAATCATCATTTCTTAGTTCTATTGGACCAAACGTG
TTCAAACTCAATCCCAAACTACCATAACAACCTGTTTAGGATTAGCCAAGCCTACTTAAG
TATTGCATGTCTCTAGCTGCGCGCTGTTGTCGCTATGTGATCTTGTCAATGCTAAATGAA
TATGCATGTATCTCTATGGACGGTTTGCTGTCATGTCTATCGCTGTTCGCATCACATGAA
CCTGCCGGCCGGAATGGATCGAAGCTAGGTGCGGTGCGCATGCTTGGAGAACTATTGCTC
CACACATATATCCATCCATGGGAATATATGCCATCTCATCTTTTCTTTCTTTTTGTAGAA
TAGCTTTTGCTTCCATTTCAGGACGGCACATTGGAACACAAATAGCCGTAGAGCTGCATC
TCGTCCACACAGCCGGTGGTGCTCTCCGTTGTGGTGTGGCCAGAAGGTGCCTGCCCACGC
GGGTACTCCGGCGAGCTCAACACACTGTGTGGACCGTTTTGCTTCCCTTTAGGAAAGACA
AAAAGACGGTGGATTCCGGCCAGTCGGTGTGCATTCCTCGACTGATCGATGCATTCCCCG
CTTTATATATTCATCTATGTTATTGCACCTTCTTGATCTGCATCATCATATAATCCAATA
ATAATGGTTATGTGCCAACTTATCATTTTATAAAGCTTTTCCGCACAACATGAATTTCTA
TCTCTCTGAAACTTCAGAAACATTTCAAAATCCATAAATGTATGCAAATGGTATCCAAAT
TAAACTTTGACCATTCATGCGGTGTACAAATAGATAATATGAATATAGTTTATATGTTGT
CAATTTTACACAAGATGGAAATAATTGTATTTTTTAATTTATTTCCACAAGCTACCATTC
CATTGCATTAGACATCTGTGATTGTTTCTATTTATTTGAAAACAGAAACATGTAAAAGCA
CTATCCAGCAAGGAGCTATAGGGTTCAAGTTAAACAGTCCAGAATTGATGATGCACTGTA
TTACTCTCTTAATTTGCAAATAGCTAGCTAGAGACCATGCATAGAGGTGTCGGTCCATGC
AAATCATAGTCGTTGCCGACATTTTTATCCATGGAACGCTCCTTCTAATTGGGTTGGTGG
AGGTTTTACCGACATGGTGTGGACCGGTTCAAAGGTGACTTCTCCAACGGGAGACGGGGA
CCTTGATGACTAGGTACTTTTGCTGAAATAGAATTCTCTTGGTTTCCATTTATTTCCTGG
ACCGGCCCTTTGTTCTCTTTTCTTGGGTCATTCCCTGAGAGTGACACAAAAAGCTACAAA
TATCTAGTTGCGTCCTTTGTGTGGACTAGCATATGCAGGCAGCGCATAAGATCATGTGGG
ATTCGATCATCCACGTACGCAAAGAAAGAATTGAACGAAATCTATGGAGTGATCGCGCAT
ATCTATTCATCTCTGCCCATTAATCTTCATACCCCCTTTTACTAATGAATCCTTCAGTCG
AATCTTTTACTTGTTAGCTATATGATCGGAATGCAGGGCAGCAGGAGACACACACCGCCT
CCTAGCACTAGCATAGTCTTACGCAGTTGCTGCTCCGCTCCCTTCTCCCATCTAGTCTCC
TCCACACACCCCACCGCACCAGAGCAAACAATCGTACCCTTGACCTTGAGTCCATGTCCA
TATCCATTTCATGCAGCGTGTGCGGCGGTGTCGTGGGCAACTGCCTGCACCACCACCACA
A
>barcode01_parameter2_contig_6
GATACAGCACTACCATACCGGATACAATTGCCTGTACTCTGTAGTACCCAGTCTCTACTC
CCCTTCAGAACTGCCTGGCCTAAACCTTCTTCCTCCTGATCCACCTTCCCTTTGACAGTT
GAAATATGAGGCAGCCACAATGTTGAGGTGGTACTGACGTGCAAAGTTCCTGCAACTGAA
GTTCTGTCGCATGTCTGGTGCAAAAACTGTCCCCCTACCTAGTTGCTGGAGCAGCACAAA
TACCATCCTGTGTATACCTGATCTTGGTTCTGGTCTTTCATAAACCACGAGTTCTTGGCC
TGCAATAGCACCCTCCGTTTAATTAGTCAAGAATTTAAAGAGGGAAGAAACATTTACTCA
GCTATCTGCAACTTAGTTTGCTCTCTTCAATTTTAGGCAAATAGGAGTCTTGTCATATCA
TCTTCATGTACATGCACAATCTTTGTTCTGTTGTGTATGTTAGTTGCAAGCAAAACAATA
TGGCAAAACTCTTTAAAGCCAACATATGATCGAACAATAATTCGATTCCATAAATTTTGT
TTTTGTACATGTGAAAAATATGTTAAGTACAAATAATAACTAGGAAAATGTTATGTTTAC
ACTTATTTTAAGAGTCCTTGTTTCTTTACGCTGTACAATGGCCTTGTCTTAAAGTTGGCC
ATTCATTTACAAAACAGATGCATGTCATTTTACGTTGTTCATTGTTATTCTTTGTTTAGG
TTTAACATATCCCAGGGTTAACTATGAGCTAAACTGAAATTAACGTGTATTGAGTCTGTT
AATTCTATGTTGTCAACAAGTTAGTAAATGAGATTACCTAGGAGGAACTAGGTAATTTTT
CTTTGATAGAGAATTAGGCACCCAAATTCAAGCTGAAGTCAACAGGTTTGACTGAGAGAA
CTTAACATGGCTTAATTTCCGCATCCACAAAATTCAGTTTAATAATAAATCACATGGAAC
AAATTGGTGTGCTTGATATCATACCAAAGTTGACACCAGTTGTTCCAGGGATGTCTGCCA
CCATCCTGCACAGTAGTAGAGGCATATCATAATGAGAGCAAAAATAAATAGAAAGCATAT
ATCAAAAGTGTCTGGGCAGAACACAAATGGGTGGAGATGTTGGGGAGAATAAGAACATGT
TGCATTTGATTTACCAGTGCAAGTACTCCCTTAGTGACGGATGACTTGGGCTTGGGGCGT
CTGGATCCACTAGTATCTTCAAAGGAAAAGATAACCTCAAACAAGTTAACATATGATTTG
TTTCAGTTTGCTAGGAATAAAATAATCATCTATGATTCTGCTACTATGGGATTTCTTCAC
GATTATACTAGTGAACCATGTAAAACAGTTCAATCACTGAAGGATTAGCGTGTACTGTCC
ACTACTACAACTAAAAGCTTACCAGGGTGTAGAGAACTCTCATGTCATTGCCGCCGATAT
CAACTCGCGGCTTGCTTACGACTGCAGATGGCCTTAGCTCAGCACCTGCGAGAACTAGCC
TATTGTTGTAGGCTATTCTGAGTGGAACAGTTGATGTAAATGGATCCAACACATCCTGTA
TAACATGGGCCACTACCAAGGGTTCCGCTGCCGACATATACTGGAGGAGGACTACCAGTT
GGCAGCCTTATCTGTTATTTTGTTAACCTATCTCTCTACGGACCTGAAGAAACTGTGGCG
ATGCATGAACTACTTGTATTGCGCGATGAGGGTTGTCTTATTCACCTTTCAAAAGTTTTG
ATACTAGCACCATGTCATGCGTCACTGGTATACACATGACGTCCTTGATATTTGTCGATT
ACATCCTGAAATTTATGGAATAGTGAAGCTGTAGATATTTCAATGTGCATGCTTTTGCCA
TCCGATTATTTGCGTTGTTGGGGTGTACCGGAACAAGCCATGGGAAGTTGTTAGCTCAAT
CAGCTGCTCCTTTGGTCACAACCTCTTCAGAAAAAAATGGTATGTGCAATATTTCTGAAC
CAAACGATATGGTGGTGCTTGACATGTAGGTGTGCTTAATGTGCCTGGGTTCCTCAATGG
CTCAATCCAACTGCATGTTTATAGGGGTATGAAGTATTTTATCTTGTACATTTTGGCATG
TCACGTACTTGCACAGCATTAACAAATATTTTTCCCTTCTGGAAACTCATGGTTTTTATA
GCTTAGGGTCATTATTTCATTCAAATTCAGGGATTATAGGAATGTAATAGTGGAAATAGA
AAACATATAGTTGCAACCCACAGTTCCACTCTGGCGAGGAGCCTGGCCACATTAGCATTG
TTTACAAGGTGAATTGTTTCTACTGGAACCTGCCAAGTTGCAGAGATACTCTATGTTAGA
ACATGGTCATCATTCTTCTGTTCTCGCTGAAAACATGAGCTGCAGGCATCTTCTTGAAGC
CATTGCTATGCTCTGTGCAAACTTTAACAAAGATCTAAGGTAGTATATCCATACTATCTT
TTTCGTCTTAGGACTTTGCTACCTCTATTATTTAACATATAATAGAACGTATTACAACAT
TGATTTCTCTTTTGTTGGCTTGATTCTTAACCTTGCCTTAGAAACAGTAATGCAACACAG
CAGACCATCGTGTGCTTTAGTAAAAAAAATTTTTTGCCAGTTTTTTTGTAGTACCGTTCA
GTTTTTATTTGATAGGCTATCCTATCTGTACATGAGGATACAAGCTTGGGCTAGCTGATT
GGGCCAACCCAACAACCCATCTAATTGTTTGCTATGTGCACAAAGTAAACTGTCTGTTTA
GTGGAAGTAATAACCATTAATTTGATAAAGCGGGCCGTGTGTTGGTCCACACTTGCATCC
CTATC
>barcode01_parameter2_contig_7
TGCATTGCTTCAGGATTGTGTGGGTCGATTGGCTCCGCTTTGTGGAAAGGCGAAAAGGTG
GGGGATTCCGGCCGGCGCGTGGCAGGGAAGAGCCTGCTTTATTCATTTTGTACCCTCCTC
ATCTATCTGACACAGCTCCTTTCATTGTGCTCCACATATAAGATAGATCCTGAAAATGAC
TTCATCATTTTATGCCAATAAGATATTGACTTCTGGATCGAAGAGGAACACACAGCCCAG
GATCCATCGGGCTGCCAATGGCCATCAAGATACATATACGGCCCTAAAACATGATAAACT
GAGCATTTTGTCGGTACGTGGCCATGAGTGTCCCATAGACATCATCCTTGTAACAAAAAC
AAAAATTTGCAGTTTGATTCAGTATTTATTTGAAGTATATTTTAGGACCCTTGAAACAAT
GAACCCTAACTCTATTTTGGAACCCTCGATTCAAATATATATACATGCAAAAATTTATTG
AGGAATTACCATTTGTGTCCTTCAAGAAAATGAGAAAAAACAAATTATCAATGTGCCATT
TTATTTTGCCATCGAACATATGGTTTCATATCACCCGTCGATTTTTTTCGCCAAGTTATC
ATTTTTTTTCCATAGAGTTTTTTGGGTGTATCTTTGAAGACACGACCACCTTCCAAACCT
TAGCCATATTTTAGTGTGTTTTTTCATCTTTGATGATTTAGGATGAAAATGTAAACGTTG
ACCATTTATGTGTCCCACAAACAGATTAGAAAAATCGAAGTTATCTCTTGTCACCTTTGC
ACAAGACTGAATAATCATGCTCATATCTTTGTTTGATTTTTTGCAAGTAATCATCTCATC
GCCTTCCATACATCTATGATTCTTTCTATTCATTTTGAATCAAGAAATGTAAAATCACTA
TCCAAAATATAACTAGGGCTTCTAGTTAAACACAGTATTATAAGTTTACAGTTTAACTGG
GATGCTTCATAATACTTGGTATTCTAAATTCTGTATAGCTTGCTAGGGGTCTTGGCCAAG
ATGGCTCCCAGTTGACATCACCGAGTCTTCCATGCAATCAGCGTTGCCCACATTTTATTT
AGCGGAAAGACTACCAAAAGCTTCATGGACACCACTATCTTTCCTCGTATTCTCCTTGTT
CTCCACCTACAACACTCACCACACAACACTCATTTGTCCCCATCCACGACTCCCTCCTAA
TTGATTCACCGCCAACTTGTCGACACATCAGATGCTTGTGTAGTACCTCCATATACTCTC
AGCATTCTTTGACATATCTGCCTCTACAAAAGGGAGGCCACGACAGACCTAGCAAGCATT
GTTGACATGAAGACGAGCATATAGATCTTCCTAACTTTAAGCGACATGTTCATATCGTAA
TATTAGTATGCACTTAGAGTTTTTAAAAATGCATATGCGAATGATGTTGTGTTTTTGGAG
AATTTACAAAAATTGTTTCAAACTTTTTGGTAGTCCCCGTAAAATGGTATCCATTTAATT
TGAAAGTTCACCAAAAGCGGGTCAAATTTACACAAAAAAATCTAAATTATTGGTTTATCT
TCAATTTTATTACAAACACACTACAAAACCAGACGCTCACAGGAGTGCCGTCTCCCACTA
AAATAAAATTCCACCTTTATAAGATACCAAAGCGTCAAATCTAGGGTTAGATCGAAAGTG
ACCACTCTAACGATTGAACATTAACTTGCATTTTCCTTTGGCCATGTGCATACACACGAA
TCTTCTCTTACCGCTTTTTTTGCCCCTATTTAGAATTGTCATGGTTTCCATTTATTTCCC
GGCCCAGTCCGGCTCTGGCTATAGCTTGTTATCTTTTCTCGGATCATTCCCTGAGAGTGA
CACGCAAAAGCTACAAATATCTAGTTATGTCTTTTGTGTGGACTAGCAGGCATGCGGTGC
ATAAGATCATGTGGGATTCGATCCCGACAAGCAATACAAAAAAATTTGGCCCGGGATCAT
CCACGTAGGCACGCAAGAAATCCATCCATGGATATCTATTCCTCCCCGCTCATTAATCCT
TGGATCAGCCTTTTACTAATCCTACGATCGAATCTTTGTCTTGCTTGCTATAAGCAGGAG
GGGAGACAGCCCTAGCTCGCAGGCGCAGTTGCAGTTGCTCCTCTCTACTCCCTGAACTTC
CTCTCCTCCACACACCACACCAGAAACAAAGAAACAAACACTTGACCTCAATTTCCTCAG
CTAGGCTAGCTACTCTCGATCGTCCATGTCTATGTCATGCGGCGTGTGCGGCGGCGTAGC
CAACTGCCTGCACCACCACATCATCGACCACGCCCCCATGTTCCCTGTTCTTCGTCACGA
GCCACCGCTGCTCGAGTACCAGTTCTTCGGCAACGG
>barcode02_parameter2_contig_1
TGATACAGCACTACCATACCGGATACAATTGCCTGTACTCTGTAGTACCCAGTCTCTACT
CCCCTTCAGAACTGCCTGGCCTAAACCTTCTTCCTCCTGATCCACCTTCCCTTTGACAGT
TGAAATATGAGGCAGCCACAATGTTGAGGTGGTACTGACGTGCAAAGTTCCTGCAACTGA
AGTTCTGTCGCATGTCTGGTGCAAAAACTGTCCCCCTACCTAGTTGCTGGAGCAGCACAA
ATACCATCCTGTGTATACCTGATCTTGGTTCTGGTCTTTCATAAACCACGAGTTCTTGGC
CTGCAATAGCACCCTCCGTTTAATTAGTCAAGAATTTAAAGAGGGAAGAAACATTTACTC
AGCTATCTGCAACTTAGTTTGCTCTCTTCAATTTTAGGCAAATAGGAGTCTTGTCATATC
ATCTTCATGTACATGCACAATCTTTGTTCTGTTGTGTATGTTAGTTGCAAGCAAAACAAT
ATGGCAAAACTCTTTAAAGCCAACATATGATCGAACAATAATTCGATTCCATAAATTTTG
TTTTTGTACATGTGAAAAATATGTTAAGTACAAATAATAACTAGGAAAATGTTATGTTTA
CACTTATTTTAAGAGTCCTTGTTTCTTTACGCTGTACAATGGCCTTGTCTTAAAGTTGGC
CATTCATTTACAAAACAGATGCATGTCATTTTACGTTGTTCATAGTTATTCTTTGTTTAG
GTTTAACATATCCCAGGGTTAACTATGAGCTAAACTGAAATTAACGTGTATTGAGTCTGT
TAATTCTATGTTGTCAACAAGTTAGTAAATGAGATTACCTAGGAGGAACTAGGTAATTTT
TCTTTGATAGAGAATTAGGCACCCAAATTCAAGCTGAAGTCAACAGGTTTGACTGAGAGA
ACTTAACATGGCTTAATTTCCGCATCCACAAAATTCAGTTTAATAATAAATCACATGGAA
CAAATTGGTGTGCTTGATATCATACCAAAGTTGACACCAGTTGTTCCAGGGATGTCTGCC
ACCATCCTGCACAGTAGTAGAGGCATATCATAATGAGAGCAAAAATAAATAGAAAGCATA
TATCAAAAGTGTCTGGGCAGAACACAAATGGGTGGAGATGTTGGGGAGAATAAGAACATG
TTGCATTTGATTTACCAGTGCAAGTACTCCCTTAGTGACGGATGACTTGGGCTTGGGGCG
TCTGGATCCACTAGTATCTTCAAAGGAAAAGATAACCTCAAACAAGTTAACATATGATTT
GTTTCAGTTTGCTAGGAATAAAATAATCATCTATGATTCTGCTACTATGGGATTTCTTCA
CGATTATACTAGTGAACCATGTAAAACAGTTCAATCACTGAAGGATTAGCGTGTACTGTC
CACTACTACAACTAAAAGCTTACCAGGGTGTAGAGAACTCTCATGTCATTGCCGCCGATA
TCAACTCGCGGCTTGCTTACGACTGCAGATGGCCTTAGCTCAGCACCTGCGAGAACTAGC
CTATTGTTGTAGGCTATTCTGAGTGGAACAGTTGATGTAAATGGATCCAACACATCCTGT
ATAACATGGGCCACTACCAAGGGTTCCGCTGCCGACATATACTGGAGGAGGACTACCAGT
TGGCAGCCTTATCTGTTATTTTGTTAACCTATCTCTCTACGGACCTGAAGAAACTGTGGC
GATGCATGAACTACTTGTATTGCGCGATGAGGGTTGTCTTATTCACCTTTCAAAAGTTTT
GATACTAGCACCATGTCATGCGTCACTGGTATACACATGACGTCCTTGATATTTGTCGAT
TACATCCTGAAATTTATGGAATAGTGAAGCTGTAGATATTTCAATGTGCATGCTTTTGCC
ATCCGATTATTTGCGTTGTTGGGGTGTACCGGAACAAGCCATGGGAAGTTGTTAGCTCAA
TCAGCTGCTCCTTTGGTCACAACCTCTTCAGAAAAAAATGGTATGTGCAATATTTCTGAA
CCAAACGATATGGTGGTGCTTGACATGTAGGTGTGCTTAATGTGCCTGGGTTCCTCAATG
GCTCAATCCAACTGCATGTTTATAGGATTTAAT
>barcode02_parameter2_contig_2
CAGGATTGTGTGGGTCGATTGGCTCCGCTTTGTGGAAAGGCGAAAAGGTGGGGGATTCCG
GCCGGCGCGTGGCAGGGAAGAGCCTGCTTTATTCATTTTGTACCCTCCTCATCTATCTGA
CACAGCTCCTTTCATTGTGCTCCACATATAAGATAGATCCTGAAAATGACTTCATCATTT
TATGCCAATAAGATATTGACTTCTGGATCGAAGAGGAACACACAGCCCAGGATCCATCGG
GCTGCCAATGGCCATCAAGATACATATACGGCCCTAAAACATGATAAACTGAGCATTTTG
TCGGTACGTGGCCATGAGTGTCCCATAGACATCATCCTTGTAACAAAAACAAAAATTTGC
AGTTTGATTCAGTATTTATTTGAAGTATATTTTAGGACCCTTGAAACAATGAACCCTAAC
TCTATTTTGGAACCCTCGATTCAAATATATATACATGCAAAAATTTATTGAGGAATTACC
ATTTGTGTCCTTCAAGAAAATGAGAAAAAACAAATTATCAATGTGCCATTTTATTTTGCC
ATCGAACATATGGTTTCATATCACCCGTCGATTTTTTTCGCCAAGTTATCATTTTTTTTC
CATAGAGTTTTTTGGGTGTATCTTTGAAGACACGACCACCTTCCAAACCTTAGCCATATT
TTAGTGTGTTTTTTCATCTTTGATGATTTAGGATGAAAATGTAAACGTTGACCATTTATG
TGTCCCACAAACAGATTAGAAAAATCGAAGTTATCTCTTGTCACCTTTGCACAAGACTGA
ATAATCATGCTCATATCTTTGTTTGATTTTTTGCAAGTAATCATCTCATCGCCTTCCATA
CATCTATGATTCTTTCTATTCATTTTGAATCAAGAAATGTAAAATCACTATCCAAAATAT
AACTAGGGCTTCTAGTTAAACACAGTATTATAAGTTTACAGTTTAACTGGGATGCTTCAT
AATACTTGGTATTCTAAATTCTGTATAGCTTGCTAGGGGTCTTGGCCAAGATGGCTCCCA
GTTGACATCACCGAGTCTTCCATGCAATCAGCGTTGCCCACATTTTATTTAGCGGAAAGA
CTACCAAAAGCTTCATGGACACCACTATCTTTCCTCGTATTCTCCTTGTTCTCCACCTAC
AACACTCACCACACAACACTCATTTGTCCCCATCCACGACTCCCTCCTAATTGATTCACC
GCCAACTTGTCGACACATCAGATGCTTGTGTAGTACCTCCATATACTCTCAGCATTCTTT
GACATATCTGCCTCTACAAAAGGGAGGCCACGACAGACCTAGCAAGCATTGTTGACATGA
AGACGAGCATATAGATCTTCCTAACTTTAAGCGACATGTTCATATCGTAATATTAGTATG
CACTTAGAGTTTTTAAAAATGCATATGCGAATGATGTTGTGTTTTTGGAGAATTTACAAA
AATTGTTTCAAACTTTTTGGTAGTCCCCGTAAAATGGTATCCATTTAATTTGAAAGTTCA
CCAAAAGCGGGTCAAATTTACACAAAAAAATCTAAATTATTGGTTTATCTTCAATTTTAT
TACAAACACACTACAAAACCAGACGCTCACAGGAGTGCCGTCTCCCACTAAAATAAAATT
CCACCTTTATAAGATACCAAAGCGTCAAATCTAGGGTTAGATCGAAAGTGACCACTCTAA
CGATTGAACATTAACTTGCATTTTCCTTTGGCCATGTGCATACACACGAATCTTCTCTTA
CCGCTTTTTTTGCCCCTATTTAGAATTGTCATGGTTTCCATTTATTTCCCGGCCCAGTCC
GGCTCTGGCTATAGCTTGTTATCTTTTCTCGGATCATTCCCTGAGAGTGACACGCAAAAG
CTACAAATATCTAGTTATGTCTTTTGTGTGGACTAGCAGGCATGCGGTGCATAAGATCAT
GTGGGATTCGATCCCGACAAGCAATACAAAAAAATTTGGCCCGGGATCATCCACGTAGGC
ACGCAAGAAATCCATCCATGGATATCTATTCCTCCCCGCTCATTAATCCTTGGATCAGCC
TTTTACTAATCCTACGATCGAATCTTTGTCTTGCTTGCTATAAGCAGGAGGGGAGACAGC
CCTAGCTCGCAGGCGCAGTTGCAGTTGCTCCTCTCTACTCCCTGAACTTCCTCTCCTCCA
CACACCACACCAGAAACAAAGAAACAAACACTTGACCTCAATTTCCTCAGCTAGGCTAGC
TACTCTCGATCGTCCATGTCTATGTCATGCGGCGTGTGCGGCGGCGTAGCCAACTGCCTG
CACCACCACATCATCGACCACGCCCCCATGTTCCCTGTTCTTCGTCACGAGCCACCGCTG
CTCGAGTACCAGTTCTTCGGCAACGGCCAAGGCCACAGCGTGGGAACGTGGCTCCCACCG
CCGGCGGACCACCACAACGTCCAGAACACCAGGCCGCCGTCGACGTTTCATGGCCTGCAG
TACCCACCGCATGGACACCAAGCAGCAGCTGGGCTGATCACGTTCCAGGTCGACGCCGGC
AGCCGACACATGCCACCGGCTACACCACCCATCGCCGTGAGTGATGCCTAATTAATTCTA
CATCATCGATGGCCGGGGTAGACCTGTGGTTAATTAATGGCTTTTGCTCTTCTTCTGCTA
ATACTTTGATCACCCTTCCTACCTAGCTACTCGTCATACTTGTGTGAGTGTATGCTGCTA
GCTGACGGATGGATTCTCCTGAGAAAAATTAATCGGGAGTCAACAGACAAATTAGTTCCA
AGTAAGGTAGCTAACAACGCATTCTCCTCAGGAGTCCATCAGCAGGACTGAGACACGGCC
GGAGCAATAAAAATTTAAACAAACACATACGTACTTATATTTTCTCAAAACAGAACATAT
GTATGGCAGATTGACAGTACCTTCAGAACTGTTCGTTTCGGGTATCAACTGTATCGTCGG
GGATAAAATCAGTCAGTTATCGTTAATCTGAATGTTTTTTTTTAGATTTTTATAGTGAAT
TTAATGTTTGAACTACACAATATATCAATATCTAAATTGGCGAGGAAAAGACGTGTAAAC
TCAGCTCGAAAGAAGACTTAATTATAAGCTAGCAAATTATATGACAACAACAAATCCTTT
GTAATTTCACCTTTTCTTTCATGCACCAGGCGTCTAGTCCAGGTAAATATTCCTTGCCAA
ATTTAGTCAAAACGAATACATATCAATGAGATGGATGTATCCTCTCATTTCATGTGGTCA
ACTCTCAGTTTGGATTTGATTTTGTGCATCAATATCGATACAGATCAATCAGGGCATGCC
TCCTTTTTGAAAAAAAAACTTGGAGAATATTGATTTTCTCTCTCTAGACTTATCTCCTCT
AACAAATCATCAATTTCAGTTTGATCTTGAACCTTGCATGTAGTCCGTACATCCAATGAG
CGTGAAACAAGATGGCTAGTTGTGCAAAACCCAACTAATTCAGTTGATCAGGCTTTACAT
ACATATAATCAAGTTGACCACAGAACTAATGACACTACCACAGAACATGAATGGTTATAT
ATATAGCCAGTTGAAACGTATCGTTTCAGACGGTCTTGGACTTTTGGTCGCTGACCTTTG
TAACTGATCGTGGGATAGGAGGCTAAGGCTAACCGTTATTTCATGAGACAGGTCAAAACT
AGTAATATAATTGGTTAGGGACTAACTAAATACCTTCATGAAACAATGATCGTTCACTAT
GCACAATTAATTTGTCTCATATGATTTTTTTTTGATATGTTCAGATGCCATTATGTGGGA
GCACACGCACTAACACCGCAGGAAGTGAGGTGATAATGGCTATCGATGGAGACATGATGA
TGGTGGCGGCGCATCATCCAACGGTGCACGAGAGACGTGCAAAGGTGATGAGGTATAGGG
AGAAGAGGAAGAGACGGAGGTACGAGAAGCAGATCCGATATGAGTCCAGAAAAGCTTACG
CCCAGTTGAGGCCACGGGTCAAAGGCCGCTTCGCCAAGGTGCATGAAGAAGCCACTGTGC
CATTGTCACCACCACCATCGACCTATGATCCCAGTAAATTAGACCTCGGATGGTTCCATC
CATAACATGTGATACAAGCTAGCTATAACTGTCCCATACATATTTCTAGCTTATCCTCCA
ATGAATAGTGTTCATGAGAGCACACAACTGAACGAAGCATAC
>barcode02_parameter2_contig_3
GAAAACTAGTGAGAGGTGGATATTTTGAAATAGGATAGCCTTTTGAAGAATCAAGAATCA
TCTATATTTCTTTGGGCAAAAGATGACCATATTTCATGAATCATATGCATAAATGTACAT
ATTCCATTGCAATAAGTAGAACGTTGAATTGCCCACATATATATGTTCCAAAACATCAGA
TAAAGGTCTGTGCTACTTGCACCCATCAACATGAAAAACTTAATATTTGCGGTGGAGAAA
ATTTAGGGCCTGATATTATTCTCAATAATGGAATTGCTTTCCAACTTTCTGAGATATACT
ACATTTTTGATGATGCTATGAATCACATGATAGTCTCACCACACAAAGCAGATATTCCAC
TCACGCTGCTACCACATTGACACGGCTTCACGAAGTAGATAAGCTTTGCTTTTGTTAAAG
ATAGTACAACAGTATATACATGGAGAAATCATCTTTATTATCCAAATTAAGTAGCAAGCG
TTGTATTACGATTGCATCCCTACGATATGCCAAAATAATAAAGGATATAGTTTTTATTCT
TTACATGCATTTATATTGCTTTCGATGAACAAAGTAGATACCTAACCTCATTATATATAC
ACTGCTCTCATGGTACATGCCTATTAACTCAATAAAGAGTGTTACCAAAAATATATAGTG
TACGATGTCTTTTGATCCTTTAGTTTTAAGTCGTGTTGTAGGTGATGTAATTGATGACTT
TGATAGGCGTATACCTCTAAGGGTTATGTATAATGGAAGATCGGTTCTCAATGGAGTTGG
TATGAAACCATCTATTATCAATGACAAACCTAGAGTTGAAATAGGAGGTGTACCAAGAAT
GTTTTACACTCTTGTAAGTTCAAGCCTTATAATTTATAATTGTAATTTGATCGGTTTATA
TAGTTGAAACTTGAAAACACCTATCATGCACATGAAAATGCAAAGTTTCTAACTTATCAT
ACAAAGTCATCCTTCACGTTATGTTCCATTTTTGTTTGATTAGTGTTCTTTTTCAGGTAA
TGGTCGATCCAGATGCTCCAAACCCGAGCAATCCTTCTTTAAAGGAATACTTGCACTGGT
AAGTTTTCAATGTTTAGAAATCATGACTATTTTTAACTTGAAACACAGCTAATGAGTGAA
GCAGAAGCCTTAGTCTGTCGCACTTAGCTTGTCTAAATCTCGAGGTATGTGTCAATTAGT
TTAAGAGAGTGTTCTATGAGGTGGTACTGAAACAGATTAAAATGCTAGCACATGCACGTC
ACATATATGTATCATGACACATATTCGAGCATATCATATGTGCATATATGATATACTATT
TTTAGTATTGCCGACATGCAAAAGGTCAGAATTTTTTCTCCACATACGACCACAAAGGAA
CAGTAATTCCGTACCAACTTGTTCTCGTCTTGGTTTTTTGCCCATCAGTCTACTCTTCCG
AATATGTCAATTCATTTGGTTTGAAGTTGCTTGATGGCTTAGTTTGAAGCTTTAAAGTTA
ATTATTATTTTTTATCTTTATTTTATTTCATATATCTGTTTTTTTGAATTCGCACAGTTT
GATGGTAGTATATATTAGTAGTAAGTCTACTGTAATATACAACATAATATATGTCAATAT
ATTTCCAAAGATTTGAATCACCCTAAGCAAATTTTGATCATGTCACTTTTCGCATCATGG
TGTCAAAATGCATAAGGTTGTTTTGTGTATTGAACAAGAAAATGACGAAAAATAATTTAA
CCAAAGCACTGAGATGTCAGTAAAAGATGAACAGGTTAAAATTCTGAAAAGGAAAATTAA
ATAATGATACCTTTGGATGGTCCAAAGGCTTATCTTAAGCAACCTAGTCATTTTCAATGC
CATGCGCATACATATAGTTCTATAATGATTTAAAACTATATTCCACTTGAAGATATTTAA
ATGTATAGCCGATAACTCTCACGATTAGTTGATTGAGCATCATGTTAAGTGAAAAAAAAG
CAGAAATCAAGCCTCAACATGCAAATCTTTTCAAATATCTGGATGATGTTAAGTGCAGAC
GTACACGACACTCAGTTTTATTCTTCAATCTTCAATATTTTATATGAACATGGATAGCCC
AACTGTGGACTACTCGGATATGGCTTGGATTATATATATGCTTGGATTATATATGAATCA
TTAATGGAGGTTTGATGGCGTTGCAGGATGCTTGTGGATATACCAGCAAATATGGATGGT
AGTTTCGGTAAGTCACAGTCCCAAAGAAGAGTGACATACTAATATAAGATCATAAAGCTT
AACAATATAGCATTGCTTTTCAGTTAATAATGGTGAAGTTACTACATATACTAGTTATAA
ATTTTTGGAAAAAATATATATATATTTGGTATTCATCATGAATGCACAAAAAATGAAAGA
CATATGCATCAGGAACTGAACTAATGGAGTATGTGAGCCCACAGCCAACTTCAGGGATAC
ACCGCATTGTATTTGTTCTATATCAGCAACTGTGCAAGGAAAGTGTGTTTGCTCCAGATG
TTCGTCATAACTTCGACACCAGAAAGTTTGCCAGAGAACATTATCTGGGACCGCCTGTAG
CTGCATTATATTTCAACTGCCAACGTGAGAATGGGATGGATAGGGATGCAAGTGTGGACC
AACACACGGCCCGCTTTATCAAATTAATGGTTATTACTTCCACTAAACAGACAGTTTACT
TTGTGCACATAGCAAACAATTAGATGGGTTGTTGGGTTGGCCCAATCAGCTAGCCCAAGC
TTGTATCCTCATGTACAGATAGGATAGCCTATCAAATAAAAACTGAACGGTACTACAAAA
AAACTGGCAAAAAATTTTTTTTACTAAAGCACACGATGGTCTGCTGTGTTGCATTACTGT
TTCTAAGGCAAGGTTAAGAATCAAGCCAACAAAAGAGAAATCAATGTTGTAATACGTTCT
ATTATATGTTAAATAATAGAGGTAGCAAAGTCCTAAGACGAAAAAGATAGTATGGATATA
CTACCTTAGATCTTTGTTAAAGTTTGCACAGAGCATAGCAATGGCTTCAAGAAGATGCCT
GCAGCTCATGTTTTCAGCGAGAACAGAAGAATGATGACCATGTTCTAACATAGAGTATCT
CTGCAACTTGGCAGGTTCCAGTAGAAACAATTCACCTTGTAAACAATGCTAATGTGGCCA
GGCTCCTCGCCAGAGTGGAACTGTGGGTTGCAACTATATGTTTTCTATTTCCACTATTAC
ATTCCTATAATCCCTGAATTTGAATGAAATAATGACCCTAAGCTATAAAAACCATGAGTT
TCCAGAAGGGAAAAATATTTGTTAATGCTGTGCAAGTACGTGACATGCCAAAATG
>barcode02_parameter2_contig_4
GAAAAGGCTCAGTGTGGGAATATGTATCTCATAACACGTCCCTGAATAACCACTGCGATG
ACCTTCGGCAAGGCACCTATTGATCCATCACAATTAAGAGATTACCCCATGGTTATTTGT
GAAGTATGATGAGTCCTCTCTTATCCCCTCCTTTCATAGAATAGTGCACCGCCCACGGTA
TGTCACTTCCCGCCGTATGCACTATCCTACTTCTGAAGGTAGTTCCCTCGTGCGACCCTT
AGGTAAATGTTACATGCTCGACTTCATATAACATCGCATGAGAGAGGTAACCCTGATCAT
AATAGACATGAGCCCGGAGCTTGAACAATAACAGGAGATTTAACGGTGGGTGTTACTAGT
GATCATATGAGAGTGAGCACCAAAAACCAACGGTCCCATACCAGAAGATGACATGCAGTA
CAAGCACAAGTGCTCGTACCAGAGGTTCCGTCGCTTGTTTCGACCATATGAGGCCCGAGA
GAGGTAACCCTAGATCAGAATTTTTCAAACTTTGTTTCTTCTTCTTCTTCCAAACCTTCA
AGAAACCTCAAGGGATCTCTTTCCCTGCTCGTTTTTGGTTCGATTCCTTGTGCAAGAGGC
TCTATGACATGTTTCTCGTTTGATTCGCCATTTATTTTTTTGTGAATCCACGCTCAATCC
CTTGTCATTAGTAATTACGGTGCAAACTCATTCTTGGACTCTTTTTTTGTTGAGGTAGTA
CAGTAGATTTTTGAGGTCTAGAAGAATCATCATTTCTTAGTTCTATTGGACCAAACGTGT
TCAAACTCAATCCCAAACTACCATAACAACCTGTTTAGGATTAGCCAAGCCTACTTAAGT
ATTGCATGTCTCTAGCTGCGCGCTGTTGTCGCTATGTGATCTTGTCAATGCTAAATGAAT
ATGCATGTATCTCTATGGACGGTTTGCTGTCATGTCTATCGCTGTTCGCATCACATGAAC
CTGCCGGCCGGAATGGATCGAAGCTAGGTGCGGTGCGCATGCTTGGAGAACTATTGCTCC
ACACATATATCCATCCATGGGAATATATGCCATCTCATCTTTTCTTTCTTTTTGTAGAAT
AGCTTTTGCTTCCATTTCAGGACGGCACATTGGAACACAAATAGCCGTAGAGCTGCATCT
CGTCCACACAGCCGGTGGTGCTCTCCGTTGTGGTGTGGCCAGAAGGTGCCTGCCCACGCG
GGTACTCCGGCGAGCTCAACACACTGTGTGGACCGTTTTGCTTCCCTTTAGGAAAGACAA
AAAGACGGTGGATTCCGGCCAGTCGGTGTGCATTCCTCGACTGATCGATGCATTCCCCGC
TTTATATATTCATCTATGTTATTGCACCTTCTTGATCTGCATCATCATATAATCCAATAA
TAATGGTTATGTGCCAACTTATCATTTTATAAAGCTTTTCCGCACAACATGAATTTCTAT
CTCTCTGAAACTTCAGAAACATTTCAAAATCCATAAATGTATGCAAATGGTATCCAAATT
AAACTTTGACCATTCATGCGGTGTACAAATAGATAATATGAATATAGTTTATATGTTGTC
AATTTTACACAAGATGGAAATAATTGTATTTTTTAATTTATTTCCACAAGCTACCATTCC
ATTGCATTAGACATCTGTGATTGTTTCTATTTATTTGAAAACAGAAACATGTAAAAGCAC
TATCCAGCAAGGAGCTATAGGGTTCAAGTTAAACAGTCCAGAATTGATGATGCACTGTAT
TACTCTCTTAATTTGCAAATAGCTAGCTAGAGACCATGCATAGAGGTGTCGGTCCATGCA
AATCATAGTCGTTGCCGACATTTTTATCCATGGAACGCTCCTTCTAATTGGGTTGGTGGA
GGTTTTACCGACATGGTGTGGACCGGTTCAAAGGTGACTTCTCCAACGGGAGACGGGGAC
CTTGATGACTAGGTACTTTTGCTGAAATAGAATTCTCTTGGTTTCCATTTATTTCCTGGA
CCGGCCCTTTGTTCTCTTTTCTTGGGTCATTCCCTGAGAGTGACACAAAAAGCTACAAAT
ATCTAGTTGCGTCCTTTGTGTGGACTAGCATATGCAGGCAGCGCATAAGATCATGTGGGA
TTCGATCATCCACGTACGCAAAGAAAGAATTGAACGAAATCTATGGAGTGATCGCGCATA
TCTATTCATCTCTGCCCATTAATCTTCATACCCCCTTTTACTAATGAATCCTTCAGTCGA
ATCTTTTACTTGTTAGCTATATGATCGGAATGCAGGGCAGCAGGAGACACACACCGCCTC
CTAGCACTAGCATAGTCTTACGCAGTTGCTGCTCCGCTCCCTTCTCCCATCTAGTCTCCT
CCACACACCCCACCGCACCAGAGCAAACAATCGTACCCTTGACCTTGAGTCCATGTCCAT
ATCCATTTCATGCAGCGTGTGCGGCGGTGTCGTGGGCAACTGCCTGCACCACCACCACAA
CATAAGCGTGTTCCC
>barcode02_parameter2_contig_5
GACCGCATGTGACCTACAATATGCAGAACATGAACAAGGAGTTACCTGAACTCTTTGGCA
TGCTAAAAGCTGCTGAGATTGAGATCAAGAAAGAGCACCAAGTGTTGATGGTCAACAAGA
CCACCAGTTTCAAGAAACAGGGCAAGTCTAAGGGAAAATTCAAGAAGGGTGGCAAGAAAG
CTGCCACGCCTCCTGTGAAACCTAAGAACGGCCCTAAGCCTGATGCTGAGTGCTATTACT
GCAAGGAGAAGGGACACTGGAAGCGTAATTGCTCCAAGTATCTGGCTGATCTGAAGAGCG
GCCTTGTCAAGAAGAAGAAAGAAGGTATATCTGATATACATGTTATAGATGTTTATCTCA
CTGGTTCTCGTTCTAGTACCTGGGTATTTGATACTGGTTCGGTTGCTCATATTTGTAACT
CGAAACAGGAACTAAAGAATAAACGACGACTGCTGAAAGATGAAGTGACGATGCGCGTTG
GAAACGGATCCAAGGTCAATGTGATCGCAGTCGGCACACTTCCTCTACATCTACCTTCGG
GATTAGTTTTAAGCCTAAATAATTGTTATTTTGTACCCGCGTTGAGCATGAACATTATAT
CTGGATCTTGTTTAATGCAAGACGGTTATTCATTCAAGTCTGAGAATAATGGTTGTTCTA
TTTTATGAATAATATCTTTTATGGTCGAGCACCACAAAAGAATGGCTTATTTCTGTTAGA
TCTCGATAGTAGTGATACGCATATACATAACATTGATGCTAAGCGAATTAAATTGAATGA
TAATTCTACTTATATGTGGCACTGTCGTCTTGGTCATATTGGAGTGAAACGCATGAAGAA
ACTCCATACCGATGGATTACTTGAATCACTTGACTTTGAGTCACTTGATAGATGCGAAGC
ATGTCTAATGGGTAAAATGACTAAGACTCCATTTTCTGGTATGATGGAGCGAGCTACTGA
CTTATTGGAAATCATACATACCGATGTGTGCGGACCAATGAGCGTAGCATCGCGCGGTGG
TTATCGTTATGTTCTAACCTTCACAGATGATCTGAGTAGATATGGGTATATCTATTTCAT
GAAACATAAATCCGAAACTTTCGAGAAGTTTAAGGAATTCCAAAGTGAAGTAGAAAATCA
ACGTAACAAGAAGATTAAATTTCTACGATCTGATCGTGGAGGTGAATATCTGAGTTATGA
GTTTGGCATGCATTTAAAGAGAGATGCGGAATACTTTCACAATTGACACCGCCGGGAACA
CCTCAACGAAACGGTGTGTCCGAACGTCGTAATCGAACTCTCTTAGATATGGTTCGTTCT
ATGATGTCTCTTACTGATTTGCCGTTATCATTTTGGAGTTATGCATTAGAGACAGCCGCA
TTCACTTTAAATAGAGCACCATCAAAATCCGTAGAAACGACACCGTATGAATTATGGTTT
GATAAGAAACCTAAGCTGTCGTTCCTGAAAGTTTGGGGTTGCGAAGCCTATGTAAAGAAG
TTACAACCGGACAAGCTAGAACCCAAAGCGGAGAAATGCGTCTTCATAGGATACCCTGAA
GGAAACTATAGGGTACACTTTCTATCACAGATCCGAAGGCAAAATCTTTGTTGCTAAGAA
CGGAACCCTTGTTGCTGGCAAACAACAAGGGTTCCGTTCCGTTCCGGCAAGGGGGGAGGA
AGGAGGTTTTTAGGGATCTGGGGCAGATCGCGGTATGTCGATACCGGGTTGGTCTGGAGC
ATATCCGTTGTCGACCTGCCATTGGCCCAAGCCCACGTCGTGGGGCCCCGGGGCCGCCCC
GCCACAGGATGGCCTGCTGCGAGCCCGGATCCCGTCGACGTGTCCGCCGATCGTACGTCG
AATCTCCAAATTCTGCTGTCCGAATTCCTCGCACCCCCGTATCCATTGCTCGCGCCACAG
GAACGGAGCGGCGCTTTTTTGTTTTCTCCACAGAAAAAAGGGCTTTTCTTTTCTTTTTCG
GAGGCAATTTGTTACTCCTCTCTGTGCTTTTTGTTGGTGTGTGTGACGGCGGCGCGGGAC
GAATGGGGAAATGCTAGGTCAAGTCTGGTGCGGGTGGGTCTGGTCATGGCGTAGGGGCGT
ACGGGCTGCGACAGTAGGGAGGCTGCTTGCTTAATTTGGGCCGCCTCGCGTCTCCCGTTT
GGGACTCCTTT
>barcode02_parameter2_contig_6
CCCGATGCCACCACAGTGTAGTGTCTGTGCTAGTGCATCTCACTGCTGACAATTGCTGCT
GGTATGCGTGCGCAGGTTGGTGAAGAGTAGCAGGACAGATATTCCTGTGGGACAACTGCT
GCTTCCTTCGGGCAGGAGGTGATGTGCTACGAGAGCCCTCGCCCCAACATGGGGATCCAC
CGCTTCGTGCTCGTGCTCTTCCAGCAGCTGGGCCGGCAGACGGTGTACGCGCCCGGGTGG
CGCCAGAACTTCAATACCAGGGACTTCGCCGAGCTCTACAACCTCGGCCCGCCGGTCGCC
GCCGTCTACTTCAACTGTCAGCGCGAGGCCGGCTCCGGCGGCAGGAGGATGTGCAACTGA
CACCACCACAAAGCAATACAACTGAACGAAGTACAAGGCGGATTTCGGAAGAAGTATTGC
TTCTCCTCCCACCAGATCCTGATTCTCTCTGGCAGTTGAAGTAAACTGCAGCAACTGGAG
ACCCAAGATTGTAAATTTCTGCAAATTCTCGAGTATTAAAGTTTTGACGCCAGTTTGGTG
CATATACAGTTTGCCGCCCAAGCTGCTGGAATAGGATAAAAACGTAACGGTGGATACCAG
CTGTTGGTCTCGGGCCTTCATAGCAGACAGTTTCTTGCCCTGCAGGTGAATAGTTACATA
TTTGTGTTTTTTCCCTTAAACACAAGTTTCATGGTTTATACTTACCAAAGTTTGATCCAG
TACCTCCTGGAATGTCTGATACCATCCTGTAGCATATCACAGTATATAGTGACAAATTTT
ATTGCATTAAAACCAAATTGATTATTATAGATACATATGTGAGGAGGCCATGATTTATCA
TTATTAAGCATTTGTTGTTTTAGCCAGAAAACCTTTTTTTTCATGTGTAAGACATCGACA
TCTCTCCTCTTTTTAAAGGATACTTCCAGTACCCATCCATATTAAGAAGGGAAAAAACAG
GCTTACATTTCTTCCATCAAAACAATATAAGCCATATTCGTGTTTTTACACTCAGAATAA
TTATTGTAGGAAATGATAATGTATTTTTTTTCCATATGAATGTCGAAATTTAACTCTAAA
GTATTCAAAACAGCTACTTATATTTCCAAAAATAAATAAATAAAAATAAAACAAAAATAT
AGAAAGACAGAAAAGAAAGTAGGCTGCCAATGTGAATCCTTACTGAGTAGAATATTTGCA
ATTCAAATATTACTACTAGCGAATAATTAACGTTAATTTGTAACCTATTTAAAAGTAAAT
AACAGAGATTTTAAAAAATCTGGCGTACGCATATGAGTAGGTAGTATTTATGGTGCAATA
AGTTTCCAACAACAAAAGAATTTATGGAAAATATTAGCCAAATGATAGGATGCGGAAAGT
AGTTTTATGAGAAACAGGGACATGGACAAATTCCCACTTTTTAAATGTGAATAATTGGAA
TTTCATGCCATCATCTTGTGTGAAAAGGTCAGAAACTTGTGGTTGTAGCCTCGTAGGGCT
ATCTAATGTGCATGACCTAATAGCATGAGTTCTTCTTATGTGGCATTAGCTTTCTCATGT
ATACATGAACCAACCACTTAATTTGAGAAGAAAATGACTAGTACGATTGAGGAATCAATT
GGAAAAAAAGAAAGACCCCGCACTTGGTCTTTTCATAAGTGCCACTATTAGTTCATTCAA
TACCTTAGATGGACCCTAAAAAACTTACACCATTTATGATAAATATTTGAAAAGTTTTTC
ATAAAATTGTTAAATTGACCCCAATGCGAAGGAGGTCAAGGGAGGTGGCAACCCTCTTAG
ATGGGCAGTGCCCACGCTGACGGCGATCAATCTGACCGGTCAGGTCGCACAGGTTCAAAG
GGCAGCGTCTCAAGACGGAGGCGGGATAGCGCTCCGTCCAAAAACTGTACATTTTGTTTA
CTGCTTTAAATATGAATTCAAACAGCAAACGTGTATGACCGTTGCGAATGTGTCTATTCG
TTTCGGAACCATCACCATCGACAAATGTCTTCCTCTGTATATACTTGGACACCTTCGCTT
TCAAAAAATATTTTTCTGTTTTTTCCGAATCAATATCTCTGTTGCATTATCTCATCAAAT
AAGAGTGTTCTTTTGATTTGTGCAAATAACCACAACTTGCACAAAACATACTCCACTATA
TCCTAAATGAAGCTTTTCTTGAAAGCCTCTGAAAAAGACGAAAACATTCTTGAAGGAAAG
CGATTCAATCATGTCCTGGAAGTGATATATCTGGATAATACTAGAACAAAAATACCTATA
TTAAGGGAGAAAATTGAAAATTTGATGGACCCTAAAAAGCTTATAGTGTTTAGACTATAT
ATAATACATGCACCAAAGGACAAAATCGGACATATGTTATATTTTATGCCAGGTATGTTA
TATACAACGGAGTCGTTACCAAAATATTTTCAGAGCCTGAAAATATTATGGAAAATATCC
ATGCAAAGCACATGCAATTACCACATTATACTTACAAGGCTTATACGCATTCTTTGTATT
AAAATCCCCAAAATCTTACCAATGCAAATACTCCCTAAGATGCGGATTACTTGGGCTAGG
GGCGTCTGGGTCCACCATCACCTGCAGTATACAGAAAACATGTTGAATAGATTTGACATT
TATGTACCTCACAGTTGTTGCACACCTTGTAAAAGTGCAATTGAGTTAAAAATTGATATG
TTTTATATTTCCAATTGTAAAACACTTAACTGGGAGTGTGAGTGTATACCAAGTTAAATT
TGCTCTGCTTAGAATTTTTACTGAGTACGTATGTACTCTTTATTATTTCCCCTATAAGCA
ATGTCTTAGTTGCTTGCAATTTGCAACCTTAATTGCTGTTAGCAAGGTTCTACTATTTGC
TCGATTTGACCTAAACATACACGGTCCATTTTCAAAATATTTTACCAGGAATTTAAGAAA
TATAATCGACTACTAGCTTGGATAGCTATAACTATTGGCTCCACCCCTGATGGATATATC
CTTGAAAAGTTCAAATCCAAATTCCAACATCAAGGTTTGCATTTTCATTTGCATTAAACA
CATTCAAAACATATAATGAGAAAGCCGGCAGGGATAAATTTACAAATTGGAGTTATTTAA
TTCCTTACTAGTGTGTAGAACGTTCTAAAATCATCACCTCCGATCTCAACTCTAGGTTTC
TGAGTTATTTGAGATGGTTTAAACTCACGCCCATTGGTTACCTCCTTCGTTGGGTATATT
ATTCTTAAAAGAACACTTCTTGTGAATGGAGATATTACATCACCAACTATTCTACCTACA
ATTAAAGGGTTGCTTTCTCTCGCCATATATCTAAGGAGAAATTTTGGATGCTCCTCTTTC
TTATATATTGTATATATATGTGGGATATTTGATGATTTTTTTGCTTGATGTTTAGATACA
AGTTCGACTGTCATCTATTTATACTGGCTAAAGCTGATACCATTTGTCGAATCCATTTGG
TTCTCTTTTGTTGTAGAAACCACTAATGCGTAGATTTATGATTTTCATCACTACTTTTTA
GCAAGTGGGCATCTCCTTCTATAAACCAATTGAGTCATGATTCATCAAGGGTAGAAGTGG
TACAGCTAATTCTAGTGCGAATTTGCCCTTGCACTTTTATAAATGTGCTAATCGCAGTGT
GTATTTGGTACTTGGGATACAAATAAGCATCTGATATCCTACATTTAATGCTGTTAGATG
TCATTGTACCGATTCGATTTAACATCTGCTAGTTCCTTGTATGGTTACTGTGCACTTAAA
CATGAAAATTATCTCTGTAATGGCATCACTATATCATGATATCATCAGCAGATTTTGGTA
AATCTGTGCAAGTGACATATGTACACAGTGAATCTAGGAATCATGTTTTACGGATGATTT
TAATATATTTTGAAATGACTATAGTTTATAAGGTAATAGATAGCCTAACCATTTACCAAC
AGCGACAATTAAGTTTCAGATGCTTGTAATATTTGGATATCTAATACTTAGGATTTCAGA
GAATGAAATGATATAAAAGAGTGGGATTGTAGAAAAGCAGATTTTCTTTATTGAAAAATG
AATTGAATGAATAATACATTCTGTATTTGCTTGCTATTTATGATGCAGCTTAAATACCAC
ATTCACTTGGATCGGTTATACAAGCCCACTATTGCAACCACATTCTATTTGCTATATTTG
TCTTGAGATAATATCATCAGCCGTTCATACTCTCACTCTCATTGCCCCCTATCAAACTGA
TCTAGGGTCAGGGATTTGAGATCTTCCCCAAATCGGTATAATACGTAACTGAACGAAGTA
CAAGTAGCGCGCACCATGAACGCTGATCATGCATGGTGTACATGCGCAGGTGATAGACCC
CACGCGCCAAGTCCAAGAACTTGAACCTCAGAGAATACCTTCATTGGTAATTCCACGCTC
CAATTCCTTGATTATAAACACTAGACGTACGTGTTCGATGCCGGCCACCACACTAGTGTC
TGTGCTAGCCAGTGCATCTCACTGCCGACAATTGCTGCCAGGCGTGTGAAAGCACAGCAA
GACTCCTGGGACAACTGCTGCTTCCTTCGGGCAGGAGGTGCATGTGCTACGAGAGCCCTC
GCCCCAACATGGGGATCCACCGCTTCGTGCTCGTGCTCTTCCAGCAGCTGGGCCGGCAGA
CGGTGTACGCGCCCGGGTGGCGCCAGAACTTCAATACCAGGGACTTCGCCGAGCCTCTGC
TGGTTCGGCCTGCCGGTCGCCGCCGCCTACTTCAACTGTCAGCGCGAGTACCAGCTCCGG
GCACCTTCGAGGAGGCACTGACACCACCAC
>barcode02_parameter2_contig_7
CGCATGTGACCTACACAAAAACAAATAAAAATGAAGCTTTGTTATACTGTAAATAGTATA
CGCTTAATCCTTATATTATGAACATCAAAATTTGATATTTTTGTGTAGGTTGCATACTTT
TATGTTTTATGTTCAGACTTAACATGTAGGTACCTGCATATATTCTCTACACACATGATT
TATAGAATTTTTAAAATCATTTTTTGTATTTTAAATTTTATTGCTTTAACAGGTTCTGGT
GCACCTAGGAGCCAAAAATTCACATCCTAGTATGAGTTTTTTTTTCCTTTAGAAAGAACT
TGTATGATTTATTACAGCTATGATCATACGGTTCTCCATAAATGATGTATCCCTCAAACC
TGCTAAATATCAATTTGAAATGTTCTATATTTTAAGCGACACAAAAATTACAAAAATGTG
GACCTGAGTTTAGTGATTTCAAATCTAAAAAAGAAGAAGATTTTGTCATTTTTATGTAGC
TTAGATGCGAAACATTCCGAATAGATATTTTGCACGTTTATGGGATACATCATTGGCTAC
CTTTTGAATTTTTCTTAACTTTTTCTTCAAACATGTTAATATAATTTTCAAAGTTTCTAA
TATGCAGGAAGAACTGCATTTCGGGAACCAAAAGGACTTTCCGACCAATTTGATGTTACA
TATATGTTTCTAGTCCACTCTATAAAGTTAGTCAAATTTTAAAAGTCTTACTTAAAATAA
TGGTGGTATTTTTTTTTGACAAATCTGATTCTTTAGCAAAAGTAATGGCTCCCATGCGAA
ATTATTTTAGAATCTGACCCCTAGGTTCGATACCAACAAGAATGGAGCCGAAATTGTACA
GGTGGGCGCCAAGGATTTTCTTCACTAAATGGCTTCATAGGTTCGACGTCATGTGGTTTG
GCGTTGGCCCTGCTTCGGCGCCGACCTGCACAATTTCAGCTTCATCCTCATTGGCACCAA
ACTCAGCGGTCAGACTTCAGTTAGATGAGTCATTAATTTCGCTAAATGGTCATTTTATTA
AACAAAAAAATTACCCATTTATTCGTGAATGGAGGGAACGAGCAGCGCTATGGACAACCA
GGGAGTGTGGACAATGACAATTCACTCGGGAAATGGTGAAGTTCATTAAAGCTCGGAAAA
TGACGGTACTCCAACTGCAAGTATCTTCTTTCTCGAAATACACATATGAACCAAAAGTAG
AAAAATAGTGTATTGCACACGTTTGCGCATTGCCGGAAATGCAAGTATGCAAGCTGTTTG
CGGGCGTGGGCCGTGTAGGACGCGACATTTGAGGGCAAAGACCAGAGACGCGGCAACGCC
GGCCACTAGCTACCACCCCACTACTGTCAGCAGTAGCAGAGCAACACTTCAAAGTCCACA
AATCAATCATGCTTCATGCGCGCAGACGAGACGACGCAGGTAGGCAGGACAGGCGGCAGT
CCCAAACGGGAGAAGCGAGACGGCCCAAATTAAGCAAGCAAAGCCAGCCTCCTACTGTCG
CAGCCCGCACGCCCACGCCATGACCAGACCCACCCGCACCAGACTTGACCTAGCATTTCC
CCATTCGTCCCGCGCCGCCGTCACACACACCAACAAAAAAAAGCACAGGAGGGGAATAAA
TTGCCTCCGAAAAAAGAAAAGAAAAGCCCTTTTTTCTGTGGAGAAAACAAAAAAGCGCTG
CTCCGTTCCTGTGGCGCGAGCAATGGATACGGGGGTGCGAGGAATTCGGACAGCAGAATT
TGGAGATTCGGACGTACGATTGGCGGACACATCGACGGGATCCGGGCTCGCAGCAGGCCA
TCCTGTGGCGGGGCGGCCCCGGGGCCCCACGACGTGGGCTTGGGCCAATGGCAGGTCGAC
AACGGATATGCTCCAGACCAGTCCGGTATCGACATACCGCGATCTGCCCCAGATCCCTTA
AAAACCTCCTTCCTCCCCCTTGCCGGAACGGAACCCTTGTTGTTGTAAGGGAAAGTTCTG
ATAAGCCCGTCCTCTTCATTCTTTCCGACCACGCACACCCGGCCCCGGCCAAACAGCGAA
TCACTCCTCTACCGTACAGCCTATCCCTCCCCGTGGTCACTGCGCACGTGAAAAGGCGTG
CTTTTGTATATGCCGGCGAACGACACATGCATGGCCGGCGGTCCGGACTAAGTGAAGCTA
GCTGCTGATTCATGATCCATCGAGTCCGTAACTAGGTGAAGCTTATCTTTGCCACGTCCG
ATCAAATCGAGCAGAGTACCGTGGATTGATGGACGGGCGTCTCGCTTGTTGGCAGACATT
CCCGGTGCCGGCTTGCCGGCCGGCCGCGGCCGGGAGAGCCCCAGACGCAACGCAACCGCT
GTCTAGCACCTTGGCCATTAGCGAGAGCTTATTACGACAGACAAATCCATGTCCATGTAG
AGCTGAACTAGCCTAGGGGGTCAAAAGCAGGGCTTTGGTGACTGCATCCCGTCCACATGA
TAGATTCAATTCTAAGAGAGAGGGGAGGAGCAAAGGTCTCCACAGAATCTATATTCCACA
TAGGCAGCAGCAGCAGCGCCCAGGGTGTGCAAGCAGAACTATAGTCTAGACATGGACATG
GACAACGCGCGCCCTTCCTCTACTCAACTTTTGCGGCCTATATAAAGTGGCCACCGGCCG
TTGGGCAGTTCCAAACTCATCAGCATCATCATTCATCCAGGTAGCTCCTGCTCCAGATCA
ATATACACCCTAGCTAACTAGCTCAGCTGTGCCTGGTCATCGTCAACCTCTAGCTCCACC
ATACGAGATGGCCGGGAGGGATAGGGACCCGTTGGTGGTTGGTAGGGTTGTGGGGGATGT
GCTGGACCCCTTCATCCGCACCACTAACCTCAGGGTGACATTCGGGAACCGGGCTGTGTC
CAACGGCTGCGAGCTCAAGCCCTCCATGGTCACCCACCAGCCCAGGGTCGAGGTCGGCGG
CAATGAGATGAGGACCTTCTACACACTCGTACGTGTACTACTCATTGTTGCCTAATTAAT
ATAATCTAACACTAATTAAGATGCACCCTCGTATCGTATCGTATTTAATTTGGATACATG
CTTTCATATATGTGTTGGCAAATTAATCAAGCACCTTCATGCATAATATGCATGTGCTAT
ATGATCGATCAATGATGCAGAGGCCGGGGTCTTTATCCTCTTTCCGAAAAAAATATATGC
ATATGTCTTCTTTCTTGGAGAAAAATAAAAGGATTGCATCACTGTATGAATATGTTTGTG
TTTACTCTGCACTATGAACTATTATTGATCATGCATGGTGTACATGCGCAGGTGATGGTA
GACCCCGACGCGCCAAGTCCAAGCGATCCCAACCTCAGAGAATACCTCCATTGGTAATTC
CACGCTCCAAATCCCTTGATTATAAACACTAGACGTACGTGTTCGATGCCACCACAGTGT
AGTGTCTGTGCTAGTGCATCTCACTGCTGACAATTGCTGCTGGTATGCGTGCACAGGTTG
GTGACAGATATTCCTGGGACAACTGGTGCTTCCTTCGGGCAGGAGGTGATGTGCTACGAG
AGCCCTCGCCCCAACATGGGGATCCACCGCTTCGTGCTCGTGCTCTTCCAGCAGCTGGGC
CGGCAGACGGTGTACGCGCCCGGGTGGCGCCAGAACTTCAATACCAGGGACTTCGCCGAG
CTCTACAACCTCGGCCCGCCCGTCGCCGCCGTCTACTTCAACTGTCAGCGCGAGGCCGGC
TCCGGCGGCAGGAGGA
>barcode03_parameter2_contig_1
TGACCGCATGTGACCTACACAAAAACAAATAAAAATGAAGCTTTGTTATACTGTAAATAG
TATACGCTTAATCCTTATATTATGAACATCACAATTTGATATTTTTGTGTAGGTTGCATA
CTTTTATGTTTTATGTTCAGACTTAACATGTAGGTACCTGCATATATTCTCTACACACAT
GATTTATAGAATTTTTAAAATAATTTTTAGTATTTTAAATTTTATTGCTTTAACAGGTTC
TGGTGCACCTAGGAGCCAAAAATTCACATCCTAGTATGAGTTTTTTTTTCCTTTAGAAAG
AACTTGTATGATTTATTACAGCTATGATTCATACGGTTCTCCATAAATGATGTATCCCTC
AAACCTGCTAAATATCAATTTGAAATGTTCTATATTTTAAGCGACACAAAAATTACAAAA
ATGTGGACCTGAGTTTAGTGATTTCAAATCTAAAAAAAGATGATTTTGTCATTTTTATGT
AGCTTAGAATGCGAAACATTCCGAATAGATATTTTGCACGTTTATGGGATACATCATTGG
CTACCTTTTGAATTTTTCTTAACTTTTTCTTCAAACATGTTAATATAATTTTCAAAGTTT
TTAATATGCAGGAAGCACTCCATTTCGGGGACCAAAAGGACTTTCCGACCAATTTGATGT
TATATATGTTTCTACTCCACTCTATAAAGTTAGTCAAATTTTAAAAGTCTTACTTAAAAT
AATGGTGGTATTTTTTTTGACAAATCTGATTCTTTAGCAAAAGTAATGGCTCCCATGCGA
AATTATTATTAGAATCTGACCCCTAGGTTCGATACCAACAAGAATGGAGCCGAAATTGTA
CAGGTGGGCGCCAAGGATTTTCTTCACTAAATGGCTTCATAGGTTCGACGTCATGTGGTT
TGGCGTTGGCCCTGCTTCGGCGCCGACCTGCACAATTTCAGCTTCATCCTCATTGGCACC
AAACTCAGCGGTCAGACTTCAGTTAGATGAGTCATTAATTTCGCTAAATGGTCAGTTCAT
TAAACAAAAAAAATTACCCATTTATTCGTGAATGGAGGGAACGAGCAGCGCTATGGACAA
CCAGGGAGTGTGGACAATGACAATTCACTCGGGAAATGGTGAAGTTCATTAAAGCTCGGA
AAATGACGGTACTCCAACTTCAAGTACTATCTTCTTTCTCGAAATACACATATGAACCAA
AAGTAGAAAAATAGTGTATTGCGCACGTTTGCGCATTGCCGGAAATGCAAGTATGCAAGC
TGTTTGCGGGCGTGGGCCGTGTAGGACGCGACATTTGAGGGCAAAGACCAGACGCAGCAA
CGCCGGCCACTAGCTACCACCCCACTACTGTCAGCAGTAGCAGAGCAACACTTGAAAGTC
CACAAATCAATCATGAATCATGCGCACTAGACGACGCAGGCAGGGAGGACAGGCGGGAGT
CCCAAACGGGAGAAGCGAGACGGCCCAAATTAAGCAAGCAGCCTCCTACTGTCGCAGCCC
GTACGCCCCTACGCCATGACCAGACCCACCCGCACCAGACTTGACCTAGCATTTCCCCAT
TCGTCCCGCGCCGCCGTCACAACAAAAAAAGCACGTTCTACAAAAAACAAAATAAGCACA
AGAGGCGAATAAATTGCCTCTGAGAAAAACAAAAGAAAAGCCCTTTCTCTCTGTCGAGAA
AACAAAAAAGCGCTGCTCCGTTCCTGTGGCGCGAGCAATGGATACGGGGGTGCGAGGAAT
TCGGACAGCAGAATTTGGAGATTCGGACGTACGATTGGCGGACACGTCGACGGGATCCGG
GCTCGCAGCAGGCCATCCTGTGGCGGGGCGGCCCCGGGGCCCCACGACGTGGGCTTGGGC
CAATGGCAGGTCGACAACGGATATGCTCCAGACCAGTCCGGTATCGACATACCGCGATCT
GCCCCAGATCCCTTAAAAACCTCCCTCCCCCCTTGCCGGAACGGAACCCTTGTTGTTGTA
AGGGAAAGTTCT
>barcode03_parameter2_contig_2
GATAAGCCCGTCCTCTTCATTCTTTCCGACCACGCACACCCGGCCCCGGCCAAACAGCGA
ATCACTCCTCTACCGTACAGCCTATCCCTCCCCGTGGTCACTGCGCACGTGAAAAGGCGT
GCTTTTGTATATGCCGGCGAACGACACATGCATGGCCGGCGGTCCGGACTAAGTGAAGCT
AGCTGCTGATTCATGATCCATCGAGTCCGTAACTAGGTGAAGCTTATCTTTGCCACGTCC
GATCAAATCGAGCAGAGTACCGTGGATTGATGGACGGGCGTCTCGCTTGTTGGCAGACAT
TCCCGGTGCCGGCTTGCCGGCCGGCCGCGGCCGGGAGAGCCCCAGACGCAACGCAACCGC
TGTCTAGCACCTTGGCCATTAGCGAGAGCTTATTACGACAGACAAATCCATGTCCATGTA
GAGCTGAACTAGCCTAGGGGGTCAAAAGCAGGGCTTTGGTGACTGCATCCCGTCCACATG
ATAGATTCAATTCTAAGAGAGAGGGGAGGAGCAAAGGTCTCCACAGAATCTATATTCCAC
ATAGGCAGCAGCAGCAGCGCCCAGGGTGTGCAAGCAGAACTATAGTCTAGACATGGACAT
GGACAACGCGCGCCCTTCCTCTACTCAACTTTTGCGGCCTATATAAAGTGGCCACCGGCC
GTTGGGCAGTTCCAAACTCATCAGCATCATCATTCATCCAGGTAGCTCCTGCTCCAGATC
AATATACACCCTAGCTAACTAGCTCAGCTGTGCCTGGTCATCGTCAACCTCTAGCTCCAC
CATACGAGATGGCCGGGAGGGATAGGGACCCGTTGGTGGTTGGTAGGGTTGTGGGGGATG
TGCTGGACCCCTTCATCCGCACCACTAACCTCAGGGTGACATTCGGGAACCGGGCTGTGT
CCAACGGCTGCGAGCTCAAGCCCTCCATGGTCACCCACCAGCCCAGGGTCGAGGTCGGCG
GCAATGAGATGAGGACCTTCTACACACTCGTACGTGTACTACTCATTGTTGCCTAATTAA
TATAATCTAACACTAATTAAGATGCACCCTCGTATCGTATCGTATTTAATTTGGATACAT
GCTTTCATATATGTGTTGGCAAATTAATCAAGCACCTTCATGCATAATATGCATGTGCTA
TATGATCGATCAATGATGCAGAGGCCGGGGTCTTTATCCTCTTTCCGAAAAAAATATATG
CATATGTCTTCTTTCTTGGAGAAAAATAAAAGGATTGCATCACTGTATGAATATGTTTGT
GTTTACTCTGCACTATGAACTATTATTGATCATGCATGGTGTACATGCGCAGGTGATGGT
AGACCCCGACGCGCCAAGTCCAAGCGATCCCAACCTCAGAGAATACCTCCATTGGTAATT
CCACGCTCCAAATCCCTTGATTATAAACACTAGACGTACGTGTTCGATGCCACCACAGTG
TAGTGTCTGTGCTAGTGCATCTCACTGCTGACAATTGCTGCTGGTATGCGTGCACAGGTT
GGTGACAGATATTCCTGGGACAACTGGTGCTTCCTTCGGGCAGGAGGTGATGTGCTACGA
GAGCCCTCGCCCCAACATGGGGATCCACCGCTTCGTGCTCGTGCTCTTCCAGCAGCTGGG
CCGGCAGACGGTGTACGCGCCCGGGTGGCGCCAGAACTTCAATACCAGGGACTTCGCCGA
GCTCTACAACCTCGGCCCGCCCGTCGCCGCCGTCTACTTCAACTGTCAGCGCGAGGCCGG
CTCCGGCGGCAGGAGGATGTATA
>barcode03_parameter2_contig_3
TAGTGAGAGGTGGATATTTTGAAATAGGATAGCCTTTTGAAGAATCAAGAATCATCTATA
TTTCTTTGGGCAAAAGATGACCATATTTCATGAATCATATGCATAAATGTACATATTCCA
TTGCAATAAGTAGAACGTTGAATTGCCCACATATATATGTTCCAAAACATCAGATAAAGG
TCTGTGCTACTTGCACCCATCAACATGAAAAACTTAATATTTGCGGTGGAGAAAATTTAG
GGCCTGATATTATTCTCAATAATGGAATTGCTTTCCAACTTTCTGAGATATACTACATTT
TTGATGATGCTATGAATCACATGATAGTCTCACCACACAAAGCAGATATTCCACTCACGC
TGCTACCACATTGACACGGCTTCACGAAGTAGATAAGCTTTGCTTTTGTTAAAGATAGTA
CAACAGTATATACATGGAGAAATCATCTTTATTATCCAAATTAAGTAGCAAGCGTTGTAT
TACGATTGCATCCCTACGATATGCCAAAATAATAAAGGATATAGTTTTTATTCTTTACAT
GCATTTATATTGCTTTCGATGAACAAAGTAGATACCTAACCTCATTATATATACACTGCT
CTCATGGTACATGCCTATTAACTCAATAAAGAGTGTTACCAAAAATATATAGTGTACGAT
GTCTTTTGATCCTTTAGTTTTAAGTCGTGTTGTAGGTGATGTAATTGATGACTTTGATAG
GCGTATACCTCTAAGGGTTATGTATAATGGAAGATCGGTTCTCAATGGAGTTGGTATGAA
ACCATCTATTATCAATGACAAACCTAGAGTTGAAATAGGAGGTGTACCAAGAATGTTTTA
CACTCTTGTAAGTTCAAGCCTTATAATTTATAATTGTAATTTGATCGGTTTATATAGTTG
AAACTTGAAAACACCTATCATGCACATGAAAATGCAAAGTTTCTAACTTATCATACAAAG
TCATCCTTCACGTTATGTTCCATTTTTGTTTGATTAGTGTTCTTTTTCAGGTAATGGTCG
ATCCAGATGCTCCAAACCCGAGCAATCCTTCTTTAAAGGAATACTTGCACTGGTAAGTTT
TCAATGTTTAGAAATCATGACTATTTTTAACTTGAAACACAGCTAATGAGTGAAGCAGAA
GCCTTAGTCTGTCGCACTTAGCTTGTCTAAATCTCGAGGTATGTGTCAATTAGTTTAAGA
GAGTGTTCTATGAGGTGGTACTGAAACAGATTAAAATGCTAGCACATGCACGTCACATAT
ATGTATCATGACACATATTCGAGCATATCATATGTGCATATATGATATACTATTTTTAGT
ATTGCCGACATGCAAAAGGTCAGAATTTTTTCTCCACATACGACCACAAAGGAACAGTAA
TTCCGTACCAACTTGTTCTCGTCTTGGTTTTTTGCCCATCAGTCTACTCTTCCGAATATG
TCAATTCATTTGGTTTGAAGTTGCTTGATGGCTTAGTTTGAAGCTTTAAAGTTAATTATT
ATTTTTTATCTTTATTTTATTTCATATATCTGTTTTTTTGAATTCGCACAGTTTGATGGT
AGTATATATTAGTAGTAAGTCTACTGTAATATACAACATAATATATGTCAATATATTTCC
AAAGATTTGAATCACCCTAAGCAAATTTTGATCATGTCACTTTTCGCATCATGGTGTCAA
AATGCATAAGGTTGTTTTGTGTATTGAACAAGAAAATGACGAAAAATAATTTAACCAAAG
CACTGAGATGTCAGTAAAAGATGAACAGGTTAAAATTCTGAAAAGGAAAATTAAATAATG
ATACCTTTGGATGGTCCAAAGGCTTATCTTAAGCAACCTAGTCATTTTCAATGCCATGCG
CATACATATAGTTCTATAATGATTTAAAACTATATTCCACTTGAAGATATTTAAATGTAT
AGCCGATAACTCTCACGATTAGTTGATTGAGCATCATGTTAAGTGAAAAAAAAGCAGAAA
TCAAGCCTCAACATGCAAATCTTTTCAAATATCTGGATGATGTTAAGTGCAGACGTACAC
GACACTCAGTTTTATTCTTCAATCTTCAATATTTTATATGAACATGGATAGCCCAACTGT
GGACTACTCGGATATGGCTTGGATTATATATATGCTTGGATTATATATGAATCATTAATG
GAGGTTTGATGGCGTTGCAGGATGCTTGTGGATATACCAGCAAATATGGATGGTAGTTTC
GGTAAGTCACAGTCCCAAAGAAGAGTGACATACTAATATAAGATCATAAAGCTTAACAAT
ATAGCATTGCTTTTCAGTTAATAATGGTGAAGTTACTACATATACTAGTTATAAATTTTT
GGAAAAAATATATATATATTTGGTATTCATCATGAATGCACAAAAAATGAAAGACATATG
CATCAGGAACTGAACTAATGGAGTATGTGAGCCCACAGCCAACTTCAGGGATACACCGCA
TTGTATTTGTTCTATATCAGCAACTGTGCAAGGAAAGTGTGTTTGCTCCAGATGTTCGTC
ATAACTTCGACACCAGAAAGTTTGCCAGAGAACATTATCTGGGACCGCCTGTAGCTGCAT
TATATTTCAACTAGGGATGCAAGTGTGGACCAACACACGGCCCGCTTTATCAAATTAATG
GTTATTACTTCCACTAAACAGACAGTTTACTTTGTGCACATAGCAAACAATTAGATGGGT
TGTTGGGTTGGCCCAATCAGCTAGCCCAAGCTTGTATCCTCATGTACAGATAGGATAGCC
TATCAAATAAAAACTGAACGGTACTACAAAAAAACTGGCAAAAAAATTTTTTTACTAAAG
CACACGATGGTCTGCTGTGTTGCATTACTGTTTCTAAGGCAAGGTTAAGAATCAAGCCAA
CAAAAGAGAAATCAATGTTGTAATACGTTCTATTATATGTTAAATAATAGAGGTAGCAAA
GTCCTAAGACGAAAAAGATAGTATGGATATACTACCTTAGATCTTTGTTAAAGTTTGCAC
AGAGCATAGCAATGGCTTCAAGAAGATGCCTGCAGCTCATGTTTTCAGCGAGAACAGAAG
AATGATGACCATGTTCTAACATAGAGTATCTCTGCAACTTGGCAGGTTCCAGTAGAAACA
ATTCACCTTGTAAACAATGCTAATGTGGCCAGGCTCCTCGCCAGAGTGGAACTGTGGGTT
GCAACTATATGTTTTCTATTTCCACTATTACATTCCTATAATCCCTGAATTTGAATGAAA
TAATGACCCTAAGCTATAAAAACCATGAGTTTCCAGAAGGGAAAAATATTTGTTAATGCT
GTGCAAGTACGTGACATGCCAAAATGTACAAGATAAAATACTTCATACCCCTATAAACAT
GCAGTTGGATTGAGCCATTGAGGAACCCAGGCACATTAAGCACACCTACATGTCAAGCAC
CACCATATCGTTTGGTTCAGAAATATTGCACATACCATTTTTTTCTGAAGAGGTTGTGAC
CAAAGGAGCAGCTGATTGAGCTAACAACTTCCCATGGCTTGTTCCGGTACACCCCAACAA
CGCAAATAATCGGATGGCAAAAGCATGCACATTGAAATATCTACAGCTTCACTATTCCAT
AAATTTCAGGATGTAATCGACAAATATCAAGGACGTCATGTGTATACCAGTGACGCATGA
CATGGTGCTAGTATCAAAACTTTTGAAAGGTGAATAAGACAACCCTCATCGCGCAATACA
AGTAGTTCATGCATCGCCACAGTTTCTTCAGGTCCGTAGAGAGATAGGTTAACAAAATAA
CAGATAAGGCTGCCAACTGGTAGTCCTCCTCCAGTATATGTCGGCAGCGGAACCCTTGGT
AGTGGCCCATGTTATACAGGATGTGTTGGATCCATTTACATCAACTGTTCCACTCAGAAT
AGCCTACAACAATAGGCTAGTTCTCGCAGGTGCTGAGCTAAGGCCATCTGCAGTCGTAAG
CAAGCCGCGAGTTGATATCGGCGGCAATGACATGAGAGTTCTCTACACCCTGGTAAGCTT
TTAGTTGTAGTAGTGGACAGTACACGCTAATCCTTCAGTGATTGAACTGTTTTACATGGT
TCACTAGTATAATCGTGAAGAAATCCCATAGTAGCAGAATCATAGATGATTATTTTATTC
CTAGCAAACTGAAACAAATCATATGTTAACTTGTTTGAGGTTATCTTTTCCTTTGAAGAT
ACTAGTGGATCCAGACGCCCCAAGCCCAAGTCATCCGTCACTAAGGGAGTACTTGCACTG
GTAAATCAAATGCAACATGTTCTTATTCTCCCCAACATCTCCACCCATTTGTGTTCTGCC
CAGACACTTTTGATATATGCTTTCTATTTATTTTTGCTCTCATTATGATATGCCTCTACT
ACTGTGCAGGATGGTGGCAGACATCCCTGGAACAACTGGTGTCAACTTTGGTATGATATC
AAGCACACCAATTTGTTCCATGTGATTTATTATTAAACTGAATTTTGTGGATGCGGAAAT
TAAGCCATGTTAAGTTCTCTCAGTCAAACCTGTTGACTTCAGCTTGAATTTGGGTGCCTA
ATTCTCTATCAAAGAAAAATTACCTAGTTCCTCCTAGGTAATCTCATTTACTAACTTGTT
GACAACATAGAATTAACAGACTCAATACACGTTAATTTCAGTTTAGCTCATAGTTAACCC
TGGGATATGTTAAACCTAAACAAAGAATAACTATGAACAACGTAAAATGACATGCATCTG
TTTTGTAAATGAATGGCCAACTTTAAGACAAGGCCATTGTACAGCGTAAAGAAACAAGGA
CTCTTAAAATAAGTGTAAACATAACATTTTCCTAGTTATTATTTGTACTTAACATATTTT
TCACATGTACAAAAACAAAATTTATGGAATCGAATTATTGTTCGATCATATGTTGGCTTT
AAAGAGTTTTGCCATATTGTTTTGCTTGCAACTAACATACACAACAGAACAAAGATTGTG
CATGTACATGAAGATGATATGACAAGACTCCTATTTGCCTAAAATTGAAGAGAGCAAACT
AAGTTGCAGATAGCTGAGTAAATGTTTCTTCCCTCTTTAAATTCTTGACTAATTAAACGG
AGGGTGCTATTGCAGGCCAAGAACTCGTGGTTTATGAAAGACCAGAACCAAGATCAGGTA
TACACAGGATGGTATTTGTGCTGCTCCAGCAACTAGGTAGGGGGACAGTTTTTGCACCAG
ACATGCGACAGAACTTCAGTTGCAGGAACTTTGCACGTCAGTACCACCTCAACATTGTGG
CTGCCTCATATTTCAACTGTCAAAGGGAAGGTGGATCAGGAGGAAGAAGGTTTAGGCCAG
GCAGTTCTGAAGGGGAGTAGAGACTGGGTACTACAGAGTACAGGCAATTGTATCCGGTAT
GGTAGTGCTGTAT
>barcode03_parameter2_contig_4
CGGGGAACACGCTTATGTTGTGGTGGTGGTGCAGGCAGTTGCCCACGACACCGCCGCACA
CGCTGCATGAAATGGATATGGACATGGACTCAAGGTCAAGGGTACGATTGTTTGCTCTGG
TGCGGTGGGGTGTGTGGAGGAGACTAGATGGGAGAAGGGAGCGGAGCAGCAACTGCGTAA
GACTATGCTAGTGCTAGGAGGCGGTGTGTGTCTCCTGCTGCCCTGCATTCCGATCATATA
GCTAACAAGTAAAAGATTCGACGGATTCATTAGTAAAAGGGGGTATGAAGATTAATGGGC
AGAGATGAATAGATATGCGCGATCACTCCATAGATTTCGTTCAATTCTTTCTTTGCGTAC
GTGGATGATCGAATCCCACATGATCTTATGCGCTGCCTGCATATGCTAGTCCACACAAAG
GACGCAACTAGATATTTGTAGCTTTTTGTGTCACTCTCAGGGAATGACCCAAGAAAAGAG
AACAAAGGGCCGGTCCAGGAAATAAATGGAAACCAAGAGAATTCTATTTCAGCAAAAGTA
CCTAGTCATCAAGGTCCCCGTCTCCCGTTGGAGAAGTCACCTTTGAACCGGTCCACACCA
TGTCGGTAAAACCTCCACCAACCCAATTAGAAGGAGCGTTCCACGGATAAAAATGTCGGC
AACGACTATGATTTGCATGGACCGACACCTCTATGCATGGTCTCTAGCTAGCTATTTGCA
AAGAGAGTAATACAGTGCATCATCAATTCTGGACTGTTTAACTTGAACCCTATAGCTCCT
TGCTGGATAGTGCTTTTACATGTTTCTATTTTCAAATAAATAGAAACAATCATAGATGTC
TAATGCAATGGAATGGTAGCTTGTGGAAATAAATTAAAAAGTACAATTATTTCCATCTTG
TGTAAAATTGACAACATATAAACTATATTCATATTATCTCTTTGTACACCACATGAATGG
TCAAAGTTTAATTTGGATACCATTTGCATACATTTATGGATTTTGAAATGTTTCTAAAGT
TTCAGAGATGCAAAACCACCCTACAATCCAAAAGCCAAGGTTTTTGCAAGGTGGTTTTGT
TTTCTAAGATAGAAATTCATGTTGTGCGGAAAAGCTTTATAAAATGATAAGTTGGCACAT
AACCATTATTATTGGATTATATGATGATGCAAAGAAACCAATAAATATACATTTTCACTT
ACCATTTTCTCAGAGGATACAAAATGGCAATTTCTGAACTAATCATTGCATCAATCATAT
CACCATAGCCAACTGTTTTCTTTCCAAATCGAGTTAAGGTTCATTGTACCACTGGTAGAA
AAAGGGCCTATAATCCCGGTTGGCAACTGCCATTAATCCCGGTTGCGCAACCGGGATTAA
ATATGCGGGACTAAAGGCACCCCCCCCTAGTCGCGGTTGCTTACGAACCGCAACTAAAGG
CCCATCCACGTGGGCGCCAGCCGTCCGTCGGGGCGGAGGACCTTTAGTCGCGGTTCTCCT
GGCCAACCGCGACTAAAGGCCTCCGCAGGTTAGGGTTTTAGCCCCTCCCCCTAAATCTGG
TTTCTTTTTTATTTGTATTGTTTTATTTCTTTTATATTTTATTTTGTGTTTTATTTTAAT
TTTGAAGAAGTTTCACATATTCTACGCTACTATATACATGCATATGAATGTACAATTTCA
AACAAATTTAGAACCAAGAAGAATTCAAGAGGAATATACAATATATATTCAATCTCGGAT
GACCATATACAATTTCGAACAAGTTTCCATACATAATTTACGGCATCAGAAGTTCTACAT
CCTCGTAATAGTGTTCTCCTTTAGGATGGAGGACTTTCCTCATCAAAAAATCCTGCTAGT
TCCTCTTGAATTGGTCGGAAGCGAGCTTCTAGACTAAGCGTCTTCCGCATGTTATTCCTC
TTGACGTTGTTCTCCGACGGCTTCCGCTCAGAGGTGTATCTCCGGATGAACTCACAAACA
TAGTATCCACATAGAATGTTCCCCGGTGGCTGAACATCCCCAGACAGTACCAATCTAAAT
TCTAGCTCTTTTTTGAATTCACCGACCGTTTCATCTGTGAACCATCTCCAAACCCTACAA
GGCAAAGAAAATTAAATAAACAAGGGAGTTATTAGTTACTTGATATTAGGAAATAAACGA
AAGAGGCCCAACGGTTTTAAATATAGTTTTATTAAGAATTGAATCGTTTTGGATATTTAT
GCGGCTTTCAACATGCATTCAACACGGTACGTATATTTAACGAAATCCTATATTCCTAAT
ATGACGGGGAGATCGTATATGTTTTACGCTCATATCCCTACACTGAAATTGTATATGTTT
TAAGCTCCATCGGTCCTTGACTCCTTGATTGTGTGATTCTCTTCGGTCGAGAAATCAAAA
TCCCACCGGCATCGAAGTCGTCGTTTTCAGGATCTATCGTGTATGTGTGGAGCACATGAA
AAGCAGACAGCAGGGACAGATCAAGAAGGTGCAATAACATAGATGAATATGTAAAGCGGG
GAATGCATCGATCAGTCGATCAATATGCGCGCCAACTGGCCGGAATCCACTGTCATTTTG
TCTTTCCCAAAGGGAAGCAAAACGGTCCACACAGTGTCTTGAGCTCGCCGGAGTACGCGC
GTGGGCAGGCACCTTCTGGCCACACCACCACGGAGCAGTCCGGCTGTGTGGACGAGATGC
AGCTATACGGCTATTTGTGTCCCAATGTGCCGTCCTGAAATGGAAGCAAAAGCTATTCTA
CAAAAAGAAAGAAAAGATGAGCTAGTATATATTCTCATGGATGGATATATGTGTGGACCG
ATAGTTCTCCAAGCATGCGCACCGCACCTAGCTTTGATCCATTCCGGCCGGCAGGTTCAT
GTGATGCGAACAGAGATAGACATGATAGCAAACCGTCCATAAAGATACATGCATATTCAT
TTAGCATTGACAAGATCACATAGCGACAACAGCAGCTAGAGACGTGCAATACTTAAGTAG
GCTTGGCTAATCCTAAACAGGTTATTATGGAAGTTTGGGATTGAGTTTGAACATGTTTGG
TCCAATAGAACTAAGAAATGATGATTCTTCTAGACCTCAAAAATCTACTATACTACCTCA
ACAAAAAGAGAGTCCAAGAATGAGTTTGCACCGTAATTACTAATGACAAGGGATTGAGCG
TGGATTCGCGAAAAATAAATGGCGAATCAAACGAGAAACATGTCATAGAGCCTCTTGCAC
AAGGAATCAAACCAAAAACGAGCAGGGAAGGAGATCCCTTGAGGTTTCTTGAAGGTTTGG
AAGAAGAAGAAACAAAGTTTGAAAAATTCTGATCTAGGGTTTCCTCTCTCGGGACTCATA
TGGTCGAAACAAGCGACGGAACCTCTGGTACGAGCACTTGTGCTTGTACTGCACGTCATC
TTCGGGTATGGGACCGTTGGTTTTTGGCGCTCACTCTGATACGATCACTAGTAACACCCA
TCGTTAAATCTTCTGTTATTGTTCAAGCTCCGGGCTCATGTCTATTATGATCAGGGTTAC
CTCTCTGTTGCGATGTTATATGAAGTTTAGCATGTAACATTTACCTAAGAGTCACACGAG
GGAACTACCTTCAGAAGTAGGATAGTGCATACGGCAGAAAGTGACATACCGTGTGCGGTA
CACTATTCTATGACAGGAGGGGATAAGAGAGGACTCATCATACTTCACAAATAACCATGG
GGTAATCTCTTAATTGTGATGGATCAATAGATGGCTTGCCGAAGGTCATCGCGGTGGTTA
TTCAGGGATGTGTTATGAGATACATATTCCCACACTGAGCCTTTTC
>barcode03_parameter2_contig_5
TGGAGGATAAGCTAGAAATATGTATGGGACAGTTATAGCTAGCTTGTATCACATGTTATG
GATGGAACCATCCGAGGTCTAATTTACTGGGATCATAGGTCGATGGTGGTGGTGACAATG
GCACAGTGGCTTCTTCATGCACCTTGGCGAAGCGGCCTTTGACCCGTGGCCTCAACTGGG
CGTAAGCTTTTCTGGACTCATATCGGATCTGCTTCTCGTACCTCCGTCTCTTCCTCTTCT
CCCTATACCTCATCACCTTTGCACGTCTCTCGTGCACCGTTGGATGATGCGCCGCCACCA
TCATCATGTCTCCATCGATAGCCATTATCACCTCACTTCCTGCGGTGTTAGTGCGTGTGC
TCCCACATAATGGCATCTGAACATATCAAAAGAAAATAATCATATGAGACAAATTAATTG
TGCATAGTGAATGATCATTGTTTCATGAAGGTATTTAGTTAGTCCCTAACCAATTATATT
ACTAGTTTTGACCTGTCTCATGAAATAACGGTTAGCCTTAGCCTCCATATCCCACGATCA
GTTACAAAGGTCAGCGACCAAAAGTCCAAGACCGTCTGAAACGATACGTATTCAACTGGC
TAGATATATATAACCATTCATGTTCTGTGGTAGTGTCATTAGTTCTGTGGTCAACTTGAT
TATATAGCTATGTATGTAAGCCTGATCAACTGAATTAGTTGGGTTTTGCACAACTAGCCA
TCTTGTTTCACGCTCATTGGATGTACGGACTACATGCAAGGTTCGAGATCAAACTGAAAT
TGATGATTTGTTAGAGGAGATAAGTCTAGAGAGAGAAAATCAATATTCTCCAAGCTTTTT
TTCAAAAAGGAGGCATGCCCTGATTGATCTGTATCGATATTGATGCACAAAATCAAATCC
AAACTGAGAGTTGACCACATGAAATGAGAGGATGCATCCATCTCATTGATATGTATTCGT
TTTGACTAAATTTGGCAAGGAATATTTACCTGGACTAGACGCCTGGTGCATGAAAGCAAA
AGGTGAAATTACAAACCGGATTTGTTGTTGTCATATAATTTGCTAGCTTATAATTAAGTC
TTCTTTCGAGCTGAGTTTACACGTCTTTTCCTCGCCAATTTAGATATTGATATATTGTGT
AGTTCAAACATTAAATTCACTATAACAATCTAAAAAAAAACATTCAG
>barcode03_parameter2_contig_6
ATTAACGATAACTGACTGATTTTATCCCCGACGATACAGTTGATACCCGAAACGAACAGT
TCTGAAGGTACTGTCAATCTGCCATACATATGTTCTGTTTTGAGAAAATATAAGTACGTA
TGTGTTTGTTTAAATTTTTATTGCTCCGGCCGTGTCTCAGTCCTGCTGATGGACTCCTGA
GGAGAATGCGTTGTTAGCTACCTTACTTGGAACTAATTTGTCTGTTGACTCCCGATTAAT
CTTTCTCAGGAGAATCCATCCGTCAGCTAGCAGCATACACTCACACAAGTATGACGAGTA
GCTAGGTAGGAAGGGTGATCAAAGTATTAGCAGAAGAAGAGCAAAAGCCATTAACCACAG
GTCTACCCCGGCCATCGATGATGTAGAGACCTTAACTAGGGCATCACTCACGGCGATGGG
TGGTGTAGCCGGTGGCATGTGTCGGCTGCCGGCGTCGACCTGGAACGTGATCAGCCCAGC
TGCTGCTTGGTGTCCATGCGGTGGGTACTGCAGGCCATGAAACGTCGACGGCGGCCTGGT
GTTCTGGACGCTGTGGTGGTCCGCCGGCGGTGGAGCCACGTTCCCACGCTGTGGCCTTGG
CCGTTGCCGAAGAACTGGTACTCGAGAGCAGCGGTGGCTCGTGACGAAGAACAGGGAACA
TGGGGGCGGTGGTCGATGATGTGGTGGTGCAGGCAGTTGGCTACGCCGCCGCACACGCCG
CATGACATAGACATGGACGATCGAGAGTAGCTAGCCTAGCTGAGGAAATTGAGGTCAAGT
GTTTGTTTCTTTGTTTCTGGTGTGGTGTGTGGAGGAGAGGAAGTTCAGGGAGTAGAGAGG
AGCAACTGCAACTGCGCCTGCGAGCTAGGGCTGTCTCCCTCCTGCTTATAGCAAGCAAGA
CAAAGATTCGATCGTAGGATTAGTAAAAGGCTGATCCAAGGATTAATGAGCGGGGAGGAA
TAGATATCCATGGATGGATTTCTTGCGTGCCTACGTGGATGATCCCGGGCCAAATTTTTT
TGTATTGCTTGTCGGGATCGAATCCCGCACGATCTCATGCACCGCATGCCTGCTAGTCCA
CACAAAAGACATAACTAGATATTTGTAGCTTTTGCGTGTCACTCTCAGGGAATGATCCGA
GAAAAGATAACAAGCTATAGCCAGAGCCGGACTGGGCCGGGAAATAAATGGAAACCATGA
CAATTCTAAAATAGGGGCAAAAAAGCGGTAAGAGAAGATTCGTGTGTATGCACATGGCCA
AAGGAAAATGCAAGTTAATGTTCAATCGTTAGAGTGGTCACTTTCGATCTAACCCTAGAT
TTGACGCTTTGGTATCTTATAAAGGTGGAATTTTATTTTAGTGGGAGACGGCACTCCTGT
GAGCGTCTGGTTTTGTAGTGTGTTTGTAATAAAATTGAAGATAAACCAATAATTTAGATT
TTTTTGTGTAAATTTGGCCCGCTTTTAGGTGAACTTTCAAATTAAATGGATACCATTTTA
CGGGGACTACCAAAAAGTTTGAAACAATTTTTGTAAATTCTCCAAAAACACAACATCATT
CGCATATGCATTTTTAACAACTCTAAGTGCATACTAATATTACGATATGAACATGTCGCT
TAAAGTTAGGAAGATCTATATGCTCGTCTTCATGTCAACAATGCTTGCTAGGTCTGTCGT
GGCCTCCCTCTTGTAGAGGCAGATATGTCAAAGAATGCTTGAGAGTATATGGAGGTACTA
CACAAGCATCTGATGTGTCGACAAGTTGGCGGTGAATCAATTAGGAGGGAGTCGTGGATG
GGGACAAATGAGTGTTGTGTGGTGAGTGTTGTAGGTGGAGAACAAGGAGAATACGAGGAA
AGATAGTGGTGTCCATGAAGCTTTTGGTAGTCTGTTCCGCTAAATAAAATGTGGGCAACG
CTGATTGCATGGGAAGACTCGGTGATGTCAACTGGGAGCCATCTTGGCCAAGACCCCTAG
CAAGCTATACAGAATTTAGAATACCAAGTATTATGAAGCATCCCAGTTAAACTGTAAACT
TATAATACTGTGTTTAACTAGAAGCCCTAGTTATATTTTGGATAGTGATTTTACATTTCT
TGATTCAAAATGAATAGAAAGAATCATAGATGTATGGAAGGCGATGAGATGATTACTTGC
AAAAAATCAAACAAAGATATGAGTATGATTATTCAGTCTTGTGCAAAGGTGACAAGAGAT
AACTTCGATTTTTCTAATCTGTTTGTGGGACACATAAATGGTCAACGTTTACATTTTCAT
CCTAAATCATCAAAGATGAAAAAACACACTAAAATATGGCTAAGGTTTGGAAGGTGGTCG
TGTCTTCAAAGATACACCCAAAAAACTCTATGGAAAAAAATGATAACTTGGCGAAAAAAT
CGACGGGTGATATGAAACCATATGTTCGATGGCAAAATAAAATGGCACATTGATAATTTG
TTTTCCCTCATTTTCTTGAAGGACACAAATGGTAATTCCTCAATAAATTTTTGCATGTAT
ATATATTTGAATCGAGGGTTCCAAAATAGAGTTAGGGTTCATTGTTTCAAGGGTCCTAAA
ATATACTGGTCAAATAAATACTGAATCAAACTGCAAATTTTTGTTTTTGTTACAAGGATG
ATGTCTATGGGACACTCATGGCCACGTACCGACAAAATGCTCAGTTTATCATGTTTTAGG
GCCGTATATGTATCTTGATGGCCATTGGCAGCCCGATGGATCCTGGGCTGTGTGTTCCTC
TTCGATCCAGAAGTCAATATCTTATTGGCATAAAATGATGAAGTCATTTTCAGGATCTAT
CTTATATGTGGAGCACAATGAAAGGAGCTGTGTCAGATAGATGAGGAGGGGTACAAAATG
AATAAAGCAGGCTCTTCCCTGCCACGCGCCGGCCGGAATCCCCCACCTTTTCGCCTTTCC
ACAAAGCGGAGCCAATCGACCCACACAATCC
>barcode03_parameter2_contig_7
AATAACTGACTGATTTTATCCCAAGATACAGTTGATACCAGAAACGAACAGTTCTGAAGG
TACTGTCAATCTGCCATACCTATGTTCTGTTTTGAGAAAGTATAAGTACGTACGTGTTTG
TTTAATTTTTTATTGCTCCGGCCGTATCTCAGTCCTGCTGAGTGACTCCTGAGGAGAATG
CGTTGTTAGCTACCTTACGTGGAACTTTGTTGACTCCCGATTAATTTTTCTCAGAGAATC
CATCCGTCAGCTAGCAGCATAAATTCACACAGGTGTGACGAGCTAGCTAGGTAGTAGGAA
GGTGATCGAGGTATTAAGCCGAAGCAGTGTAACCACAGGTCAGCCCGGCCATCGATGATG
TGGGAGCAAGATTTCGATGGAATTAATTAGGCATCACTCACGGCGGTGGGTGGTGTGGCC
GGTGGCAAGTGTCGGCTGCCGGCGTCGACCTGCTGAACGTGATCAGCCCAGCTGCTGCTG
CTGCTTGAGTGTCCATGCGGTGGGTACTGCAGGCCATGAAACGTCGACGGCGGCCTGGTG
TTCTGGACGTTGTGGTGGTCCGCTTCGGCGGTGGGAGCCACGTTCCCACGCTGTGGCCGT
TAGCCGTTGCCGAAGAACTGGTACTCGAGCAGCGGTGGCTCGTGACGAAGAACAGGGAAC
ATGTGGGCGTGGTCGATGAAGTGGTGGTGCAGGCAATTGCCCACGCCGCCGCACACGCCG
CATGACATGGACATGGACGATCGAGAGTAGCTAGCCTAGCTGAGGAAATTGAGGTCAAGT
GTTTGTTTCTTTGTTCTCTGGTGCGTCGGAAGTTCAGGGAGTGGAGGAGCAACTGCAACT
GCGCCTGCGAGCTAGGGCTGTCTCCCCTCCTGCTTATAACAAGCAAGACAGAGATTCGAT
CGTAGGATTAGTAAAAGGCTGATCCAAGGATTAATGAGCGGGGAGGAATAGATATCCATG
GATGATGGATTTCTTGCGTGCCTACGTGGATGATCCCGGGCCAATTTTTTTGTATTGCTT
GTCGGGATCGAATCCCACATGATCTTATGCACCGCATGCCTGCAGTCCACACAAAGGACA
TAACTAGATATTTGTAAGCTTTTGCGCTGCACGGCTCGGGGAATGATCCGAGAAACGATA
ACAGGCTATAGCTAGAGCCGGGCTGGGCCGGGGAAATAAATGGAAACCATGGCAATTCTA
AATAGGGGGAAAAGCGGTATGAGAAGATTCATGCACATGTACAAGGAAAAAGCAAGTTGT
CATTCACCCGTTGGAGTGGTCACTTTCGACCCAACCTCTTTCCTTGCCTTTGGTTCCAAA
CAACACTACGAGAATTAACGTGTGGTTGGATGCCCAGCCCAACAGGAATCAAACTATAGG
CTTTGATGTCTTATAAAGATATAATTTTTTTATAGTGGGAGGCGACGTTCCAATCAAAAG
CGAGGGGTTGTAAGTGTTTTGAGTATGTACTGTGTTTCTAAAAAACACTTATAGATTTCA
AAGATAAAACGAGAATTTTAGATCTTTTTGTGTAAACTTTCATCCGCTTTTGGTGAACTT
TCAAATAAACCCATACCAACTTTCGGGAACTATAAAAAAGTTCGAATCATTTTTGTGATT
TTTAAAAAAATACAACATCATTCACAAATTAATTCTCAAAAGGTCAAGTGTATACTAAAT
TTAAGAGTATGAACCTGTCACTTAAAATAGGAAGATCTATGCTAGTTGGCAACAGTGCTT
GTGTGGTCCTGCCGTGGCCTCCCTTTTGCAGAGGCAGATGTGCAAGAATGTCGAGAGTGG
ATGGTGGTACTACACAAGCAACCAAAGGCGAGTCGACACATTGGTGGGTGAAGCAATCAG
GAGAGAGTCCTAGATGGGGACAAATGCGTGATGTCTAGTGAATGGTGGAAATGGAGGTCG
AGAACAAGGAGAATACGAGGAAAGGTAATGGGTTCCATGAAGCTTTTGTTGATCCCATAC
CATATAGTCGTTTCACAAAATAAGATGCCGGCAATTCTGATTGCATGGAAGACTCAGTGC
ATGTCAACCGGGACCCATCACGACAAGATCATTGCCAAGCTATATAGAATCGAGAATGAC
ATGTAGGACCATTGAAGTTAAACTCTACACTTATATTTTAAAAATAACTACAAGCCCTAG
CTATATTTTGGATAGTGATTTTAGATATCTTGATTCAAAGTAAATAGAAAGAGCGATGGA
TGTATGGAAAGAAATGAGATGGTGACATTAGCAAAAATAAACCCAAGATAGGACTACTCA
GTCTTGTGCAAAAGTGACAAGAGATAACATAGATTTTTCTAATCTTTTCTGTGGAACACA
CAAATGGTCAACATAATTTTTTGGGTGCACCTTTGCATGTTCTCATTTTCCAGCACTCCC
AATGCTTTTTACATTTTCATCCTAAATTTTCAAAGATGAAAAACAACACTAAAAATATGG
GTAAGGTTTAGAAGGTTGTCATGTCTTCAAAGATACACCGAAAAATATATAGCATAAATG
ATAACTTGGAACAAAACCATTAATTGGTTGATATGACACCATATGTTCGATGGAAATAAA
GTAGTATATATTATTTTTTTTCCTTTTTTAAGGACACAAATAGTAGTTCTCAATTAATGT
GTGTAAGTATATATAATTGATCATAGTCGAGGGTTCCAAAATAGATTTAGGGTTCATTGT
GGTCAGGGTCATAAAATATACTTCTAATTGCAAATCAAACTGCAAATACATTTTTGTTAC
AAGGATGATGCCTATAGGGACACTCATGGCCACGTACCTAAATAATACTCAGTTTATCAT
GTTGAATCACGGTCGTATATGTATCTTGATGGCCATTGGCAGCCCGATGGATCGCCTTGG
CTGTAGTGTTCCTCTTCGATCCAGAAGTCAATATCTTATTGGCATAAAATGATGAAGTCA
TTTTCAGGATCTATCTTATATGTGGAGCACAATGGAAGAGCTGTCAGATAGATGAGGAGG
GTACAGAATGAATCAAGCAGGCTCTTCCCAGCCGCGCGCCGGCCGGAATCCGCCACCTTT
TCGCCTTTCCACAAAGCGGAGCCAATCGACCCACACAATCC
>barcode03_parameter2_contig_8
CTGATTTGGGGAAGATCTCAAATCCCTGACCCTAGATCAGTTTGATAGGGGGCAATGAGA
GTGAGAGTATGAACGGCTGATGATATTATCTCAAGACAAATATAGCAAATAGAATGGTTG
CAATAGTGGGCTTGTATAACCGGTCCAAGTGAATGTGTATTTAAGCTGCATCATAAATAG
CAAGCAAATACAGAATGTATTATTCATTCAATTCATTTTTCAATAAAGAAAATCTGCTTT
TCTACAATCCCACTCTTTTATATCATTTCATTCTCTGAAATCCTAAGTATTAGATATCAA
ATATTACAAGCATCTGAAACTTAATTGTCGCTGTTGGTAAATGGTTAGGCTATCTATTAC
CTTATAAACTATAGTCATTTCAAAATATATTAAAATCATCCGTAAAACATGATTCCTAGA
TTCACTGTGTACATATGTCACTTGCACAGATTTACCAAAATCTGCTGATGATACTACGAT
ATAGTGATGCCATTACAGAGATAATTTCTATGTTTAAGTGCACAGTAACCATACAAGGAA
CTAGCAGATGTTAAATCGAATCGGTACAATGACATCTAACAGCATTAAATGTAGGATATC
AGATGCTTATTTGTATCCCAAGTACAATACACACTGCGATTAGCACATTTATAAAAGTGC
AAGGGCAAATTCGCACCAGAATTAGCTGTACCACTTCTACCCTTGATGAATCATGACTCA
ATTGGTTTATAAGAAGGAGATGCCCACTTGCTAAAAAGTAGTGATGAAAATCATAAATCT
ACGCATTAGTGGTTTCTACAACAAAAGAGAACCAAATGGATTCGACAAATGGTATCAGCT
TTAGCCAGTATAAATAGATGACAGTCGAACTTGTATCTAAACATCAAGCAAAAATCATCA
AATATCCCACATATATATACAATATATAAGAAAGAGGAGCATCCAAAATTTCTCCTTAGA
TATATGGCGAGAGAAAGCAACCCTTTAATTGTAGGTAGAATAGTTGGTGATGTAATATCT
CCATTCACAAGAAGTGTTCCTTTAAGAATAATATACCCAACGAAGGAGGTAACCAATGGG
CGTGAGTTTAAACCATCTCAAATAACTCAGAAACCTAGAGTTGAGATCGGAGGTGATGAT
TTTAGAACGTTCTACACACTAGTAAGGAATTAAATAACTCCAATTTGTAAATTTATCCCT
GCCGGCTTTCTCATTATATGTTTTGAATGTGTTTAATGCAAATGAAAATGCAAACCTTGA
TGTTGGAATTTGGATTTGAACTTTTCAAGGATATATCCATCAGGGGTGGAGCCAATAGTT
ATAGCTATCCAAGCTAGTAGTCGATTATATTTCTTAAATTCCTGGTAAAATATTTTGAAA
ATGGACCGTGTATGTTTAGGTCAAATCGAGCAAATAGTAGAACCTTGCTAACAGCAATTA
AGTGTTGAAAATTGCAAGCAACTAAGACATTGCTTATAGGGGAAATAATAAAGAGTACAT
ACGTACTCAGTAAAAATTCTAAGCAGAGCAAATTTAACTTGGTATTACACACACGCACTC
CCAGTTAAGTGTTTTACAATTGGAAATATAAAACATATCAATTTTTAACTCAATTGCACT
TTTACAAGGTGTGCAACAACTGTGAGGTACATAAATGTCAAATCTATTCAACATGTTTTC
TGTATACTGCAGGTGATGGTGGACCCAGACGCCCCTAGCCCAAGTAATCCGCATCTTAGG
GAGTATTTGCATTGGTAAGATTTTGGGGATTTTAATACAAAGAATGCGTATAAGCCTTGT
AAGTATAATGTGGTAATTGCATGTGCTTTGCATGGATATTTTCCATAATATTTTCAGGCT
CTGAAAATATTTTGGTAACGACTCCGTTGTATATAACATACCTGGCATAAAATATAACAT
ATGTCCGATTTTGTCCTTTGTGCATGTATTATATATAGTCTAAACACTATAAGCTTTTTA
GGTCCATCAAATTTTCAATTTTCTCCTCTAATATAGGTATTTTTGTTCTAGTATTATCCA
GATATATCACTTCAGGACATGATTGAATCGCTTTCCTTCAAGAATGTTTTCGTCTTTTTC
AGAGGCTTTCAGAAAAGCTTCATTTAGATATAGTGGAGTATGTTTTGTGCAAGTTGTGGT
TATTTGCACAAATCAAAAGAACACTCTTATTTGATGAGATAATGCAACAGAGATATTGAT
TCGGAAAAAACAGAAAAATATTTTTTGAAAGCGAAGGTGTCCAAGCATATACAGAGGAAG
ACATTTGTCGATGGTGATGGTTCGAAACGAATAGACACATTCGCAACGGTCATACACGTT
TGTTGTTTGAATTCATATTTAAACAGTAAACAAAATGTACAGTTTTTGACGGAGCGCTAT
CCCGCCTCCGTCTTGAGACGCTGCCCTTTGAACCTGTGCGACCTGACCGGTCAGATTGAT
CGCCGTCAGCGTGGGCACTGCCCATCTAAGAGGGTTGCCACCTCCCTTGACCTCCTTCGC
ATTGGGGTCAATTTAACAATTTTATGCAAAACTTTCAAATATTTATCATAAATGGTGTAA
GTTTTTTAGGGTCCATCTAAGGTATTGAATGAACTAATAGTGGCACTTATGAAAAGACCA
AGTGCGGGGTCTTTCTTTTTCCAATTGATTCCTTAATCGTACTAGTCATTTTCTTCTCAA
ATTAAGTGGTTGGTTCATGTATACATGAGAAAGCTAATGCCACATAAGAAGAACTCATGC
TATTAGGTCATGCACATTAGATAGCCCTACGAGGCTACAACCACAAGTTTCTGACCTTTT
TCACACAAGATGATGGCATGAAATTCCAATTATTCACATTTAAAAGTGGAATTTGTCCAT
GTCCCTGTTTCTCATAAAACTACTTTCCGCATCCTATCATTTGGCTAATATTTTCCATAA
ATTCTTTGTTGTTGGAAACTTATTGCACCATAAATACTACCTACTCATATGCGTACGCCA
GATTTTTTAAAATCTCTGTTATTTACTTTTAAATAGGTTACAAATTAACGTTAATTATTC
GCTAGTAGTAATATTTGAATTGCAAATATTCTACTCAGTAAGGATTCACATTGGCAGCCT
ACTTTCTTTTCTGTCTTTCTATATTTTTGTTTTATTTTTATTTATTTATTTTTGGAAATA
TAAGTAGCTGTTTTGAATACTTTAGAGTTAAATTTCGACATTCATATGGAAAAAAATACA
TTATCATTTCCTTACAATAATTATTCGAGTGTAAAAACACGAATATGGCTTATATTGTTT
TGATGGAAGAAATGTAAGCCTGTTTTTTTCCTTCTTAATATGGATGGGTACTGAAGTATC
TTTAAAAAAGAGGAGAGATGTCGATGTCTTACACATGAAAAAAAGGTTTTCTGGCAAAAC
AACAAATGCTTAATAATGATAAATCATGGCCTCCTCACATATGTATCTATAATAATCAAT
CTGGTTTTAATGCAATAAATTTGTCACTATATACTGTGATATGCTACAGGATGGTATCAG
ACATTCCAGGAGGTACTGGATCAAACTTTGGTAAGTATAAACCATGAAACTTGTGTTTAA
GGGAAAAAACACAAATATGTAACTATTCACCTGCAGGGCAAGAAACTGTCTGCTATGAAG
GCCCGAGACCAACAGCTGGTATCCACCGTTACGTTTTTATCCTATTCCAACAGCTTGGGC
GGCAAACTGTATATGCACCAAACTGGCGTCAAAACTTTAATACTGAGAATTTGCAGAAAT
TTACAATCTTGGGTCTCCAGTTGCTGCAGTTTACTTCAACTGCCAGAGAGAATCAGGATC
TGCGGGAGGAGACCCATTCGTCCCGCGCCGCCGTCACAACAAAAAAAGCACGTTCTACTA
AAAAAAAACAAAATAAGCACAAGAGGCGAACACAAATTGCCTCCGAGAAAAGCAAAAGAA
AAGCCCTCTTCTCTCTGTGGAGAAAAACAAAAAAAGCGCTGCTCCGTTCCTGTGGCGCGA
GCAATGTGATACGGGGGTGCGAGGAATTCGGACAGCAGAATTTGGAGATTCGGACGTACG
ATTGGTGGACACGTCGACGGGATCCGGGCCCGCAGCAGGCCATCCTGTGGCGTGGGCGGC
CCCTGGGGCCGCCGCCCCACGGCGTGGGCTTGGGCCAATGGCAGGTCGACAACGGATATG
CTCCAGACCAGCCCGGTATCGACATTACCGCGATCTTGCCCCGGATCCCTTAAAACCTCC
TTCCCTCCCCCCTTGCCGGAACGGAACGGAACCCTTGTTG
>barcode04_parameter2_contig_2
TGGTGGTGTCAATTATACATCCTCCTGCCGCCGGAGCCGGCCTCGCGCTGACAGTTGAAG
TAGACGGCGGCGACCGGCGGGCCGAGGTTGTAGAGCTCGGCGAAGTCCCTGGTATTGAAG
TTCTGGCGCCACCCGGGCGCGTACACCGTCTGCCGGCCCAGCTGCTGGAAGAGCACGAGC
ACGAAGCGGTGGATCCCCATGTTGGGGCGAGGGCTCTCGTAGCACATCACCTCCTGCCCG
AAGGAAGCAGCAGTTGTCCCAGGAATATCTGTCACCAACCTGCGCACGCATACCAGCAGC
AATTGTCAGCAGTGAGATGCACTAGCTAGCACAGACACTAGTGTGGTGGCCGGCATCGAA
CACGTACGTCTAGTGTTTATAATCAAGGGAATTGGAGCGTGGAATTACCAATGAAGGTAT
TCTCTGAGGTTGGGATCGCTTGGACTTGGCGCGTCGGGGTCTACCATCACCTGCGCATGT
ACACCATGCATGATCAATAATAGTTCATAGTGCAGAGTAAACACAAACATATTCATACAG
TGATGCAATCCTTTTTTTTCTCCAAGAAAGAAGACATATGCATATATTTTTTTCGGAAAG
AGGATAAAGACCCCGGCCTCTGCATCATTGATCGATCATATAGCACATGCATATTATGCA
TGAAGGTGCTTGATTAATTTGCCAACACATATATGAAAGCATGTATCCAAATTAAATACG
ATACGATACGAGGGTGCATCTTAATTAGTGTTAGATTATATTAATTAGGCAACAATGAGT
AGTACACGTACGAGTGTGTAGAAGGTCCTCATCTCATTGCCGCCGACCTCGACCCTGGGC
TGGTGGGTGACCATGGAGGGCTTGAGCTCGCAGCCGTTGGACACAGCCCGGTTCCCGAAT
GTCACCCTGAGGTTAGTGGTGCGGACGAAGGGGTCCAGCACATCCCCCACAACCCTACCA
ACCACCAACGGGTCCCTATCCCTCCCGGCCATCTCGTATGGTGGAGCTAGAGGTTGACGA
TGACCAGGCACAGCTGAGCTAGTTAGCTAGAGTGTATATTGATCTGGAGCAGGAGCTACC
TGGATGAATGATGATGCTGATGAGTTTGGAACTGCTCAACGGCCGGTGGCCACTTTATAT
AGGCCGCAAAAGTTGAGTAGAGGAAGGGCGCGCGTTGTCCATGTCCATGTTTAGACTATA
GTTCTGCTTGCACACCCTGGGCGCTGCTGCTGCTGCCTATGTGGAATATAGATTCTGTGG
AGACCTTTCTCTCTGCTCCTCCCCTCTCTCTTAGAATTGAATCTATCATGTGGACGGGAT
GCAGTCACCAAAGCCCTGCTTTTGACCCCCTAGGCTAGTTCAGCTCTACATGGACATGGA
TTTGTCTGTCGTAATAAGCTCTCGCTAATGGCCAAGGTGCTAGACAGCGGTTGCGTTGCG
TCTGGGGCTCTCCCGGCCGCGGCCGGCCGGCAAGCCGGCACCGGGAATGTCTGCCAACAA
GCGAGACGCCCGTCCATCAATCCACGGTACTCTGCTCGATTTGATCGGACGTGGCAAAGA
TAAGCTTCACCTAGTTACGGACTGGATGGATCATGAATCAGCAGCTAGCTTCACTTAGTC
CGGACCGCCGGCCATGCATGTGTCGTTCGCCGGCATATACAAAAGCACGCCTTTTCACGT
GCGCAGTGACCACGGGGAGGGATAGGCTGTACGGTAGAGGAGTGATTCGCTGTTTGGCCG
GGGCCGGGTGTGCGTGGCCGGAAAGAATGAAGAGGACGGGCTTATCAGAACTTTCCCTTA
CAACAACAAGGGTTCCGTTCCGGCAAGGGGGGAGGGAGGTTTTTAAGGGATCTGGGGCAG
ATCGCGGTATGTCGATACCGGGTTGGTCTGGAGCATATCCGTTGTCGACCTGCCATTGGC
CCAAGCCCACGTCGTGGGGCCCCGGGGCCGCCCCGCCACAGGATGGCCTGCTGCGAGCCC
GGATCCCGTCGACGTGTCCGCCGATCGTACGTCCGAATCTCCAAATTCTGCTGTCCGAAT
TCCTCGCACCCCCGTATCCATTGCTCGCGCCACAGGAACGGAGCAGCGCTTTTTTGTTTT
CTCCACAGAAAAAAGGGCTTTTCTTTTCTTTTTCTCAGAGGCAATTTATTCCCCTCCTGT
GCTTTTTTTTTGTTGGTGTGTGTGACGGCGGCGCGGGACGAATGGGGAAATGCTAGGTCA
AGTCTGGTGCGGGTGGGTCTGGTCATGGCGTGGGTGCGTACGGGCTGCGACAGTAGGAGG
CTGCTTGCTTAATTTGGGCCGTCTCGCTTCTCCCGTTTGGGACTCCCGCCTGTCCTCCCT
GCCTGCGTCGTCTCGTGCGCATGATTCATGATTGATTTGTGGACTTTCAAGTGTTGCTCT
GCTACTGCTGACAGTAGTGGGGTCATACAAAGATTAGGAGCTGTTTCTTTTGCTTACTGT
CCTAGGGAGTCTAATAGGGTAGCTCACAATTTAGCTAGGTTTAGTTTTGAGGCTGACAGA
GTTATAGTTTGGGATGATGATCCTCCTGATCATGTGCTTTCAGATGTAATTGCTGATGTA
ACTCTGTTTTGAACTCGGGCAGCAAGTTTCAGACGCACTCTTTTCCTTACCAGGGTACCG
AAGGGGACTGGAAGGTTTTTAATGAGGCGGCTTGCTAGCTTAATATATTGTGTTTTACCC
TCAAAAAAAAAAAAGTGTTGCTCTGCTACTGCTGACAGTAGTGGGGTGGTAGCTAGTGGC
CGGCGTTGCTGCGTCTGGTCTTTGCCCTCAAATGTCGCGTCCTACACGGCCCACGCCCGC
AAACAGCTTGCATACTTGCATTTCCGGCAATGCGCAAACGTGCGCAATACACTATTTTTC
TACTTTTGGTTCATATGTATATTTCGAGAAAGAAGATACTTGCAGTTGGAGTACCGTCAT
TTTCCGAGCTTTAATGAACTTCACCATTTCCCGAGTGAATTGTCATTGTCCACACTCCCT
GGTTGTCCATAGCGCTGCTCGTTCCCTCCATTCACGAATAAATGGGTAATTTTTTTGTTT
AATAAAATGACCATTTAGCGAAATTAATGACTCATCTAACTGAAGTCTGACCGCTGAGTT
TGGTGCCAATGAGGATGAAGCTGAAATTGTGCAGGTCGGCGCCGAAGCAGGGCCAACGCC
AAACCACATGACGTCGAACCTATGAAGCCATTTAGTGAAGAAAATCCTTGGCGCCCACCT
GTACAATTTCGACTCCATTCTTGTTGGTATCGAACCTAGGGGTCAGATTCTAAAATAATT
TCGCATGGGAGCCATTACTTTTGCTAAAGAATCAGATTTGTCAAAAAAAAAATACCACCA
TTATTTTAAGTAAGACTTTTAAAATTTGACTAACTTTATAGAGTGGACTAGAAACATATA
TGTAACATCAAATTGGTCGGAAAGTCCTTTTGGTTCCCGAAATGCAGTTCTTCCTGCATA
TTAGAAACTTTGAAAATTATATTAACATGTTTGAAGAAAAAGTTAAGAAAAATTCAAAAG
GTAGCCAATGATGTATCCCATAAACGTGCAAAATATCTATTCGGAATGTTTCGCATTCTA
AGCTACATAAAAATGACAAAATCTTCTTCTTTTTTAGATTTGAAATCACTAAACTCAGGT
CCACATTTTTGTAATTTTTGTGTCGCTTAAAATATAGAACATTTCAAATTGATATTTAGC
AGGTTTGAGGGATACATCATTTATGGAGAACCGTATGATCATAGCTGTAATAAATCATAC
AAGTTCTTTCTAAAGGAAAAAAAACTCATACTAGGATGTGAATTTTTGGCTCCTAGGTGC
ACCAGAACCTGTTAAAGCAATAAAATTTAAAATACAAAAAATGATTTTAAAAATTCTATA
AATCATGTGTGTAGAGAATATATGCAGGTACCTACATGTTAAGTCTGAACATAAAACATA
AAAGTATGCAACCTACACAAAAATATCAAATTTTGATGTTCATAATATAAGGATTAAGCG
TATACTATTTACAGTATAACAAAGCTTCATTTTTATTTGTTTTTGTGTAGGTCACATGCG
GTCATAGCAATACGTAACTTAAGGGAAAGTTCTGATAAGCCCGTCCTCTTCATTCTTTCC
GACCACGCACACCCGGCCCCGGCCAAACAGCGAATCACTCCTCTACCGTACAGCCTATCC
CTCCCCGTGGTCACTGCGCACGTGAAAAGGCGTGCTTTTGTATATGCCGGCGAACGACAC
ATGCATGGCCGGCGGTCCGGACTAAGTGAAGCTAGCTGCTGATTCATGATCCATCGAGTC
CGTAACTAGGTGAAGCTTATCTTTGCCACGTCCGATCAAATCGAGCAGAGTACCGTGGAT
TGATGGACGGGCGTCTCGCTTGTTGGCAGACATTCCCGGTGCCGGCTTGCCGGCCGGCCG
CGGCCGGGAGAGCCCCAGACGCAACGCAACCGCTGTCTAGCACCTTGGCCATTAGCGAGA
GCTTATTACGACAGACAAATCCATGTCCATGTAGAGCTGAACTAGCCTAGGGGGTCAAAA
GCAGGGCTTTGGTGACTGCATCCCGTCCACATGATAGATTCAATTCTAAGAGAGAGGGGA
GGAGCAAAGGTCTCCACAGAATCTATATTCCACATAGGCAGCAGCAGCAGCGCCCAGGGT
GTGCAAGCAGAACTATAGTCTAGACATGGACATGGACAACGCGCGCCCTTCCTCTACTCA
ACTTTTGCGGCCTATATAAAGTGGCCACCGGCCGTTGGGCAGTTCCAAACTCATCAGCAT
CATCATTCATCCAGGTAGCTCCTGCTCCAGATCAATATACACCCTAGCTAACTAGCTCAG
CTGTGCCTGGTCATCGTCAACCTCTAGCTCCACCATACGAGATGGCCGGGAGGGATAGGG
ACCCGTTGGTGGTTGGTAGGGTTGTGGGGGATGTGCTGGACCCCTTCATCCGCACCACTA
ACCTCAGGGTGACATTCGGGAACCGGGCTGTGTCCAACGGCTGCGAGCTCAAGCCCTCCA
TGGTCACCCACCAGCCCAGGGTCGAGGTCGGCGGCAATGAGATGAGGACCTTCTACACAC
TCGTACGTGTACTACTCATTGTTGCCTAATTAATATAATCTAACACTAATTAAGATGCAC
CCTCGTATCGTATCGTATTTAATTTGGATACATGCTTTCATATATGTGTTGGCAAATTAA
TCAAGCACCTTCATGCATAATATGCATGTGCTATATGATCGATCAATGATGCAGAGGCCG
GGGTCTTTATCCTCTTTCCGAAAAAAATATATGCATATGTCTTCTTTCTTGGAGAAAAAT
AAAAGGATTGCATCACTGTATGAATATGTTTGTGTTTACTCTGCACTATGAACTATTATT
GATCATGCATGGTGTACATGCGCAGGTGATGGTAGACCCCGACGCGCCAAGTCCAAGCGA
TCCCAACCTCAGAGAATACCTCCATTGGTAATTCCACGCTCCAAATCCCTTGATTATAAA
CACTAGACGTACGTGTTCGATGCCACCACAGTGTAGTGTCTGTGCTAGTGCATCTCACTG
CTGACAATTGCTGCTGGTATGCGTGCACAGGTTGGTGACAGATATTCCTGGGACAACTGG
TGCTTCCTTCGGGCAGGAGGTGATGTGCTACGAGAGCCCTCGCCCCAACATGGGGATCCA
CCGCTTCGTGCTCGTGCTCTTCCAGCAGCTGGGCCGGCAGACGGTGTACGCGCCCGGGTG
GCGCCAGAACTTCAATACCAGGGACTTCGCCGAGCTCTACAACCTCGGCCCGCCCGTCGC
CGCCGTCTACTTCAACTGTCAGCGCGAGGCCGGCTCCGGCGGCAGGAGGATGTATAATTG
ACACCACC
>barcode04_parameter2_contig_3
CTCCATTCTCACGTTGGCAGTTGAAATATAATGCAGCTACAGGCGGTCCCAGATAATGTT
CTCTGGCAAACTTTCTGGTGTCGAAGTTATGACGAACATCTGGAGCAAACACACTTTCCT
TGCACAGTTGCTGATATAGAACAAATACAATGCGGTGTATCCCTGAAGTTGGCTGTGGGC
TCACATACTCCATTAGTTCAGTTCCTGATGCATATGTCTTTCATTTTTTGTGCATTCATG
ATGAATACCAAATATATATATATTTTTTCCAAAAATTTATAACTAGTATATGTAGTAACT
TCACCATTATTAACTGAAAAGCAATGCTATATTGTTAAGCTTTATGATCTTATATTAGTA
TGTCACTCTTCTTTGGGACTGTGACTTACCGAAACTACCATCCATATTTGCTGGTATATC
CACAAGCATCCTGCAACGCCATCAAACCTCCATTAATGATTCATATATAATCCAAGCATA
TATATAATCCAAGCCATATCCGAGTAGTCCACAGTTGGGCTATCCATGTTCATATAAAAT
ATTGAAGATTGAAGAATAAAACTGAGTGTCGTGTACGTCTGCACTTAACATCATCCAGAT
ATTTGAAAAGATTTGCATGTTGAGGCTTGATTTCTGCTTTTTTTTTCACTTAACATGATG
CTCAATCAACTAATCGTGAGAGTTATCGGCTATACATTTAAATATCTTCAAGTGGAATAT
AGTTTTAAATCATTATAGAACTATATGTATGCGCATGGCATTGAAAATGACTAGGTTGCT
TAAGATAAGCCTTTGGACCATCCAAAGGTATCATTATTTAATTTTCCTTTTCAGAATTTT
AACCTGTTCATCTTTTACTGACATCTCAGTGCTTTGGTTAAATTATTTTTCGTCATTTTC
TTGTTCAATACACAAAACAACCTTATGCATTTTGACACCATGATGCGAAAAGTGACATGA
TCAAAATTTGCTTAGGGTGATTCAAATCTTTGGAAATATATTGACATATATTATGTTGTA
TATTACAGTAGACTTACTACTAATATATACTACCATCAAACTGTGCGAATTCAAAAAAAC
AGATATATGAAATAAAATAAAGATAAAAAATAATAATTAACTTTAAAGCTTCAAACTAAG
CCATCAAGCAACTTCAAACCAAATGAATTGACATATTCGGAAGAGTAGACTGATGGGCAA
AAAACCAAGACGAGAACAAGTTGGTACGGAATTACTGTTCCTTTGTGGTCATATGTGGAG
AAAAAATTCTGACCTTTTGCATGTCGGCAATACTAAAAATAGTATATCATATATGCACAT
ATGATATGCTCGAATATGTGTCATGATACATATATGTGACGTGCATGTGCTAGCATTTTA
ATCTGTTTCAGTACCACCTCATAGAACACTCTCTTAAACTAATTGACACATACCTCGAGA
TTTAGACAAGCTAAGTGCGACAGACTAAGGCTTCTGCTTCACTCATTAGCTGTGTTTCAA
GTTAAAAATAGTCATGATTTCTAAACATTGAAAACTTACCAGTGCAAGTATTCCTTTAAA
GAAGGATTGCTCGGGTTTGGAGCATCTGGATCGACCATTACCTGAAAAAGAACACTAATC
AAACAAAAATGGAACATAACGTGAAGGATGACTTTGTATGATAAGTTAGAAACTTTGCAT
TTTCATGTGCATGATAGGTGTTTTCAAGTTTCAACTATATAAACCGATCAAATTACAATT
ATAAATTATAAGGCTTGAACTTACAAGAGTGTAAAACATTCTTGGTACACCTCCTATTTC
AACTCTAGGTTTGTCATTGATAATAGATGGTTTCATACCAACTCCATTGAGAACCGATCT
TCCATTATACATAACCCTTAGAGGTATACGCCTATCAAAGTCATCAATTACATCACCTAC
AACACGACTTAAAACTAAAGGATCAAAAGACATCGTACACTATATATTTTTGGTAACACT
CTTTATTGAGTTAATAGGCATGTACCATGAGAGCAGTGTATATATAATGAGGTTAGGTAT
CTACTTTGTTCATCGAAAGCAATATAAATGCATGTAAAGAATAAAAACTATATCCTTTAT
TATTTTGGCATATCGTAGGGATGCAATCGTAATACAACGCTTGCTACTTAATTTGGATAA
TAAAGATGATTTCTCCATGTATATACTGTTGTACTATCTTTAACAAAAGCAAAGCTTATC
TACTTCGTGAAGCCGTGTCAATGTGGTAGCAGCGTGAGTGGAATATCTGCTTTGTGTGGT
GAGACTATCATGTGATTCATAGCATCATCAAAAATGTAGTATATCTCAGAAAGTTGGAAA
GCAATTCCATTATTGAGAATAATATCAGGCCCTAAATTTTCTCCACCGCAAATATTAAGT
TTTTCATGTTGATGGGTGCAAGTAGCACAGACCTTTATCTGATGTTTTGGAACATATATA
TGTGGGCAATTCAACGTTCTACTTATTGCAATGGAATATGTACATTTATGCATATGATTC
ATGAAATATGGTCATCTTTTGCCCAAAGAAATATAGATGATTCTTGATTCTTCAAAAGGC
TATCCTATTTCAAAATATCCACCTCTCACTAGTTT
>barcode04_parameter2_contig_4
GATACAGCACTACCATACCGGATACAATTGCCTGTACTCTGTAGTACCCAGTCTCTACTC
CCCTTCAGAACTGCCTGGCCTAAACCTTCTTCCTCCTGATCCACCTTCCCTTTGACAGTT
GAAATATGAGGCAGCCACAATGTTGAGGTGGTACTGACGTGCAAAGTTCCTGCAACTGAA
GTTCTGTCGCATGTCTGGTGCAAAAACTGTCCCCCTACCTAGTTGCTGGAGCAGCACAAA
TACCATCCTGTGTATACCTGATCTTGGTTCTGGTCTTTCATAAACCACGAGTTCTTGGCC
TGCAATAGCACCCTCCGTTTAATTAGTCAAGAATTTAAAGAGGGAAGAAACATTTACTCA
GCTATCTGCAACTTAGTTTGCTCTCTTCAATTTTAGGCAAATAGGAGTCTTGTCATATCA
TCTTCATGTACATGCACAATCTTTGTTCTGTTGTGTATGTTAGTTGCAAGCAAAACAATA
TGGCAAAACTCTTTAAAGCCAACATATGATCGAACAATAATTCGATTCCATAAATTTTGT
TTTTGTACATGTGAAAAATATGTTAAGTACAAATAATAACTAGGAAAATGTTATGTTTAC
ACTTATTTTAAGAGTCCTTGTTTCTTTACGCTGTACAATGGCCTTGTCTTAAAGTTGGCC
ATTCATTTACAAAACAGATGCATGTCATTTTACGTTGTTCATAGTTATTCTTTGTTTAGG
TTTAACATATCCCAGGGTTAACTATGAGCTAAACTGAAATTAACGTGTATTGAGTCTGTT
AATTCTATGTTGTCAACAAGTTAGTAAATGAGATTACCTAGGAGGAACTAGGTAATTTTT
CTTTGATAGAGAATTAGGCACCCAAATTCAAGCTGAAGTCAACAGGTTTGACTGAGAGAA
CTTAACATGGCTTAATTTCCGCATCCACAAAATTCAGTTTAATAATAAATCACATGGAAC
AAATTGGTGTGCTTGATATCATACCAAAGTTGACACCAGTTGTTCCAGGGATGTCTGCCA
CCATCCTGCACAGTAGTAGAGGCATATCATAATGAGAGCAAAAATAAATAGAAAGCATAT
ATCAAAAGTGTCTGGGCAGAACACAAATGGGTGGAGATGTTGGGGAGAATAAGAACATGT
TGCATTTGATTTACCAGTGCAAGTACTCCCTTAGTGACGGATGACTTGGGCTTGGGGCGT
CTGGATCCACTAGTATCTTCAAAGGAAAAGATAACCTCAAACAAGTTAACATATGATTTG
TTTCAGTTTGCTAGGAATAAAATAATCATCTATGATTCTGCTACTATGGGATTTCTTCAC
GATTATACTAGTGAACCATGTAAAACAGTTCAATCACTGAAGGATTAGCGTGTACTGTCC
ACTACTACAACTAAAAGCTTACCAGGGTGTAGAGAACTCTCATGTCATTGCCGCCGATAT
CAACTCGCGGCTTGCTTACGACTGCAGATGGCCTTAGCTCAGCACCTGCGAGAACTAGCC
TATTGTTGTAGGCTATTCTGAGTGGAACAGTTGATGTAAATGGATCCAACACATCCTGTA
TAACATGGGCCACTACCAAGGGTTCCGCTGCCGACATATACTGGAGGAGGACTACCAGTT
GGCAGCCTTATCTGTTATTTTGTTAACCTATCTCTCTACGGACCTGAAGAAACTGTGGCG
ATGCATGAACTACTTGTATTGCGCGATGAGGGTTGTCTTATTCACCTTTCAAAAGTTTTG
ATACTAGCACCATGTCATGCGTCACTGGTATACACATGACGTCCTTGATATTTGTCGATT
ACATCCTGAAATTTATGGAATAGTGAAGCTGTAGATATTTCAATGTGCATGCTTTTGCCA
TCCGATTATTTGCGTTGTTGGGGTGTACCGGAACAAGCCATGGGAAGTTGTTAGCTCAAT
CAGCTGCTCCTTTGGTCACAACCTCTTCAGAAAAAAATGGTATGTGCAATATTTCTGAAC
CAAACGATATGGTGGTGCTTGACATGTAGGTGTGCTTAATGTGCCTGGGTTCCTCAATGG
CTCAATCCAACTGCATGTTTATAGGGGTATGAAGTATTTTATCTTGTACATTTTGGCATG
TCACGTACTTGCACAGCATTAACAAATATTTTTCCCTTCTGGAAACTCATGGTTTTTATA
GCTTAGGGTCATTATTTCATTCAAATTCAGGGATTATAGGAATGTAATAGTGGAAATAGA
AAACATATAGTTGCAACCCACAGTTCCACTCTGGCGAGGAGCCTGGCCACATTAGCATTG
TTTACAAGGTGAATTGTTTCTACTGGAACCTGCCAAGTTGCAGAGATACTCTATGTTAGA
ACATGGTCATCATTCTTCTGTTCTCGCTGAAAACATGAGCTGCAGGCATCTTCTTGAAGC
CATTGCTATGCTCTGTGCAAACTTTAACAAAGATCTAAGGTAGTATATCCATACTATCTT
TTTCGTCTTAGGACTTTGCTACCTCTATTATTTAACATATAATAGAACGTATTACAACAT
TGATTTCTCTTTTGTTGGCTTGATTCTTAACCTTGCCTTAGAAACAGTAATGCAACACAG
CAGACCATCGTGTGCTTTAGTAAAAAAATTTTTTTGCCAGTTTTTTTGTAGTACCGTTCA
GTTTTTATTTGATAGGCTATCCTATCTGTACATGAGGATACAAGCTTGGGCTAGCTGATT
GGGCCAACCCAACAACCCATCTAATTGTTTGCTATGTGCACAAAGTAAACTGTCTGTTTA
GTGGAAGTAATAACCATTAATTTGATAAAGCGGGCCGTGTGTTGGTCCACACTTGCATCC
CTAT
>barcode04_parameter2_contig_5
CGGGGAACACGCTTATGTTGTGGTGGTGGTGCAGGCAGTTGCCCACGACACCGCCGCACA
CGCTGCATGAAATGGATATGGACATGGACTCAAGGTCAAGGGTACGATTGTTTGCTCTGG
TGCGGTGGGGTGTGTGGAGGAGACTAGATGGGAGAAGGGAGCGGAGCAGCAACTGCGTAA
GACTATGCTAGTGCTAGGAGGCGGTGTGTGTCTCCTGCTGCCCTGCATTCCGATCATATA
GCTAACAAGTAAAAGATTCGACGGATTCATTAGTAAAAGGGGGTATGAAGATTAATGGGC
AGAGATGAATAGATATGCGCGATCACTCCATAGATTTCGTTCAATTCTTTCTTTGCGTAC
GTGGATGATCGAATCCCACATGATCTTATGCGCTGCCTGCATATGCTAGTCCACACAAAG
GACGCAACTAGATATTTGTAGCTTTTTGTGTCACTCTCAGGGAATGACCCAAGAAAAGAG
AACAAAGGGCCGGTCCAGGAAATAAATGGAAACCAAGAGAATTCTATTTCAGCAAAAGTA
CCTAGTCATCAAGGTCCCCGTCTCCCGTTGGAGAAGTCACCTTTGAACCGGTCCACACCA
TGTCGGTAAAACCTCCACCAACCCAATTAGAAGGAGCGTTCCACGGATAAAAATGTCGGC
AACGACTATGATTTGCATGGACCGACACCTCTATGCATGGTCTCTAGCTAGCTATTTGCA
AAGAGAGTAATACAGTGCATCATCAATTCTGGACTGTTTAACTTGAACCCTATAGCTCCT
TGCTGGATAGTGCTTTTACATGTTTCTATTTTCAAATAAATAGAAACAATCATAGATGTC
TAATGCAATGGAATGGTAGCTTGTGGAAATAAATTAAAAAGTACAATTATTTCCATCTTG
TGTAAAATTGACAACATATAAACTATATTCATATTATCTCTTTGTACACCACATGAATGG
TCAAAGTTTAATTTGGATACCATTTGCATACATTTATGGATTTTGAAATGTTTCTAAAGT
TTCAGAGATGCAAAACCACCCTACAATCCAAAAGCCAAGGTTTTTGCAAGGTGGTTTTGT
TTTCTAAGATAGAAATTCATGTTGTGCGGAAAAGCTTTATAAAATGATAAGTTGGCACAT
AACCATTATTATTGGATTATATGATGATGCAAAGAAACCAATAAATATACATTTTCACTT
ACCATTTTCTCAGAGGATACAAAATGGCAATTTCTGAACTAATCATTGCATCAATCATAT
CACCATAGCCAACTGTTTTCTTTCCAAATCGAGTTAAGGTTCATTGTACCACTGGTAGAA
AAAGGGCCTATAATCCCGGTTGGCAACTGCCATTAATCCCGGTTGCGCAACCGGGATTAA
ATATGCGGGACTAAAGGCACCCCCCCCCTAGTCGCGGTTGCTTACGAACCGCAACTAAAG
GCCCATCCACGTGGGCGCCAGCCGTCCGTCGGGGCGGAGGACCTTTAGTCGCGGTTCTCC
TGGCCAACCGCGACTAAAGGCCTCCGCAGGTTAGGGTTTTAGCCCCTCCCCCTAAATCTG
GTTTCTTTTTTATTTGTATTGTTTTATTTCTTTTATATTTTATTTTGTGTTTTATTTTAA
TTTTGAAGAAGTTTCACATATTCTACGCTACTATATACATGCATATGAATGTACAATTTC
AAACAAATTTAGAACCAAGAAGAATTCAAGAGGAATATACAATATATATTCAATCTCGGA
TGACCATATACAATTTCGAACAAGTTTCCATACATAATTTACGGCATCAGAAGTTCTACA
TCCTCGTAATAGTGTTCTCCTTTAGGATGGAGGACTTTCCTCATCAAAAAATCCTGCTAG
TTCCTCTTGAATTGGTCGGAAGCGAGCTTCTAGACTAAGCGTCTTCCGCATGTTATTCCT
CTTGACGTTGTTCTCCGACGGCTTCCGCTCAGAGGTGTATCTCCGGATGAACTCACAAAC
ATAGTATCCACATAGAATGTTCCCCGGTGGCTGAACATCCCCAGACAGTACCAATCTAAA
TTCTAGCTCTTTTTTGAATTCACCGACCGTTTCATCTGTGAACCATCTCCAAACCCTACA
AGGCAAAGAAAATTAAATAAACAAGGGAGTTATTAGTTACTTGATATTAGGAAATAAACG
AAAGAGGCCCAACGGTTTTAAATATAGTTTTATTAAGAATTGAATCGTTTTGGATATTTA
TGCGGCTTTCAACATGCATTCAACACGGTACGTATATTTAACGAAATCCTATATTCCTAA
TATGACGGGGAGATCGTATATGTTTTACGCTCATATCCCTACACTGAAATTGTATATGTT
TTAAGCTCCATCGGTCCTTGACTCCTTGATTGTGTGATTCTCTTCGGTCGAGAAATCAAA
ATCCCACCGGCATCGAAGTCGTCGTTTTCAGGATCTATCGTGTATGTGTGGAGCACATGA
AAAGCAGACAGCAGGGACAGATCAAGAAGGTGCAATAACATAGATGAATATGTAAAGCGG
GGAATGCATCGATCAGTCGATCAATATGCGCGCCAACTGGCCGGAATCCACTGTCATTTT
GTCTTTCCCAAAGGGAAGCAAAACGGTCCACACAGTGTCTTGAGCTCGCCGGAGTACGCG
CGTGGGCAGGCACCTTCTGGCCACACCACCACGGAGCAGTCCGGCTGTGTGGACGAGATG
CAGCTATACGGCTATTTGTGTCCCAATGTGCCGTCCTGAAATGGAAGCAAAAGCTATTCT
ACAAAAAGAAAGAAAAGATGAGCTAGTATATATTCTCATGGATGGATATATGTGTGGACC
GATAGTTCTCCAAGCATGCGCACCGCACCTAGCTTTGATCCATTCCGGCCGGCAGGTTCA
TGTGATGCGAACAGAGATAGACATGATAGCAAACCGTCCATAAAGATACATGCATATTCA
TTTAGCATTGACAAGATCACATAGCGACAACAGCAGCTAGAGACGTGCAATACTTAAGTA
GGCTTGGCTAATCCTAAACAGGTTATTATGGAAGTTTGGGATTGAGTTTGAACATGTTTG
GTCCAATAGAACTAAGAAATGATGATTCTTCTAGACCTCAAAAATCTACTATACTACCTC
AACAAAAAGAGAGTCCAAGAATGAGTTTGCACCGTAATTACTAATGACAAGGGATTGAGC
GTGGATTCGCGAAAAATAAATGGCGAATCAAACGAGAAACATGTCATAGAGCCTCTTGCA
CAAGGAATCAAACCAAAAACGAGCAGGGAAGGAGATCCCTTGAGGTTTCTTGAAGGTTTG
GAAGAAGAAGAAACAAAGTTTGAAAAATTCTGATCTAGGGTTTCCTCTCTCGGGACTCAT
ATGGTCGAAACAAGCGACGGAACCTCTGGTACGAGCACTTGTGCTTGTACTGCACGTCAT
CTTCGGGTATGGGACCGTTGGTTTTTGGCGCTCACTCTGATACGATCACTAGTAACACCC
ATCGTTAAATCTTCTGTTATTGTTCAAGCTCCGGGCTCATGTCTATTATGATCAGGGTTA
CCTCTCTGTTGCGATGTTATATGAAGTTTAGCATGTAACATTTACCTAAGAGTCACACGA
GGGAACTACCTTCAGAAGTAGGATAGTGCATACGGCAGAAAGTGACATACCGTGTGCGGT
ACACTATTCTATGACAGGAGGGGATAAGAGAGGACTCATCATACTTCACAAATAACCATG
GGGTAATCTCTTAATTGTGATGGATCAATAGATGGCTTGCCGAAGGTCATCGCGGTGGTT
ATTCAGGGATGTGTTATGAGATACATATTCCCACACTGAGCCTTTTC
>barcode04_parameter2_contig_6
TCCATGTTCTGTGGTAGTGTCATTAGTTCTGTGGTCAACTTGATTATATGTATGTAAAGC
CTGATCAACTGAATTAGTTGGGTTTTGCACAACTAGCCATCTTGTTTCACGCTCATTGGA
TGTACGGACTACATGCAAGGTTCAGAGATCAAACTGAAATTGATGATTTGTTAGAGGAGA
TAAGTCTAGAGAGAGAAAATCAATATTCTCCAAGTTTTTTTTTCAAAAAGGAGGCATGCC
CTGATTGATCTGTATCGATATTGATGCACAAAATCAAATCCAAACTGAGAGTTGACCACA
TGAAATGAGAGGATACATCCATCTCATTGATATGTATTCGTTTTGACTAAATTTGGCAAG
GAATATTTACCTGGACTAGACGCCTGGTGCATGAAAGAAAAGGTGAAATTACAAAGGATT
TGTTGTTGTCATATAATTTGCTAGCTTATAATTAAGTCTTCTTTCGAGCTGAGTTTACAC
GTCTTTTCCTCGCCAATTTAGATATTGATATATTGTGTAGTTCAAACATTAAATTCACTA
TAACAACATCTAAGAAAAAAACATTCAGATTAACGATAACTGACTGATTTTATCCCCGAC
GATACAGTTGATACCCGAAACGAACAGTTCTGAAGGTACTGTCAATCTGCCATACATATG
TTCTGTTTTGAGAAAATATAAGTACGTATGTGTTTGTTTAAATTTTTATTGCTCCGGCCG
TGTCTCAGTCCTGCTGATGGACTCCTGAGGAGAATGCGTTGTTAGCTACCTTACTTGGAA
CTAATTTGTCTGTTGACTCCCGATTAATTTTTCTCAGGAGAATCCATCCGTCAGCTAGCA
GCATACACTCACACAGGTATGACGAGTAGCTAGGTAGGAAGGGTGATCAAAGTATTAGCA
GAAGAAGAGCAAAAGCCATTAACCACAGGTCTACCCCGGCCATCGATGATGTAGAATTAA
TTAGGCATCACTCACGGCGATGGGTGGTGTAGCCGGTGGCATGTGTCGGCTGCCGGCGTC
GACCTGCTGGAACGTGATCAGCCCAGCTGCTGCTGCTTGGTGTCCATGCGGTGGGTACTG
CAGGCCATGAAACGTCGACGGCGGCCTGGTGTTCTGGACGTTGTGGTGGTCCGCCGGCGG
TGGGAGCCACGTTCCCACGCTGTGGCCTTGGCCGTTGCCGAAGAACTGGTACTCGAGCAG
CGGTGGCTCGTGACGAAGAACAGGGAACATGGGGGCGTGGTCGATGATGTGGTGGTGCAG
GCAGTTGGCTACGCCGCCGCACACGCCGCATGACATGGACATGGACGATCGAGAGTAGCT
AGCCTAGCTGAGGAAATTGAGGTCAAGTGTTTGTTTCTTTGTTTCTGGTGTGGTGTGTGG
AGGAGAGGAAGTTCAGGGAGTAGAGAGGAGCAACTGCAACTGCGCCTGCGAGCTAGGGCT
GTCTCCTCCTGCTTATAGCAAGCAAGACAAAGATTCGATCGTAGGATTAGTAAAAGGCTG
ATCCAAGGATTAATGAGCGGGGAGGAATAGATATCCATGGATGATGGATTTCTTGCGTGC
CTACGTGGATGATCCCGGGCCAAATTTTTTGTATTGCTTGTCGGGATCGAATCCCACATG
ATCTTATGCACCGCATGCCTGCTAGTCCACACAAAAGACATAACTAGATATTTGTAGCTT
TTGCGTGTCACTCTCAGGGAATGATCCGAGAAAAGATAACAGGCTATAGCCAGAGCCGGA
CTGGGCCGGGAAATAAATGGAAACCATGGCAATTCTAAATAGGGGCAGAAAAGCGGTATG
AGAAGATTCGTGTGTATGCACATGGCCAAAGGAAAATGCAACCCGTTAATGCCTTTCACA
TCGTTACGAGTGGTCACGTGTGGTCGGATGCCTAACCCTAGATTTGACATGCTTTGGTAT
CTTATAAAGGTGGAATTTTATTTATAGTGGGAGACGGCACTCCTGTGAGCGTCGTAAGGT
TTTGAGTAGTACGTGTTTGTAATAAACATTAGATTCAAAGATAAACCAATAATTTAGATT
TTTTTGTGTAAACTTTGACCCGCTTTTGGTGAACTTTCAAATTAAATGGATACCATTTTA
CGGGGACTACCAAAAAGTTTGAAACAATTTTTGTAAATTCTCCAAAAACACAACATCATT
CGCATATGCATTTTTAAAAACTCTAAGTGCATACTAATATTACGATATGAACATGTCGCT
TAAAGTTAGGAAGATCTATATGCTCGTCTTCATGTCAACAATGCTTGCGTAGGTCTGTCG
TGGCCTCCCTTTTGTAGAGGCAGATATGTCAAAGAATGCTGAGAGTATATGGAGGTACTA
CACAAGCATCTGATGTGTCGACACAGTTGGCGGTGAATCAATTAGGAGGGAGTCGTGGAT
GGGGACAAATGAGTGTTAGTGAATGGTGGAGTGTTGTAGGTGGAGAACAAGGAGAATACG
AGGAAAGATAGTGGTGTCCATGAAGCTTTTGTTGTCCCATGTCTATAGTCGTCGCTAAAT
AAAATGTGGGCAACGCTGATTGCATGGAAGACTCGGTGATGTCAACTGGGAGCCATCTTG
GCCAAGACCCTTAGCAAGCTATACAGAATTTAGAATGACCAAGTATTATGAAGCATCCCA
GTTAAACTGTAAACTTATAATACTGTGTTTAACTAGAAGCCCTAGTTATATTTTGGATAG
TGATTTTACATTTCTTGATTCAAAATGAATAGAAAGAATCGATAGATGTATGGAAGGCGA
TGAGATGATTACTTAGCAAAAAATCAAACCAAAGATATGAGTATGATTATTCAGTCTTGT
GCAAAGGTGACAAGAGATAACTTCGATTTTTCTAATCTGTTCTGTGGGACACATAAATGG
TCAACTTGTGTTCACATTTTCAGCACTCCTAATTTTCATCCATCAAAGATGAAAAACACA
CACTAAAATATGGCTAAGGTTTGGAAGGTGGTCGTGTCTTCAAAGATACACCCGAAAAAC
TCTATGGAAAAAAATGATAACTTGGCGAACAAAACCATCGACTGGGTGATATGAAACCAT
ATGTTCGATGGCAAAATAAAATGGCACATTGATAATTTGTTTTTTCTCATTTTCTTGAAG
GACACAAATGGTAATTCCTCAATAAATTTGTGCATGTATATATAATTTGAATCGAGGGTT
CCAAAATAGAGTTAGGGTTCATTGTTTCAAGGGTCCTAAAATATACTTCAAATAAATACT
GAATCAAACTGCAAATATTTGTTTTTGTTACAAGGATGATGTCTATGGGACACTCATGGC
CACGTACCGACAAAATGCTCAGTTTATCATGTTTTAGGGCCGTATATGTATCTTGATGGC
CATTGGCAGCCCGATGGATCCTGGGCTGTGTGTTCCTCTTCGATCCAGAAGTCAATATCT
TATTGGCATAAAATGATGAAGTCATTTTCAGGATCTATCTTATATGTGGAGCACAATGAA
AGGAGCTGTGTCAGATAGATGAGGAGGGTACAAAATGAATAAAGCAGGCTCTTCCCAGCC
ACGCGCCGGCCGGAATCCGCCACCTTTTCGCCTTTCCACAAAGCGGA
>barcode04_parameter2_contig_7
GGATAGGGATGCAAGTGGACCGACCAACATCTACTGTAGTTAGTTGTTTACCTACTAAGG
CTTTGTTTGGTACTAGTGTTTTAATGGGGATTAGTGGGGATAATACTCTAGAGTATTGGG
TGAATCTCTGCTGTCACCCAATCCCCACAAAACCCCATCCCCAATCCACTAGGTAGGAGT
TAGAGTATTGGGGATTGAAAAAATTACACTAAAATTTGGGGAAAAGTGGGGATTAAACTC
GCTCATACTCTAGCACCAAACATGCATTGGGGATAAGTGGGGATTTAAAGTTTGGAGCAG
ATTATCCCCGCTAATCCCCACTAAAACTCTAGTACCAAACAAGCCCTAACTGATAATTTA
CTTTGTGCACATAGCAAATAACTGTATTGGCTGTTGGGTTGGCCCAATCAGCCCAAACTT
GCATCATGATGCAAGGATGCGCTAGCCTATTGAATAAAACTGAATGGTATTACAGAAAAC
TGGTAAAATATACTAAGGCACATGATGGACTGCTGTATTGCAGATCTATTTTTAAGGCAA
GGTTAAAAATCAAGCTAATACAAGAGCAAACATTTGTGTAATATTTTCATTATATGTTAA
ATAATAGCAGTAACAAAGTCATCAGACAAATAAGATCAAGGCTAGTCTAGATAAACTACC
TTAGATCTTCGTTAAAATTGCACAGAACATATCAATGGCGTCAAGAAGATGAATGCAGCT
CACTTTTTCAGAGATGCAAGTGGGATCCCACCAAAGTCCTACTTGTAGTTCATTTTGTGA
TTTCTAGTTCAAAATTGGGCATTTGGCACCTTAAATGCAGCTCACTTTTTCAGTGACAAC
AGAAGGGTGATGCCCCTGTTCCAACATGGAGTGTTGCTACAACTTGGTAGGTTCCACTAC
AAACAATTCACCTTGTAAACAATGCTAAATGTAGCCAACGTCCTGGCCTGAGTGGGTTGC
AAGCATATGTTTCCTATTCCCACCAGTCCATTTCTGTAATCCCTGAATGGAATGAAATAA
TGACCCTAAGCTATGAGAAACATGAGTTTTCAGAAGGGAAAATGTAAGTTAATGATGTGC
AAGTGCATTACATGTCAACAATAAAACAGTATCAGCAGATACCCAAAAATGTACAAGGGA
AAAAAACATGATACCACCATAAACAAGCAGTTGGATTGAGGAACCTAATCACATCAAGTA
CACCTATATGTTCAGCACAACTACATCGAACTATGATATCCATTCCTTCCGACGACTTGT
GACTAAAGGAACAGATGATTGAGGTAACAATGGCTCATAGTTCACAGGCTTGTTCTGGTA
CACCCCAACAACAGTAATAATCGGATGGCTTAAGCATGAACGTCGAAATATATATCACCT
GGCTACTCCATAAAGTTCAGGATCTAATCAACAAATATCAAGGACGTCACATGTATAGAG
GTGACGCATGACATGACGCTAGTATCAAAACTTTACAAAGGTGAATAAGACACCCTCATC
GCGCAATACAAGTAGTTCATGCGTCGACACAATTTCTTCAGGTCCGTAGAGAGCTAGGTC
AACAGTATAACAGACAAGTCTGTTAACTGTAGTCCTCCTCAAGTATATGTCAGCAGCGGA
TCCCTTGGTCGTGGCCCATGTTATACAAGATGTGTTGGATCCATTTACATCAACTGTTCC
ACTTAGGATAGCCTACAACAATAGGTTAGTTCTGGCAGGTGCTGAGTTAAGGCCATCTGC
AGTTGTAAGCAAGCCTCGAGTTGATATTGGTGGCAATGACATGAGAGTTCTCTACACCCT
GGTAAGCCTCTAACTATAGTAGTGGACCATACATGTCAATCCTTCGGTTATCGATCTGTT
TAACATGGTCCACTAATATAATCATGAAGAAAATCCATAGAAACAGAAGGTCCCATGGAT
TATTAATTTATTCCTAGCAAACTGAAACAAAACATATATTAACTTGTTTGAATTTATCTT
TGCCTTTACAAGATACTGGTGGATCCAGATGCCCCAAGCCCAAGTCACCCATCACTAAGG
GAGTACTTGCACTGGTAAAGCAAATGCAACATGTTCTTATTCTCGCCAATATGATTTCAA
ACCCTCGACTCATTTGTGTTCTGCACCCGATGCTCCTGACATATGCTTCTTATTTAATTT
GCTCTCGTTATGATGCATCCCCACTCCTATGTAGGATGGTGGCAGACATCCCTGGAACAA
CTGGTGTCAACTTCGGTACGATATCATGCACACCAATTTGTTCTACGTCATTTTATTTAT
TTAGTTGAATTTTGTGGACATGTATATTAGGCCATGTTTAAGGTCTTTCCCTCAAATCTG
TTGATTATCATACAGCTAACAGACTCAGTACAAGTCAATTCTAATGTAGCCCATCATTAA
CCCTGGGATATCTCATAGCTAATCAAAGAATAACTATGAACAATGTAAAATGATATGCAT
ATGTTTTTCAAAATGAATGGAGAACTTGAAGACAAGGTCACACTGTACAGCATACAGAAA
CAAGGACTCTAAAAATGGTGGTAAATGCAAGGATAGCCTTTTCCTATTCATTATTTATAC
TTGATATATTTTCCAAATGTACAAACAAAAAATTCTTGAAATCAATTAACTCTTCGGCCT
TATATTGGGTATAAAGAGTTTTGCCAAATATGGTTTAGCATGCAACTAACATATACAGCA
GAACAAAGGTTGAGCCTGGATATGAAGATTATTTAGCAAAACTCCTATTTGCCTAGAACA
GAAGAGACTAACCTACGTTGCAGAAAACCAATAGATGTTTCCTCCAAATTGAATACGCTT
CAAATTCTTAATTAATTAATATTAGGGTGCTCTTGCAGGCCAAGAGCTTGTGGTTTATGA
AAGACCAGAACCAAGATCAGGTATCCACCGGATGGTATTTGTGCTGTTCCAACAACTAGG
TAGGGGGACAGTTTTTTCACCAGGCATGAGGCAGAACTTCAGCTCCAGGAGCTTTGCACA
CCAGTACCACCTCAACATTGTGGCTGCCTCATATTTCAACTGTCAAAGGGAAGGTGGATC
AGGAGGAAGAAGGTTTAGGCCAGAACAGTTCTGAAGGGGAGTAGAGACTATGTACTACAG
AGTACAGACCACTGTATCCGGTATGGTAGTG
>barcode05_parameter2_contig_1
GGATAGGGATGCAAGTGTGGACCAACACACGGCCCGCTTTATCAAATTAATGGTTATTAC
TTCCACTAAACAGACAGTTTACTTTGTGCACATAGCAAACAATTAGATGGGTTGTTGGGT
TGGCCCAATCAGCTAGCCCAAGCTTGTATCCTCATGTACAGATAGGATAGCCTATCAAAT
AAAAACTGAACGGTACTACAAAAAAACTGGCAAAAAAATTTTTTTACTAAAGCACACGAT
GGTCTGCTGTGTTGCATTACTGTTTCTAAGGCAAGGTTAAGAATCAAGCCAACAAAAGAG
AAATCAATGTTGTAATACGTTCTATTATATGTTAAATAATAGAGGTAGCAAAGTCCTAAG
ACGAAAAAGATAGTATGGATATACTACCTTAGATCTTTGTTAAAGTTTGCACAGAGCATA
GCAATGGCTTCAAGAAGATGCCTGCAGCTCATGTTTTCAGCGAGAACAGAAGAATGATGA
CCATGTTCTAACATAGAGTATCTCTGCAACTTGGCAGGTTCCAGTAGAAACAATTCACCT
TGTAAACAATGCTAATGTGGCCAGGCTCCTCGCCAGAGTGGAACTGTGGGTTGCAACTAT
ATGTTTTCTATTTCCACTATTACATTCCTATAATCCCTGAATTTGAATGAAATAATGACC
CTAAGCTATAAAAACCATGAGTTTCCAGAAGGGAAAAATATTTGTTAATGCTGTGCAAGT
ACGTGACATGCCAAAATGTACAAGATAAAATACTTCATACCCCTATAAACATGCAGTTGG
ATTGAGCCATTGAGGAACCCAGGCACATTAAGCACACCTACATGTCAAGCACCACCATAT
CGTTTGGTTCAGAAATATTGCACATACCATTTTTTTCTGAAGAGGTTGTGACCAAAGGAG
CAGCTGATTGAGCTAACAACTTCCCATGGCTTGTTCCGGTACACCCCAACAACGCAAATA
ATCGGATGGCAAAAGCATGCACATTGAAATATCTACAGCTTCACTATTCCATAAATTTCA
GGATGTAATCGACAAATATCAAGGACGTCATGTGTATACCAGTGACGCATGACATGGTGC
TAGTATCAAAACTTTTGAAAGGTGAATAAGACAACCCTCATCGCGCAATACAAGTAGTTC
ATGCATCGCCACAGTTTCTTCAGGTCCGTAGAGAGATAGGTTAACAAAATAACAGATAAG
GCTGCCAACTGGTAGTCCTCCTCCAGTATATGTCGGCAGCGGAACCCTTGGTAGTGGCCC
ATGTTATACAGGATGTGTTGGATCCATTTACATCAACTGTTCCACTCAGAATAGCCTACA
ACAATAGGCTAGTTCTCGCAGGTGCTGAGCTAAGGCCATCTGCAGTCGTAAGCAAGCCGC
GAGTTGATATCGGCGGCAATGACATGAGAGTTCTCTACACCCTGGTAAGCTTTTAGTTGT
AGTAGTGGACAGTACACGCTAATCCTTCAGTGATTGAACTGTTTTACATGGTTCACTAGT
ATAATCGTGAAGAAATCCCATAGTAGCAGAATCATAGATGATTATTTTATTCCTAGCAAA
CTGAAACAAATCATATGTTAACTTGTTTGAGGTTATCTTTTCCTTTGAAGATACTAGTGG
ATCCAGACGCCCCAAGCCCAAGTCATCCGTCACTAAGGGAGTACTTGCACTGGTAAATCA
AATGCAACATGTTCTTATTCTCCCCAACATCTCCACCCATTTGTGTTCTGCCCAGACACT
TTTGATATATGCTTTCTATTTATTTTTGCTCTCATTATGATATGCCTCTACTACTGTGCA
GGATGGTGGCAGACATCCCTGGAACAACTGGTGTCAACTTTGGTATGATATCAAGCACAC
CAATTTGTTCCATGTGATTTATTATTAAACTGAATTTTGTGGATGCGGAAATTAAGCCAT
GTTAAGTTCTCTCAGTCAAACCTGTTGACTTCAGCTTGAATTTGGGTGCCTAATTCTCTA
TCAAAGAAAAATTACCTAGTTCCTCCTAGGTAATCTCATTTACTAACTTGTTGACAACAT
AGAATTAACAGACTCAATACACGTTAATTTCAGTTTAGCTCATAGTTAACCCTGGGATAT
GTTAAACCTAAACAAAGAATAACTATGAACAACGTAAAATGACATGCATCTGTTTTGTAA
ATGAATGGCCAACTTTAAGACAAGGCCATTGTACAGCGTAAAGAAACAAGGACTCTTAAA
ATAAGTGTAAACATAACATTTTCCTAGTTATTATTTGTACTTAACATATTTTTCACATGT
ACAAAAACAAAATTTATGGAATCGAATTATTGTTCGATCATATGTTGGCTTTAAAGAGTT
TTGCCATATTGTTTTGCTTGCAACTAACATACACAACAGAACAAAGATTGTGCATGTACA
TGAAGATGATATGACAAGACTCCTATTTGCCTAAAATTGAAGAGAGCAAACTAAGTTGCA
GATAGCTGAGTAAATGTTTCTTCCCTCTTTAAATTCTTGACTAATTAAACGGAGGGTGCT
ATTGCAGGCCAAGAACTCGTGGTTTATGAAAGACCAGAACCAAGATCAGGTATACACAGG
ATGGTATTTGTGCTGCTCCAGCAACTAGGTAGGGGGACAGTTTTTGCACCAGACATGCGA
CAGAACTTCAGTTGCAGGAACTTTGCACGTCAGTACCACCTCAACATTGTGGCTGCCTCA
TATTTCAACTGTCAAAGGGAAGGTGGATCAGGAGGAAGAAGGTTTAGGCCAGGCAGTTCT
GAAGGGGAGTAGAGACTGGGTACTACAGAGTACAGGCAATTGTATCCGGTATGGTAGTG
>barcode05_parameter2_contig_2
GGAAAAGGCTCAGTGTGGGAATATGTATCTCATAACACGTCCCTGAATAACCACTGCGAT
GACCTTCGGCAAGGCACCTATTGATCCATCACAATTAAGAGATTACCCCATGGTTATTTG
TGAAGTATGATGAGTCCTCTCTTATCCCCTCCTTTCATAGAATAGTGCACCGCCCACGGT
ATGTCACTTCCCGCCGTATGCACTATCCTACTTCTGAAGGTAGTTCCCTCGTGCGACCCT
TAGGTAAATGTTACATGCTCGACTTCATATAACATCGCATGAGAGAGGTAACCCTGATCA
TAATAGACATGAGCCCGGAGCTTGAACAATAACAGGAGATTTAACGGTGGGTGTTACTAG
TGATCATATGAGAGTGAGCACCAAAAACCAACGGTCCCATACCAGAAGATGACATGCAGT
ACAAGCACAAGTGCTCGTACCAGAGGTTCCGTCGCTTGTTTCGACCATATGAGGCCCGAG
AGAGGTAACCCTAGATCAGAATTTTTCAAACTTTGTTTCTTCTTCTTCTTCCAAACCTTC
AAGAAACCTCAAGGGATCTCTTTCCCTGCTCGTTTTTGGTTCGATTCCTTGTGCAAGAGG
CTCTATGACATGTTTCTCGTTTGATTCGCCATTTATTTTTTTGTGAATCCACGCTCAATC
CCTTGTCATTAGTAATTACGGTGCAAACTCATTCTTGGACTCTTTTTTTGTTGAGGTAGT
ACAGTAGATTTTTGAGGTCTAGAAGAATCATCATTTCTTAGTTCTATTGGACCAAACGTG
TTCAAACTCAATCCCAAACTACCATAACAACCTGTTTAGGATTAGCCAAGCCTACTTAAG
TATTGCATGTCTCTAGCTGCGCGCTGTTGTCGCTATGTGATCTTGTCAATGCTAAATGAA
TATGCATGTATCTCTATGGACGGTTTGCTGTCATGTCTATCGCTGTTCGCATCACATGAA
CCTGCCGGCCGGAATGGATCGAAGCTAGGTGCGGTGCGCATGCTTGGAGAACTATTGCTC
CACACATATATCCATCCATGGGAATATATGCCATCTCATCTTTTCTTTCTTTTTGTAGAA
TAGCTTTTGCTTCCATTTCAGGACGGCACATTGGAACACAAATAGCCGTAGAGCTGCATC
TCGTCCACACAGCCGGTGGTGCTCTCCGTTGTGGTGTGGCCAGAAGGTGCCTGCCCACGC
GGGTACTCCGGCGAGCTCAACACACTGTGTGGACCGTTTTGCTTCCCTTTAGGAAAGACA
AAAAGACGGTGGATTCCGGCCAGTCGGTGTGCATTCCTCGACTGATCGATGCATTCCCCG
CTTTATATATTCATCTATGTTATTGCACCTTCTTGATCTGCATCATCATATAATCCAATA
ATAATGGTTATGTGCCAACTTATCATTTTATAAAGCTTTTCCGCACAACATGAATTTCTA
TCTCTCTGAAACTTCAGAAACATTTCAAAATCCATAAATGTATGCAAATGGTATCCAAAT
TAAACTTTGACCATTCATGCGGTGTACAAATAGATAATATGAATATAGTTTATATGTTGT
CAATTTTACACAAGATGGAAATAATTGTATTTTTTAATTTATTTCCACAAGCTACCATTC
CATTGCATTAGACATCTGTGATTGTTTCTATTTATTTGAAAACAGAAACATGTAAAAGCA
CTATCCAGCAAGGAGCTATAGGGTTCAAGTTAAACAGTCCAGAATTGATGATGCACTGTA
TTACTCTCTTAATTTGCAAATAGCTAGCTAGAGACCATGCATAGAGGTGTCGGTCCATGC
AAATCATAGTCGTTGCCGACATTTTTATCCATGGAACGCTCCTTCTAATTGGGTTGGTGG
AGGTTTTACCGACATGGTGTGGACCGGTTCAAAGGTGACTTCTCCAACGGGAGACGGGGA
CCTTGATGACTAGGTACTTTTGCTGAAATAGAATTCTCTTGGTTTCCATTTATTTCCTGG
ACCGGCCCTTTGTTCTCTTTTCTTGGGTCATTCCCTGAGAGTGACACAAAAAGCTACAAA
TATCTAGTTGCGTCCTTTGTGTGGACTAGCATATGCAGGCAGCGCATAAGATCATGTGGG
ATTCGATCATCCACGTACGCAAAGAAAGAATTGAACGAAATCTATGGAGTGATCGCGCAT
ATCTATTCATCTCTGCCCATTAATCTTCATACCCCCTTTTACTAATGAATCCTTCAGTCG
AATCTTTTACTTGTTAGCTATATGATCGGAATGCAGGGCAGCAGGAGACACACACCGCCT
CCTAGCACTAGCATAGTCTTACGCAGTTGCTGCTCCGCTCCCTTCTCCCATCTAGTCTCC
TCCACACACCCCACCGCACCAGAGCAAACAATCGTACCCTTGACCTTGAGTCCATGTCCA
TATCCATTTCATGCAGCGTGTGCGGCGGTGTCGTGGGCAACTGCCTGCACCACCACCACA
A
>barcode05_parameter2_contig_3
CACAGGATTGTGTGGGTCGATTGGCTCCGCTTTGTGGAAAGGCGAAAAGGTGGGGGATTC
CGGCCGGCGCGTGGCAGGGAAGAGCCTGCTTTATTCATTTTGTACCCTCCTCATCTATCT
GACACAGCTCCTTTCATTGTGCTCCACATATAAGATAGATCCTGAAAATGACTTCATCAT
TTTATGCCAATAAGATATTGACTTCTGGATCGAAGAGGAACACACAGCCCAGGATCCATC
GGGCTGCCAATGGCCATCAAGATACATATACGGCCCTAAAACATGATAAACTGAGCATTT
TGTCGGTACGTGGCCATGAGTGTCCCATAGACATCATCCTTGTAACAAAAACAAAAATTT
GCAGTTTGATTCAGTATTTATTTGAAGTATATTTTAGGACCCTTGAAACAATGAACCCTA
ACTCTATTTTGGAACCCTCGATTCAAATATATATACATGCAAAAATTTATTGAGGAATTA
CCATTTGTGTCCTTCAAGAAAATGAGAAAAAACAAATTATCAATGTGCCATTTTATTTTG
CCATCGAACATATGGTTTCATATCACCCGTCGATTTTTTTCGCCAAGTTATCATTTTTTT
CCATAGAGTTTTTTGGGTGTATCTTTGAAGACACGACCACCTTCCAAACCTTAGCCATAT
TTTAGTGTGTTTTTTCATCTTTGATGATTTAGGATGAAAATGTAAACGTTGACCATTTAT
GTGTCCCACAAACAGATTAGAAAAATCGAAGTTATCTCTTGTCACCTTTGCACAAGACTG
AATAATCATGCTCATATCTTTGTTTGATTTTTTGCAAGTAATCATCTCATCGCCTTCCAT
ACATCTATGATTCTTTCTATTCATTTTGAATCAAGAAATGTAAAATCACTATCCAAAATA
TAACTAGGGCTTCTAGTTAAACACAGTATTATAAGTTTACAGTTTAACTGGGATGCTTCA
TAATACTTGGTATTCTAAATTCTGTATAGCTTGCTAGGGGTCTTGGCCAAGATGGCTCCC
AGTTGACATCACCGAGTCTTCCATGCAATCAGCGTTGCCCACATTTTATTTAGCGGAAAG
ACTACCAAAAGCTTCATGGACACCACTATCTTTCCTCGTATTCTCCTTGTTCTCCACCTA
CAACACTCACCACACAACACTCATTTGTCCCCATCCACGACTCCCTCCTAATTGATTCAC
CGCCAACTTGTCGACACATCAGATGCTTGTGTAGTACCTCCATATACTCTCAGCATTCTT
TGACATATCTGCCTCTACAAAAGGGAGGCCACGACAGACCTAGCAAGCATTGTTGACATG
AAGACGAGCATATAGATCTTCCTAACTTTAAGCGACATGTTCATATCGTAATATTAGTAT
GCACTTAGAGTTTTTAAAAATGCATATGCGAATGATGTTGTGTTTTTGGAGAATTTACAA
AAATTGTTTCAAACTTTTTGGTAGTCCCCGTAAAATGGTATCCATTTAATTTGAAAGTTC
ACCAAAAGCGGGTCAAATTTACACAAAAAAATCTAAATTATTGGTTTATCTTCAATTTTA
TTACAAACACACTACAAAACCAGACGCTCACAGGAGTGCCGTCTCCCACTAAAATAAAAT
TCCACCTTTATAAGATACCAAAGCGTCAAATCTAGGGTTAGATCGAAAGTGACCACTCTA
ACGATTGAACATTAACTTGCATTTTCCTTTGGCCATGTGCATACACACGAATCTTCTCTT
ACCGCTTTTTTTGCCCCTATTTAGAATTGTCATGGTTTCCATTTATTTCCCGGCCCAGTC
CGGCTCTGGCTATAGCTTGTTATCTTTTCTCGGATCATTCCCTGAGAGTGACACGCAAAA
GCTACAAATATCTAGTTATGTCTTTTGTGTGGACTAGCAGGCATGCGGTGCATAAGATCA
TGTGGGATTCGATCCCGACAAGCAATACAAAAAAATTTGGCCCGGGATCATCCACGTAGG
CACGCAAGAAATCCATCCATGGATATCTATTCCTCCCCGCTCATTAATCCTTGGATCAGC
CTTTTACTAATCCTACGATCGAATCTTTGTCTTGCTTGCTATAAGCAGGAGGGGAGACAG
CCCTAGCTCGCAGGCGCAGTTGCAGTTGCTCCTCTCTACTCCCTGAACTTCCTCTCCTCC
ACACACCACACCAGAAACAAAGAAACAAACACTTGACCTCAATTTCCTCAGCTAGGCTAG
CTACTCTCGATCGTCCATGTCTATGTCATGCGGCGTGTGCGGCGGCGTAGCCAACTGCCT
GCACCACCACATCATCGACCACGCCCCCATGTTCCCTGTTCTTCGTCACGAGCCACCGCT
GCTCGAGTACCAGTTCTTCGGCAACGGCCAAGGCCACAGCGTGGGAACGTGGCTCCCACC
GCCGGCGGACCACCACAACGTCCAGAACACCAGGCCGCCGTCGACGTTTCATGGCCTGCA
GTACCCACCGCATGGACACCAAGCAGCAGCTGGGCTGATCACGTTCCAGGTCGACGCCGG
CAGCCGACACATGCCACCGGCTACACCACCCATCGCCGTGAGTGATGCCTAATTAATTCT
ACATCATCGATGGCCGGGGTAGACCTGTGGTTAATTAATGGCTTTTGCTCTTCTTCTGCT
AATACTTTGATCACCCTTCCTACCTAGCTACTCGTCATACTTGTGTGAGTGTATGCTGCT
AGCTGACGGATGGATTCTCCTGAGAAAAATTAATCGGGAGTCAACAGACAAATTAGTTCC
AAGTAAGGTAGCTAACAACGCATTCTCCTCAGGAGTCCATCAGCAGGACTGAGACACGGC
CGGAGCAATAAAAATTTAAACAAACACATACGTACTTATATTTTCTCAAAACAGAACATA
TGTATGGCAGATTGACAGTACCTTCAGAACTGTTCGTTTCGGGTATCAACTGTATCGTCG
GGGATAAAATCAGTCAGTTATCGTTAATCTGAATGTTTTTTTTTAGATTTTTATAGTGAA
TTTAATGTTTGAACTACACAATATATCAATATCTAAATTGGCGAGGAAAAGACGTGTAAA
CTCAGCTCGAAAGAAGACTTAATTATAAGCTAGCAAATTATATGACAACAACAAATCCTT
TGTAATTTCACCTTTTCTTTCATGCACCAGGCGTCTAGTCCAGGTAAATATTCCTTGCCA
AATTTAGTCAAAACGAATACATATCAATGAGATGGATGTATCCTCTCATTTCATGTGGTC
AACTCTCAGTTTGGATTTGATTTTGTGCATCAATATCGATACAGATCAATCAGGGCATGC
CTCCTTTTTGAAAAAAAAACTTGGAGAATATTGATTTTCTCTCTCTAGACTTATCTCCTC
TAACAAATCATCAATTTCAGTTTGATCTTGAACCTTGCATGTAGTCCGTACATCCAATGA
GCGTGAAACAAGATGGCTAGTTGTGCAAAACCCAACTAATTCAGTTGATCAGGCTTTACA
TACATATAATCAAGTTGACCACAGAACTAATGACACTACCACAGAACATGAATGGTTATA
TATATAGCCAGTTGAAACGTATCGTTTCAGACGGTCTTGGACTTTTGGTCGCTGACCTTT
GTAACTGATCGTGGGATAGGAGGCTAAGGCTAACCGTTATTTCATGAGACAGGTCAAAAC
TAGTAATATAATTGGTTAGGGACTAACTAAATACCTTCATGAAACAATGATCGTTCACTA
TGCACAATTAATTTGTCTCATATGATTTTTTTTTGATATGTTCAGATGCCATTATGTGGG
AGCACACGCACTAACACCGCAGGAAGTGAGGTGATAATGGCTATCGATGGAGACATGATG
ATGGTGGCGGCGCATCATCCAACGGTGCACGAGAGACGTGCAAAGGTGATGAGGTATAGG
GAGAAGAGGAAGAGACGGAGGTACGAGAAGCAGATCCGATATGAGTCCAGAAAAGCTTAC
GCCCAGTTGAGGCCACGGGTCAAAGGCCGCTTCGCCAAGGTGCATGAAGAAGCCACTGTG
CCATTGTCACCACCACCATCGACCTATGATCCCAGTAAATTAGACCTCGGATGGTTCCAT
CCATAACATGTGATACAAGCTAGCTATAACTGTCCCATACATATTTCTAGCTTATCCTCC
AATGAATAGTGTTCAT
>barcode05_parameter2_contig_4
ATGTGACCTACACAAAAACAAATAAAAATGAAGCTTTGTTATACTGTAAATAGTATACGC
TTAATCCTTATATTATGAACATCACAATTTGATATTTTTGTGTAGGTTGCATACTTTTAT
GTTTTATGTTGAAACTTAACATGTAGGTACCTGCATATATTCTCTACACACATGATTTAT
AGAATTTTTAAAATAATTTTTAGTATTTTAAATTTTATTGCTTTAACAAGGTTCTGGTGC
ACCTAGGAGCCAAAAATTCACATCCTAGTATGAGTTTTTTTTCCTTTAGAAAGAACTTGT
ATGATTTATTACAGCTATATTCATACGGTTCTCCATAAATGATGTATCCCTCAAACCTGC
TAAATATCAATTTGAAATGTTCTATATTTTAAGCGACACAAAAATGCAAAAATGTGGACC
TGAGTTTAGTGATTTCAAATCTCAAAAGAAGAAGACTTTGTCATTTTTGTGTAGCTTAGA
ATGCGAAACATTCCGAATAGATATTTTGCACGTTTGTGGGATACATCATTGGCTACCTTT
TGAATTTTTCTTAACTTTTTCTTCAAACATGTTAATATAATTTTCAAAGTTTTTAATATG
CAGGAAGCACTGCATTTCGGGAACCAAAAGGACTTTCCGACCAATTTGATGTTATATATG
TTTCTACTCCACTCTATAAAGTTAGTCAAATTTTAAAAGTATGACTTAAAATAATGGTGG
TATATTTATTGAAATTTTTGACAACTCCGATTCTTTAGCAAAAGTAATGGCTCCCTTGCG
AAATTATTATTAGAATCTGATCCCTAGGTTCGATACCAAAAAGAATGGAGCTGAAATTGT
ACAGGTGGGCGCCAAGGATTTTCGTCACTGAATGGCTTCATAGGTTCGGCGCCATGTGGT
TTGGCGTTGGCCCTGCTCGTGCTCGGCGCCGACCTGCACAAGTTCAGCTTCATCCTCATT
GGCACCAAACTCAGCGGTCAGACTTCAGTTAGATGGGTCATTAATTTCGCTAAATGGTCA
GTTTATTAAACAAAAGAAATTACCCATTTATTCGTGAATGGAGGGAACGAGCAGCGCTAT
GGACAACCAGGGAGTGTGGACAATGACAATTCACTCGGGAAATGGTGAAGTTCATTAAAG
CTCGGAAAATGACGGTACTCCAACTGCAAGTATCTTCTTTCTCGAAATACACATATGAAC
CAAAAGTAGAAAAATAGTGTATTGCGCACGTTTGCGCATTGCCGGAAATGCAAGTATGCA
AGCTGTTTGCGGGCGTGGGCCGTGTAGGACGCGACATTTGAGGGCAAAGACCAGACGCAG
CAACGCCGGCCACTAGCTACCACCCCACTAGTGTCAGCAGTAGCAGAGCAACACTTGAAA
GTCCACAAATCAATCATGCGCACGAGACGACGCAGGCAGGCAGGACAGGCGGCAAGTCCC
AAACCGGAGACGCGAGGCGGCCCAAATTAAGCAAGCAGCCTCCTACTGTCGCAGCCCGTA
CGCCCCTACGCCATGACCAGACCCACCCGCACCAGACTTGACCTAGCATTTCCCCATTCG
TCCCGCGCCGCCGTCACACACAAAAAAAAGCACAGGAGGGAATAATAAATTGCCTCCGAA
AAAAGAAAAGAAAAGCCCTTTCTTTCTGTGGAGAAAACAAAAAAGCGCTGCTCCGTTCCT
GTGGCGCGAGCAATGGATACGGGGGTGCGAGGAATTCGGACAGCAGAATTTGGAGATTCG
GACGTCGACGGGATCCGGGCCCGCAGCAGGCCATCCTGTGGCGGGGCGGCCCCGGGGCCC
CACGGCGTGGGCTTGGGCCAATGGCAGGTCGACAACGGATATGCTCCAGACCAACCCGGT
ATCGACATACCGCGATCTGCCCCAGATCCCTTAAAAACCTCCTCCCCCCTTGCCGGAACG
GAACGGAACCCTTGTTGTTGTAAGGA
>barcode05_parameter2_contig_5
AAGTTCTGATAAGCCCGTCCTCTTCATTCTTTCCGGCCACGCACACCCGGCCCCGGCCAA
ACAGCGAATCACTCCTCTACCGTACAGCCTATCCCTCCCCGTGGTCACTGCGCACGTGAA
AAGGCGTGCTTTTGTATATGCCGGCGAACGACACATGCATGGCCGGCGGTCCGGACTAAG
TGAAGCTAGCTGCTGATTCATGATCCATCCAGTCCGTAACTAGGTGAAGCTTATCTTTGC
CACGTCCGATCAAATCGAGCAGAGTACCGTGGATTGATGGACGGGCGTCTCGCTTGTTGG
CAGACATTCCCGGTGCCGGCTTGCCGGCCGGCCGCGGCCGGGAGAGCCCCAGACGCAACG
CAACCGCTGTCTAGCACCTTGGCCATTAGCGAGAGCTTATTACGACAGACAAATCCATGT
CCATGTAGAGCTGAACTAGCCTAGGGGGTCAAAAGCAGGGCTTTGGTGACTGCATCCCGT
CCACATGATAGATTCAATTCTAAGAGAGAGGGGAGGAGCAGAGAGAAAGGTCTCCACAGA
ATCTATATTCCACATAGGCAGCAGCAGCAGCGCCCAGGGTGTGCAAGCAGAACTATAGTC
TAAACATGGACATGGACAACGCGCGCCCTTCCTCTACTCAACTTTTGCGGCCTATATAAA
GTGGCCACCGGCCGTTGAGCAGTTCCAAACTCATCAGCATCATCATTCATCCAGGTAGCT
CCTGCTCCAGATCAATATACACTCTAGCTAACTAGCTCAGCTGTGCCTGGTCATCGTCAA
CCTCTAGCTCCACCATACGAGATGGCCGGGAGGGATAGGGACCCGTTGGTGGTTGGTAGG
GTTGTGGGGGATGTGCTGGACCCCTTCGTCCGCACCACTAACCTCAGGGTGACATTCGGG
AACCGGGCTGTGTCCAACGGCTGCGAGCTCAAGCCCTCCATGGTCACCCACCAGCCCAGG
GTCGAGGTCGGCGGCAATGAGATGAGGACCTTCTACACACTCGTACGTGTACTACTCATT
GTTGCCTAATTAATATAATCTAACACTAATTAAGATGCACCCTCGTATCGTATCGTATTT
AATTTGGATACATGCTTTCATATATGTGTTGGCAAATTAATCAAGCACCTTCATGCATAA
TATGCATGTGCTATATGATCGATCAATGATGCAGAGGCCGGGGTCTTTATCCTCTTTCCG
AAAAAAATATATGCATATGTCTTCTTTCTTGGAGAAAAAAAAGGATTGCATCACTGTATG
AATATGTTTGTGTTTACTCTGCACTATGAACTATTATTGATCATGCATGGTGTACATGCG
CAGGTGATGGTAGACCCCGACGCGCCAAGTCCAAGCGATCCCAACCTCAGAGAATACCTT
CATTGGTAATTCCACGCTCCAATTCCCTTGATTATAAACACTAGACGTACGTGTTCGATG
CCGGCCACCACACTAGTGTCTGTGCTAGCTAGTGCATCTCACTGCTGACAATTGCTGCTG
GTATGCGTGCGCAGGTTGGTGACAGATATTCCTGGGACAACTGCTGCTTCCTTCGGGCAG
GAGGTGATGTGCTACGAGAGCCCTCGCCCCAACATGGGGATCCACCGCTTCGTGCTCGTG
CTCTTCCAGCAGCTGGGCCGGCAGACGGTGTACGCGCCCGGGTGGCGCCAGAACTTCAAT
ACCAGGGACTTCGCCGAGCTCTACAACCTCGGCCCGCCGGTCGCCGCCGTCTACTTCAAC
TGTCAGCGCGAGGCCGGCTCCGGCGGCAGGAGGATGTATAATTGACACCACCA
>barcode05_parameter2_contig_6
AGAAAACTAGTGAGAGGTGGATATTTTGAAATAGGATAGCCTTTTGAAGAATCAAGAATC
ATCTATATTTCTTTGGGCAAAAGATGACCATATTTCATGAATCATATGCATAAATGTACA
TATTCCATTGCAATAAGTAGAACGTTGAATTGCCCACATATATATGTTCCAAAACATCAG
ATAAAGGTCTGTGCTACTTGCACCCATCAACATGAAAAACTTAATATTTGCGGTGGAGAA
AATTTAGGGCCTGATATTATTCTCAATAATGGAATTGCTTTCCAACTTTCTGAGATATAC
TACATTTTTGATGATGCTATGAATCACATGATAGTCTCACCACACAAAGCAGATATTCCA
CTCACGCTGCTACCACATTGACACGGCTTCACGAAGTAGATAAGCTTTGCTTTTGTTAAA
GATAGTACAACAGTATATACATGGAGAAATCATCTTTATTATCCAAATTAAGTAGCAAGC
GTTGTATTACGATTGCATCCCTACGATATGCCAAAATAATAAAGGATATAGTTTTTATTC
TTTACATGCATTTATATTGCTTTCGATGAACAAAGTAGATACCTAACCTCATTATATATA
CACTGCTCTCATGGTACATGCCTATTAACTCAATAAAGAGTGTTACCAAAAATATATAGT
GTACGATGTCTTTTGATCCTTTAGTTTTAAGTCGTGTTGTAGGTGATGTAATTGATGACT
TTGATAGGCGTATACCTCTAAGGGTTATGTATAATGGAAGATCGGTTCTCAATGGAGTTG
GTATGAAACCATCTATTATCAATGACAAACCTAGAGTTGAAATAGGAGGTGTACCAAGAA
TGTTTTACACTCTTGTAAGTTCAAGCCTTATAATTTATAATTGTAATTTGATCGGTTTAT
ATAGTTGAAACTTGAAAACACCTATCATGCACATGAAAATGCAAAGTTTCTAACTTATCA
TACAAAGTCATCCTTCACGTTATGTTCCATTTTTGTTTGATTAGTGTTCTTTTTCAGGTA
ATGGTCGATCCAGATGCTCCAAACCCGAGCAATCCTTCTTTAAAGGAATACTTGCACTGG
TAAGTTTTCAATGTTTAGAAATCATGACTATTTTTAACTTGAAACACAGCTAATGAGTGA
AGCAGAAGCCTTAGTCTGTCGCACTTAGCTTGTCTAAATCTCGAGGTATGTGTCAATTAG
TTTAAGAGAGTGTTCTATGAGGTGGTACTGAAACAGATTAAAATGCTAGCACATGCACGT
CACATATATGTATCATGACACATATTCGAGCATATCATATGTGCATATATGATATACTAT
TTTTAGTATTGCCGACATGCAAAAGGTCAGAATTTTTTCTCCACATATGACCACAAAGGA
ACAGTAATTCCGTACCAACTTGTTCTCGTCTTGGTTTTTTGCCCATCAGTCTACTCTTCC
GAATATGTCAATTCATTTGGTTTGAAGTTGCTTGATGGCTTAGTTTGAAGCTTTAAAGTT
AATTATTATTTTTTATCTTTATTTTATTTCATATATCTGTTTTTTTGAATTCGCACAGTT
TGATGGTAGTATATATTAGTAGTAAGTCTACTGTAATATACAACATAATATATGTCAATA
TATTTCCAAAGATTTGAATCACCCTAAGCAAATTTTGATCATGTCACTTTTCGCATCATG
GTGTCAAAATGCATAAGGTTGTTTTGTGTATTGAACAAGAAAATGACGAAAAATAATTTA
ACCAAAGCACTGAGATGTCAGTAAAAGATGAACAGGTTAAAATTCTGAAAAGGAAAATTA
AATAATGATACCTTTGGATGGTCCAAAGGCTTATCTTAAGCAACCTAGTCATTTTCAATG
CCATGCGCATACATATAGTTCTATAATGATTTAAAACTATATTCCACTTGAAGATATTTA
AATGTATAGCCGATAACTCTCACGATTAGTTGATTGAGCATCATGTTAAGTGAAAAAAAA
GCAGAAATCAAGCCTCAACATGCAAATCTTTTCAAATATCTGGATGATGTTAAGTGCAGA
CGTACACGACACTCAGTTTTATTCTTCAATCTTCAATATTTTATATGAACATGGATAGCC
CAACTGTGGACTACTCGGATATGGCTTGGATTATATATATGCTTGGATTATATATGAATC
ATTAATGGAGGTTTGATGGCGTTGCAGGATGCTTGTGGATATACCAGCAAATATGGATGG
TAGTTTCGGTAAGTCACAGTCCCAAAGAAGAGTGACATACTAATATAAGATCATAAAGCT
TAACAATATAGCATTGCTTTTCAGTTAATAATGGTGAAGTTACTACATATACTAGTTATA
AATTTTTGGAAAAAATATATATATATTTGGTATTCATCATGAATGCACAAAAAATGAAAG
ACATATGCATCAGGAACTGAACTAATGGAGTATGTGAGCCCACAGCCAACTTCAGGGATA
CACCGCATTGTATTTGTTCTATATCAGCAACTGTGCAAGGAAAGTGTGTTTGCTCCAGAT
GTTCGTCATAACTTCGACACCAGAAAGTTTGCCAGAGAACATTATCTGGGACCGCCTGTA
GCTGCATTATATTTCAACTGCCAACGTGAGAATGGATGGTGCTGCAGGTAGAAAGAAGCA
GAATCAGATTAGCATAGCAATATATGTATATGGATGTGGAGAAAAATAAAAGGATTGCAT
CACAACTTGTATGAATATGGATGTTTACTCTGCACTATGAACTATTATTGATCATGCATG
GTGTACATGCGCAGGTGATGGTAGACCCCGACGCGCCAAGTCCAAGCGATCCCAACCTTG
AGAATATGGTAATTCCACATCCGATCTATTGATTATAAACACTAGACGTACGTGTTCGAT
GCACCACAGAGAGAGGAGGGGGGGGGGGGGGGGGGGTGTGAGTTTTATCATGCTGGTGCA
TCTCGCTGCTGACAACGAGCTGCTGGTATGCGTGCACAGGTTGGTGACACACTGAATGTT
CATGGGACAACTGGTGCTTCCTTCGGGCAGGAGGTGATGTGCTACGAGAGCCCTCGCCCC
AACATGGGGATCCACCGCTTCGGGCTCGTGCTCTTCCAGCAGCTGGGCCGGCAGACGGTG
TACGCGCCCGGGTGGCGCGGGAACTTCAATACCGGGGACTTCGCCGAGCTCTACAACCTC
GGCCCGCCCGTCGCCGCCGTCTACTTCAACTGTCAGCGCGAGGCCGGCTCCGGCGGCCGG
GAGGATGTATAATTGACACCACCACA
>barcode06_parameter2_contig_1
CAGGATTGTGTGGGTCGATTGGCTCCGCTTTGTGGAAAGGCGAAAAGGTGGGGGATTCCG
GCCGGCGCGTGGCAGGGAAGAGCCTGCTTTATTCATTTTGTACCCTCCTCATCTATCTGA
CACAGCTCCTTTCATTGTGCTCCACATATAAGATAGATCCTGAAAATGACTTCATCATTT
TATGCCAATAAGATATTGACTTCTGGATCGAAGAGGAACACACAGCCCAGGATCCATCGG
GCTGCCAATGGCCATCAAGATACATATACGGCCCTAAAACATGATAAACTGAGCATTTTG
TCGGTACGTGGCCATGAGTGTCCCATAGACATCATCCTTGTAACAAAAACAAAAATTTGC
AGTTTGATTCAGTATTTATTTGAAGTATATTTTAGGACCCTTGAAACAATGAACCCTAAC
TCTATTTTGGAACCCTCGATTCAAATATATATACATGCAAAAATTTATTGAGGAATTACC
ATTTGTGTCCTTCAAGAAAATGAGAAAAAACAAATTATCAATGTGCCATTTTATTTTGCC
ATCGAACATATGGTTTCATATCACCCGTCGATTTTTTTCGCCAAGTTATCATTTTTTTCC
ATAGAGTTTTTTGGGTGTATCTTTGAAGACACGACCACCTTCCAAACCTTAGCCATATTT
TAGTGTGTTTTTTCATCTTTGATGATTTAGGATGAAAATGTAAACGTTGACCATTTATGT
GTCCCACAAACAGATTAGAAAAATCGAAGTTATCTCTTGTCACCTTTGCACAAGACTGAA
TAATCATGCTCATATCTTTGTTTGATTTTTTGCAAGTAATCATCTCATCGCCTTCCATAC
ATCTATGATTCTTTCTATTCATTTTGAATCAAGAAATGTAAAATCACTATCCAAAATATA
ACTAGGGCTTCTAGTTAAACACAGTATTATAAGTTTACAGTTTAACTGGGATGCTTCATA
ATACTTGGTATTCTAAATTCTGTATAGCTTGCTAGGGGTCTTGGCCAAGATGGCTCCCAG
TTGACATCACCGAGTCTTCCATGCAATCAGCGTTGCCCACATTTTATTTAGCGGAAAGAC
TACCAAAAGCTTCATGGACACCACTATCTTTCCTCGTATTCTCCTTGTTCTCCACCTACA
ACACTCACCACACAACACTCATTTGTCCCCATCCACGACTCCCTCCTAATTGATTCACCG
CCAACTTGTCGACACATCAGATGCTTGTGTAGTACCTCCATATACTCTCAGCATTCTTTG
ACATATCTGCCTCTACAAAAGGGAGGCCACGACAGACCTAGCAAGCATTGTTGACATGAA
GACGAGCATATAGATCTTCCTAACTTTAAGCGACATGTTCATATCGTAATATTAGTATGC
ACTTAGAGTTTTTAAAAATGCATATGCGAATGATGTTGTGTTTTTGGAGAATTTACAAAA
ATTGTTTCAAACTTTTTGGTAGTCCCCGTAAAATGGTATCCATTTAATTTGAAAGTTCAC
CAAAAGCGGGTCAAATTTACACAAAAAAATCTAAATTATTGGTTTATCTTCAATTTTATT
ACAAACACACTACAAAACCAGACGCTCACAGGAGTGCCGTCTCCCACTAAAATAAAATTC
CACCTTTATAAGATACCAAAGCGTCAAATCTAGGGTTAGATCGAAAGTGACCACTCTAAC
GATTGAACATTAACTTGCATTTTCCTTTGGCCATGTGCATACACACGAATCTTCTCTTAC
CGCTTTTTTTGCCCCTATTTAGAATTGTCATGGTTTCCATTTATTTCCCGGCCCAGTCCG
GCTCTGGCTATAGCTTGTTATCTTTTCTCGGATCATTCCCTGAGAGTGACACGCAAAAGC
TACAAATATCTAGTTATGTCTTTTGTGTGGACTAGCAGGCATGCGGTGCATAAGATCATG
TGGGATTCGATCCCGACAAGCAATACAAAAAAATTTGGCCCGGGATCATCCACGTAGGCA
CGCAAGAAATCCATCCATGGATATCTATTCCTCCCCGCTCATTAATCCTTGGATCAGCCT
TTTACTAATCCTACGATCGAATCTTTGTCTTGCTTGCTATAAGCAGGAGGGAGACAGCCC
TAGCTCGCAGGCGCAGTTGCAGTTGCTCCTCTCTACTCCCTGAACTTCCTCTCCTCCACA
CACCACACCAGAAACAAAGAAACAAACACTTGACCTCAATTTCCTCAGCTAGGCTAGCTA
CTCTCGATCGTCCATGTCTATGTCATGCGGCGTGTGCGGCGGCGTAGCCAACTGCCTGCA
CCACCACATCATCGACCACGCCCCCATGTTCCCTGTTCTTCGTCACGAGCCACCGCTGCT
CGAGTACCAGTTCTTCGGCAACGGCCAAGGCCACAGCGTGGGAACGTGGCTCCCACCGCC
GGCGGACCACCACAACGTCCAGAACACCAGGCCGCCGTCGACGTTTCATGGCCTGCAGTA
CCCACCGCATGGACACCAAGCAGCAGCTGGGCTGATCACGTTCCAGGTCGACGCCGGCAG
CCGACACATGCCACCGGCTACACCACCCATCGCCGTGAGTGATGCCTAATTAATTCTACA
TCATCGATGGCCGGGGTAGACCTGTGGTTAATTAATGGCTTTTGCTCTTCTTCTGCTAAT
ACTTTGATCACCCTTCCTACCTAGCTACTCGTCATACTTGTGTGAGTGTATGCTGCTAGC
TGACGGATGGATTCTCCTGAGAAAAATTAATCGGGAGTCAACAGACAAATTAGTTCCAAG
TAAGGTAGCTAACAACGCATTCTCCTCAGGAGTCCATCAGCAGGACTGAGACACGGCCGG
AGCAATAAAAATTTAAACAAACACATACGTACTTATATTTTCTCAAAACAGAACATATGT
ATGGCAGATTGACAGTACCTTCAGAACTGTTCGTTTCGGGTATCAACTGTATCGTCGGGG
ATAAAATCAGTCAGTTATCGTTAATCTGAATGTTTTTTTTTAGATTTTTATAGTGAATTT
AATGTTTGAACTACACAATATATCAATATCTAAATTGGCGAGGAAAAGACGTGTAAACTC
AGCTCGAAAGAAGACTTAATTATAAGCTAGCAAATTATATGACAACAACAAATCCTTTGT
AATTTCACCTTTTCTTTCATGCACCAGGCGTCTAGTCCAGGTAAATATTCCTTGCCAAAT
TTAGTCAAAACGAATACATATCAATGAGATGGATGTATCCTCTCATTTCATGTGGTCAAC
TCTCAGTTTGGATTTGATTTTGTGCATCAATATCGATACAGATCAATCAGGGCATGCCTC
CTTTTTGAAAAAAAAACTTGGAGAATATTGATTTTCTCTCTCTAGACTTATCTCCTCTAA
CAAATCATCAATTTCAGTTTGATCTTGAACCTTGCATGTAGTCCGTACATCCAATGAGCG
TGAAACAAGATGGCTAGTTGTGCAAAACCCAACTAATTCAGTTGATCAGGCTTTACATAC
ATATAATCAAGTTGACCACAGAACTAATGACACTACCACAGAACATGAATGGTTATATAT
ATAGCCAGTTGAAACGTATCGTTTCAGACGGTCTTGGACTTTTGGTCGCTGACCTTTGTA
ACTGATCGTGGGATAGGAGGCTAAGGCTAACCGTTATTTCATGAGACAGGTCAAAACTAG
TAATATAATTGGTTAGGGACTAACTAAATACCTTCATGAAACAATGATCGTTCACTATGC
ACAATTAATTTGTCTCATATGATTTTTTTTTGATATGTTCAGATGCCATTATGTGGGAGC
ACACGCACTAACACCGCAGGAAGTGAGGTGATAATGGCTATCGATGGAGACATGATGATG
GTGGCGGCGCATCATCCAACGGTGCACGAGAGACGTGCAAAGGTGATGAGGTATAGGGAG
AAGAGGAAGAGACGGAGGTACGAGAAGCAGATCCGATATGAGTCCAGAAAAGCTTACGCC
CAGTTGAGGCCACGGGTCAAAGGCCGCTTCGCCAAGGTGCATGAAGAAGCCACTGTGCCA
TTGTCACCACCACCATCGACCTATGATCCCAGTAAATTAGACCTCGGATGGTTCCATCCA
TAACATGTGATACAAGCTAGCTATAACTGTCCCATACATATTTCTAGCTTATCCTCCAAT
GAATAGTGTTCAT
>barcode06_parameter2_contig_2
TGATACAGCACTACCATACCGGATACAATTGCCTGTACTCTGTAGTACCCAGTCTCTACT
CCCCTTCAGAACTGCCTGGCCTAAACCTTCTTCCTCCTGATCCACCTTCCCTTTGACAGT
TGAAATATGAGGCAGCCACAATGTTGAGGTGGTACTGACGTGCAAAGTTCCTGCAACTGA
AGTTCTGTCGCATGTCTGGTGCAAAAACTGTCCCCCTACCTAGTTGCTGGAGCAGCACAA
ATACCATCCTGTGTATACCTGATCTTGGTTCTGGTCTTTCATAAACCACGAGTTCTTGGC
CTGCAATAGCACCCTCCGTTTAATTAGTCAAGAATTTAAAGAGGGAAGAAACATTTACTC
AGCTATCTGCAACTTAGTTTGCTCTCTTCAATTTTAGGCAAATAGGAGTCTTGTCATATC
ATCTTCATGTACATGCACAATCTTTGTTCTGTTGTGTATGTTAGTTGCAAGCAAAACAAT
ATGGCAAAACTCTTTAAAGCCAACATATGATCGAACAATAATTCGATTCCATAAATTTTG
TTTTTGTACATGTGAAAAATATGTTAAGTACAAATAATAACTAGGAAAATGTTATGTTTA
CACTTATTTTAAGAGTCCTTGTTTCTTTACGCTGTACAATGGCCTTGTCTTAAAGTTGGC
CATTCATTTACAAAACAGATGCATGTCATTTTACGTTGTTCATAGTTATTCTTTGTTTAG
GTTTAACATATCCCAGGGTTAACTATGAGCTAAACTGAAATTAACGTGTATTGAGTCTGT
TAATTCTATGTTGTCAACAAGTTAGTAAATGAGATTACCTAGGAGGAACTAGGTAATTTT
TCTTTGATAGAGAATTAGGCACCCAAATTCAAGCTGAAGTCAACAGGTTTGACTGAGAGA
ACTTAACATGGCTTAATTTCCGCATCCACAAAATTCAGTTTAATAATAAATCACATGGAA
CAAATTGGTGTGCTTGATATCATACCAAAGTTGACACCAGTTGTTCCAGGGATGTCTGCC
ACCATCCTGCACAGTAGTAGAGGCATATCATAATGAGAGCAAAAATAAATAGAAAGCATA
TATCAAAAGTGTCTGGGCAGAACACAAATGGGTGGAGATGTTGGGGAGAATAAGAACATG
TTGCATTTGATTTACCAGTGCAAGTACTCCCTTAGTGACGGATGACTTGGGCTTGGGGCG
TCTGGATCCACTAGTATCTTCAAAGGAAAAGATAACCTCAAACAAGTTAACATATGATTT
GTTTCAGTTTGCTAGGAATAAAATAATCATCTATGATTCTGCTACTATGGGATTTCTTCA
CGATTATACTAGTGAACCATGTAAAACAGTTCAATCACTGAAGGATTAGCGTGTACTGTC
CACTACTACAACTAAAAGCTTACCAGGGTGTAGAGAACTCTCATGTCATTGCCGCCGATA
TCAACTCGCGGCTTGCTTACGACTGCAGATGGCCTTAGCTCAGCACCTGCGAGAACTAGC
CTATTGTTGTAGGCTATTCTGAGTGGAACAGTTGATGTAAATGGATCCAACACATCCTGT
ATAACATGGGCCACTACCAAGGGTTCCGCTGCCGACATATACTGGAGGAGGACTACCAGT
TGGCAGCCTTATCTGTTATTTTGTTAACCTATCTCTCTACGGACCTGAAGAAACTGTGGC
GATGCATGAACTACTTGTATTGCGCGATGAGGGTTGTCTTATTCACCTTTCAAAAGTTTT
GATACTAGCACCATGTCATGCGTCACTGGTATACACATGACGTCCTTGATATTTGTCGAT
TACATCCTGAAATTTATGGAATAGTGAAGCTGTAGATATTTCAATGTGCATGCTTTTGCC
ATCCGATTATTTGCGTTGTTGGGGTGTACCGGAACAAGCCATGGGAAGTTGTTAGCTCAA
TCAGCTGCTCCTTTGGTCACAACCTCTTCAGAAAAAAATGGTATGTGCAATATTTCTGAA
CCAAACGATATGGTGGTGCTTGACATGTAGGTGTGCTTAATGTGCCTGGGTTCCTCAATG
GCTCAATCCAACTGCATGTTTATAGGGGTATGAAGTATTTTATCTTGTACATTTTGGCAT
GTCACGTACTTGCACAGCATTAACAAATATTTTTCCCTTCTGGAAACTCATGGTTTTTAT
AGCTTAGGGTCATTATTTCATTCAAATTCAGGGATTATAGGAATGTAATAGTGGAAATAG
AAAACATATAGTTGCAACCCACAGTTCCACTCTGGCGAGGAGCCTGGCCACATTAGCATT
GTTTACAAGGTGAATTGTTTCTACTGGAACCTGCCAAGTTGCAGAGATACTCTATGTTAG
AACATGGTCATCATTCTTCTGTTCTCGCTGAAAACATGAGCTGCAGGCATCTTCTTGAAG
CCATTGCTATGCTCTGTGCAAACTTTAACAAAGATCTAAGGTAGTATATCCATACTATCT
TTTTCGTCTTAGGACTTTGCTACCTCTATTATTTAACATATAATAGAACGTATTACAACA
TTGATTTCTCTTTTGTTGGCTTGATTCTTAACCTTGCCTTAGAAACAGTAATGCAACACA
GCAGACCATCGTGTGCTTTAGTAAAAAAATTTTTTTGCCAGTTTTTTTGTAGTACCGTTC
AGTTTTTATTTGATAGGCTATCCTATCTGTACATGAGGATACAAGCTTGGGCTAGCTGAT
TGGGCCAACCCAACAACCCATCTAATTGTTTGCTATGTGCACAAAGTAAACTGTCTGTTT
AGTGGAAGTAATAACCATTAATTTGATAAAGCGGGCCGTGTGTTGGTCCACACTTGCATC
CCTATC
>barcode06_parameter2_contig_3
ATGTGTATTGCTATGACCGCATGTGACCTACACAAAAACAAATAAAAATGAAGCTTTGTT
ATACTGTAAATAGTATACGCTTAATCCTTATATTATGAACATCACAATTTGATATTTTTG
TGTAGGTTGCATACTTTTATGTTTTATGTTCAGACTTAACATGTAGGTACCTGCATATAT
TCTCTACACACATGATTTATAGAATTTTTAAAATAATTTTTAGTATTTTAAATTTTATTG
CTTTAACAGGTTCTGGTGCACCTAGGAGCCAAAAATTCACATCCTAGTATGAGTTTTTTT
TCCTTTAGAAAGAACTTGTATGATTTATTACAGCTATGATTCATACGGTTCTCCATAAAT
GATGTATCCCTCAAACCTGCTAAATATCAATTTGAAATGTTCTATATTTTAAGCGACACA
AAAATTACAAAAATGTGGACCTGAGTTTAGTGATTTCAAATCTAAAAAAGAAGAAGATTT
TGTCATTTTTGTGTAGCTTAGAATGCGAAACATTCCGAATAGATATTTTGCACGTTTATG
GGATACATCATTGGCTACCTTTTGAATTTTTCTTAACTTTTTCTTCAAACATGTTAATAT
AATTTTCAAAGTTTTTAATATGCAGGAAGAACTGCATTTCGGGAACCAAAAGGACTTTCC
GACCAATTTGATGTTATATATGTTTCTACTCCACTCTATAAAGTTAGTCAAATTTTAAAA
GTCTTACTTAAAATAATGGTGGTATTTTTTTTTTTGACAAATCTGATTCTTTAGCAAAAG
TAATGGCTCCCATGCGAAATTATTTTAGAATCTGACCCCTAGGTTCGATACCAACAAGAA
TGGAGCCGAAATTGTACAGGTGGGCGCCAAGGATTTTCTTCACTAAATGGCTTCATAGGT
TCGACGTCATGTGGTTTGGCGTTGGCCCTGCTTCGGCGCCGACCTGCACAATTTCAGCTT
CATCCTCATTGGCACCAAACTCAGCGGTCAGACTTCAGTTAGATGAGTCATTAATTTCGC
TAAATGGTCATTTTATTAAACAAAAAAATTACCCATTTATTCGTGAATGGAGGGAACGAG
CAGCGCTATGGACAACCAGGGAGTGTGGACAATGACAATTCACTCGGGAAATGGTGAAGT
TCATTAAAGCTCGGAAAATGACGGTACTCCAACTGCAAGTATCTTCTTTCTCGAAATACA
CATATGAACCAAAAGTAGAAAAATAGTGTATTGCGCACGTTTGCGCATTGCCGGAAATGC
AAGTATGCAAGCTGTTTGCGGGCGTGGGCCGTGTAGGACGCGACATTTGAGGGCAAAGAC
CAGACGCAGCAACGCCGGCCACTAGCTACCACCCCACTACTGTCAGCAGTAGCAGAGCAA
CACTTGAAAGTCCACAAATCAATCATGAATCATGCGCACTAGACGACGCAGGCAGGGAGG
ACAGGCGGGAGTCCCAAACGGGAGAAGCGAGACGGCCCAAATTAAGCAAGCAGCCTCCTA
CTGTCGCAGCCCGTACGCCCCTACGCCATGACCAGACCCACCCGCACCAGACTTGACCTA
GCATTTCCCCATTCGTCCCGCGCCGCCGTCACACACACCAACAAAAAAAGCACAGGAGGG
GAATAAATTGCCTCCGAGAAAAAGAAAAGAAAAGCCCTTTCTTTCTGTGGAGAAAACAAA
AAAGCGCTGCTCCGTTCCTGTGGCGCGAGCAATGGATACGGGGGTGCGAGGAATTCGGAC
AGCAGAATTTGGAGATTCGGACGTACGATTGGCGGACACGTCGACGGGATCCGGGCCCGC
AGCAGGCCATCCTGTGGCGGGGCGGCCCCGGGGCCCCACGGCGTGGGCTTGGGCCAATGG
CAGGTCGACAACGGATATGCTCCAGACCAACCCGGTATCGACATACCGCGA
>barcode06_parameter2_contig_4
AAGGGAAAGTTCTGATAAGCCCGTCCTCTTCATTCTTTCCGACCACGCACACCCGGCCCC
GGCCAAACAGCGAATCACTCCTCTACCGTACAGCCTATCCCTCCCCGTGGTCACTGCGCA
CGTGAAAAGGCGTGCTTTTGTATATGCCGGCGAACGACACATGCATGGCCGGCGGTCCGG
ACTAAGTGAAGCTAGCTGCTGATTCATGATCCATCGAGTCCGTAACTAGGTGAAGCTTAT
CTTTGCCACGTCCGATCAAATCGAGCAGAGTACCGTGGATTGATGGACGGGCGTCTCGCT
TGTTGGCAGACATTCCCGGTGCCGGCTTGCCGGCCGGCCGCGGCCGGGAGAGCCCCAGAC
GCAACGCAACCGCTGTCTAGCACCTTGGCCATTAGCGAGAGCTTATTACGACAGACAAAT
CCATGTCCATGTAGAGCTGAACTAGCCTAGGGGGTCAAAAGCAGGGCTTTGGTGACTGCA
TCCCGTCCACATGATAGATTCAATTCTAAGAGAGAGGGGAGGAGCAAAGGTCTCCACAGA
ATCTATATTCCACATAGGCAGCAGCAGCAGCGCCCAGGGTGTGCAAGCAGAACTATAGTC
TAGACATGGACATGGACAACGCGCGCCCTTCCTCTACTCAACTTTTGCGGCCTATATAAA
GTGGCCACCGGCCGTTGGGCAGTTCCAAACTCATCAGCATCATCATTCATCCAGGTAGCT
CCTGCTCCAGATCAATATACACCCTAGCTAACTAGCTCAGCTGTGCCTGGTCATCGTCAA
CCTCTAGCTCCACCATACGAGATGGCCGGGAGGGATAGGGACCCGTTGGTGGTTGGTAGG
GTTGTGGGGGATGTGCTGGACCCCTTCATCCGCACCACTAACCTCAGGGTGACATTCGGG
AACCGGGCTGTGTCCAACGGCTGCGAGCTCAAGCCCTCCATGGTCACCCACCAGCCCAGG
GTCGAGGTCGGCGGCAATGAGATGAGGACCTTCTACACACTCGTACGTGTACTACTCATT
GTTGCCTAATTAATATAATCTAACACTAATTAAGATGCACCCTCGTATCGTATCGTATTT
AATTTGGATACATGCTTTCATATATGTGTTGGCAAATTAATCAAGCACCTTCATGCATAA
TATGCATGTGCTATATGATCGATCAATGATGCAGAGGCCGGGGTCTTTATCCTCTTTCCG
AAAAAAATATATGCATATGTCTTCTTTCTTGGAGAAAAATAAAAGGATTGCATCACTGTA
TGAATATGTTTGTGTTTACTCTGCACTATGAACTATTATTGATCATGCATGGTGTACATG
CGCAGGTGATGGTAGACCCCGACGCGCCAAGTCCAAGCGATCCCAACCTCAGAGAATACC
TCCATTGGTAATTCCACGCTCCAAATCCCTTGATTATAAACACTAGACGTACGTGTTCGA
TGCCACCACAGTGTAGTGTCTGTGCTAGTGCATCTCACTGCTGACAATTGCT
>barcode06_parameter2_contig_5
TAACCATTCTCACGTTGGCAGTTGAAATATAATGCAGCTACAGGCGGTCCCAGATAATGT
TCTCTGGCAAACTTTCTGGTGTCGAAGTTATGACGAACATCTGGAGCAAACACACTTTCC
TTGCACAGTTGCTGATATAGAACAAATACAATGCGGTGTATCCCTGAAGTTGGCTGTGGG
CTCACATACTCCATTAGTTCAGTTCCTGATGCATATGTCTTTCATTTTTTGTGCATTCAT
GATGAATACCAAATATATATATATTTTTTCCAAAAATTTATAACTAGTATATGTAGTAAC
TTCACCATTATTAACTGAAAAGCAATGCTATATTGTTAAGCTTTATGATCTTATATTAGT
ATGTCACTCTTCTTTGGGACTGTGACTTACCGAAACTACCATCCATATTTGCTGGTATAT
CCACAAGCATCCTGCAACGCCATCAAACCTCCATTAATGATTCATATATAATCCAAGCAT
ATATATAATCCAAGCCATATCCGAGTAGTCCACAGTTGGGCTATCCATGTTCATATAAAA
TATTGAAGATTGAAGAATAAAACTGAGTGTCGTGTACGTCTGCACTTAACATCATCCAGA
TATTTGAAAAGATTTGCATGTTGAGGCTTGATTTCTGCTTTTTTTTCACTTAACATGATG
CTCAATCAACTAATCGTGAGAGTTATCGGCTATACATTTAAATATCTTCAAGTGGAATAT
AGTTTTAAATCATTATAGAACTATATGTATGCGCATGGCATTGAAAATGACTAGGTTGCT
TAAGATAAGCCTTTGGACCATCCAAAGGTATCATTATTTAATTTTCCTTTTCAGAATTTT
AACCTGTTCATCTTTTACTGACATCTCAGTGCTTTGGTTAAATTATTTTTCGTCATTTTC
TTGTTCAATACACAAAACAACCTTATGCATTTTGACACCATGATGCGAAAAGTGACATGA
TCAAAATTTGCTTAGGGTGATTCAAATCTTTGGAAATATATTGACATATATTATGTTGTA
TATTACAGTAGACTTACTACTAATATATACTACCATCAAACTGTGCGAATTCAAAAAAAC
AGATATATGAAATAAAATAAAGATAAAAAATAATAATTAACTTTAAAGCTTCAAACTAAG
CCATCAAGCAACTTCAAACCAAATGAATTGACATATTCGGAAGAGTAGACTGATGGGCAA
AAAACCAAGACGAGAACAAGTTGGTACGGAATTACTGTTCCTTTGTGGTCGTATGTGGAG
AAAAAATTCTGACCTTTTGCATGTCGGCAATACTAAAAATAGTATATCATATATGCACAT
ATGATATGCTCGAATATGTGTCATGATACATATATGTGACGTGCATGTGCTAGCATTTTA
ATCTGTTTCAGTACCACCTCATAGAACACTCTCTTAAACTAATTGACACATACCTCGAGA
TTTAGACAAGCTAAGTGCGACAGACTAAGGCTTCTGCTTCACTCATTAGCTGTGTTTCAA
GTTAAAAATAGTCATGATTTCTAAACATTGAAAACTTACCAGTGCAAGTATTCCTTTAAA
GAAGGATTGCTCGGGTTTGGAGCATCTGGATCGACCATTACCTGAAAAAGAACACTAATC
AAACAAAAATGGAACATAACGTGAAGGATGACTTTGTATGATAAGTTAGAAACTTTGCAT
TTTCATGTGCATGATAGGTGTTTTCAAGTTTCAACTATATAAACCGATCAAATTACAATT
ATAAATTATAAGGCTTGAACTTACAAGAGTGTAAAACATTCTTGGTACACCTCCTATTTC
AACTCTAGGTTTGTCATTGATAATAGATGGTTTCATACCAACTCCATTGAGAACCGATCT
TCCATTATACATAACCCTTAGAGGTATACGCCTATCAAAGTCATCAATTACATCACCTAC
AACACGACTTAAAACTAAAGGATCAAAAGACATCGTACACTATATATTTTTGGTAACACT
CTTTATTGAGTTAATAGGCATGTACCATGAGAGCAGTGTATATATAATGAGGTTAGGTAT
CTACTTTGTTCATCGAAAGCAATATAAATGCATGTAAAGAATAAAAACTATATCCTTTAT
TATTTTGGCATATCGTAGGGATGCAATCGTAATACAACGCTTGCTACTTAATTTGGATAA
TAAAGATGATTTCTCCATGTATATACTGTTGTACTATCTTTAACAAAAGCAAAGCTTATC
TACTTCGTGAAGCCGTGTCAATGTGGTAGCAGCGTGAGTGGAATATCTGCTTTGTGTGGT
GAGACTATCATGTGATTCATAGCATCATCAAAAATGTAGTATATCTCAGAAAGTTGGAAA
GCAATTCCATTATTGAGAATAATATCAGGCCCTAAATTTTCTCCACCGCAAATATTAAGT
TTTTCATGTTGATGGGTGCAAGTAGCACAGACCTTTATCTGATGTTTTGGAACATATATA
TGTGGGCAATTCAACGTTCTACTTATTGCAATGGAATATGTACATTTATGCATATGATTC
ATGAAATATGGTCATCTTTTGCCCAAAGAAATATAGATGATTCTTGATTCTTCAAAAGGC
TATCCTATTTCAAAATATCCACCTCTCACTAGTTTTCTAGCAATACGTCAAATCACTTGT
ACTTCGTTCAGTTATGTATTGCTATGGATAGGGATGCAAGTGTGGACCAACACACGGCCC
GCTTTATCAAATTAATGGTTATTACTTCCACTAAACAGACAGTTTACTTTGTGCACATAG
CAAACAATTAGATGGGTTGTTGGGTTGGCCCAATCAGCTAGCCCAAGCTTGTATCCTCAT
GTACAGATAGGATAGCCTATCAAATAAAAACTGAACGGTACTACAAAAAAACTGGCAAAA
AAATTTTTTTACTAAAGCACACGATGGTCTGCTGTGTTGCATTACTGTTTCTAAGGCAAG
GTTAAGAATCAAGCCAACAAAAGAGAAATCAATGTTGTAATACGTTCTATTATATGTTAA
ATAATAGAGGTAGCAAAGTCCTAAGACGAAAAAGATAGTATGGATATACTACCTTAGATC
TTTGTTAAAGTTTGCACAGAGCATAGCAATGGCTTCAAGAAGATGCCTGCAGCTCATGTT
TTCAGCGAGAACAGAAGAATGATGACCATGTTCTAACATAAGAGTTATCTCTGCAACTTG
GCAGGTTCCAGTAGAAACAACTCACCTTGTAAACAATGCTAATGTGGCCAGGCTCGCTCA
TGAAGTTGGAACTGTGGGTTGCAACTATATGTTTTCTATTTCCACTATTACATTCC
>barcode06_parameter2_contig_6
TGGAAAAGGCTCAGTGTGGGAATATGTATCTCATAACACGTCCCTGAATAACCACTGCGA
TGACCTTCGGCAAGGCACCTATTGATCCATCACAATTAAGAGATTACCCCATGGTTATTT
GTGAAGTATGATGAGTCCTCTCTTATCCCCTCCTTTCATAGAATAGTGCACCGCCCACGG
[truncated: 120,361 more chars]
