# Supplementary material for: HapAsmbl: A reference‐aided pipeline for assembling haplotypes in Nanopore amplicon sequence data of polymorphic populations
Source: Appl Plant Sci. 2026 Jun 12;14(3):e70062. doi: 10.1002/aps3.70062 (PMC13287972; doi:10.1002/aps3.70062)
Supplement: Supplementary file 3 — Appendix S3: pipeline2_ref_guided.fasta: Haplotypes assembled using pipeline 2 in protocol design. [file APS3-14-e70062-s006.fasta]

>barcode01_FT3
AGATGTGCAATTGCATGTCTACGTATAGTTCAAATTTGCACGAATCACAATGCAAATCTA
ACGATTTTAGAGTCGGTCAAGAACTAACTTAATTCTTGGTTGACCTAGAACTAGCAAACG
GGCAACCATACATAAAGCCTGGCACATTATGTATGTACATGATGTTTAGCTACATTTTTT
TTGTGGAGACTGGTTGGGAGGTCCACTTGCCTATTATGGACGGCGTTGCGTGTAAGCTAT
AGCCCTTAAGGGAAAGTTCTGACAAGCCCGTCCTCTTCATTCTTTCCGACCACGCACACC
CGGCCCCGGCCAAACAGCGAATCACTCCTCTACCGTACAGCCTATCCCTCCCCGTGGTCA
CTGCGCACGTGAAAAGGCGTGCTTTTGTATATGCCGGCGAACGACACATGCATGGCCGGC
GGTCCGGACTAAGTGAAGCTAGCTGCTGATTCATGATCCATCGAGTCCGTAACTAGGTGA
AGCTTATCTTTGCCACGTCCGATCAAATCGAGCAGAGTACCGTGGATTGATGGACGGGCG
TCTCGCTTGTTGGCAGACATTCCCGGTGCCGGCTTGCCGGCCGGCCGCGGCCGGGAGAGC
CCCAGACGCAACGCAACCGCTGTCTAGCACCTTGGCCATTAGCGAGAGCTTATTACGACA
GACAAATCCATGTCCATGTAGAGCTGAACTAGCCTAGGGGGTCAAAAGCAGGGCTTTGGT
GACTGCATCCCGTCCACATGATAGATTCAATTCTAAGAGAGAGGGGGAGGAGCAAAGGTC
TCCACAGAATCTATATTCCACATAGGCAGCAGCAGCAGCGCCCAGGGTGTGCAAGCAGAA
CTATAGTCTAGACATGGACATGGACAACGCGCGCCCTTCCTCTACTCAACTTTTGCGGCC
TATATAAAGTGGCCACCGGCCGTTGGGCAGTTCCAAACTCATCAGCATCATCATTCATCC
AGGTAGCTCCTGCTCCAGATCAATATACACCCTAGCTAACTAGCTCAGCTGTGCCTGGTC
ATCGTCAACCTCTAGCTCCACCATACGAGATGGCCGGGAGGGATAGGGACCCGTTGGTGG
TTGGTAGGGTTGTGGGGGATGTGCTGGACCCCTTCATCCGCACCACTAACCTCAGGGTGA
CATTCGGGAACCGGGCTGTGTCCAACGGCTGCGAGCTCAAGCCCTCCATGGTCACCCACC
AGCCCAGGGTCGAGGTCGGCGGCAATGAGATGAGGACCTTCTACACACTCGTACGTGTAC
TACTCATTGTTGCCTAATTAATATAATCTAACACTAATTAAGATGCACCCTCGTATCGTA
TCGTATTTAATTTGGATACATGCTTTCATATATGTGTTGGCAAATTAATCAAGCACCTTC
ATGCATAATATGCATGTGCTATATGATCGATCAATGATGCAGAGGCCGGGGTCTTTATCC
TCTTTCCGAAAAAAATATATGCATATGTCTTCTTTCTTGGAGAAAAATAAAAGGATTGCA
TCACTGTATGAATATGTTTGTGTTTACTCTGCACTATGAACTATTATTGATCATGCATGG
TGTACATGCGCAGGTGATGGTAGACCCCGACGCGCCAAGTCCAAGCGATCCCAACCTCAG
AGAATACCTCCATTGGTAATTCCACGCTCCAAATCCCTTGATTATAAACACTAGACGTAC
GTGTTCGATGCCACCACAGTGTAGTGTCTGTGCTAGTGCATCTCACTGCTGACAATTGCT
GCTGGTATGCGTGCACAGGTTGGTGACAGATATTCCTGGGACAACTGGTGCTTCCTTCGG
GCAGGAGGTGATGTGCTACGAGAGCCCTCGCCCCAACATGGGGATCCACCGCTTCGTGCT
CGTGCTCTTCCAGCAGCTGGGCCGGCAGACGGTGTACGCGCCCGGGTGGCGCCAGAACTT
CAATACCAGGGACTTCGCCGAGCTCTACAACCTCGGCCCGCCCGTCGCCGCCGTCTACTT
CAACTGTCAGCGCGAGGCCGGCTCCGGCGGCAGGAGGATGTATAATTGACACCACCACAA
C
>barcode01_FT3_2
AGATGTGCAATTGCATGTCTACGTATAGTTCAAATTTGCACGAATCACAATGCAAATCTA
ACGATTTTAGAGTCGGTCAAGAACTAACTTAATTCTTGGTTGACCTAGAACTAGCAAACG
GGCAACCATACATAAAGCCTGGCACATTATGTATGTACATGATGTTTAGCTACATTTTTT
TTGTGGAGACTGGTTGGGAGGTCCACTTGCCTATTATGGACGGCGTTGCGTGTAAGCTAT
AGCCCTTAAGGGAAAGTTCTGACAAGCCCGTCCTCTTCATTCTTTCCGACCACGCACACC
CGGCCCCGGCCAAACAGCGAATCACTCCTCTACCGTACAGCCTATCCCTCCCCGTGGTCA
CTGCGCACGTGAAAAGGCGTGCTTTTGTATATGCCGGCGAACGACACATGCATGGCCGGC
GGTCCGGACTAAGTGAAGCTAGCTGCTGATTCATGATCCATCCAGTCCGTAACTAGGTGA
GGCTTATCTTTGCCACGTTCGATCAAATCGAGCAGAGTACCGTGGATTGATGGACGGGCG
TCTCGCTTGTTGGCAGACATTCCCGGTGCCGGCTTGCCGGCCGGCCGCGGCCGGGAGAGC
CCCAGACGCAACGCAACCGCTGTCTAGCACCTTGGCCATTAGCGAGAGCTTATTACGAGT
TTACAACAGACAAATCCATGTCCATGTTCAGCTGAACTAGCCTAGGGGGTCAAAATCAGG
GCTTTGGTGACTGCATCCCATCCACATGATAGATTCAATTCTAAGAGAGAGGGGGAGGAG
CAGTGAAAGGTCTCCCCAGAATCTATGTTCCACATAGGCAGCAGCAGCCCAGACAGCCCA
GGGTGTGCAAGCAGAACTATAGTCTAGACATGGACATGGACAAGGCCACGCCCTTCCTCT
ACTCAACTTTTGCCGCCTATATAAAGTGGCCACCGGCCGTGGGGCAGTTCCAAACTCATC
AGCATCATCATTCATCCAGGTAGCTCCTGCTCCAGATCAATACACTCTAGCTAACTAGCT
CAGCTGTGCCTGGTCATCGTCAACCTCTAGCTCCAACATACGAGATGGCCGGGAGGGATA
GGGACCCGTTGGTGGTTGGTAGGGTTGTGGGGGATGTGCTGGACCCCTTCGTCCGCACCA
CTAACCTCAGGGTGACATTCGGGAACCGGGCCGTGTCCAACGGCTGCGAGCTCAAGCCCT
CCATGGTCACCCACCAGCCCAGGGTCGAGGTCGGCGGCAATGAGATGAGGACCTTCTACA
CACTCGTACGTGTACTACTACTCATTATTGCCTAATTAATATAATCTAACACTAATTAAG
ATGCACCCTCGTATCATATCGTATGTAATTTGATGGCTACATGCTTTCATATATGTGTTG
GCAAATTAATCAAGCACCTTCATGTATAATATGCATGTGCTATATATATGATCGATCAAT
GATGCAGAGGACGGGGGTCTTTATCCTCTTTCCGGAAAAAAATATGCATATGTCTTCTTT
CTTGGAGAAAAATAAAAGGATTGCATCACTGTATGAATATGTTTAGGTTTACTCTGCACT
ATGAACTAGTATTGATCATGGTGTACATGCGCAGGTGATGGTAGACCCCGACGCGCCAAG
TCCAAGCGATCCCAACCTCAGAGAATATCTCCATTGGTAATTCCACGCTCCAAATCCCTT
GATTATAAACACTAGACGTACGTGTGTTCGATGCCACCACACTAGTGTCTGTGGTAGTGC
ATCTCAGTACTGCTGACAATTGCTGCTGGTATGCGTACGCAGGTTGGTGACAGATATTCC
TGGAACTACTGGTGCTTCCTTCGGGCAGGAGGTGATGTGCTACGAGAGCCCTCGCCCCAA
CATGGGAATCCACCGCTTCGTGCTCGTACTCTTCCAGCAGCTGGGCCGGCAGACGGTGTA
CGCGCCCGGGTGGCGCCAGAACTTCAATACCAGGGACTTCGCCGAGCTCTACAACCTCGG
CCCGCCCGTCGCCGCCGTCTACTTCAACTGCCAGCGCGAGGCCGGCTCTGGCGGCAGGAG
GATGTATAATTGACACCACCACAAC
>barcode01_FTL9
ATGGATAGGGATGCAAGTGTGGACCAACACACGGCCCGCTTTATCAAATTAATGGTTATT
ACTTCCACTAAACAGACAGTTTACTTTGTGCACATAGCAAACAATTAGATGGGTTGTTGG
GTTGGCCCAATCAGCTAGCCCAAGCTTGTATCCTCATGTACAGATAGGATAGCCTATCAA
ATAAAAACTGAACGGTACTACAAAAAAACTGGCAAAAAATTTTTTTTACTAAAGCACACG
ATGGTCTGCTGTGTTGCATTACTGTTTCTAAGGCAAGGTTAAGAATCAAGCCAACAAAAG
AGAAATCAATGTTGTAATACGTTCTATTATATGTTAAATAATAGAGGTAGCAAAGTCCTA
AGACGAAAAAGATAGTATGGATATACTACCTTAGATCTTTGTTAAAGTTTGCACAGAGCA
TAGCAATGGCTTCAAGAAGATGCCTGCAGCTCATGTTTTCAGCGAGAACAGAAGAATGAT
GACCATGTTCTAACATAGAGTATCTCTGCAACTTGGCAGGTTCCAGTAGAAACAATTCAC
CTTGTAAACAATGCTAATGTGGCCAGGCTCCTCGCCAGAGTGGAACTGTGGGTTGCAACT
ATATGTTTTCTATTTCCACTATTACATTCCTATAATCCCTGAATTTGAATGAAATAATGA
CCCTAAGCTATAAAAACCATGAGTTTCCAGAAGGGAAAAATATTTGTTAATGCTGTGCAA
GTACGTGACATGCCAAAATGTACAAGATAAAATACTTCATACCCCTATAAACATGCAGTT
GGATTGAGCCATTGAGGAACCCAGGCACATTAAGCACACCTACATGTCAAGCACCACCAT
ATCGTTTGGTTCAGAAATATTGCACATACCATTTTTTTCTGAAGAGGTTGTGACCAAAGG
AGCAGCTGATTGAGCTAACAACTTCCCATGGCTTGTTCCGGTACACCCCAACAACGCAAA
TAATCGGATGGCAAAAGCATGCACATTGAAATATCTACAGCTTCACTATTCCATAAATTT
CAGGATGTAATCGACAAATATCAAGGACGTCATGTGTATACCAGTGACGCATGACATGGT
GCTAGTATCAAAACTTTTGAAAGGTGAATAAGACAACCCTCATCGCGCAATACAAGTAGT
TCATGCATCGCCACAGTTTCTTCAGGTCCGTAGAGAGATAGGTTAACAAAATAACAGATA
AGGCTGCCAACTGGTAGTCCTCCTCCAGTATATGTCGGCAGCGGAACCCTTGGTAGTGGC
CCATGTTATACAGGATGTGTTGGATCCATTTACATCAACTGTTCCACTCAGAATAGCCTA
CAACAATAGGCTAGTTCTCGCAGGTGCTGAGCTAAGGCCATCTGCAGTCGTAAGCAAGCC
GCGAGTTGATATCGGCGGCAATGACATGAGAGTTCTCTACACCCTGGTAAGCTTTTAGTT
GTAGTAGTGGACAGTACACGCTAATCCTTCAGTGATTGAACTGTTTTACATGGTTCACTA
GTATAATCGTGAAGAAATCCCATAGTAGCAGAATCATAGATGATTATTTTATTCCTAGCA
AACTGAAACAAATCATATGTTAACTTGTTTGAGGTTATCTTTTCCTTTGAAGATACTAGT
GGATCCAGACGCCCCAAGCCCAAGTCATCCGTCACTAAGGGAGTACTTGCACTGGTAAAT
CAAATGCAACATGTTCTTATTCTCCCCAACATCTCCACCCATTTGTGTTCTGCCCAGACA
CTTTTGATATATGCTTTCTATTTATTTTTGCTCTCATTATGATATGCCTCTACTACTGTG
CAGGATGGTGGCAGACATCCCTGGAACAACTGGTGTCAACTTTGGTATGATATCAAGCAC
ACCAATTTGTTCCATGTGATTTATTATTAAACTGAATTTTGTGGATGCGGAAATTAAGCC
ATGTTAAGTTCTCTCAGTCAAACCTGTTGACTTCAGCTTGAATTTGGGTGCCTAATTCTC
TATCAAAGAAAAATTACCTAGTTCCTCCTAGGTAATCTCATTTACTAACTTGTTGACAAC
ATAGAATTAACAGACTCAATACACGTTAATTTCAGTTTAGCTCATAGTTAACCCTGGGAT
ATGTTAAACCTAAACAAAGAATAACAATGAACAACGTAAAATGACATGCATCTGTTTTGT
AAATGAATGGCCAACTTTAAGACAAGGCCATTGTACAGCGTAAAGAAACAAGGACTCTTA
AAATAAGTGTAAACATAACATTTTCCTAGTTATTATTTGTACTTAACATATTTTTCACAT
GTACAAAAACAAAATTTATGGAATCGAATTATTGTTCGATCATATGTTGGCTTTAAAGAG
TTTTGCCATATTGTTTTGCTTGCAACTAACATACACAACAGAACAAAGATTGTGCATGTA
CATGAAGATGATATGACAAGACTCCTATTTGCCTAAAATTGAAGAGAGCAAACTAAGTTG
CAGATAGCTGAGTAAATGTTTCTTCCCTCTTTAAATTCTTGACTAATTAAACGGAGGGTG
CTATTGCAGGCCAAGAACTCGTGGTTTATGAAAGACCAGAACCAAGATCAGGTATACACA
GGATGGTATTTGTGCTGCTCCAGCAACTAGGTAGGGGGACAGTTTTTGCACCAGACATGC
GACAGAACTTCAGTTGCAGGAACTTTGCACGTCAGTACCACCTCAACATTGTGGCTGCCT
CATATTTCAACTGTCAAAGGGAAGGTGGATCAGGAGGAAGAAGGTTTAGGCCAGGCAGTT
CTGAAGGGGAGTAGAGACTGGGTACTACAGAGTACAGGCAATTGTATCCGGTATGGTAGT
GCTGTATCAC
>barcode01_FTL9_2
ATGGATAGGGATGCAAGTGTGGACCAACACACGGCCCGCTTTATCAAATTAATGGTTATT
ACTTCCACTAAACAGACAGTTTACTTTGTGCACATAGCAAACAATTAGATGGGTTGTTGG
GTTGGCCCAATCAGCTAGCCCAAGCTTGTATCCTCATGTACAGATAGGATAGCCTATCAA
ATAAAAACTGAACGGTACTACAAAAAAACTGGCAAAAAAATTTTTTTACTAAAGCACACG
ATGGTCTGCTGTGTTGCATTACTGTTTCTAAGGCAAGGTTAAGAATCAAGCCAACAAAAG
AGAAATCAATGTTGTAATACGTTCTATTATATGTTAAATAATAGAGGTAGCAAAGTCCTA
AGACGAAAAAGATAGTATGGATATACTACCTTAGATCTTTGTTAAAGTTTGCACAGAGCA
TAGCAATGGCTTCAAGAAGATGCCTGCAGCTCATGTTTTCAGCGAGAACAGAAGAATGAT
GACCATGTTCTAACATAGAGTATCTCTGCAACTTGGCAGGTTCCAGTAGAAACAATTCAC
CTTGTAAACAATGCTAATGTGGCCAGGCTCCTCGCCAGAGTGGAACTGTGGGTTGCAACT
ATATGTTTTCTATTTCCACTATTACATTCCTATAATCCCTGAATTTGAATGAAATAATGA
CCCTAAGCTATAAAAACCATGAGTTTCCAGAAGGGAAAAATATTTGTTAATGCTGTGCAA
GTACGTGACATGCCAAAATGTACAAGATAAAATACTTCATACCCCTATAAACATGCAGTT
GGATTGAGCCATTGAGGAACCCAGGCACATTAAGCACACCTACATGTCAAGCACCACCAT
ATCGTTTGGTTCAGAAATATTGCACATACCATTTTTTTCTGAAGAGGTTGTGACCAAAGG
AGCAGCTGATTGAGCTAACAACTTCCCATGGCTTGTTCCGGTACACCCCAACAACGCAAA
TAATCGGATGGCAAAAGCATGCACATTGAAATATCTACAGCTTCACTATTCCATAAATTT
CAGGATGTAATCGACAAATATCAAGGACGTCATGTGTATACCAGTGACGCATGACATGGT
GCTAGTATCAAAACTTTTGAAAGGTGAATAAGACAACCCTCATCGCGCAATACAAGTAGT
TCATGCATCGCCACAGTTTCTTCAGGTCCGTAGAGAGATAGGTTAACAAAATAACAGATA
AGGCTGCCAACTGGTAGTCCTCCTCCAGTATATGTCGGCAGCGGAACCCTTGGTAGTGGC
CCATGTTATACAGGATGTGTTGGATCCATTTACATCAACTGTTCCACTCAGAATAGCCTA
CAACAATAGGCTAGTTCTCGCAGGTGCTGAGCTAAGGCCATCTGCAGTCGTAAGCAAGCC
GCGAGTTGATATCGGCGGCAATGACATGAGAGTTCTCTACACCCTGGTAAGCTTTTAGTT
GTAGTAGTGGACAGTACACGCTAATCCTTCAGTGATTGAACTGTTTTACATGGTTCACTA
GTATAATCGTGAAGAAATCCCATAGTAGCAGAATCATAGATGATTATTTTATTCCTAGCA
AACTGAAACAAATCATATGTTAACTTGTTTGAGGTTATCTTTTCCTTTGAAGATACTAGT
GGATCCAGACGCCCCAAGCCCAAGTCATCCGTCACTAAGGGAGTACTTGCACTGGTAAAT
CAAATGCAACATGTTCTTATTCTCCCCAACATCTCCACCCATTTGTGTTCTGCCCAGACA
CTTTTGATATATGCTTTCTATTTATTTTTGCTCTCATTATGATATGCCTCTACTACTGTG
CAGGATGGTGGCAGACATCCCTGGAACAACTGGTGTCAACTTTGGTATGATATCAAGCAC
ACCAATTTGTTCCATGTGATTTATTATTAAACTGAATTTTGTGGATGCGGAAATTAAGCC
ATGTTAAGTTCTCTCAGTCAAACCTGTTGACTTCAGCTTGAATTTGGGTGCCTAATTCTC
TATCAAAGAAAAATTACCTAGTTCCTCCTAGGTAATCTCATTTACTAACTTGTTGACAAC
ATAGAATTAACAGACTCAATACACGTTAATTTCAGTTTAGCTCATAGTTAACCCTGGGAT
ATGTTAAACCTAAACAAAGAATAACAATGAACAACGTAAAATGACATGCATCTGTTTTGT
AAATGAATGGCCAACTTTAAGACAAGGCCATTGTACAGCGTAAAGAAACAAGGACTCTTA
AAATAAGTGTAAACATAACATTTTCCTAGTTATTATTTGTACTTAACATATTTTTCACAT
GTACAAAAACAAAATTTATGGAATCGAATTATTGTTCGATCATATGTTGGCTTTAAAGAG
TTTTGCCATATTGTTTTGCTTGCAACTAACATACACAACAGAACAAAGATTGTGCATGTA
CATGAAGATGATATGACAAGACTCCTATTTGCCTAAAATTGAAGAGAGCAAACTAAGTTG
CAGATAGCTGAGTAAATGTTTCTTCCCTCTTTAAATTCTTGACTAATTAAACGGAGGGTG
CTATTGCAGGCCAAGAACTTGTGGTTTATGAAAGACCAGAACCAAGATCAGGTATACACA
GGATGGTATTTGTGCTGCTCCAGCAACTAGGTAGGGGGACAGTTTTTGCACCAGACATGC
GACAGAACTTCAGTTGCAGGAACTTTGCACGTCAGTACCACCTCAACATTGTGGCTGCCT
CATATTTCAACTGTCAAAGGGAAGGTGGATCAGGAGGAAGAAGGTTTAGGCCAGGCAGTT
CTGAAGGGGAGTAGAGACTGGGTACTACAGAGTACAGGCAATTGTATCCGGTATGGTAGT
GCTGTATCAC
>barcode01_VRN1
ATGACCGCATGTGACCTACACAAAAACAAATAAAAATGAAGCTTTGTTATACTGTAAATA
GTATACGCTTAATCCTTATATTATGAACATCAAAATTTGATATTTTTGTGTAGGTTGCAT
ACTTTTATGTTTTATGTTCAGACTTAACATGTAGGTACCTGCATATATTCTCTACACACA
TGATTTATAGAATTTTTAAAATCATTTTTTGTATTTTAAATTTTATTGCTTTAACAGGTT
CTGGTGCACCTAGGAGCCAAAAATTCACATCCTAGTATGAGTTTTTTTTTCCTTTAGAAA
GAACTTGTATGATTTATTACAGCTATGATCATACGGTTCTCCATAAATGATGTATCCCTC
AAACCTGCTAAATATCAATTTGAAATGTTCTATATTTTAAGCGACACAAAAATTACAAAA
ATGTGGACCTGAGTTTAGTGATTTCAAATCTAAAAAAAGAAGATTTTGTCATTTTTATGT
AGCTTAGAATGCGAAACATTCCGAATAGATATTTTGCACGTTTATGGGATACATCATTGG
CTACCTTTTGAATTTTTCTTAACTTTTTCTTCAAACATGTTAATATAATTTTCAAAGTTT
CTAATATGCAGGAAGAACTGCATTTCGGGAACCAAAAGGACTTTCCGACCAATTTGATGT
TACATATATGTTTCTAGTCCACTCTATAAAGTTAGTCAAATTTTAAAAGTCTTACTTAAA
ATAATGGTGGTATTTTTTTTTTTTTGACAAATCTGATTCTTTAGCAAAAGTAATGGCTCC
CATGCGAAATTATTTTAGAATCTGACCCCTAGGTTCGATACCAACAAGAATGGAGTCGAA
ATTGTACAGGTGGGCGCCAAGGATTTTCTTCACTAAATGGCTTCATAGGTTCGACGTCAT
GTGGTTTGGCGTTGGCCCTGCTTCGGCGCCGACCTGCACAATTTCAGCTTCATCCTCATT
GGCACCAAACTCAGCGGTCAGACTTCAGTTAGATGAGTCATTAATTTCGCTAAATGGTCA
TTTTATTAAACAAAAAAATTACCCATTTATTCGTGAATGGAGGGAACGAGCAGCGCTATG
GACAACCAGGGAGTGTGGACAATGACAATTCACTCGGGAAATGGTGAAGTTCATTAAAGC
TCGGAAAATGACGGTACTCCAACTGCAAGTATCTTCTTTCTCGAAATATACATATGAACC
AAAAGTAGAAAAATAGTGTATTGCGCACGTTTGCGCATTGCCGGAAATGCAAGTATGCAA
GCTGTTTGCGGGCGTGGGCCGTGTAGGACGCGACATTTGAGGGCAAAGACCAGACGCAGC
AACGCCGGCCACTAGCTACCACCCCACTACTGTCAGCAGTAGCAGAGCAACACTTTTTTT
TTTTTGAGGGTAAAACACAATATATTAAGCTAGCAAGCCGCCTCATTAAAAACCTTCCAG
TCCCCTTCGGTACCCTGGTAAGGAAAAGAGTGCGTCTGAAACTTGCTGCCCGAGTTCAAA
ACAGAGTTACATCAGCAATTACATCTGAAAGCACATGATCAGGAGGATCATCATCCCAAA
CTATAACTCTGTCAGCCTCAAAACTAAACCTAGCTAAATTGTGAGCTACCCTATTAGACT
CCCTAGGACAGTAAGCAAAAGAAACAGCTCCTAATCTTTGTATGACCCCACTACTGTCAG
CAGTAGCAGAGCAACACTTGAAAGTCCACAAATCAATCATGAATCATGCGCACGAGACGA
CGCAGGCAGGGAGGACAGGCGGGAGTCCCAAACGGGAGAAGCGAGACGGCCCAAATTAAG
CAAGCAGCCTCCTACTGTCGCAGCCCGTACGCACCCACGCCATGACCAGACCCACCCGCA
CCAGACTTGACCTAGCATTTCCCCATTCGTCCCGCGCCGCCGTCACACACACCAACAAAA
AAAAAGCACAGGAGGGGAATAAATTGCCTCTGAGAAAAAGAAAAGAAAAGCCCTTTTTTC
TGTGGAGAAAACAAAAAAGCGCTGCTCCGTTCCTGTGGCGCGAGCAATGGATACGGGGGT
GCGAGGAATTCGGACAGCAGAATTTGGAGATTCGGACGTACGATCGGCGGACACGTCGAC
GGGATCCGGGCTCGCAGCAGGCCATCCTGTGGCGGGGCGGCCCCGGGGCCCCACGACGTG
GGCTTGGGCCAATGGCAGGTCGACAACGGATATGCTCCAGACCAACCCGGTATCGACATA
CCGCGATCTGCCCCAGATCCCTTAAAAACCTCCCTCCCCCCTTGCCGGAACGGAACCCTT
GTTGTT
>barcode01_VRN1_2
ATGACCGCATGTGACCTACACAAAAACAAATAAAAATGAAGCTTTGTTATACTGTAAATA
GTATACGCTTAATCCTTATATTATGAACATCACAATTTGATATTTTTGTGTAGGTTGCAT
ACTTTTATGTTTTATGTTCAAACTTAACATGTAGGTACCTGCATATATTCTCTACACACA
TGATTTATAGAATTTTTAAAATAATTTTTAGTATTTTAAATTTTATTGCTTTAAAAGGTT
CTGGTGCACCTAGGAGCCAAAAATTCACATCCTAGTATGAGTTTTTTTTTCCTTTAGAAA
GAACTTGTATGATTTATTACAGCTATATTCATACGGTTCTCCATAAATGATGTATCCCTC
AAACCTGCTAAATATCAATTTGAAATGTTCTATATTTTAAGCGACACAAAAATTACAAAA
ATGTGGACTTGAGTTCGGTGATTTCAAATCTAAAAAAAGATGATTTTGTCATTTTTGTGT
AGCTTAGAATGCGAAACATTCCGAATAGATATTTTGCACGTTTATGGGATACATCATTGG
CTACCTTTTGAATTTTTCTTAACTTTTTCTTCAAACATGTTAATATAATTTTCAAAGTTT
TTAATATGCATGAAGCACTCCATTTCGGGGACCAAAAGGACTTTCCGACCAATTTGATGT
TATATATGTTTCTACTCCACTCTATAAAGTTAGTCAAAATTTAAAAGTCTTACTTAAAAT
AATGGTGGTATTTTTTTTGACAAATCTGATTCTTTAGCAAAAGTAATGGCTCCCATGCGA
AATTTTATTAGAATCTGACCCCTAGGTTCGATACCAACAAGAATGGAGCCGAAATTGTAC
AGGTGGGCGCCAAGGATTTTCTTCACTAAATGGCTTCATAGGTTCGACGTCATGTGGTTT
GGCGTTGGCCCTGCTTCGGCGCCGACCTGCAAAATTTCAGCTTCATCCTCATTGGCACCA
AACTCAGCAGTCAGACTTCAGTTAGATGAGTCATTAATTTCGCTAAATGGTCAGTTCATT
AAACAAAAAAAATTACCCATTTATTCGTGAATGGAGGGAACGAGCAGCGCTATGGACAAC
CAGGGAGTGTGGACAATGACAATTCACTCGGGAAATGGTGAAGTTCATTAAAGCTCGGAA
AATGACGGTACTCCAACTTCAAGTACTATCTTCTTTCTCGAAATACACATATGAACCAAA
AGTAGAAAAATAGTGTATTGCGCACGTTTGCGCATTGCCGGAAATGCAAGTATGCAAGCT
GTTTGCGGGCGTGGGCCGTGTAGGACGCGACATTTGAGGGCAAAGACCAGACGCAGCAAC
GCCGGCCACTAGCTACCACCCCACTACTGTCAGCAGTAGCAGAGCAACACTTGAAAGTCC
ACAAATCAATCATGAATCATGCGCACTAGACGACGCAGGCAGGGAGGACAGGCGGGAGTC
CCAAACGGGAGAAGCGAGACGGCCCAAATTAAGCAAGCAGCCTCCTACTGTCGCAGCCCG
TACGCCCCTACGCCATGACCAGACCCACCCGCACCAGACTTGACCTAGCATTTCCCCATT
CGTCCCGCGCCGCCGTCACACACACCAACAAAAAAAAAGCACAAGAGGCGAATAAATTGC
CTCTGAGAAAAACAAAAGAAAAGCCCCTTCTCTCTTTGGAGAAAACAAAAAAGCGCTGCT
CCGTTCCTGTGGCGCGAGCAATGGATACGGGGGTGCGAGGAATTCGGACAGCAGAATTTG
GAGATTCGGACGTACGATTGGTGGACACGTCGACGGGATCCGGGCTCGCAGCAGGCCATC
CTGTGGCGGGGCGGCCCCGGGGCCCCACGGCGTGGGCTTGGGCCAATGGCAGGTCGACAA
CGGATATGCTCCAGACCAGTCCGGTATCGACATACCGCGATCTGCCCCAGATCCCTTAAA
AACCTCCCTCCCCCCTTGCCGGAACGGAACCCTTGTTGTT
>barcode01_VRN2a
GTGGAAAAGGCTCAGTGTGGGAATATGTATCTCATAACACGTCCCTGAATAACCACTGCG
ATGACCTTCGGCAAGGCACCTATTGATCCATCACAATTAAGAGATTACCCCATGGTTATT
TGTGAAGTATGATGAGTCCTCTCTTATCCCCTCCTTTCATAGAATAGTGCACCGCCCACG
GTATGTCACTTCCCGCCGTATGCACTATCCTACTTCTGAAGGTAGTTCCCTCGTGCGACC
CTTAGGTAAATGTTACATGCTCGACTTCATATAACATCGCATGAGAGAGGTAACCCTGAT
CATAATAGACATGAGCCCGGAGCTTGAACAATAACAGGAGATTTAACGGTGGGTGTTACT
AGTGATCATATGAGAGTGAGCACCAAAAACCAACGGTCCCATACCAGAAGATGACATGCA
GTACAAGCACAAGTGCTCGTACCAGAGGTTCCGTCGCTTGTTTCGACCATATGAGGCCCG
AGAGAGGTAACCCTAGATCAGAATTTTTCAAACTTTGTTTCTTCTTCTTCTTCCAAACCT
TCAAGAAACCTCAAGGGATCTCTTTCCCTGCTCGTTTTTGGTTCGATTCCTTGTGCAAGA
GGCTCTATGACATGTTTCTCGTTTGATTCGCCATTTATTTTTTTGTGAATCCACGCTCAA
TCCCTTGTCATTAGTAATTACGGTGCAAACTCATTCTTGGACTCTTTTTTTGTTGAGGTA
GTACAGTAGATTTTTGAGGTCTAGAAGAATCATCATTTCTTAGTTCTATTGGACCAAACG
TGTTCAAACTCAATCCCAAACTACCATAACAACCTGTTTAGGATTAGCCAAGCCTACTTA
AGTATTGCATGTCTCTAGCTGCGCGCTGTTGTCGCTATGTGATCTTGTCAATGCTAAATG
AATATGCATGTATCTCTATGGACGGTTTGCTGTCATGTCTATCGCTGTTCGCATCACATG
AACCTGCCGGCCGGAATGGATCGAAGCTAGGTGCGGTGCGCATGCTTGGAGAACTATTGC
TCCACACATATATCCATCCATGGGAATATATGCCATCTCATCTTTTCTTTCTTTTTGTAG
AATAGCTTTTGCTTCCATTTCAGGACGGCACATTGGAACACAAATAGCCGTAGAGCTGCA
TCTCGTCCACACAGCCGGTGGTGCTCTCCGTTGTGGTGTGGCCAGAAGGTGCCTGCCCAC
GCGGGTACTCCGGCGAGCTCAACACACTGTGTGGACCGTTTTGCTTCCCTTTAGGAAAGA
CAAAAAGACGGTGGATTCCGGCCAGTCGGTGTGCATTCCTCGACTGATCGATGCATTCCC
CGCTTTATATATTCATCTATGTTATTGCACCTTCTTGATCTGCATCATCATATAATCCAA
TAATAATGGTTATGTGCCAACTTATCATTTTATAAAGCTTTTCCGCACAACATGAATTTC
TATCTCTCTGAAACTTCAGAAACATTTCAAAATCCATAAATGTATGCAAATGGTATCCAA
ATTAAACTTTGACCATTCATGCGGTGTACAAATAGATAATATGAATATAGTTTATATGTT
GTCAATTTTACACAAGATGGAAATAATTGTATTTTTTAATTTATTTCCACAAGCTACCAT
TCCATTGCATTAGACATCTGTGATTGTTTCTATTTATTTGAAAACAGAAACATGTAAAAG
CACTATCCAGCAAGGAGCTATAGGGTTCAAGTTAAACAGTCCAGAATTGATGATGCACTG
TATTACTCTCTTAATTTGCAAATAGCTAGCTAGAGACCATGCATAGAGGTGTCGGTCCAT
GCAAATCATAGTCGTTGCCGACATTTTTATCCATGGAACGCTCCTTCTAATTGGGTTGGT
GGAGGTTTTACCGACATGGTGTGGACCGGTTCAAAGGTGACTTCTCCAACGGGAGACGGG
GACCTTGATGACTAGGTACTTTTGCTGAAATAGAATTCTCTTGGTTTCCATTTATTTCCT
GGACCGGCCCTTTGTTCTCTTTTCTTGGGTCATTCCCTGAGAGTGACACAAAAAGCTACA
AATATCTAGTTGCGTCCTTTGTGTGGACTAGCATATGCAGGCAGCGCATAAGATCATGTG
GGATTCGATCATCCACGTACGCAAAGAAAGAATTGAACGAAATCTATGGAGTGATCGCGC
ATATCTATTCATCTCTGCCCATTAATCTTCATACCCCCTTTTACTAATGAATCCTTCAGT
CGAATCTTTTACTTGTTAGCTATATGATCGGAATGCAGGGCAGCAGGAGACACACACCGC
CTCCTAGCACTAGCATAGTCTTACGCAGTTGCTGCTCCGCTCCCTTCTCCCATCTAGTCT
CCTCCACACACCCCACCGCACCAGAGCAAACAATCGTACCCTTGACCTTGAGTCCATGTC
CATATCCATTTCATGCAGCGTGTGCGGCGGTGTCGTGGGCAACTGCCTGCACCACCACCA
CAACATAAGCGTGTTCCCCGT
>barcode01_VRN2a_2
GTGGAAAAGGCTCAGTGTGGGAATATGTATCTCATAACACGTCCCTGAATAACCACTGCG
ATGACCTTCGGCAAGGCACCTATTGATCCATCACAATTAAGAGATTACCCCATGGTTATT
TGTGAAGTATGATGAGTCCTCTCTTATCCCCTCCTTTCATAGAATAGTGCACCGCCCACG
GTATGTCACTTCCCGCCGTATGCACTATCCTACTTCTGAAGGTAGTTCCCTCGTGCGACC
CTTAGGTAAATGTTACATGCTCGACTTCATATAACATCGCATGAGAGAGGTAACCCTGAT
CATAATAGACATGAGCCCGGAGCTTGAACAATAACAGGAGATTTAACGGTGGGTGTTACT
AGTGATCATATGAGAGTGAGCACCAAAAACCAACGGTCCCATACCAGAAGATGACATGCA
GTACAAGCACAAGTGCTCGTACCAGAGGTTCCGTCGCTTGTTTCGACCATATGAGGCCCG
AGAGAGGTAACCCTAGATCAGAATTTTTCAAACTTTGTTTCTTCTTCTTCTTCCAAACCT
TCAAGAAACCTCAAGGGATCTCTTTCCCTGCTCGTTTTTGGTTCGATTCCTTGTGCAAGA
GGCTCTATGACATGTTTCTCGTTTGATTCGCCATTTATTTTTTTGTGAATCCACGCTCAA
TCCCTTGTCATTAGTAATTACGGTGCAAACTCATTCTTGGACTCTTTTTTTGTTGAGGTA
GTACAGTAGATTTTTGAGGTCTAGAAGAATCATCATTTCTTAGTTCTATTGGACCAAACG
TGTTCAAACTCAATCCCAAACTACCATAACAACCTGTTTAGGATTAGCCAAGCCTACTTA
AGTATTGCATGTCTCTAGCTGCGCGCTGTTGTCGCTATGTGATCTTGTCAATGCTAAATG
AATATGCATGTATCTCTATGGACGGTTTGCTGTCATGTCTATCGCTGTTCGCATCACATG
AACCTGCCGGCCGGAATGGATCGAAGCTAGGTGCGGTGCGCATGCTTGGAGAACTATTGC
TCCACACATATATCCATCCATGGGAATATATGCCATCTCATCTTTTCTTTCTTTTTGTAG
AATAGCTTTTGCTTCCATTTCAGGACGGCACATTGGAACACAAATAGCCGTAGAGCTGCA
TCTCGTCCACACAGCCGGTGGTGCTCTCCGTTGTGGTGTGGCCAGAAGGTGCCTGCCCAC
GCGGGTACTCCGGCGAGCTCAACACACTGTGTGGACCGTTTTGCTTCCCTTTAGGAAAGA
CAAAAAGACGGTGGATTCCGGCCAGTCGGTGTGCATTCCTCGACTGATCGATGCATTCCC
CGCTTTATATATTCATCTATGTTATTGCACCTTCTTGATCTGCATCATCATATAATCCAA
TAATAATGGTTATGTGCCAACTTATCATTTTATAAAGCTTTTCCGCACAACATGAATTTC
TATCTCTCTGAAACTTCAGAAACATTTCAAAATCCATAAATGTATGCAAATGGTATCCAA
ATTAAACTTTGACCATTCATGCGGTGTACAAATAGATAATATGAATATAGTTTATATGTT
GTCAATTTTACACAAGATGGAAATAATTGTATTTTTTAATTTATTTCCACAAGCTACCAT
TCCATTGCATTAGACATCTGTGATTGTTTCTATTTATTTGAAAACAGAAACATGTAAAAG
CACTATCCAGCAAGGAGCTATAGGGTTCAAGTTAAACAGTCCAGAATTGATGATGCACTG
TATTACTCTCTTAATTTGCAAATAGCTAGCTAGAGACCATGCATAGAGGTGTCGGTCCAT
GCAAATCATAGTCGTTGCCGACATTTTTATCCATGGAACGCTCCTTCTAATTGGGTTGGT
GGAGGTTTTACCGACATGGTGTGGACCGGTTCAAAGGTGACTTCTCCAACGGGAGACGGG
GACCTTGATGACTAGGTACTTTTGCTGAAATAGAATTCTCTTGGTTTCCATTTATTTCCT
GGACCGGCCCTTTGTTCTCTTTTCTTGGGTCATTCCCTGAGAGTGACACAAAAAGCTACA
AATATCTAGTTGCGTCCTTTGTGTGGACTAGCATATGCAGGCAGCGCATAAGATCATGTG
GGATTCGATCATCCACGTACGCAAAGAAAGAATTGAACGAAATCTATGGAGTGATCGCGC
ATATCTATTCATCTCTGCCCATTAATCTTCATACCCCCTTTTACTAATGAATCCTTCAGT
CGAATCTTTTACTTGTTAGCTATATGATCGGAATGCAGGGCAGCAGGAGACACACACCGC
CTCCTAGCACTAGCATAGTCTTACGCAGTTGCTGCTCCGCTCCCTTCTCCCATCTAGTCT
CCTCCACACACCCCACCGCACCAGAGCAAACAATCGTACCCTTGACCTTGAGTCCATGTC
CATATCCATTTCATGCAGCGTGTGCGGCGGTGTCGTGGGCAACTGCCTGCACCACCACCA
CAACATAAGCGTGTTCCCCGT
>barcode01_VRN2b
TCAGGATTGTGTGGGTCGATTGGCTCCGCTTTGTGGAAAGGCGAAAAGGTGGGGGATTCC
GGCCGGCGCGTGGCAGGGAAGAGCCTGCTTTATTCATTTTGTACCCTCCTCATCTATCTG
ACACAGCTCCTTTCATTGTGCTCCACATATAAGATAGATCCTGAAAATGACTTCATCATT
TTATGCCAATAAGATATTGACTTCTGGATCGAAGAGGAACACACAGCCCAGGATCCATCG
GGCTGCCAATGGCCATCAAGATACATATACGGCCCTAAAACATGATAAACTGAGCATTTT
GTCGGTACGTGGCCATGAGTGTCCCATAGACATCATCCTTGTAACAAAAACAAAAATTTG
CAGTTTGATTCAGTATTTATTTGAAGTATATTTTAGGACCCTTGAAACAATGAACCCTAA
CTCTATTTTGGAACCCTCGATTCAAATATATATACATGCAAAAATTTATTGAGGAATTAC
CATTTGTGTCCTTCAAGAAAATGAGAAAAAACAAATTATCAATGTGCCATTTTATTTTGC
CATCGAACATATGGTTTCATATCACCCGTCGATTTTTTTCGCCAAGTTATCATTTTTTTC
CATAGAGTTTTTTGGGTGTATCTTTGAAGACACGACCACCTTCCAAACCTTAGCCATATT
TTAGTGTGTTTTTTCATCTTTGATGATTTAGGATGAAAATGTAAACGTTGACCATTTATG
TGTCCCACAAACAGATTAGAAAAATCGAAGTTATCTCTTGTCACCTTTGCACAAGACTGA
ATAATCATGCTCATATCTTTGTTTGATTTTTTGCAAGTAATCATCTCATCGCCTTCCATA
CATCTATGATTCTTTCTATTCATTTTGAATCAAGAAATGTAAAATCACTATCCAAAATAT
AACTAGGGCTTCTAGTTAAACACAGTATTATAAGTTTACAGTTTAACTGGGATGCTTCAT
AATACTTGGTATTCTAAATTCTGTATAGCTTGCTAGGGGTCTTGGCCAAGATGGCTCCCA
GTTGACATCACCGAGTCTTCCATGCAATCAGCGTTGCCCACATTTTATTTAGCGGAAAGA
CTACCAAAAGCTTCATGGACACCACTATCTTTCCTCGTATTCTCCTTGTTCTCCACCTAC
AACACTCACCACACAACACTCATTTGTCCCCATCCACGACTCCCTCCTAATTGATTCACC
GCCAACTTGTCGACACATCAGATGCTTGTGTAGTACCTCCATATACTCTCAGCATTCTTT
GACATATCTGCCTCTACAAAAGGGAGGCCACGACAGACCTAGCAAGCATTGTTGACATGA
AGACGAGCATATAGATCTTCCTAACTTTAAGCGACATGTTCATATCGTAATATTAGTATG
CACTTAGAGTTTTTAAAAATGCATATGCGAATGATGTTGTGTTTTTGGAGAATTTACAAA
AATTGTTTCAAACTTTTTGGTAGTCCCCGTAAAATGGTATCCATTTAATTTGAAAGTTCA
CCAAAAGCGGGTCAAATTTACACAAAAAAATCTAAATTATTGGTTTATCTTCAATTTTAT
TACAAACACACTACAAAACCAGACGCTCACAGGAGTGCCGTCTCCCACTAAAATAAAATT
CCACCTTTATAAGATACCAAAGCGTCAAATCTAGGGTTAGATCGAAAGTGACCACTCTAA
CGATTGAACATTAACTTGCATTTTCCTTTGGCCATGTGCATACACACGAATCTTCTCTTA
CCGCTTTTTTTGCCCCTATTTAGAATTGTCATGGTTTCCATTTATTTCCCGGCCCAGTCC
GGCTCTGGCTATAGCTTGTTATCTTTTCTCGGATCATTCCCTGAGAGTGACACGCAAAAG
CTACAAATATCTAGTTATGTCTTTTGTGTGGACTAGCAGGCATGCGGTGCATAAGATCAT
GTGGGATTCGATCCCGACAAGCAATACAAAAAAATTTGGCCCGGGATCATCCACGTAGGC
ACGCAAGAAATCCATCCATGGATATCTATTCCTCCCCGCTCATTAATCCTTGGATCAGCC
TTTTACTAATCCTACGATCGAATCTTTGTCTTGCTTGCTATAAGCAGGAGGGGAGACAGC
CCTAGCTCGCAGGCGCAGTTGCAGTTGCTCCTCTCTACTCCCTGAACTTCCTCTCCTCCA
CACACCACACCAGAAACAAAGAAACAAACACTTGACCTCAATTTCCTCAGCTAGGCTAGC
TACTCTCGATCGTCCATGTCTATGTCATGCGGCGTGTGCGGCGGCGTAGCCAACTGCCTG
CACCACCACATCATCGACCACGCCCCCATGTTCCCTGTTCTTCGTCACGAGCCACCGCTG
CTCGAGTACCAGTTCTTCGGCAACGGCCAAGGCCACAGCGTGGGAACGTGGCTCCCACCG
CCGGCGGACCACCACAACGTCCAGAACACCAGGCCGCCGTCGACGTTTCATGGCCTGCAG
TACCCACCGCATGGACACCAAGCAGCAGCTGGGCTGATCACGTTCCAGGTCGACGCCGGC
AGCCGACACATGCCACCGGCTACACCACCCATCGCCGTGAGTGATGCCTAATTAATTCTA
CATCATCGATGGCCGGGGTAGACCTGTGGTTAATTAATGGCTTTTGCTCTTCTTCTGCTA
ATACTTTGATCACCCTTCCTACCTAGCTACTCGTCATACTTGTGTGAGTGTATGCTGCTA
GCTGACGGATGGATTCTCCTGAGAAAAATTAATCGGGAGTCAACAGACAAATTAGTTCCA
AGTAAGGTAGCTAACAACGCATTCTCCTCAGGAGTCCATCAGCAGGACTGAGACACGGCC
GGAGCAATAAAAATTTAAACAAACACATACGTACTTATATTTTCTCAAAACAGAACATAT
GTATGGCAGATTGACAGTACCTTCAGAACTGTTCGTTTCGGGTATCAACTGTATCGTCGG
GGATAAAATCAGTCAGTTATCGTTAATCTGAATGTTTTTTTTTAGATTTTTATAGTGAAT
TTAATGTTTGAACTACACAATATATCAATATCTAAATTGGCGAGGAAAAGACGTGTAAAC
TCAGCTCGAAAGAAGACTTAATTATAAGCTAGCAAATTATATGACAACAACAAATCCTTT
GTAATTTCACCTTTTCTTTCATGCACCAGGCGTCTAGTCCAGGTAAATATTCCTTGCCAA
ATTTAGTCAAAACGAATACATATCAATGAGATGGATGTATCCTCTCATTTCATGTGGTCA
ACTCTCAGTTTGGATTTGATTTTGTGCATCAATATCGATACAGATCAATCAGGGCATGCC
TCCTTTTTGAAAAAAAAACTTGGAGAATATTGATTTTCTCTCTCTAGACTTATCTCCTCT
AACAAATCATCAATTTCAGTTTGATCTTGAACCTTGCATGTAGTCCGTACATCCAATGAG
CGTGAAACAAGATGGCTAGTTGTGCAAAACCCAACTAATTCAGTTGATCAGGCTTTACAT
ACATATAATCAAGTTGACCACAGAACTAATGACACTACCACAGAACATGAATGGTTATAT
ATATAGCCAGTTGAAACGTATCGTTTCAGACGGTCTTGGACTTTTGGTCGCTGACCTTTG
TAACTGATCGTGGGATAGGAGGCTAAGGCTAACCGTTATTTCATGAGACAGGTCAAAACT
AGTAATATAATTGGTTAGGGACTAACTAAATACCTTCATGAAACAATGATCGTTCACTAT
GCACAATTAATTTGTCTCATATGATTTTTTTTTGATATGTTCAGATGCCATTATGTGGGA
GCACACGCACTAACACCGCAGGAAGTGAGGTGATAATGGCTATCGATGGAGACATGATGA
TGGTGGCGGCGCATCATCCAACGGTGCACGAGAGACGTGCAAAGGTGATGAGGTATAGGG
AGAAGAGGAAGAGACGGAGGTACGAGAAGCAGATCCGATATGAGTCCAGAAAAGCTTACG
CCCAGTTGAGGCCACGGGTCAAAGGCCGCTTCGCCAAGGTGCATGAAGAAGCCACTGTGC
CATTGTCACCACCACCATCGACCTATGATCCCAGTAAATTAGACCTCGGATGGTTCCATC
CATAACATGTGATACAAGCTAGCTATAACTGTCCCATACATATTTCTAGCTTATCCTCCA
ATGAATAGTGTTCATGAG
>barcode01_VRN2b_2
TCAGGATTGTGTGGGTCGATTGGCTCCGCTTTGTGGAAAGGCGAAAAGGTGGGGGATTCC
GGCCGGCGCGTGGCAGGGAAGAGCCTGCTTTATTCATTTTGTACCCTCCTCATCTATCTG
ACACAGCTCCTTTCATTGTGCTCCACATATAAGATAGATCCTGAAAATGACTTCATCATT
TTATGCCAATAAGATATTGACTTCTGGATCGAAGAGGAACACACAGCCCAGGATCCATCG
GGCTGCCAATGGCCATCAAGATACATATACGGCCCTAAAACATGATAAACTGAGCATTTT
GTCGGTACGTGGCCATGAGTGTCCCATAGACATCATCCTTGTAACAAAAACAAAAATTTG
CAGTTTGATTCAGTATTTATTTGAAGTATATTTTAGGACCCTTGAAACAATGAACCCTAA
CTCTATTTTGGAACCCTCGATTCAAATATATATACATGCAAAAATTTATTGAGGAATTAC
CATTTGTGTCCTTCAAGAAAATGAGAAAAAACAAATTATCAATGTGCCATTTTATTTTGC
CATCGAACATATGGTTTCATATCACCCGTCGATTTTTTTCGCCAAGTTATCATTTTTTTT
CCATAGAGTTTTTTGGGTGTATCTTTGAAGACACGACCACCTTCCAAACCTTAGCCATAT
TTTAGTGTGTTTTTTCATCTTTGATGATTTAGGATGAAAATGTAAACGTTGACCATTTAT
GTGTCCCACAAACAGATTAGAAAAATCGAAGTTATCTCTTGTCACCTTTGCACAAGACTG
AATAATCATGCTCATATCTTTGTTTGATTTTTTGCAAGTAATCATCTCATCGCCTTCCAT
ACATCTATGATTCTTTCTATTCATTTTGAATCAAGAAATGTAAAATCACTATCCAAAATA
TAACTAGGGCTTCTAGTTAAACACAGTATTATAAGTTTACAGTTTAACTGGGATGCTTCA
TAATACTTGGTATTCTAAATTCTGTATAGCTTGCTAGGGGTCTTGGCCAAGATGGCTCCC
AGTTGACATCACCGAGTCTTCCATGCAATCAGCGTTGCCCACATTTTATTTAGCGGAAAG
ACTACCAAAAGCTTCATGGACACCACTATCTTTCCTCGTATTCTCCTTGTTCTCCACCTA
CAACACTCACCACACAACACTCATTTGTCCCCATCCACGACTCCCTCCTAATTGATTCAC
CGCCAACTTGTCGACACATCAGATGCTTGTGTAGTACCTCCATATACTCTCAGCATTCTT
TGACATATCTGCCTCTACAAAAGGGAGGCCACGACAGACCTAGCAAGCATTGTTGACATG
AAGACGAGCATATAGATCTTCCTAACTTTAAGCGACATGTTCATATCGTAATATTAGTAT
GCACTTAGAGTTTTTAAAAATGCATATGCGAATGATGTTGTGTTTTTGGAGAATTTACAA
AAATTGTTTCAAACTTTTTGGTAGTCCCCGTAAAATGGTATCCATTTAATTTGAAAGTTC
ACCAAAAGCGGGTCAAATTTACACAAAAAAATCTAAATTATTGGTTTATCTTCAATTTTA
TTACAAACACACTACAAAACCAGACGCTCACAGGAGTGCCGTCTCCCACTAAAATAAAAT
TCCACCTTTATAAGATACCAAAGCGTCAAATCTAGGGTTAGATCGAAAGTGACCACTCTA
ACGATTGAACATTAACTTGCATTTTCCTTTGGCCATGTGCATACACACGAATCTTCTCTT
ACCGCTTTTTTTGCCCCTATTTAGAATTGTCATGGTTTCCATTTATTTCCCGGCCCAGTC
CGGCTCTGGCTATAGCTTGTTATCTTTTCTCGGATCATTCCCTGAGAGTGACACGCAAAA
GCTACAAATATCTAGTTATGTCTTTTGTGTGGACTAGCAGGCATGCGGTGCATAAGATCA
TGTGGGATTCGATCCCGACAAGCAATACAAAAAAATTTGGCCCGGGATCATCCACGTAGG
CACGCAAGAAATCCATCCATGGATATCTATTCCTCCCCGCTCATTAATCCTTGGATCAGC
CTTTTACTAATCCTACGATCGAATCTTTGTCTTGCTTGCTATAAGCAGGAGGGGAGACAG
CCCTAGCTCGCAGGCGCAGTTGCAGTTGCTCCTCTCTACTCCCTGAACTTCCTCTCCTCC
ACACACCACACCAGAAACAAAGAAACAAACACTTGACCTCAATTTCCTCAGCTAGGCTAG
CTACTCTCGATCGTCCATGTCTATGTCATGCGGCGTGTGCGGCGGCGTAGCCAACTGCCT
GCACCACCACATCATCGACCACGCCCCCATGTTCCCTGTTCTTCGTCACGAGCCACCGCT
GCTCGAGTACCAGTTCTTCGGCAACGGCCAAGGCCACAGCGTGGGAACGTGGCTCCCACC
GCCGGCGGACCACCACAACGTCCAGAACACCAGGCCGCCGTCGACGTTTCATGGCCTGCA
GTACCCACCGCATGGACACCAAGCAGCAGCTGGGCTGATCACGTTCCAGGTCGACGCCGG
CAGCCGACACATGCCACCGGCTACACCACCCATCGCCGTGAGTGATGCCTAATTAATTCT
ACATCATCGATGGCCGGGGTAGACCTGTGGTTAATTAATGGCTTTTGCTCTTCTTCTGCT
AATACTTTGATCACCCTTCCTACCTAGCTACTCGTCATACTTGTGTGAGTGTATGCTGCT
AGCTGACGGATGGATTCTCCTGAGAAAAATTAATCGGGAGTCAACAGACAAATTAGTTCC
AAGTAAGGTAGCTAACAACGCATTCTCCTCAGGAGTCCATCAGCAGGACTGAGACACGGC
CGGAGCAATAAAAATTTAAACAAACACATACGTACTTATATTTTCTCAAAACAGAACATA
TGTATGGCAGATTGACAGTACCTTCAGAACTGTTCGTTTCGGGTATCAACTGTATCGTCG
GGGATAAAATCAGTCAGTTATCGTTAATCTGAATGTTTTTTTTTAGATTTTTATAGTGAA
TTTAATGTTTGAACTACACAATATATCAATATCTAAATTGGCGAGGAAAAGACGTGTAAA
CTCAGCTCGAAAGAAGACTTAATTATAAGCTAGCAAATTATATGACAACAACAAATCCTT
TGTAATTTCACCTTTTCTTTCATGCACCAGGCGTCTAGTCCAGGTAAATATTCCTTGCCA
AATTTAGTCAAAACGAATACATATCAATGAGATGGATGTATCCTCTCATTTCATGTGGTC
AACTCTCAGTTTGGATTTGATTTTGTGCATCAATATCGATACAGATCAATCAGGGCATGC
CTCCTTTTTGAAAAAAAAACTTGGAGAATATTGATTTTCTCTCTCTAGACTTATCTCCTC
TAACAAATCATCAATTTCAGTTTGATCTTGAACCTTGCATGTAGTCCGTACATCCAATGA
GCGTGAAACAAGATGGCTAGTTGTGCAAAACCCAACTAATTCAGTTGATCAGGCTTTACA
TACATATAATCAAGTTGACCACAGAACTAATGACACTACCACAGAACATGAATGGTTATA
TATATAGCCAGTTGAAACGTATCGTTTCAGACGGTCTTGGACTTTTGGTCGCTGACCTTT
GTAACTGATCGTGGGATAGGAGGCTAAGGCTAACCGTTATTTCATGAGACAGGTCAAAAC
TAGTAATATAATTGGTTAGGGACTAACTAAATACCTTCATGAAACAATGATCGTTCACTA
TGCACAATTAATTTGTCTCATATGATTTTTTTTTGATATGTTCAGATGCCATTATGTGGG
AGCACACGCACTAACACCGCAGGAAGTGAGGTGATAATGGCTATCGATGGAGACATGATG
ATGGTGGCGGCGCATCATCCAACGGTGCACGAGAGACGTGCAAAGGTGATGAGGTATAGG
GAGAAGAGGAAGAGACGGAGGTACGAGAAGCAGATCCGATATGAGTCCAGAAAAGCTTAC
GCCCAGTTGAGGCCACGGGTCAAAGGCCGCTTCGCCAAGGTGCATGAAGAAGCCACTGTG
CCATTGTCACCACCACCATCGACCTATGATCCCAGTAAATTAGACCTCGGATGGTTCCAT
CCATAACATGTGATACAAGCTAGCTATAACTGTCCCATACATATTTCTAGCTTATCCTCC
AATGAATAGTGTTCATGAG
>barcode02_FT3
AGATGTGCAATTGCATGTCTACGTATAGTTCAAATTTGCACGAATCACAATGCAAATCTA
ACGATTTTAGAGTCGGTCAAGAACTAACTTAATTCTTGGTTGACCTAGAACTAGCAAACG
GGCAACCATACATAAAGCCTGGCACATTATGTATGTACATGATGTTTAGCTACATTTTTT
TTGTGGAGACTGGTTGGGAGGTCCACTTGCCTATTATGGACGGCGTTGCGTGTAAGCTAT
AGCCCTTAAGGGAAAGTTCTGATAAGCCCGTCCTCTTCATTCTTTCCGACCACGCACACC
CGGCCCCGGCCAAACAGCGAATCACTCCTCTACCGTACAGCCTATCCCTCCCCGTGGTCA
CTGCGCACGTGAAAAGGCGTGCTTTTGTATATGCCGGCGAACGACACATGCATGGCCGGC
GGTCCGGACTAAGTGAAGCTAGCTGCTGATTCATGATCCATCGAGTCCGTAACTAGGTGA
AGCTTATCTTTGCCACGTCCGATCAAATCGAGCAGAGTACCGTGGATTGATGGACGGGCG
TCTCGCTTGTTGGCAGACATTCCCGGTGCCGGCTTGCCGGCCGGCCGCGGCCGGGAGAGC
CCCAGACGCAACGCAACCGCTGTCTAGCACCTTGGCCATTAGCGAGAGCTTATTACGACA
GACAAATCCATGTCCATGTAGAGCTGAACTAGCCTAGGGGGTCAAAAGCAGGGCTTTGGT
GACTGCATCCCGTCCACATGATAGATTCAATTCTAAGAGAGAGGGGGAGGAGCAAAGGTC
TCCACAGAATCTATATTCCACATAGGCAGCAGCAGCAGCGCCCAGGGTGTGCAAGCAGAA
CTATAGTCTAGACATGGACATGGACAACGCGCGCCCTTCCTCTACTCAACTTTTGCGGCC
TATATAAAGTGGCCACCGGCCGTTGGGCAGTTCCAAACTCATCAGCATCATCATTCATCC
AGGTAGCTCCTGCTCCAGATCAATATACACCCTAGCTAACTAGCTCAGCTGTGCCTGGTC
ATCGTCAACCTCTAGCTCCACCATACGAGATGGCCGGGAGGGATAGGGACCCGTTGGTGG
TTGGTAGGGTTGTGGGGGATGTGCTGGACCCCTTCATCCGCACCACTAACCTCAGGGTGA
CATTCGGGAACCGGGCTGTGTCCAACGGCTGCGAGCTCAAGCCCTCCATGGTCACCCACC
AGCCCAGGGTCGAGGTCGGCGGCAATGAGATGAGGACCTTCTACACACTCGTACGTGTAC
TACTCATTGTTGCCTAATTAATATAATCTAACACTAATTAAGATGCACCCTCGTATCGTA
TCGTATTTAATTTGGATACATGCTTTCATATATGTGTTGGCAAATTAATCAAGCACCTTC
ATGCATAATATGCATGTGCTATATGATCGATCAATGATGCAGAGGCCGGGGTCTTTATCC
TCTTTCCGAAAAAAATATATGCATATGTCTTCTTTCTTGGAGAAAAATAAAAGGATTGCA
TCACTGTATGAATATGTTTGTGTTTACTCTGCACTATGAACTATTATTGATCATGCATGG
TGTACATGCGCAGGTGATGGTAGACCCCGACGCGCCAAGTCCAAGCGATCCCAACCTCAG
AGAATACCTCCATTGGTAATTCCACGCTCCAAATCCCTTGATTATAAACACTAGACGTAC
GTGTTCGATGCCACCACAGTGTAGTGTCTGTGCTAGTGCATCTCACTGCTGACAATTGCT
GCTGGTATGCGTGCACAGGTTGGTGACAGATATTCCTGGGACAACTGGTGCTTCCTTCGG
GCAGGAGGTGATGTGCTACGAGAGCCCTCGCCCCAACATGGGGATCCACCGCTTCGTGCT
CGTGCTCTTCCAGCAGCTGGGCCGGCAGACGGTGTACGCGCCCGGGTGGCGCCAGAACTT
CAATACCAGGGACTTCGCCGAGCTCTACAACCTCGGCCCGCCCGTCGCCGCCGTCTACTT
CAACTGTCAGCGCGAGGCCGGCTCCGGCGGCAGGAGGATGTATAATTGACACCACCACAA
C
>barcode02_FT3_2
AGATGTGCAATTGCATGTCTACGTATAGTTCAAATTTGCACGAATCACAATGCAAATCTA
ACGATTTTAGAGTCGGTCAAGAACTAACTTAATTCTTGGTTGACCTAGAACTAGCAAACG
GGCAACCATACATAAAGCCTGGCACATTATGTATGTACATGATGTTTAGCTACATTTTTT
TTGTGGAGACTGGTTGGGAGGTCCACTTGCCTATTATGGACGGCGTTGCGTGTAAGCTAT
AGCCCTTAAGGGAAAGTTCTGATAAGCCCGTCCTCTTCATTCTTTCCGACCACGCACACC
CGGCCCCGGCCAAACAGCGAATCACTCCTCTACCGTACAGCCTATCCCTCCCCGTGGTCA
CTGCGCACGTGAAAAGGCGTGCTTTTGTATATGCCGGCGAACGACACATGCATGGCCGGC
GGTCCGGACTAAGTGAAGCTAGCTGCTGATTCATGATCCATCGAGTCCGTAACTAGGTGA
AGCTTATCTTTGCCACGTCCGATCAAATCGAGCAGAGTACCGTGGATTGATGGACGGGCG
TCTCGCTTGTTGGCAGACATTCCCGGTGCCGGCTTGCCGGCCGGCCGCGGCCGGGAGAGC
CCCAGACGCAACGCAACCGCTGTCTAGCACCTTGGCCATTAGCGAGAGCTTATTACGACA
GACAAATCCATGTCCATGTAGAGCTGAACTAGCCTAGGGGGTCAAAAGCAGGGCTTTGGT
GACTGCATCCCGTCCACATGATAGATTCAATTCTAAGAGAGAGGGGGAGGAGCAAAGGTC
TCCACAGAATCTATATTCCACATAGGCAGCAGCAGCAGCGCCCAGGGTGTGCAAGCAGAA
CTATAGTCTAGACATGGACATGGACAACGCGCGCCCTTCCTCTACTCAACTTTTGCGGCC
TATATAAAGTGGCCACCGGCCGTTGGGCAGTTCCAAACTCATCAGCATCATCATTCATCC
AGGTAGCTCCTGCTCCAGATCAATATACACTCTAGCTAACTAGCTCAGCTGTGCCTGGTC
ATCGTCAACCTCTAGCTCCACCATACGAGATGGCCGGGAGGGATAGGGACCCGTTGGTGG
TTGGTAGGGTTGTGGGGGATGTGCTGGACCCCTTCATCCGCACCACTAACCTCAGGGTGA
CATTCGGGAACCGGGCTGTGTCCAACGGCTGCGAGCTCAAGCCCTCCATGGTCACCCACC
AGCCCAGGGTCGAGGTCGGCGGCAATGAGATGAGGACCTTCTACACACTCGTACGTGTAC
TACTCATTGTTGCCTAATTAATATAATCTAACACTAATTAAGATGCACCCTCGTATCGTA
TCGTATTTAATTTGGATACATGCTTTCATATATGTGTTGGCAAATTAATCAAGCACCTTC
ATGCATAATATGCATGTGCTATATGATCGATCAATGATGCAGAGGCCGGGGTCTTTATCC
TCTTTCCGAAAAAAATATATGCATATGTCTTCTTTCTTGGAGAAAAATAAAAGGATTGCA
TCACTGTATGAATATGTTTGTGTTTACTCTGCACTATGAACTATTATTGATCATGCATGG
TGTACATGCGCAGGTGATGGTAGACCCCGACGCGCCAAGTCCAAGCGATCCCAACCTCAG
AGAATACCTTCATTGGTAATTCCACGCTCCAAATCCCTTGATTATAAACACTAGACGTAC
GTGTTCGATGCCGGCCACCACAGTGTAGTGTCTGTGCTAGTGCATCTCACTGCTGACAAT
TGCTGCTGGTATGCGTGCACAGGTTGGTGACAGATATTCCTGGGACAACTGCTGCTTCCT
TCGGGCAGGAGGTGATGTGCTACGAGAGCCCTCGCCCCAACATGGGGATCCACCGCTTCG
TGCTCGTGCTCTTCCAGCAGCTGGGCCGGCAGACGGTGTACGCGCCCGGGTGGCGCCAGA
ACTTCAATACCAGGGACTTCGCCGAGCTCTACAACCTCGGCCCGCCGGTCGCCGCCGTCT
ACTTCAACTGTCAGCGCGAGGCCGGCTCCGGCGGCAGGAGGATGTATAATTGACACCACC
ACAAC
>barcode02_FTL9
ATGGATAGGGATGCAAGTGTGGACCAACACACGGCCCGCTTTATCAAATTAATGGTTATT
ACTTCCACTAAACAGACAGTTTACTTTGTGCACATAGCAAACAATTAGATGGGTTGTTGG
GTTGGCCCAATCAGCTAGCCCAAGCTTGTATCCTCATGTACAGATAGGATAGCCTATCAA
ATAAAAACTGAACGGTACTACAAAAAAACTGGCAAAAAAATTTTTTTACTAAAGCACACG
ATGGTCTGCTGTGTTGCATTACTGTTTCTAAGGCAAGGTTAAGAATCAAGCCAACAAAAG
AGAAATCAATGTTGTAATACGTTCTATTATATGTTAAATAATAGAGGTAGCAAAGTCCTA
AGACGAAAAAGATAGTATGGATATACTACCTTAGATCTTTGTTAAAGTTTGCACAGAGCA
TAGCAATGGCTTCAAGAAGATGCCTGCAGCTCATGTTTTCAGCGAGAACAGAAGAATGAT
GACCATGTTCTAACATAGAGTATCTCTGCAACTTGGCAGGTTCCAGTAGAAACAATTCAC
CTTGTAAACAATGCTAATGTGGCCAGGCTCCTCGCCAGAGTGGAACTGTGGGTTGCAACT
ATATGTTTTCTATTTCCACTATTACATTCCTATAATCCCTGAATTTGAATGAAATAATGA
CCCTAAGCTATAAAAACCATGAGTTTCCAGAAGGGAAAAATATTTGTTAATGCTGTGCAA
GTACGTGACATGCCAAAATGTACAAGATAAAATACTTCATACCCCTATAAACATGCAGTT
GGATTGAGCCATTGAGGAACCCAGGCACATTAAGCACACCTACATGTCAAGCACCACCAT
ATCGTTTGGTTCAGAAATATTGCACATACCATTTTTTTCTGAAGAGGTTGTGACCAAAGG
AGCAGCTGATTGAGCTAACAACTTCCCATGGCTTGTTCCGGTACACCCCAACAACGCAAA
TAATCGGATGGCAAAAGCATGCACATTGAAATATCTACAGCTTCACTATTCCATAAATTT
CAGGATGTAATCGACAAATATCAAGGACGTCATGTGTATACCAGTGACGCATGACATGGT
GCTAGTATCAAAACTTTTGAAAGGTGAATAAGACAACCCTCATCGCGCAATACAAGTAGT
TCATGCATCGCCACAGTTTCTTCAGGTCCGTAGAGAGATAGGTTAACAAAATAACAGATA
AGGCTGCCAACTGGTAGTCCTCCTCCAGTATATGTCGGCAGCGGAACCCTTGGTAGTGGC
CCATGTTATACAGGATGTGTTGGATCCATTTACATCAACTGTTCCACTCAGAATAGCCTA
CAACAATAGGCTAGTTCTCGCAGGTGCTGAGCTAAGGCCATCTGCAGTCGTAAGCAAGCC
GCGAGTTGATATCGGCGGCAATGACATGAGAGTTCTCTACACCCTGGTAAGCTTTTAGTT
GTAGTAGTGGACAGTACACGCTAATCCTTCAGTGATTGAACTGTTTTACATGGTTCACTA
GTATAATCGTGAAGAAATCCCATAGTAGCAGAATCATAGATGATTATTTTATTCCTAGCA
AACTGAAACAAATCATATGTTAACTTGTTTGAGGTTATCTTTTCCTTTGAAGATACTAGT
GGATCCAGACGCCCCAAGCCCAAGTCATCCGTCACTAAGGGAGTACTTGCACTGGTAAAT
CAAATGCAACATGTTCTTATTCTCCCCAACATCTCCACCCATTTGTGTTCTGCCCAGACA
CTTTTGATATATGCTTTCTATTTATTTTTGCTCTCATTATGATATGCCTCTACTACTGTG
CAGGATGGTGGCAGACATCCCTGGAACAACTGGTGTCAACTTTGGTATGATATCAAGCAC
ACCAATTTGTTCCATGTGATTTATTATTAAACTGAATTTTGTGGATGCGGAAATTAAGCC
ATGTTAAGTTCTCTCAGTCAAACCTGTTGACTTCAGCTTGAATTTGGGTGCCTAATTCTC
TATCAAAGAAAAATTACCTAGTTCCTCCTAGGTAATCTCATTTACTAACTTGTTGACAAC
ATAGAATTAACAGACTCAATACACGTTAATTTCAGTTTAGCTCATAGTTAACCCTGGGAT
ATGTTAAACCTAAACAAAGAATAACTATGAACAACGTAAAATGACATGCATCTGTTTTGT
AAATGAATGGCCAACTTTAAGACAAGGCCATTGTACAGCGTAAAGAAACAAGGACTCTTA
AAATAAGTGTAAACATAACATTTTCCTAGTTATTATTTGTACTTAACATATTTTTCACAT
GTACAAAAACAAAATTTATGGAATCGAATTATTGTTCGATCATATGTTGGCTTTAAAGAG
TTTTGCCATATTGTTTTGCTTGCAACTAACATACACAACAGAACAAAGATTGTGCATGTA
CATGAAGATGATATGACAAGACTCCTATTTGCCTAAAATTGAAGAGAGCAAACTAAGTTG
CAGATAGCTGAGTAAATGTTTCTTCCCTCTTTAAATTCTTGACTAATTAAACGGAGGGTG
CTATTGCAGGCCAAGAACTCGTGGTTTATGAAAGACCAGAACCAAGATCAGGTATACACA
GGATGGTATTTGTGCTGCTCCAGCAACTAGGTAGGGGGACAGTTTTTGCACCAGACATGC
GACAGAACTTCAGTTGCAGGAACTTTGCACGTCAGTACCACCTCAACATTGTGGCTGCCT
CATATTTCAACTGTCAAAGGGAAGGTGGATCAGGAGGAAGAAGGTTTAGGCCAGGCAGTT
CTGAAGGGGAGTAGAGACTGGGTACTACAGAGTACAGGCAATTGTATCCGGTATGGTAGT
GCTGTATCAC
>barcode02_FTL9_2
ATGGATAGGGATGCAAGTGTGGACCAACACACGGCCCGCTTTATCAAATTAATGGTTATT
ACTTCCACTAAACAGACAGTTTACTTTGTGCACATAGCAAACAATTAGATGGGTTGTTGG
GTTGGCCCAATCAGCTAGCCCAAGCTTGTATCCTCATGTACAGATAGGATAGCCTATCAA
ATAAAAACTGAACGGTACTACAAAAAAACTGGCAAAAAATTTTTTTTACTAAAGCACACG
ATGGTCTGCTGTGTTGCATTACTGTTTCTAAGGCAAGGTTAAGAATCAAGCCAACAAAAG
AGAAATCAATGTTGTAATACGTTCTATTATATGTTAAATAATAGAGGTAGCAAAGTCCTA
AGACGAAAAAGATAGTATGGATATACTACCTTAGATCTTTGTTAAAGTTTGCACAGAGCA
TAGCAATGGCTTCAAGAAGATGCCTGCAGCTCATGTTTTCAGCGAGAACAGAAGAATGAT
GACCATGTTCTAACATAGAGTATCTCTGCAACTTGGCAGGTTCCAGTAGAAACAATTCAC
CTTGTAAACAATGCTAATGTGGCCAGGCTCCTCGCCAGAGTGGAACTGTGGGTTGCAACT
ATATGTTTTCTATTTCCACTATTACATTCCTATAATCCCTGAATTTGAATGAAATAATGA
CCCTAAGCTATAAAAACCATGAGTTTCCAGAAGGGAAAAATATTTGTTAATGCTGTGCAA
GTACGTGACATGCCAAAATGTACAAGATAAAATACTTCATACCCCTATAAACATGCAGTT
GGATTGAGCCATTGAGGAACCCAGGCACATTAAGCACACCTACATGTCAAGCACCACCAT
ATCGTTTGGTTCAGAAATATTGCACATACCATTTTTTTCTGAAGAGGTTGTGACCAAAGG
AGCAGCTGATTGAGCTAACAACTTCCCATGGCTTGTTCCGGTACACCCCAACAACGCAAA
TAATCGGATGGCAAAAGCATGCACATTGAAATATCTACAGCTTCACTATTCCATAAATTT
CAGGATGTAATCGACAAATATCAAGGACGTCATGTGTATACCAGTGACGCATGACATGGT
GCTAGTATCAAAACTTTTGAAAGGTGAATAAGACAACCCTCATCGCGCAATACAAGTAGT
TCATGCATCGCCACAGTTTCTTCAGGTCCGTAGAGAGATAGGTTAACAAAATAACAGATA
AGGCTGCCAACTGGTAGTCCTCCTCCAGTATATGTCGGCAGCGGAACCCTTGGTAGTGGC
CCATGTTATACAGGATGTGTTGGATCCATTTACATCAACTGTTCCACTCAGAATAGCCTA
CAACAATAGGCTAGTTCTCGCAGGTGCTGAGCTAAGGCCATCTGCAGTCGTAAGCAAGCC
GCGAGTTGATATCGGCGGCAATGACATGAGAGTTCTCTACACCCTGGTAAGCTTTTAGTT
GTAGTAGTGGACAGTACACGCTAATCCTTCAGTGATTGAACTGTTTTACATGGTTCACTA
GTATAATCGTGAAGAAATCCCATAGTAGCAGAATCATAGATGATTATTTTATTCCTAGCA
AACTGAAACAAATCATATGTTAACTTGTTTGAGGTTATCTTTTCCTTTGAAGATACTAGT
GGATCCAGACGCCCCAAGCCCAAGTCATCCGTCACTAAGGGAGTACTTGCACTGGTAAAT
CAAATGCAACATGTTCTTATTCTCCCCAACATCTCCACCCATTTGTGTTCTGCCCAGACA
CTTTTGATATATGCTTTCTATTTATTTTTGCTCTCATTATGATATGCCTCTACTACTGTG
CAGGATGGTGGCAGACATCCCTGGAACAACTGGTGTCAACTTTGGTATGATATCAAGCAC
ACCAATTTGTTCCATGTGATTTATTATTAAACTGAATTTTGTGGATGCGGAAATTAAGCC
ATGTTAAGTTCTCTCAGTCAAACCTGTTGACTTCAGCTTGAATTTGGGTGCCTAATTCTC
TATCAAAGAAAAATTACCTAGTTCCTCCTAGGTAATCTCATTTACTAACTTGTTGACAAC
ATAGAATTAACAGACTCAATACACGTTAATTTCAGTTTAGCTCATAGTTAACCCTGGGAT
ATGTTAAACCTAAACAAAGAATAACAATGAACAACGTAAAATGACATGCATCTGTTTTGT
AAATGAATGGCCAACTTTAAGACAAGGCCATTGTACAGCGTAAAGAAACAAGGACTCTTA
AAATAAGTGTAAACATAACATTTTCCTAGTTATTATTTGTACTTAACATATTTTTCACAT
GTACAAAAACAAAATTTATGGAATCGAATTATTGTTCGATCATATGTTGGCTTTAAAGAG
TTTTGCCATATTGTTTTGCTTGCAACTAACATACACAACAGAACAAAGATTGTGCATGTA
CATGAAGATGATATGACAAGACTCCTATTTGCCTAAAATTGAAGAGAGCAAACTAAGTTG
CAGATAGCTGAGTAAATGTTTCTTCCCTCTTTAAATTCTTGACTAATTAAACGGAGGGTG
CTATTGCAGGCCAAGAACTCGTGGTTTATGAAAGACCAGAACCAAGATCAGGTATACACA
GGATGGTATTTGTGCTGCTCCAGCAACTAGGTAGGGGGACAGTTTTTGCACCAGACATGC
GACAGAACTTCAGTTGCAGGAACTTTGCACGTCAGTACCACCTCAACATTGTGGCTGCCT
CATATTTCAACTGTCAAAGGGAAGGTGGATCAGGAGGAAGAAGGTTTAGGCCAGGCAGTT
CTGAAGGGGAGTAGAGACTGGGTACTACAGAGTACAGGCAATTGTATCCGGTATGGTAGT
GCTGTATCAC
>barcode02_VRN1
ATGACCGCATGTGACCTACACAAAAACAAATAAAAATGAAGCTTTGTTATACTGTAAATA
GTATACGCTTAATCCTTATATTATGAACATCAAAATTTGATATTTTTGTGTAGGTTGCAT
ACTTTTATGTTTTATGTTCAGACTTAACATGTAGGTACCTGCATATATTCTCTACACACA
TGATTTATAGAATTTTTAAAATCATTTTTTGTATTTTAAATTTTATTGCTTTAACAGGTT
CTGGTGCACCTAGGAGCCAAAAATTCACATCCTAGTATGAGTTTTTTTTTCCTTTAGAAA
GAACTTGTATGATTTATTACAGCTATGATCATACGGTTCTCCATAAATGATGTATCCCTC
AAACCTGCTAAATATCAATTTGAAATGTTCTATATTTTAAGCGACACAAAAATTACAAAA
ATGTGGACCTGAGTTTAGTGATTTCAAATCTAAAAAAGAAGAAGATTTTGTCATTTTTAT
GTAGCTTAGATGCGAAACATTCCGAATAGATATTTTGCACGTTTATGGGATACATCATTG
GCTACCTTTTGAATTTTTCTTAACTTTTTCTTCAAACATGTTAATATAATTTTCAAAGTT
TCTAATATGCAGGAAGAACTGCATTTCGGGAACCAAAAGGACTTTCCGACCAATTTGATG
TTACATATATGTTTCTAGTCCACTCTATAAAGTTAGTCAAATTTTAAAAGTCTTACTTAA
AATAATGGTGGTATTTTTTTTTTGACAAATCTGATTCTTTAGCAAAAGTAATGGCTCCCA
TGCGAAATTATTTTAGAATCTGACCCCTAGGTTCGATACCAACAAGAATGGAGCCGAAAT
TGTACAGGTGGGCGCCAAGGATTTTCTTCACTAAATGGCTTCATAGGTTCGACGTCATGT
GGTTTGGCGTTGGCCCTGCTTCGGCGCCGACCTGCACAATTTCAGCTTCATCCTCATTGG
CACCAAACTCAGCGGTCAGACTTCAGTTAGATGAGTCATTAATTTCGCTAAATGGTCATT
TTATTAAACAAAAAAATTACCCATTTATTCGTGAATGGAGGGAACGAGCAGCGCTATGGA
CAACCAGGGAGTGTGGACAATGACAATTCACTCGGGAAATGGTGAAGTTCATTAAAGCTC
GGAAAATGACGGTACTCCAACTGCAAGTATCTTCTTTCTCGAAATACACATATGAACCAA
AAGTAGAAAAATAGTGTATTGCACACGTTTGCGCATTGCCGGAAATGCAAGTATGCAAGC
TGTTTGCGGGCGTGGGCCGTGTAGGACGCGACATTTGAGGGCAAAGACCAGAGACGCGGC
AACGCCGGCCACTAGCTACCACCCCACTACTGTCAGCAGTAGCAGAGCAACACTTCAAAG
TCCACAAATCAATCATGCTTCATGCGCGCAGACGAGACGACGCAGGTAGGCAGGACAGGC
GGCAGTCCCAAACGGGAGAAGCGAGACGGCCCAAATTAAGCAAGCAAAGCCAGCCTCCTA
CTGTCGCAGCCCGCACGCCCACGCCATGACCAGACCCACCCGCACCAGACTTGACCTAGC
ATTTCCCCATTCGTCCCGCGCCGCCGTCACACACACCAACAAAAAAAAAGCACAGGAGGG
GAATAAATTGCCTCAAAAAAGAAAAGAAAAGCCCTTTTTTCTGTGGAGAAAACAAAAAAG
CGCTGCTCCGTTCCTGTGGCGCGAGCAATGGATACGGGGGTGCGAGGAATTCGGACAGCA
GAATTTGGAGATTCGGACGTACGATTGGCGGACACATCGACGGGATCCGGGCTCGCAGCA
GGCCATCCTGTGGCGGGGCGGCCCCGGGGCCCCACGACGTGGGCTTGGGCCAATGGCAGG
TCGACAACGGATATGCTCCAGACCAGTCCGGTATCGACATACCGCGATCTGCCCCAGATC
CCTTAAAAACCTCCTTCCTCCCCCCTTGCCGGAACGGAACCCTTGTTGTT
>barcode02_VRN1_2
ATGACCGCATGTGACCTACACAAAAACAAATAAAAATGAAGCTTTGTTATACTGTAAATA
GTATACGCTTAATCCTTATATTATGAACATCAAAATTTGATATTTTTGTGTAGGTTGCAT
ACTTTTATGTTTTATGTTCAGACTTAACATGTAGGTACCTGCATATATTCTCTACACACA
TGATTTATAGAATTTTTAAAATCATTTTTTGTATTTTAAATTTTATTGCTTTAACAGGTT
CTGGTGCACCTAGGAGCCAAAAATTCACATCCTAGTATGAGTTTTTTTTTCCTTTAGAAA
GAACTTGTATGATTTATTACAGCTATGATCATACGGTTCTCCATAAATGATGTATCCCTC
AAACCTGCTAAATATCAATTTGAAATGTTCTATATTTTAAGCGACACAAAAATTACAAAA
ATGTGGACCTGAGTTTAGTGATTTCAAATCTAAAAAAGAAGAAGATTTTGTCATTTTTAT
GTAGCTTAGAATGCGAAACATTCCGAATAGATATTTTGCACGTTTATGGGATACATCATT
GGCTACCTTTTGAATTTTTCTTAACTTTTTCTTCAAACATGTTAATATAATTTTCAAAGT
TTCTAATATGCAGGAAGAACTGCATTTCGGGAACCAAAAGGACTTTCCGACCAATTTGAT
GTTACATATATGTTTCTAGTCCACTCTATAAAGTTAGTCAAATTTTAAAAGTCTTACTTA
AAATAATGGTGGTATTTTTTTTTTGACAAATCTGATTCTTTAGCAAAAGTAATGGCTCCC
ATGCGAAATTATTTTAGAATCTGACCCCTAGGTTCGATACCAACAAGAATGGAGTCGAAA
TTGTACAGGTGGGCGCCAAGGATTTTCTTCACTAAATGGCTTCATAGGTTCGACGTCATG
TGGTTTGGCGTTGGCCCTGCTTCGGCGCCGACCTGCACAATTTCAGCTTCATCCTCATTG
GCACCAAACTCAGCGGTCAGACTTCAGTTAGATGAGTCATTAATTTCGCTAAATGGTCAT
TTTATTAAACAAAAAAATTACCCATTTATTCGTGAATGGAGGGAACGAGCAGCGCTATGG
ACAACCAGGGAGTGTGGACAATGACAATTCACTCGGGAAATGGTGAAGTTCATTAAAGCT
CGGAAAATGACGGTACTCCAACTGCAAGTATCTTCTTTCTCGAAATATACATATGAACCA
AAAGTAGAAAAATAGTGTATTGCGCACGTTTGCGCATTGCCGGAAATGCAAGTATGCAAG
CTGTTTGCGGGCGTGGGCCGTGTAGGACGCGACATTTGAGGGCAAAGACCAGACGCAGCA
ACGCCGGCCACTAGCTACCACCCCACTACTGTCAGCAGTAGCAGAGCAACACTTTTTTTT
TTTTGAGGGTAAAACACAATATATTAAGCTAGCAAGCCGCCTCATTAAAAACCTTCCAGT
CCCCTTCGGTACCCTGGTAAGGAAAAGAGTGCGTCTGAAACTTGCTGCCCGAGTTCAAAA
CAGAGTTACATCAGCAATTACATCTGAAAGCACATGATCAGGAGGATCATCATCCCAAAC
TATAACTCTGTCAGCCTCAAAACTAAACCTAGCTAAATTGTGAGCTACCCTATTAGACTC
CCTAGGACAGTAAGCAAAAGAAACAGCTCCTAATCTTTGTATGACCCCACTACTGTCAGC
AGTAGCAGAGCAACACTTGAAAGTCCACAAATCAATCATGAATCATGCGCACGAGACGAC
GCAGGCAGGGAGGACAGGCGGGAGTCCCAAACGGGAGAAGCGAGACGGCCCAAATTAAGC
AAGCAGCCTCCTACTGTCGCAGCCCGTACGCACCCACGCCATGACCAGACCCACCCGCAC
CAGACTTGACCTAGCATTTCCCCATTCGTCCCGCGCCGCCGTCACACACACCAACAAAAA
AAAAGCACAGGAGGGGAATAAATTGCCTCTGAAAAAAGAAAAGAAAAGCCCTTTTTTCTG
TGGAGAAAACAAAAAAGCGCTGCTCCGTTCCTGTGGCGCGAGCAATGGATACGGGGGTGC
GAGGAATTCGGACAGCAGAATTTGGAGATTCGGACGTACGATCGGCGGACACGTCGACGG
GATCCGGGCTCGCAGCAGGCCATCCTGTGGCGGGGCGGCCCCGGGGCCCCACGACGTGGG
CTTGGGCCAATGGCAGGTCGACAACGGATATGCTCCAGACCAACCCGGTATCGACATACC
GCGATCTGCCCCAGATCCCTTAAAAACCTCCCTCCCCCCTTGCCGGAACGGAACCCTTGT
TGTT
>barcode02_VRN2a
GTGGAAAAGGCTCAGTGTGGGAATATGTATCTCATAACACGTCCCTGAATAACCACTGCG
ATGACCTTCGGCAAGGCACCTATTGATCCATCACAATTAAGAGATTACCCCATGGTTATT
TGTGAAGTATGATGAGTCCTCTCTTATCCCCTCCTTTCATAGAATAGTGCACCGCCCACG
GTATGTCACTTCCCGCCGTATGCACTATCCTACTTCTGAAGGTAGTTCCCTCGTGCGACC
CTTAGGTAAATGTTACATGCTCGACTTCATATAACATCGCATGAGAGAGGTAACCCTGAT
CATAATAGACATGAGCCCGGAGCTTGAACAATAACAGGAGATTTAACGGTGGGTGTTACT
AGTGATCATATGAGAGTGAGCACCAAAAACCAACGGTCCCATACCAGAAGATGACATGCA
GTACAAGCACAAGTGCTCGTACCAGAGGTTCCGTCGCTTGTTTCGACCATATGAGGCCCG
AGAGAGGTAACCCTAGATCAGAATTTTTCAAACTTTGTTTCTTCTTCTTCTTCCAAACCT
TCAAGAAACCTCAAGGGATCTCTTTCCCTGCTCGTTTTTGGTTCGATTCCTTGTGCAAGA
GGCTCTATGACATGTTTCTCGTTTGATTCGCCATTTATTTTTTTGTGAATCCACGCTCAA
TCCCTTGTCATTAGTAATTACGGTGCAAACTCATTCTTGGACTCTTTTTTTGTTGAGGTA
GTACAGTAGATTTTTGAGGTCTAGAAGAATCATCATTTCTTAGTTCTATTGGACCAAACG
TGTTCAAACTCAATCCCAAACTACCATAACAACCTGTTTAGGATTAGCCAAGCCTACTTA
AGTATTGCATGTCTCTAGCTGCGCGCTGTTGTCGCTATGTGATCTTGTCAATGCTAAATG
AATATGCATGTATCTCTATGGACGGTTTGCTGTCATGTCTATCGCTGTTCGCATCACATG
AACCTGCCGGCCGGAATGGATCGAAGCTAGGTGCGGTGCGCATGCTTGGAGAACTATTGC
TCCACACATATATCCATCCATGGGAATATATGCCATCTCATCTTTTCTTTCTTTTTGTAG
AATAGCTTTTGCTTCCATTTCAGGACGGCACATTGGAACACAAATAGCCGTAGAGCTGCA
TCTCGTCCACACAGCCGGTGGTGCTCTCCGTTGTGGTGTGGCCAGAAGGTGCCTGCCCAC
GCGGGTACTCCGGCGAGCTCAACACACTGTGTGGACCGTTTTGCTTCCCTTTAGGAAAGA
CAAAAAGACGGTGGATTCCGGCCAGTCGGTGTGCATTCCTCGACTGATCGATGCATTCCC
CGCTTTATATATTCATCTATGTTATTGCACCTTCTTGATCTGCATCATCATATAATCCAA
TAATAATGGTTATGTGCCAACTTATCATTTTATAAAGCTTTTCCGCACAACATGAATTTC
TATCTCTCTGAAACTTCAGAAACATTTCAAAATCCATAAATGTATGCAAATGGTATCCAA
ATTAAACTTTGACCATTCATGCGGTGTACAAATAGATAATATGAATATAGTTTATATGTT
GTCAATTTTACACAAGATGGAAATAATTGTATTTTTTAATTTATTTCCACAAGCTACCAT
TCCATTGCATTAGACATCTGTGATTGTTTCTATTTATTTGAAAACAGAAACATGTAAAAG
CACTATCCAGCAAGGAGCTATAGGGTTCAAGTTAAACAGTCCAGAATTGATGATGCACTG
TATTACTCTCTTAATTTGCAAATAGCTAGCTAGAGACCATGCATAGAGGTGTCGGTCCAT
GCAAATCATAGTCGTTGCCGACATTTTTATCCATGGAACGCTCCTTCTAATTGGGTTGGT
GGAGGTTTTACCGACATGGTGTGGACCGGTTCAAAGGTGACTTCTCCAACGGGAGACGGG
GACCTTGATGACTAGGTACTTTTGCTGAAATAGAATTCTCTTGGTTTCCATTTATTTCCT
GGACCGGCCCTTTGTTCTCTTTTCTTGGGTCATTCCCTGAGAGTGACACAAAAAGCTACA
AATATCTAGTTGCGTCCTTTGTGTGGACTAGCATATGCAGGCAGCGCATAAGATCATGTG
GGATTCGATCATCCACGTACGCAAAGAAAGAATTGAACGAAATCTATGGAGTGATCGCGC
ATATCTATTCATCTCTGCCCATTAATCTTCATACCCCCTTTTACTAATGAATCCTTCAGT
CGAATCTTTTACTTGTTAGCTATATGATCGGAATGCAGGGCAGCAGGAGACACACACCGC
CTCCTAGCACTAGCATAGTCTTACGCAGTTGCTGCTCCGCTCCCTTCTCCCATCTAGTCT
CCTCCACACACCCCACCGCACCAGAGCAAACAATCGTACCCTTGACCTTGAGTCCATGTC
CATATCCATTTCATGCAGCGTGTGCGGCGGTGTCGTGGGCAACTGCCTGCACCACCACCA
CAACATAAGCGTGTTCCCCGT
>barcode02_VRN2a_2
GTGGAAAAGGCTCAGTGTGGGAATATGTATCTCATAACACGTCCCTGAATAACCACTGCG
ATGACCTTCGGCAAGGCACCTATTGATCCATCACAATTAAGAGATTACCCCATGGTTATT
TGTGAAGTATGATGAGTCCTCTCTTATCCCCTCCTTTCATAGAATAGTGCACCGCCCACG
GTATGTCACTTCCCGCCGTATGCACTATCCTACTTCTGAAGGTAGTTCCCTCGTGCGACC
CTTAGGTAAATGTTACATGCTCGACTTCATATAACATCGCATGAGAGAGGTAACCCTGAT
CATAATAGACATGAGCCCGGAGCTTGAACAATAACAGGAGATTTAACGGTGGGTGTTACT
AGTGATCATATGAGAGTGAGCACCAAAAACCAACGGTCCCATACCAGAAGATGACATGCA
GTACAAGCACAAGTGCTCGTACCAGAGGTTCCGTCGCTTGTTTCGACCATATGAGGCCCG
AGAGAGGTAACCCTAGATCAGAATTTTTCAAACTTTGTTTCTTCTTCTTCTTCCAAACCT
TCAAGAAACCTCAAGGGATCTCTTTCCCTGCTCGTTTTTGGTTCGATTCCTTGTGCAAGA
GGCTCTATGACATGTTTCTCGTTTGATTCGCCATTTATTTTTTTGTGAATCCACGCTCAA
TCCCTTGTCATTAGTAATTACGGTGCAAACTCATTCTTGGACTCTTTTTTTGTTGAGGTA
GTACAGTAGATTTTTGAGGTCTAGAAGAATCATCATTTCTTAGTTCTATTGGACCAAACG
TGTTCAAACTCAATCCCAAACTACCATAACAACCTGTTTAGGATTAGCCAAGCCTACTTA
AGTATTGCATGTCTCTAGCTGCGCGCTGTTGTCGCTATGTGATCTTGTCAATGCTAAATG
AATATGCATGTATCTCTATGGACGGTTTGCTGTCATGTCTATCGCTGTTCGCATCACATG
AACCTGCCGGCCGGAATGGATCGAAGCTAGGTGCGGTGCGCATGCTTGGAGAACTATTGC
TCCACACATATATCCATCCATGGGAATATATGCCATCTCATCTTTTCTTTCTTTTTGTAG
AATAGCTTTTGCTTCCATTTCAGGACGGCACATTGGAACACAAATAGCCGTAGAGCTGCA
TCTCGTCCACACAGCCGGTGGTGCTCTCCGTTGTGGTGTGGCCAGAAGGTGCCTGCCCAC
GCGGGTACTCCGGCGAGCTCAACACACTGTGTGGACCGTTTTGCTTCCCTTTAGGAAAGA
CAAAAAGACGGTGGATTCCGGCCAGTCGGTGTGCATTCCTCGACTGATCGATGCATTCCC
CGCTTTATATATTCATCTATGTTATTGCACCTTCTTGATCTGCATCATCATATAATCCAA
TAATAATGGTTATGTGCCAACTTATCATTTTATAAAGCTTTTCCGCACAACATGAATTTC
TATCTCTCTGAAACTTCAGAAACATTTCAAAATCCATAAATGTATGCAAATGGTATCCAA
ATTAAACTTTGACCATTCATGCGGTGTACAAATAGATAATATGAATATAGTTTATATGTT
GTCAATTTTACACAAGATGGAAATAATTGTATTTTTTAATTTATTTCCACAAGCTACCAT
TCCATTGCATTAGACATCTGTGATTGTTTCTATTTATTTGAAAACAGAAACATGTAAAAG
CACTATCCAGCAAGGAGCTATAGGGTTCAAGTTAAACAGTCCAGAATTGATGATGCACTG
TATTACTCTCTTAATTTGCAAATAGCTAGCTAGAGACCATGCATAGAGGTGTCGGTCCAT
GCAAATCATAGTCGTTGCCGACATTTTTATCCATGGAACGCTCCTTCTAATTGGGTTGGT
GGAGGTTTTACCGACATGGTGTGGACCGGTTCAAAGGTGACTTCTCCAACGGGAGACGGG
GACCTTGATGACTAGGTACTTTTGCTGAAATAGAATTCTCTTGGTTTCCATTTATTTCCT
GGACCGGCCCTTTGTTCTCTTTTCTTGGGTCATTCCCTGAGAGTGACACAAAAAGCTACA
AATATCTAGTTGCGTCCTTTGTGTGGACTAGCATATGCAGGCAGCGCATAAGATCATGTG
GGATTCGATCATCCACGTACGCAAAGAAAGAATTGAACGAAATCTATGGAGTGATCGCGC
ATATCTATTCATCTCTGCCCATTAATCTTCATACCCCCTTTTACTAATGAATCCTTCAGT
CGAATCTTTTACTTGTTAGCTATATGATCGGAATGCAGGGCAGCAGGAGACACACACCGC
CTCCTAGCACTAGCATAGTCTTACGCAGTTGCTGCTCCGCTCCCTTCTCCCATCTAGTCT
CCTCCACACACCCCACCGCACCAGAGCAAACAATCGTACCCTTGACCTTGAGTCCATGTC
CATATCCATTTCATGCAGCGTGTGCGGCGGTGTCGTGGGCAACTGCCTGCACCACCACCA
CAACATAAGCGTGTTCCCCGT
>barcode02_VRN2b
TCAGGATTGTGTGGGTCGATTGGCTCCGCTTTGTGGAAAGGCGAAAAGGTGGGGGATTCC
GGCCGGCGCGTGGCAGGGAAGAGCCTGCTTTATTCATTTTGTACCCTCCTCATCTATCTG
ACACAGCTCCTTTCATTGTGCTCCACATATAAGATAGATCCTGAAAATGACTTCATCATT
TTATGCCAATAAGATATTGACTTCTGGATCGAAGAGGAACACACAGCCCAGGATCCATCG
GGCTGCCAATGGCCATCAAGATACATATACGGCCCTAAAACATGATAAACTGAGCATTTT
GTCGGTACGTGGCCATGAGTGTCCCATAGACATCATCCTTGTAACAAAAACAAAAATTTG
CAGTTTGATTCAGTATTTATTTGAAGTATATTTTAGGACCCTTGAAACAATGAACCCTAA
CTCTATTTTGGAACCCTCGATTCAAATATATATACATGCAAAAATTTATTGAGGAATTAC
CATTTGTGTCCTTCAAGAAAATGAGAAAAAACAAATTATCAATGTGCCATTTTATTTTGC
CATCGAACATATGGTTTCATATCACCCGTCGATTTTTTTCGCCAAGTTATCATTTTTTTT
CCATAGAGTTTTTTGGGTGTATCTTTGAAGACACGACCACCTTCCAAACCTTAGCCATAT
TTTAGTGTGTTTTTTCATCTTTGATGATTTAGGATGAAAATGTAAACGTTGACCATTTAT
GTGTCCCACAAACAGATTAGAAAAATCGAAGTTATCTCTTGTCACCTTTGCACAAGACTG
AATAATCATGCTCATATCTTTGTTTGATTTTTTGCAAGTAATCATCTCATCGCCTTCCAT
ACATCTATGATTCTTTCTATTCATTTTGAATCAAGAAATGTAAAATCACTATCCAAAATA
TAACTAGGGCTTCTAGTTAAACACAGTATTATAAGTTTACAGTTTAACTGGGATGCTTCA
TAATACTTGGTATTCTAAATTCTGTATAGCTTGCTAGGGGTCTTGGCCAAGATGGCTCCC
AGTTGACATCACCGAGTCTTCCATGCAATCAGCGTTGCCCACATTTTATTTAGCGGAAAG
ACTACCAAAAGCTTCATGGACACCACTATCTTTCCTCGTATTCTCCTTGTTCTCCACCTA
CAACACTCACCACACAACACTCATTTGTCCCCATCCACGACTCCCTCCTAATTGATTCAC
CGCCAACTTGTCGACACATCAGATGCTTGTGTAGTACCTCCATATACTCTCAGCATTCTT
TGACATATCTGCCTCTACAAAAGGGAGGCCACGACAGACCTAGCAAGCATTGTTGACATG
AAGACGAGCATATAGATCTTCCTAACTTTAAGCGACATGTTCATATCGTAATATTAGTAT
GCACTTAGAGTTTTTAAAAATGCATATGCGAATGATGTTGTGTTTTTGGAGAATTTACAA
AAATTGTTTCAAACTTTTTGGTAGTCCCCGTAAAATGGTATCCATTTAATTTGAAAGTTC
ACCAAAAGCGGGTCAAATTTACACAAAAAAATCTAAATTATTGGTTTATCTTCAATTTTA
TTACAAACACACTACAAAACCAGACGCTCACAGGAGTGCCGTCTCCCACTAAAATAAAAT
TCCACCTTTATAAGATACCAAAGCGTCAAATCTAGGGTTAGATCGAAAGTGACCACTCTA
ACGATTGAACATTAACTTGCATTTTCCTTTGGCCATGTGCATACACACGAATCTTCTCTT
ACCGCTTTTTTTGCCCCTATTTAGAATTGTCATGGTTTCCATTTATTTCCCGGCCCAGTC
CGGCTCTGGCTATAGCTTGTTATCTTTTCTCGGATCATTCCCTGAGAGTGACACGCAAAA
GCTACAAATATCTAGTTATGTCTTTTGTGTGGACTAGCAGGCATGCGGTGCATAAGATCA
TGTGGGATTCGATCCCGACAAGCAATACAAAAAAATTTGGCCCGGGATCATCCACGTAGG
CACGCAAGAAATCCATCCATGGATATCTATTCCTCCCCGCTCATTAATCCTTGGATCAGC
CTTTTACTAATCCTACGATCGAATCTTTGTCTTGCTTGCTATAAGCAGGAGGGGAGACAG
CCCTAGCTCGCAGGCGCAGTTGCAGTTGCTCCTCTCTACTCCCTGAACTTCCTCTCCTCC
ACACACCACACCAGAAACAAAGAAACAAACACTTGACCTCAATTTCCTCAGCTAGGCTAG
CTACTCTCGATCGTCCATGTCTATGTCATGCGGCGTGTGCGGCGGCGTAGCCAACTGCCT
GCACCACCACATCATCGACCACGCCCCCATGTTCCCTGTTCTTCGTCACGAGCCACCGCT
GCTCGAGTACCAGTTCTTCGGCAACGGCCAAGGCCACAGCGTGGGAACGTGGCTCCCACC
GCCGGCGGACCACCACAACGTCCAGAACACCAGGCCGCCGTCGACGTTTCATGGCCTGCA
GTACCCACCGCATGGACACCAAGCAGCAGCTGGGCTGATCACGTTCCAGGTCGACGCCGG
CAGCCGACACATGCCACCGGCTACACCACCCATCGCCGTGAGTGATGCCTAATTAATTCT
ACATCATCGATGGCCGGGGTAGACCTGTGGTTAATTAATGGCTTTTGCTCTTCTTCTGCT
AATACTTTGATCACCCTTCCTACCTAGCTACTCGTCATACTTGTGTGAGTGTATGCTGCT
AGCTGACGGATGGATTCTCCTGAGAAAAATTAATCGGGAGTCAACAGACAAATTAGTTCC
AAGTAAGGTAGCTAACAACGCATTCTCCTCAGGAGTCCATCAGCAGGACTGAGACACGGC
CGGAGCAATAAAAATTTAAACAAACACATACGTACTTATATTTTCTCAAAACAGAACATA
TGTATGGCAGATTGACAGTACCTTCAGAACTGTTCGTTTCGGGTATCAACTGTATCGTCG
GGGATAAAATCAGTCAGTTATCGTTAATCTGAATGTTTTTTTTTAGATTTTTATAGTGAA
TTTAATGTTTGAACTACACAATATATCAATATCTAAATTGGCGAGGAAAAGACGTGTAAA
CTCAGCTCGAAAGAAGACTTAATTATAAGCTAGCAAATTATATGACAACAACAAATCCTT
TGTAATTTCACCTTTTCTTTCATGCACCAGGCGTCTAGTCCAGGTAAATATTCCTTGCCA
AATTTAGTCAAAACGAATACATATCAATGAGATGGATGTATCCTCTCATTTCATGTGGTC
AACTCTCAGTTTGGATTTGATTTTGTGCATCAATATCGATACAGATCAATCAGGGCATGC
CTCCTTTTTGAAAAAAAAACTTGGAGAATATTGATTTTCTCTCTCTAGACTTATCTCCTC
TAACAAATCATCAATTTCAGTTTGATCTTGAACCTTGCATGTAGTCCGTACATCCAATGA
GCGTGAAACAAGATGGCTAGTTGTGCAAAACCCAACTAATTCAGTTGATCAGGCTTTACA
TACATATAATCAAGTTGACCACAGAACTAATGACACTACCACAGAACATGAATGGTTATA
TATATAGCCAGTTGAAACGTATCGTTTCAGACGGTCTTGGACTTTTGGTCGCTGACCTTT
GTAACTGATCGTGGGATAGGAGGCTAAGGCTAACCGTTATTTCATGAGACAGGTCAAAAC
TAGTAATATAATTGGTTAGGGACTAACTAAATACCTTCATGAAACAATGATCGTTCACTA
TGCACAATTAATTTGTCTCATATGATTTTTTTTTGATATGTTCAGATGCCATTATGTGGG
AGCACACGCACTAACACCGCAGGAAGTGAGGTGATAATGGCTATCGATGGAGACATGATG
ATGGTGGCGGCGCATCATCCAACGGTGCACGAGAGACGTGCAAAGGTGATGAGGTATAGG
GAGAAGAGGAAGAGACGGAGGTACGAGAAGCAGATCCGATATGAGTCCAGAAAAGCTTAC
GCCCAGTTGAGGCCACGGGTCAAAGGCCGCTTCGCCAAGGTGCATGAAGAAGCCACTGTG
CCATTGTCACCACCACCATCGACCTATGATCCCAGTAAATTAGACCTCGGATGGTTCCAT
CCATAACATGTGATACAAGCTAGCTATAACTGTCCCATACATATTTCTAGCTTATCCTCC
AATGAATAGTGTTCATGAG
>barcode02_VRN2b_2
TCAGGATTGTGTGGGTCGATTGGCTCCGCTTTGTGGAAAGGCGAAAAGGTGGGGGATTCC
GGCCGGCGCGTGGCAGGGAAGAGCCTGCTTTATTCATTTTGTACCCTCCTCATCTATCTG
ACACAGCTCCTTTCATTGTGCTCCACATATAAGATAGATCCTGAAAATGACTTCATCATT
TTATGCCAATAAGATATTGACTTCTGGATCGAAGAGGAACACACAGCCCAGGATCCATCG
GGCTGCCAATGGCCATCAAGATACATATACGGCCCTAAAACATGATAAACTGAGCATTTT
GTCGGTACGTGGCCATGAGTGTCCCATAGACATCATCCTTGTAACAAAAACAAAAATTTG
CAGTTTGATTCAGTATTTATTTGAAGTATATTTTAGGACCCTTGAAACAATGAACCCTAA
CTCTATTTTGGAACCCTCGATTCAAATATATATACATGCAAAAATTTATTGAGGAATTAC
CATTTGTGTCCTTCAAGAAAATGAGAAAAAACAAATTATCAATGTGCCATTTTATTTTGC
CATCGAACATATGGTTTCATATCACCCGTCGATTTTTTTCGCCAAGTTATCATTTTTTTC
CATAGAGTTTTTTGGGTGTATCTTTGAAGACACGACCACCTTCCAAACCTTAGCCATATT
TTAGTGTGTTTTTTCATCTTTGATGATTTAGGATGAAAATGTAAACGTTGACCATTTATG
TGTCCCACAAACAGATTAGAAAAATCGAAGTTATCTCTTGTCACCTTTGCACAAGACTGA
ATAATCATGCTCATATCTTTGTTTGATTTTTTGCAAGTAATCATCTCATCGCCTTCCATA
CATCTATGATTCTTTCTATTCATTTTGAATCAAGAAATGTAAAATCACTATCCAAAATAT
AACTAGGGCTTCTAGTTAAACACAGTATTATAAGTTTACAGTTTAACTGGGATGCTTCAT
AATACTTGGTATTCTAAATTCTGTATAGCTTGCTAGGGGTCTTGGCCAAGATGGCTCCCA
GTTGACATCACCGAGTCTTCCATGCAATCAGCGTTGCCCACATTTTATTTAGCGGAAAGA
CTACCAAAAGCTTCATGGACACCACTATCTTTCCTCGTATTCTCCTTGTTCTCCACCTAC
AACACTCACCACACAACACTCATTTGTCCCCATCCACGACTCCCTCCTAATTGATTCACC
GCCAACTTGTCGACACATCAGATGCTTGTGTAGTACCTCCATATACTCTCAGCATTCTTT
GACATATCTGCCTCTACAAAAGGGAGGCCACGACAGACCTAGCAAGCATTGTTGACATGA
AGACGAGCATATAGATCTTCCTAACTTTAAGCGACATGTTCATATCGTAATATTAGTATG
CACTTAGAGTTTTTAAAAATGCATATGCGAATGATGTTGTGTTTTTGGAGAATTTACAAA
AATTGTTTCAAACTTTTTGGTAGTCCCCGTAAAATGGTATCCATTTAATTTGAAAGTTCA
CCAAAAGCGGGTCAAATTTACACAAAAAAATCTAAATTATTGGTTTATCTTCAATTTTAT
TACAAACACACTACAAAACCAGACGCTCACAGGAGTGCCGTCTCCCACTAAAATAAAATT
CCACCTTTATAAGATACCAAAGCGTCAAATCTAGGGTTAGATCGAAAGTGACCACTCTAA
CGATTGAACATTAACTTGCATTTTCCTTTGGCCATGTGCATACACACGAATCTTCTCTTA
CCGCTTTTTTTGCCCCTATTTAGAATTGTCATGGTTTCCATTTATTTCCCGGCCCAGTCC
GGCTCTGGCTATAGCTTGTTATCTTTTCTCGGATCATTCCCTGAGAGTGACACGCAAAAG
CTACAAATATCTAGTTATGTCTTTTGTGTGGACTAGCAGGCATGCGGTGCATAAGATCAT
GTGGGATTCGATCCCGACAAGCAATACAAAAAAATTTGGCCCGGGATCATCCACGTAGGC
ACGCAAGAAATCCATCCATGGATATCTATTCCTCCCCGCTCATTAATCCTTGGATCAGCC
TTTTACTAATCCTACGATCGAATCTTTGTCTTGCTTGCTATAAGCAGGAGGGGAGACAGC
CCTAGCTCGCAGGCGCAGTTGCAGTTGCTCCTCTCTACTCCCTGAACTTCCTCTCCTCCA
CACACCACACCAGAAACAAAGAAACAAACACTTGACCTCAATTTCCTCAGCTAGGCTAGC
TACTCTCGATCGTCCATGTCTATGTCATGCGGCGTGTGCGGCGGCGTAGCCAACTGCCTG
CACCACCACATCATCGACCACGCCCCCATGTTCCCTGTTCTTCGTCACGAGCCACCGCTG
CTCGAGTACCAGTTCTTCGGCAACGGCCAAGGCCACAGCGTGGGAACGTGGCTCCCACCG
CCGGCGGACCACCACAACGTCCAGAACACCAGGCCGCCGTCGACGTTTCATGGCCTGCAG
TACCCACCGCATGGACACCAAGCAGCAGCTGGGCTGATCACGTTCCAGGTCGACGCCGGC
AGCCGACACATGCCACCGGCTACACCACCCATCGCCGTGAGTGATGCCTAATTAATTCTA
CATCATCGATGGCCGGGGTAGACCTGTGGTTAATTAATGGCTTTTGCTCTTCTTCTGCTA
ATACTTTGATCACCCTTCCTACCTAGCTACTCGTCATACTTGTGTGAGTGTATGCTGCTA
GCTGACGGATGGATTCTCCTGAGAAAAATTAATCGGGAGTCAACAGACAAATTAGTTCCA
AGTAAGGTAGCTAACAACGCATTCTCCTCAGGAGTCCATCAGCAGGACTGAGACACGGCC
GGAGCAATAAAAATTTAAACAAACACATACGTACTTATATTTTCTCAAAACAGAACATAT
GTATGGCAGATTGACAGTACCTTCAGAACTGTTCGTTTCGGGTATCAACTGTATCGTCGG
GGATAAAATCAGTCAGTTATCGTTAATCTGAATGTTTTTTTTTAGATTTTTATAGTGAAT
TTAATGTTTGAACTACACAATATATCAATATCTAAATTGGCGAGGAAAAGACGTGTAAAC
TCAGCTCGAAAGAAGACTTAATTATAAGCTAGCAAATTATATGACAACAACAAATCCTTT
GTAATTTCACCTTTTCTTTCATGCACCAGGCGTCTAGTCCAGGTAAATATTCCTTGCCAA
ATTTAGTCAAAACGAATACATATCAATGAGATGGATGTATCCTCTCATTTCATGTGGTCA
ACTCTCAGTTTGGATTTGATTTTGTGCATCAATATCGATACAGATCAATCAGGGCATGCC
TCCTTTTTGAAAAAAAAACTTGGAGAATATTGATTTTCTCTCTCTAGACTTATCTCCTCT
AACAAATCATCAATTTCAGTTTGATCTTGAACCTTGCATGTAGTCCGTACATCCAATGAG
CGTGAAACAAGATGGCTAGTTGTGCAAAACCCAACTAATTCAGTTGATCAGGCTTTACAT
ACATATAATCAAGTTGACCACAGAACTAATGACACTACCACAGAACATGAATGGTTATAT
ATATAGCCAGTTGAAACGTATCGTTTCAGACGGTCTTGGACTTTTGGTCGCTGACCTTTG
TAACTGATCGTGGGATAGGAGGCTAAGGCTAACCGTTATTTCATGAGACAGGTCAAAACT
AGTAATATAATTGGTTAGGGACTAACTAAATACCTTCATGAAACAATGATCGTTCACTAT
GCACAATTAATTTGTCTCATATGATTTTTTTTTGATATGTTCAGATGCCATTATGTGGGA
GCACACGCACTAACACCGCAGGAAGTGAGGTGATAATGGCTATCGATGGAGACATGATGA
TGGTGGCGGCGCATCATCCAACGGTGCACGAGAGACGTGCAAAGGTGATGAGGTATAGGG
AGAAGAGGAAGAGACGGAGGTACGAGAAGCAGATCCGATATGAGTCCAGAAAAGCTTACG
CCCAGTTGAGGCCACGGGTCAAAGGCCGCTTCGCCAAGGTGCATGAAGAAGCCACTGTGC
CATTGTCACCACCACCATCGACCTATGATCCCAGTAAATTAGACCTCGGATGGTTCCATC
CATAACATGTGATACAAGCTAGCTATAACTGTCCCATACATATTTCTAGCTTATCCTCCA
ATGAATAGTGTTCATGAG
>barcode03_FT3
AGATGTGCAATTGCATGTCTACGTATAGTTCAAATTTGCACGAATCACAATGCAAATCTA
ACGATTTTAGAGTCGGTCAAGAACTAACTTAATTCTTGGTTGACCTAGAACTAGCAAACG
GGCAACCATACATAAAGCCTGGCACATTATGTATGTACATGATGTTTAGCTACATTTTTT
TTGTGGAGACTGGTTGGGAGGTCCACTTGCCTATTATGGACGGCGTTGCGTGTAAGCTAT
AGCCCTTAAGGGAAAGTTCTGATAAGCCCGTCCTCTTCATTCTTTCCGACCACGCACACC
CGGCCCCGGCCAAACAGCGAATCACTCCTCTACCGTACAGCCTATCCCTCCCCGTGGTCA
CTGCGCACGTGAAAAGGCGTGCTTTTGTATATGCCGGCGAACGACACATGCATGGCCGGC
GGTCCGGACTAAGTGAAGCTAGCTGCTGATTCATGATCCATCGAGTCCGTAACTAGGTGA
AGCTTATCTTTGCCACGTCCGATCAAATCGAGCAGAGTACCGTGGATTGATGGACGGGCG
TCTCGCTTGTTGGCAGACATTCCCGGTGCCGGCTTGCCGGCCGGCCGCGGCCGGGAGAGC
CCCAGACGCAACGCAACCGCTGTCTAGCACCTTGGCCATTAGCGAGAGCTTATTACGACA
GACAAATCCATGTCCATGTAGAGCTGAACTAGCCTAGGGGGTCAAAAGCAGGGCTTTGGT
GACTGCATCCCGTCCACATGATAGATTCAATTCTAAGAGAGAGGGGGAGGAGCAAAGGTC
TCCACAGAATCTATATTCCACATAGGCAGCAGCAGCAGCGCCCAGGGTGTGCAAGCAGAA
CTATAGTCTAGACATGGACATGGACAACGCGCGCCCTTCCTCTACTCAACTTTTGCGGCC
TATATAAAGTGGCCACCGGCCGTTGGGCAGTTCCAAACTCATCAGCATCATCATTCATCC
AGGTAGCTCCTGCTCCAGATCAATATACACCCTAGCTAACTAGCTCAGCTGTGCCTGGTC
ATCGTCAACCTCTAGCTCCACCATACGAGATGGCCGGGAGGGATAGGGACCCGTTGGTGG
TTGGTAGGGTTGTGGGGGATGTGCTGGACCCCTTCATCCGCACCACTAACCTCAGGGTGA
CATTCGGGAACCGGGCTGTGTCCAACGGCTGCGAGCTCAAGCCCTCCATGGTCACCCACC
AGCCCAGGGTCGAGGTCGGCGGCAATGAGATGAGGACCTTCTACACACTCGTACGTGTAC
TACTCATTGTTGCCTAATTAATATAATCTAACACTAATTAAGATGCACCCTCGTATCGTA
TCGTATTTAATTTGGATACATGCTTTCATATATGTGTTGGCAAATTAATCAAGCACCTTC
ATGCATAATATGCATGTGCTATATGATCGATCAATGATGCAGAGGCCGGGGTCTTTATCC
TCTTTCCGAAAAAAATATATGCATATGTCTTCTTTCTTGGAGAAAAATAAAAGGATTGCA
TCACTGTATGAATATGTTTGTGTTTACTCTGCACTATGAACTATTATTGATCATGCATGG
TGTACATGCGCAGGTGATGGTAGACCCCGACGCGCCAAGTCCAAGCGATCCCAACCTCAG
AGAATACCTCCATTGGTAATTCCACGCTCCAAATCCCTTGATTATAAACACTAGACGTAC
GTGTTCGATGCCACCACAGTGTAGTGTCTGTGCTAGTGCATCTCACTGCTGACAATTGCT
GCTGGTATGCGTGCACAGGTTGGTGACAGATATTCCTGGGACAACTGGTGCTTCCTTCGG
GCAGGAGGTGATGTGCTACGAGAGCCCTCGCCCCAACATGGGGATCCACCGCTTCGTGCT
CGTGCTCTTCCAGCAGCTGGGCCGGCAGACGGTGTACGCGCCCGGGTGGCGCCAGAACTT
CAATACCAGGGACTTCGCCGAGCTCTACAACCTCGGCCCGCCCGTCGCCGCCGTCTACTT
CAACTGTCAGCGCGAGGCCGGCTCCGGCGGCAGGAGGATGTATAATTGACACCACCACAA
C
>barcode03_FT3_2
AGATGTGCAATTGCATGTCTACGTATAGTTCAAATTTGCACGAATCACAATGCAAATCTA
ACGATTTTAGAGTCGGTCAAGAACTAACTTAATTCTTGGTTGACCTAGAACTAGCAAACG
GGCAACCATACATAAAGCCTGGCACATTATGTATGTACATGATGTTTAGCTACATTTTTT
TTGTGGAGACTGGTTGGGAGGTCCACTTGCCTATTATGGACGGCGTTGCGTGTAAGCTAT
AGCCCTTAAGGGAAAGTTCTGATAAGCCCGTCCTCTTCATTCTTTCCGACCACGCACACC
CGGCCCCGGCCAAACAGCGAATCACTCCTCTACCGTACAGCCTATCCCTCCCCGTGGTCA
CTGCGCACGTGAAAAGGCGTGCTTTTGTATATGCCGGCGAACGACACATGCATGGCCGGC
GGTCCGGACTAAGTGAAGCTAGCTGCTGATTCATGATCCATCGAGTCCGTAACTAGGTGA
AGCTTATCTTTGCCACGTCCGATCAAATCGAGCAGAGTACCGTGGATTGATGGACGGGCG
TCTCGCTTGTTGGCAGACATTCCCGGTGCCGGCTTGCCGGCCGGCCGCGGCCGGGAGAGC
CCCAGACGCAACGCAACCGCTGTCTAGCACCTTGGCCATTAGCGAGAGCTTATTACGACA
GACAAATCCATGTCCATGTAGAGCTGAACTAGCCTAGGGGGTCAAAAGCAGGGCTTTGGT
GACTGCATCCCGTCCACATGATAGATTCAATTCTAAGAGAGAGGGGGAGGAGCAAAGGTC
TCCACAGAATCTATATTCCACATAGGCAGCAGCAGCAGCGCCCAGGGTGTGCAAGCAGAA
CTATAGTCTAGACATGGACATGGACAACGCGCGCCCTTCCTCTACTCAACTTTTGCGGCC
TATATAAAGTGGCCACCGGCCGTTGGGCAGTTCCAAACTCATCAGCATCATCATTCATCC
AGGTAGCTCCTGCTCCAGATCAATATACACCCTAGCTAACTAGCTCAGCTGTGCCTGGTC
ATCGTCAACCTCTAGCTCCACCATACGAGATGGCCGGGAGGGATAGGGACCCGTTGGTGG
TTGGTAGGGTTGTGGGGGATGTGCTGGACCCCTTCATCCGCACCACTAACCTCAGGGTGA
CATTCGGGAACCGGGCTGTGTCCAACGGCTGCGAGCTCAAGCCCTCCATGGTCACCCACC
AGCCCAGGGTCGAGGTCGGCGGCAATGAGATGAGGACCTTCTACACACTCGTACGTGTAC
TACTCATTGTTGCCTAATTAATATAATCTAACACTAATTAAGATGCACCCTCGTATCGTA
TCGTATTTAATTTGGATACATGCTTTCATATATGTGTTGGCAAATTAATCAAGCACCTTC
ATGCATAATATGCATGTGCTATATGATCGATCAATGATGCAGAGGCCGGGGTCTTTATCC
TCTTTCCGAAAAAAATATATGCATATGTCTTCTTTCTTGGAGAAAAATAAAAGGATTGCA
TCACTGTATGAATATGTTTGTGTTTACTCTGCACTATGAACTATTATTGATCATGCATGG
TGTACATGCGCAGGTGATGGTAGACCCCGACGCGCCAAGTCCAAGCGATCCCAACCTCAG
AGAATACCTCCATTGGTAATTCCACGCTCCAAATCCCTTGATTATAAACACTAGACGTAC
GTGTTCGATGCCACCACAGTGTAGTGTCTGTGCTAGTGCATCTCACTGCTGACAATTGCT
GCTGGTATGCGTGCACAGGTTGGTGACAGATATTCCTGGGACAACTGGTGCTTCCTTCGG
GCAGGAGGTGATGTGCTACGAGAGCCCTCGCCCCAACATGGGGATCCACCGCTTCGTGCT
CGTGCTCTTCCAGCAGCTGGGCCGGCAGACGGTGTACGCGCCCGGGTGGCGCCAGAACTT
CAATACCAGGGACTTCGCCGAGCTCTACAACCTCGGCCCGCCCGTCGCCGCCGTCTACTT
CAACTGTCAGCGCGAGGCCGGCTCCGGCGGCAGGAGGATGTATAATTGACACCACCACAA
C
>barcode03_FTL9
ATGGATAGGGATGCAAGTGTGGACCAACACACGGCCCGCTTTATCAAATTAATGGTTATT
ACTTCCACTAAACAGACAGTTTACTTTGTGCACATAGCAAACAATTAGATGGGTTGTTGG
GTTGGCCCAATCAGCTAGCCCAAGCTTGTATCCTCATGTACAGATAGGATAGCCTATCAA
ATAAAAACTGAACGGTACTACAAAAAAACTGGCAAAAAAATTTTTTTACTAAAGCACACG
ATGGTCTGCTGTGTTGCATTACTGTTTCTAAGGCAAGGTTAAGAATCAAGCCAACAAAAG
AGAAATCAATGTTGTAATACGTTCTATTATATGTTAAATAATAGAGGTAGCAAAGTCCTA
AGACGAAAAAGATAGTATGGATATACTACCTTAGATCTTTGTTAAAGTTTGCACAGAGCA
TAGCAATGGCTTCAAGAAGATGCCTGCAGCTCATGTTTTCAGCGAGAACAGAAGAATGAT
GACCATGTTCTAACATAGAGTATCTCTGCAACTTGGCAGGTTCCAGTAGAAACAATTCAC
CTTGTAAACAATGCTAATGTGGCCAGGCTCCTCGCCAGAGTGGAACTGTGGGTTGCAACT
ATATGTTTTCTATTTCCACTATTACATTCCTATAATCCCTGAATTTGAATGAAATAATGA
CCCTAAGCTATAAAAACCATGAGTTTCCAGAAGGGAAAAATATTTGTTAATGCTGTGCAA
GTACGTGACATGCCAAAATGTACAAGATAAAATACTTCATACCCCTATAAACATGCAGTT
GGATTGAGCCATTGAGGAACCCAGGCACATTAAGCACACCTACATGTCAAGCACCACCAT
ATCGTTTGGTTCAGAAATATTGCACATACCATTTTTTTCTGAAGAGGTTGTGACCAAAGG
AGCAGCTGATTGAGCTAACAACTTCCCATGGCTTGTTCCGGTACACCCCAACAACGCAAA
TAATCGGATGGCAAAAGCATGCACATTGAAATATCTACAGCTTCACTATTCCATAAATTT
CAGGATGTAATCGACAAATATCAAGGACGTCATGTGTATACCAGTGACGCATGACATGGT
GCTAGTATCAAAACTTTTGAAAGGTGAATAAGACAACCCTCATCGCGCAATACAAGTAGT
TCATGCATCGCCACAGTTTCTTCAGGTCCGTAGAGAGATAGGTTAACAAAATAACAGATA
AGGCTGCCAACTGGTAGTCCTCCTCCAGTATATGTCGGCAGCGGAACCCTTGGTAGTGGC
CCATGTTATACAGGATGTGTTGGATCCATTTACATCAACTGTTCCACTCAGAATAGCCTA
CAACAATAGGCTAGTTCTCGCAGGTGCTGAGCTAAGGCCATCTGCAGTCGTAAGCAAGCC
GCGAGTTGATATCGGCGGCAATGACATGAGAGTTCTCTACACCCTGGTAAGCTTTTAGTT
GTAGTAGTGGACAGTACACGCTAATCCTTCAGTGATTGAACTGTTTTACATGGTTCACTA
GTATAATCGTGAAGAAATCCCATAGTAGCAGAATCATAGATGATTATTTTATTCCTAGCA
AACTGAAACAAATCATATGTTAACTTGTTTGAGGTTATCTTTTCCTTTGAAGATACTAGT
GGATCCAGACGCCCCAAGCCCAAGTCATCCGTCACTAAGGGAGTACTTGCACTGGTAAAT
CAAATGCAACATGTTCTTATTCTCCCCAACATCTCCACCCATTTGTGTTCTGCCCAGACA
CTTTTGATATATGCTTTCTATTTATTTTTGCTCTCATTATGATATGCCTCTACTACTGTG
CAGGATGGTGGCAGACATCCCTGGAACAACTGGTGTCAACTTTGGTATGATATCAAGCAC
ACCAATTTGTTCCATGTGATTTATTATTAAACTGAATTTTGTGGATGCGGAAATTAAGCC
ATGTTAAGTTCTCTCAGTCAAACCTGTTGACTTCAGCTTGAATTTGGGTGCCTAATTCTC
TATCAAAGAAAAATTACCTAGTTCCTCCTAGGTAATCTCATTTACTAACTTGTTGACAAC
ATAGAATTAACAGACTCAATACACGTTAATTTCAGTTTAGCTCATAGTTAACCCTGGGAT
ATGTTAAACCTAAACAAAGAATAACTATGAACAACGTAAAATGACATGCATCTGTTTTGT
AAATGAATGGCCAACTTTAAGACAAGGCCATTGTACAGCGTAAAGAAACAAGGACTCTTA
AAATAAGTGTAAACATAACATTTTCCTAGTTATTATTTGTACTTAACATATTTTTCACAT
GTACAAAAACAAAATTTATGGAATCGAATTATTGTTCGATCATATGTTGGCTTTAAAGAG
TTTTGCCATATTGTTTTGCTTGCAACTAACATACACAACAGAACAAAGATTGTGCATGTA
CATGAAGATGATATGACAAGACTCCTATTTGCCTAAAATTGAAGAGAGCAAACTAAGTTG
CAGATAGCTGAGTAAATGTTTCTTCCCTCTTTAAATTCTTGACTAATTAAACGGAGGGTG
CTATTGCAGGCCAAGAACTCGTGGTTTATGAAAGACCAGAACCAAGATCAGGTATACACA
GGATGGTATTTGTGCTGCTCCAGCAACTAGGTAGGGGGACAGTTTTTGCACCAGACATGC
GACAGAACTTCAGTTGCAGGAACTTTGCACGTCAGTACCACCTCAACATTGTGGCTGCCT
CATATTTCAACTGTCAAAGGGAAGGTGGATCAGGAGGAAGAAGGTTTAGGCCAGGCAGTT
CTGAAGGGGAGTAGAGACTGGGTACTACAGAGTACAGGCAATTGTATCCGGTATGGTAGT
GCTGTATCAC
>barcode03_FTL9_2
ATGGATAGGGATGCAAGTGTGGACCAACACACGGCCCGCTTTATCAAATTAATGGTTATT
ACTTCCACTAAACAGACAGTTTACTTTGTGCACATAGCAAACAATTAGATGGGTTGTTGG
GTTGGCCCAATCAGCTAGCCCAAGCTTGTATCCTCATGTACAGATAGGATAGCCTATCAA
ATAAAAACTGAACGGTACTACAAAAAAACTGGCAAAAAAATTTTTTTACTAAAGCACACG
ATGGTCTGCTGTGTTGCATTACTGTTTCTAAGGCAAGGTTAAGAATCAAGCCAACAAAAG
AGAAATCAATGTTGTAATACGTTCTATTATATGTTAAATAATAGAGGTAGCAAAGTCCTA
AGACGAAAAAGATAGTATGGATATACTACCTTAGATCTTTGTTAAAGTTTGCACAGAGCA
TAGCAATGGCTTCAAGAAGATGCCTGCAGCTCATGTTTTCAGCGAGAACAGAAGAATGAT
GACCATGTTCTAACATAGAGTATCTCTGCAACTTGGCAGGTTCCAGTAGAAACAATTCAC
CTTGTAAACAATGCTAATGTGGCCAGGCTCCTCGCCAGAGTGGAACTGTGGGTTGCAACT
ATATGTTTTCTATTTCCACTATTACATTCCTATAATCCCTGAATTTGAATGAAATAATGA
CCCTAAGCTATAAAAACCATGAGTTTCCAGAAGGGAAAAATATTTGTTAATGCTGTGCAA
GTACGTGACATGCCAAAATGTACAAGATAAAATACTTCATACCCCTATAAACATGCAGTT
GGATTGAGCCATTGAGGAACCCAGGCACATTAAGCACACCTACATGTCAAGCACCACCAT
ATCGTTTGGTTCAGAAATATTGCACATACCATTTTTTTCTGAAGAGGTTGTGACCAAAGG
AGCAGCTGATTGAGCTAACAACTTCCCATGGCTTGTTCCGGTACACCCCAACAACGCAAA
TAATCGGATGGCAAAAGCATGCACATTGAAATATCTACAGCTTCACTATTCCATAAATTT
CAGGATGTAATCGACAAATATCAAGGACGTCATGTGTATACCAGTGACGCATGACATGGT
GCTAGTATCAAAACTTTTGAAAGGTGAATAAGACAACCCTCATCGCGCAATACAAGTAGT
TCATGCATCGCCACAGTTTCTTCAGGTCCGTAGAGAGATAGGTTAACAAAATAACAGATA
AGGCTGCCAACTGGTAGTCCTCCTCCAGTATATGTCGGCAGCGGAACCCTTGGTAGTGGC
CCATGTTATACAGGATGTGTTGGATCCATTTACATCAACTGTTCCACTCAGAATAGCCTA
CAACAATAGGCTAGTTCTCGCAGGTGCTGAGCTAAGGCCATCTGCAGTCGTAAGCAAGCC
GCGAGTTGATATCGGCGGCAATGACATGAGAGTTCTCTACACCCTGGTAAGCTTTTAGTT
GTAGTAGTGGACAGTACACGCTAATCCTTCAGTGATTGAACTGTTTTACATGGTTCACTA
GTATAATCGTGAAGAAATCCCATAGTAGCAGAATCATAGATGATTATTTTATTCCTAGCA
AACTGAAACAAATCATATGTTAACTTGTTTGAGGTTATCTTTTCCTTTGAAGATACTAGT
GGATCCAGACGCCCCAAGCCCAAGTCATCCGTCACTAAGGGAGTACTTGCACTGGTAAAT
CAAATGCAACATGTTCTTATTCTCCCCAACATCTCCACCCATTTGTGTTCTGCCCAGACA
CTTTTGATATATGCTTTCTATTTATTTTTGCTCTCATTATGATATGCCTCTACTACTGTG
CAGGATGGTGGCAGACATCCCTGGAACAACTGGTGTCAACTTTGGTATGATATCAAGCAC
ACCAATTTGTTCCATGTGATTTATTATTAAACTGAATTTTGTGGATGCGGAAATTAAGCC
ATGTTAAGTTCTCTCAGTCAAACCTGTTGACTTCAGCTTGAATTTGGGTGCCTAATTCTC
TATCAAAGAAAAATTACCTAGTTCCTCCTAGGTAATCTCATTTACTAACTTGTTGACAAC
ATAGAATTAACAGACTCAATACACGTTAATTTCAGTTTAGCTCATAGTTAACCCTGGGAT
ATGTTAAACCTAAACAAAGAATAACAATGAACAACGTAAAATGACATGCATCTGTTTTGT
AAATGAATGGCCAACTTTAAGACAAGGCCATTGTACAGCGTAAAGAAACAAGGACTCTTA
AAATAAGTGTAAACATAACATTTTCCTAGTTATTATTTGTACTTAACATATTTTTCACAT
GTACAAAAACAAAATTTATGGAATCGAATTATTGTTCGATCATATGTTGGCTTTAAAGAG
TTTTGCCATATTGTTTTGCTTGCAACTAACATACACAACAGAACAAAGATTGTGCATGTA
CATGAAGATGATATGACAAGACTCCTATTTGCCTAAAATTGAAGAGAGCAAACTAAGTTG
CAGATAGCTGAGTAAATGTTTCTTCCCTCTTTAAATTCTTGACTAATTAAACGGAGGGTG
CTATTGCAGGCCAAGAACTCGTGGTTTATGAAAGACCAGAACCAAGATCAGGTATACACA
GGATGGTATTTGTGCTGCTCCAGCAACTAGGTAGGGGGACAGTTTTTGCACCAGACATGC
GACAGAACTTCAGTTGCAGGAACTTTGCACGTCAGTACCACCTCAACATTGTGGCTGCCT
CATATTTCAACTGTCAAAGGGAAGGTGGATCAGGAGGAAGAAGGTTTAGGCCAGGCAGTT
CTGAAGGGGAGTAGAGACTGGGTACTACAGAGTACAGGCAATTGTATCCGGTATGGTAGT
GCTGTATCAC
>barcode03_VRN1
ATGACCGCATGTGACCTACACAAAAACAAATAAAAATGAAGCTTTGTTATACTGTAAATA
GTATACGCTTAATCCTTATATTATGAACATCACAATTTGATATTTTTGTGTAGGTTGCAT
ACTTTTATGTTTTATGTTCAAACTTAACATGTAGGTACCTGCATATATTCTCTACACACA
TGATTTATAGAATTTTTAAAATAATTTTTAGTATTTTAAATTTTATTGCTTTAAAAGGTT
CTGGTGCACCTAGGAGCCAAAAATTCACATCCTAGTATGAGTTTTTTTTTCCTTTAGAAA
GAACTTGTATGATTTATTACAGCTATATTCATACGGTTCTCCATAAATGATGTATCCCTC
AAACCTGCTAAATATCAATTTGAAATGTTCTATATTTTAAGCGACACAAAAATTACAAAA
ATGTGGACTTGAGTTCGGTGATTTCAAATCTAAAAAAAGATGATTTTGTCATTTTTGTGT
AGCTTAGAATGCGAAACATTCCGAATAGATATTTTGCACGTTTATGGGATACATCATTGG
CTACCTTTTGAATTTTTCTTAACTTTTTCTTCAAACATGTTAATATAATTTTCAAAGTTT
TTAATATGCATGAAGCACTCCATTTCGGGGACCAAAAGGACTTTCCGACCAATTTGATGT
TATATATGTTTCTACTCCACTCTATAAAGTTAGTCAAAATTTAAAAGTCTTACTTAAAAT
AATGGTGGTATTTTTTTTGACAAATCTGATTCTTTAGCAAAAGTAATGGCTCCCATGCGA
AATTTTATTAGAATCTGACCCCTAGGTTCGATACCAACAAGAATGGAGCCGAAATTGTAC
AGGTGGGCGCCAAGGATTTTCTTCACTAAATGGCTTCATAGGTTCGACGTCATGTGGTTT
GGCGTTGGCCCTGCTTCGGCGCCGACCTGCAAAATTTCAGCTTCATCCTCATTGGCACCA
AACTCAGCAGTCAGACTTCAGTTAGATGAGTCATTAATTTCGCTAAATGGTCAGTTCATT
AAACAAAAAAATTACCCATTTATTCGTGAATGGAGGGAACGAGCAGCGCTATGGACAACC
AGGGAGTGTGGACAATGACAATTCACTCGGGAAATGGTGAAGTTCATTAAAGCTCGGAAA
ATGACGGTACTCCAACTTCAAGTATCTTCTTTCTCGAAATACACATATGAACCAAAAGTA
GAAAAATAGTGTATTGCGCACGTTTGCGCATTGCCGGAAATGCAAGTATGCAAGCTGTTT
GCGGGCGTGGGCCGTGTAGGACGCGACATTTGAGGGCAAAGACCAGACGCAGCAACGCCG
GCCACTAGCTACCACCCCACTACTGTCAGCAGTAGCAGAGCAACACTTGAAAGTCCACAA
ATCAATCATGAATCATGCGCACTAGACGACGCAGGCAGGGAGGACAGGCGGGAGTCCCAA
ACGGGAGAAGCGAGACGGCCCAAATTAAGCAAGCAGCCTCCTACTGTCGCAGCCCGTACG
CCCCTACGCCATGACCAGACCCACCCGCACCAGACTTGACCTAGCATTTCCCCATTCGTC
CCGCGCCGCCGTCACACACACCAAAAAAAAAAAAGCACAAGAGGCGAATAAATTGCCTCT
GAGAAAAACAAAAGAAAAGCCCTTTTCTCTTTCGAGAAAACAAAAAAGCGCTGCTCCGTT
CCTGTGGCGCGAGCAATGGATACGGGGGTGCGAGGAATTCGGACAGCAGAATTTGGAGAT
TCGGACGTACGATTGGTGGACACGTCGACGGGATCCGGGCTCGCAGCAGGCCATCCTGTG
GCGGGGCGGCCCCGGGGCCCCACGGCGTGGGCTTGGGCCAATGGCAGGTCGACAACGGAT
ATGCTCCAGACCAGTCCGGTATCGACATACCGCGATCTGCCCCAGATCCCTTAAAAACCT
CCCTCCCCCCTTGCCGGAACGGAACCCTTGTTGTT
>barcode03_VRN1_2
ATGACCGCATGTGACCTACACAAAAACAAATAAAAATGAAGCTTTGTTATACTGTAAATA
GTATACGCTTAATCCTTATATTATGAACATCAAAATTTGATATTTTTGTGTAGGTTGCAT
ACTTTTATGTTTTATGTTCAGACTTAACATGTAGGTACCTGCATATATTCTCTACACACA
TGATTTATAGAATTTTTAAAATCATTTTTTGTATTTTAAATTTTATTGCTTTAACAGGTT
CTGGTGCACCTAGGAGCCAAAAATTCACATCCTAGTATGAGTTTTTTTTTCCTTTAGAAA
GAACTTGTATGATTTATTACAGCTATGATCATACGGTTCTCCATAAATGATGTATCCCTC
AAACCTGCTAAATATCAATTTGAAATGTTCTATATTTTAAGCGACACAAAAATTACAAAA
ATGTGGACCTGAGTTTAGTGATTTCAAATCTAAAAAAGAAGAAGATTTTGTCATTTTTAT
GTAGCTTAGAATGCGAAACATTCCGAATAGATATTTTGCACGTTTATGGGATACATCATT
GGCTACCTTTTGAATTTTTCTTAACTTTTTCTTCAAACATGTTAATATAATTTTCAAAGT
TTCTAATATGCAGGAAGAACTGCATTTCGGGAACCAAAAGGACTTTCCGACCAATTTGAT
GTTACATATATGTTTCTAGTCCACTCTATAAAGTTAGTCAAATTTTAAAAGTCTTACTTA
AAATAATGGTGGTATTTTTTTTTTTGACAAATCTGATTCTTTAGCAAAAGTAATGGCTCC
CATGCGAAATTATTTTAGAATCTGACCCCTAGGTTCGATACCAACAAGAATGGAGTCGAA
ATTGTACAGGTGGGCGCCAAGGATTTTCTTCACTAAATGGCTTCATAGGTTCGACGTCAT
GTGGTTTGGCGTTGGCCCTGCTTCGGCGCCGACCTGCACAATTTCAGCTTCATCCTCATT
GGCACCAAACTCAGCGGTCAGACTTCAGTTAGATGAGTCATTAATTTCGCTAAATGGTCA
TTTTATTAAACAAAAAAATTACCCATTTATTCGTGAATGGAGGGAACGAGCAGCGCTATG
GACAACCAGGGAGTGTGGACAATGACAATTCACTCGGGAAATGGTGAAGTTCATTAAAGC
TCGGAAAATGACGGTACTCCAACTGCAAGTATCTTCTTTCTCGAAATATACATATGAACC
AAAAGTAGAAAAATAGTGTATTGCGCACGTTTGCGCATTGCCGGAAATGCAAGTATGCAA
GCTGTTTGCGGGCGTGGGCCGTGTAGGACGCGACATTTGAGGGCAAAGACCAGACGCAGC
AACGCCGGCCACTAGCTACCACCCCACTACTGTCAGCAGTAGCAGAGCAACACTTTTTTT
TTTTTGAGGGTAAAACACAATATATTAAGCTAGCAAGCCGCCTCATTAAAAACCTTCCAG
TCCCCTTCGGTACCCTGGTAAGGAAAAGAGTGCGTCTGAAACTTGCTGCCCGAGTTCAAA
ACAGAGTTACATCAGCAATTACATCTGAAAGCACATGATCAGGAGGATCATCATCCCAAA
CTATAACTCTGTCAGCCTCAAAACTAAACCTAGCTAAATTGTGAGCTACCCTATTAGACT
CCCTAGGACAGTAAGCAAAAGAAACAGCTCCTAATCTTTGTATGACCCCACTACTGTCAG
CAGTAGCAGAGCAACACTTGAAAGTCCACAAATCAATCATGAATCATGCGCACGAGACGA
CGCAGGCAGGGAGGACAGGCGGGAGTCCCAAACGGGAGAAGCGAGACGGCCCAAATTAAG
CAAGCAGCCTCCTACTGTCGCAGCCCGTACGCACCCACGCCATGACCAGACCCACCCGCA
CCAGACTTGACCTAGCATTTCCCCATTCGTCCCGCGCCGCCGTCACACACACCAACAAAA
AAAAAGCACAGGAGGGGAATAAATTGCCTCTGAGAAAAAGAAAAGAAAAGCCCTTTTTTC
TGTGGAGAAAACAAAAAAGCGCTGCTCCGTTCCTGTGGCGCGAGCAATGGATACGGGGGT
GCGAGGAATTCGGACAGCAGAATTTGGAGATTCGGACGTACGATCGGCGGACACGTCGAC
GGGATCCGGGCTCGCAGCAGGCCATCCTGTGGCGGGGCGGCCCCGGGGCCCCACGACGTG
GGCTTGGGCCAATGGCAGGTCGACAACGGATATGCTCCAGACCAACCCGGTATCGACATA
CCGCGATCTGCCCCAGATCCCTTAAAAACCTCCCTCCCCCCTTGCCGGAACGGAACCCTT
GTTGTT
>barcode03_VRN2a
GTGGAAAAGGCTCAGTGTGGGAATATGTATCTCATAACACATCCCTGAATAACCACCGCG
ATGACCTTCGGCAAGCCATCTATTGATCCATCACAATTAAGAGATTACCCCATGGTTATT
TGTGAAGTATGATGAGTCCTCTCTTATCCCCTCCTGTCATAGAATAGTGTACCGCACACG
GTATGTCACTTTCTGCCGTATGCACTATCCTACTTCTGAAGGTAGTTCCCTCGTGTGACT
CTTAGGTAAATGTTACATGCTAAACTTCATATAACATCGCAACAGAGAGGTAACCCTGAT
CATAATAGACATGAGCCCGGAGCTTGAACAATAACAGAAGATTTAACGGTGGGTGTTACT
AGTGATCGTATCAGAGTGAGCGCCAAAAACCAACGGTCCCATACCCGAAGATGACGTGCA
GTACAAGCACAAGTGCTCGTACCAGAGGTTCCGTCGCTTGTTTCGACCATATGAGTCCCG
AGAGAGGAAACCCTAGATCAGAATTTTTCAAACTTTGTTTCTTCTTCTTCCAAACCTTCA
AGAAACCTCAAGGGATCTCCTTCCCTGCTCGTTTTTGGTTTGATTCCTTGTGCAAGAGGC
TCTATGACATGTTTCTCGTTTGATTCGCCATTTATTTTTCGCGAATCCACGCTCAATCCC
TTGTCATTAGTAATTACGGTGCAAACTCATTCTTGGACTCTCTTTTTGTTGAGGTAGTAT
AGTAGATTTTTGAGGTCTAGAAGAATCATCATTTCTTAGTTCTATTGGACCAAACATGTT
CAAACTCAATCCCAAACTTCCATAATAACCTGTTTAGGATTAGCCAAGCCTACTTAAGTA
TTGCACGTCTCTAGCTGCTGTTGTCGCTATGTGATCTTGTCAATGCTAAATGAATATGCA
TGTATCTTTATGGACGGTTTGCTATCATGTCTATCTCTGTTCGCATCACATGAACCTGCC
GGCCGGAATGGATCAAAGCTAGGTGCGGTGCGCATGCTTGGAGAACTATCGGTCCACACA
TATATCCATCCATGAGAATATATACTAGCTCATCTTTTCTTTCTTTTTGTAGAATAGCTT
TTGCTTCCATTTCAGGACGGCACATTGGGACACAAATAGCCGTATAGCTGCATCTCGTCC
ACACAGCCGGACTGCTCCGTGGTGGTGTGGCCAGAAGGTGCCTGCCCACGCGCGTACTCC
GGCGAGCTCAAGACACTGTGTGGACCGTTTTGCTTCCCTTTGGGAAAGACAAAATGACAG
TGGATTCCGGCCAGTTGGCGCGCATATTGATCGACTGATCGATGCATTCCCCGCTTTACA
TATTCATCTATGTTATTGCACCTTCTTGATCTGTCCCTGCTGTTCGCTTTTCTCATGTGC
TCCACACATACACGATAGATCCTACCAACCCCCCCCCCCCCCCCCCCCCCCCCCCCCCCC
CCCCCCCCCCCCCCCCCGATGCTGGTGGATTTTGATTTCTCGACCGAAGAGAATCACACA
ATCGAGTCAGGACCGATGGAGCTTTTAAACATATACAATTTCAGTGTAGAAGGCGACAAA
CATACGATCTCCCCGTCATATTAGGAATATAGGATTTCGTTTATACGTACCGTGTTGAAT
GCATGTTGAAAGCTGCATAAATATCCAAACACACGTCCATTGAACTCATATTTAAAACTG
CTGGGCCTCTTTCGTTTATTTCCTAATATCAAGTAACTAATAACTCCCTTGTTTATTTAA
TTTTTCTTTGCCTTGTAGGGTTTGGAGATGGTTCACAGATGAAACGGTCGGTGAATTCAA
AAAAGAGCTAGAATTTAGATTGGTACTTGTCTGGGGATGTTCAGCCACCGGGGAACATTC
TATGTGGATACTATGTTTGTGAGTTCATCCGGAGATACACCTCTGAGCGGAAGCCGTCGG
ACACCAAGAGAGGAACATGCAAAAATCGACGCTTATTCAACTGCCTGCTTCCGACCAATT
CAAGAGGAACTAGCAGGATTTTTGGATGAGGAAAGTCCTCCATCCTAAAGGAGAACACTA
TTACGAGGATGTAGAACTTCTGATGCCGTAAATTATGTATGGAACTTTGTTCTCAAAAAA
AAAATTGTATATATCATCCGAGATTGAATATATATTGTATATTCCTCTTGAATTCTTCTT
GGTTCTAAATTTGTTTGAAATTGTACATTCATTCGACCTACAGGAAGCGTATTCGGAAAC
TTCTTCAAAATTAAAATAACACAAAAATAAAAATATAAAAGAAATAAAACAATACCCCAT
AAAAAGGAAACCAGATTTAGGGGAGGGCTAAAACCCTAACCTGCGGATTTTAGTCGCGGT
TGGGCTAGGAGAACCGCGACTAAAGGTCCTCCGCCCCGACGGACGGCTGGCGCCCACGGA
GGCTTTAGTTGCGGTTCGTAAGCAACCGCGACTAGGGGGGGGCGCCTTTAGTCCCGCATA
TTTAATCCCGGTTGCGCAACCGGGATTAATGGCAGTTGCCAACCGGGATTATAGGCCCTT
TTCTACCAGTGGTACAATGCCTGAATTGGATTTGGGACCGCCCAAATAGCTATGGTGATA
TGATTGATGCAATGATTAGTTCAGAAATTGCCATTTTGTATCCTCTGAGAAATGGTAAGT
GAAAATGTATATTTATTGGTTTCTTTGCATCATCATATAATCCAATAATAATGGTTATGT
GCCAACTTATCATTTTATAAAGCTTTTCCGCACAACATGAATTTCTATCATCTCTGAAAC
TTTAGAAACATTTCAAAATCCATAAATGTATGCAAATGGTATCCAAATTAAACTTTGACC
ATTCATGTGGTGTACAAAGAGATAATATGAATATAGTTTATATGTTGTCAATTTTACACA
AGATGGAAATAATTGTACTTTTTAATTTATTTCCACAAGCTACCATTCCATTGCATTAGA
CATCTATGATTGTTTCTATTTATTTGAAAATAGAAACATGTAAAAGCACTATCCAGCAAG
GAGCTATAGGGTTCAAGTTAAACAGTCCAGAATTGATGATGCACTGTATTACTCTCTTTG
CAAATAGCTAGCTAGAGACCATGCATAGAGGTGTCGGTCCATGCAAATCATAGTCGTTGC
CGACATTTTTATCCGTGGAACGCTCCTTCTAATTGGGTTGGTGGAGGTTTTACCGACATG
GTGTGGACCGGTTCAAAGGTGACTTCTCCAACGGGAGACGGGGACCTTGATGACTAGGTA
CTTTTGCTGAAATAGAATTCTCTTGGTTTCCATTTATTTCCTGGACCGGCCCTTTGTTCT
CTTTTCTTGGGTCATTCCCTGAGAGTGACACAAAAAGCTACAAATATCTAGTTGCGTCCT
TTGTGTGGACTAGCATATGCAGGCAGCGCATAAGATCATGTGGGATTCGATCATCCACGT
ACGCAAAGAAAGAATTGAACGAAATCTATGGAGTGATCGCGCATATCTATTCATCTCTGC
CCATTAATCTTCATACCCCCTTTTACTAATGAATCCGTCGAATCTTTTACTTGTTAGCTA
TATGATCGGAATGCAGGGCAGCAGGAGACACACACCGCCTCCTAGCACTAGCATAGTCTT
ACGCAGTTGCTGCTCCGCTCCCTTCTCCCATCTAGTCTCCTCCACACACCCCACCGCACC
AGAGCAAACAATCGTACCCTTGACCTTGAGTCCATGTCCATATCCATTTCATGCAGCGTG
TGCGGCGGTGTCGTGGGCAACTGCCTGCACCACCACCACAACATAAGCGTGTTCCCCGT
>barcode03_VRN2a_2
GTGGAAAAGGCTCAGTGTGGGAATATGTATCTCATAACACGTCCCTGAATAACCACTGCG
ATGACCTTCGGCAAGGCACCTATTGATCCATCACAATTAAGAGATTACCCCATGGTTATT
TGTGAAGTATGATGAGTCCTCTCTTATCCCCTCCTTTCATAGAATAGTGCACCGCCCACG
GTATGTCACTTCCCGCCGTATGCACTATCCTACTTCTGAAGGTAGTTCCCTCGTGCGACC
CTTAGGTAAATGTTACATGCTCGACTTCATATAACATCGCATGAGAGAGGTAACCCTGAT
CATAATAGACATGAGCCCGGAGCTTGAACAATAACAGGAGATTTAACGATGGGTGTTACT
AGTGATCATATGAGAGTGAGCACCAAAAACCAACGGTCCCATACCAGAAGATGACATGCA
GTACAAGCACAAGTGCTCGTACCAGAGGTTCCGTCGCTTGTTTCGACCATATGAGGCCCG
AGAGAGGTAACCCTAGATCAGAATTTTTCAAACTTTGTTTCTTCTTCTTCTTCCAAACCT
TCAAGAAACCTCAAGGGATCTCTTTCCCTGCTCGTTTTTGGTTCGATTCCTTGTGCAAGA
GGCTCTATGACATGTTTCTCGTTTGATTCGCCATTTATTTTTTGTGAATCCACGCTCAAT
CCCTTGTCATTAGTAATTACGGTGCAAACTCATTCTTGGACTCTTTTTTTGTTGAGGTAG
TACAGTAGATTTTTGAGGTCTAGAAGAATCATCATTTCTTAGTTCTATTGGACCAAACGT
GTTCAAACTCAATCCCAAACTACCATAACAACCTGTTTAGGATTAGCCAAGCCTACTTAA
GTATTGCATGTCTCTAGCTGCGCGCTGTTGTCGCTATGTGATCTTGTCAATGCTAAATGA
ATATGCATGTATCTCTATGGACGGTTTGCTGTCATGTCTATCGCTGTTCGCATCACATGA
ACCTGCCGGCCGGAATGGATCGAAGCTAGGTGCGGTGCGCATGCTTGGAGAACTATTGCT
CCACACATATATCCATCCATGGGAATATATGCCATCTCATCTTTTCTTTCTTTTTGTAGA
ATAGCTTTTGCTTCCATTTCAGGACGGCACATTGGAACACAAATAGCCGTAGAGCTGCAT
CTCGTCCACACAGCCGGTGGTGCTCCGTTGTGGTGTGGCCAGAAGGTGCCTGCCCACGCG
GGTACTCCGGCGAGCTCAACACACTGTGTGGACCGTTTTGCTTCCCTTTAGGAAAGACAA
AAAGACGGTGGATTCCGGCCAGTCGGTGTGCATTCCTCGACTGATCGATGCATTCCCCGC
TTTATATATTCATCTATGTTATTGCACCTTCTTGATCTGCATCATCATATAATCCAATAA
TAATGGTTATGTGCCAACTTATCATTTTATAAAGCTTTTCCGCACAACATGAATTTCTAT
CTCTCTGAAACTTCAGAAACATTTCAAAATCCATAAATGTATGCAAATGGTATCCAAATT
AAACTTTGACCATTCATGCGGTGTACAAATAGATAATATGAATATAGTTTATATGTTGTC
AATTTTACACAAGATGGAAATAATTGTATTTTTTAATTTATTTCCACAAGCTACCATTCC
ATTGCATTAGACATCTGTGATTGTTTCTATTTATTTGAAAACAGAAACATGTAAAAGCAC
TATCCAGCAAGGAGCTATAGGGTTCAAGTTAAACAGTCCAGAATTGATGATGCACTGTAT
TACTCTCTTAATTTGCAAATAGCTAGCTAGAGACCATGCATAGAGGTGTCGGTCCATGCA
AATCATAGTCGTTGCCGACATTTTTATCCATGGAACGCTCCTTCTAATTGGGTTGGTGGA
GGTTTTACCGACATGGTGTGGACCGGTTCAAAGGTGACTTCTCCAACGGGAGACGGGGAC
CTTGATGACTAGGTACTTTTGCTGAAATAGAATTCTCTTGGTTTCCATTTATTTCCTGGA
CCGGCCCTTTGTTCTCTTTTCTTGGGTCATTCCCTGAGAGTGACACAAAAAGCTACAAAT
ATCTAGTTGCGTCCTTTGTGTGGACTAGCATATGCAGGCAGCGCATAAGATCATGTGGGA
TTCGATCATCCACGTACGCAAAGAAAGAATTGAACGAAATCTATGGAGTGATCGCGCATA
TCTATTCATCTCTGCCCATTAATCTTCATACCCCCTTTTACTAATGAATCCTTCAGTCGA
ATCTTTTACTTGTTAGCTATATGATCGGAATGCAGGGCAGCAGGAGACACACACCGCCTC
CTAGCACTAGCATAGTCTTACGCAGTTGCTGCTCCGCTCCCTTCTCCCATCTAGTCTCCT
CCACACACCCCACCGCACCAGAGCAAACAATCGTACCCTTGACCTTGAGTCCATGTCCAT
ATCCATTTCATGCAGCGTGTGCGGCGGTGTCGTGGGCAACTGCCTGCACCACCACCACAA
CATAAGCGTGTTCCCCGT
>barcode03_VRN2b
TCAGGATTGTGTGGGTCGATTGGCTCCGCTTTGTGGAAAGGCGAAAAGGTGGGGGATTCC
GGCCGGCGCGTGGCAGGGAAGAGCCTGCTTTATTCATTTTGTACCCTCCTCATCTATCTG
ACACAGCTCCTTTCATTGTGCTCCACATATAAGATAGATCCTGAAAATGACTTCATCATT
TTATGCCAATAAGATATTGACTTCTGGATCGAAGAGGAACACACAGCCCAGGATCCATCG
GGCTGCCAATGGCCATCAAGATACATATACGGCCCTAAAACATGATAAACTGAGCATTTT
GTCGGTACGTGGCCATGAGTGTCCCATAGACATCATCCTTGTAACAAAAACAAAAATTTG
CAGTTTGATTCAGTATTTATTTGAAGTATATTTTAGGACCCTTGAAACAATGAACCCTAA
CTCTATTTTGGAACCCTCGATTCAAATATATATACATGCAAAAATTTATTGAGGAATTAC
CATTTGTGTCCTTCAAGAAAATGAGAAAAAACAAATTATCAATGTGCCATTTTATTTTGC
CATCGAACATATGGTTTCATATCACCCGTCGATTTTTTTCGCCAAGTTATCATTTTTTTC
CATAGAGTTTTTTGGGTGTATCTTTGAAGACACGACCACCTTCCAAACCTTAGCCATATT
TTAGTGTGTTTTTTCATCTTTGATGATTTAGGATGAAAATGTAAACGTTGACCATTTATG
TGTCCCACAAACAGATTAGAAAAATCGAAGTTATCTCTTGTCACCTTTGCACAAGACTGA
ATAATCATACTCATATCTTTGTTTGATTTTTTGCAAGTAATCATCTCATCGCCTTCCATA
CATCTATGATTCTTTCTATTCATTTTGAATCAAGAAATGTAAAATCACTATCCAAAATAT
AACTAGGGCTTCTAGTTAAACACAGTATTATAAGTTTACAGTTTAACTGGGATGCTTCAT
AATACTTTGTATTCTAAATTCTGTATAGCTTGCTAGGGGTCTTGGCCAAGATGGCTCCCA
GTTGACATCACCGAGTCTTCCATGCAATCAGCGTTGCCCACATTTTATTTAGCGGAAAGA
CTACCAAAAGCTTCATGGACACCACTATCTTTCCTCGTATTCTCCTTGTTCTCCACCTAC
AACACTCACCACACAACACTCATTTGTCCCCATCCACGACTCCCTCCTAATTGATTCACC
GCCAACTTGTCGACACATCAGATGCTTGTGTAGTACCTCCATATACTCTCAGCATTCTTT
GACATATCTGCCTCTACAAAAGGGAGGCCACGACAGACCTAGCAAGCATTGTTGACATGA
AGACGAGCATATAGATCTTCCTAACTTTAAGCGACATGTTCATATCGTAATATTAGTATG
CACTTAGAGTTTTTAAAAATGCATATGCGAATGATGTTGTGTTTTTGGAGAATTTACAAA
AATTGTTTCAAACTTTTTGGTAGTCCCCGTAAAATGGTATCCATTTAATTTGAAAGTTCA
CCAAAAGCGGGTCAAATTTACACAAAAAAATCTAAATTATTGGTTTATCTTCAATTTTAT
TACAAACACACTACAAAACCAGACGCTCACAGGAGTGCCGTCTCCCACTAAAATAAAATT
CCACCTTTATAAGATACCAAAGCGTCAAATCTAGGGTTAGATCGAAAGTGACCACTCTAA
CGATTGAACATTAACTTGCATTTTCCTTTGGCCATGTGCATACACACGAATCTTCTCTTA
CCGCTTTTTTTGCCCCTATTTAGAATTGTCATGGTTTCCATTTATTTCCCGGCCCAGTCC
GGCTCTGGCTATAGCTTGTTATCTTTTCTCGGATCATTCCCTGAGAGTGACACGCAAAAG
CTACAAATATCTAGTTATGTCTTTTGTGTGGACTAGCAGGCATGCGGTGCATAAGATCAT
GTGGGATTCGATCCCGACAAGCAATACAAAAAAATTTGGCCCGGGATCATCCACGTAGGC
ACGCAAGAAATCCATCCATGGATATCTATTCCTCCCCGCTCATTAATCCTTGGATCAGCC
TTTTACTAATCCTACGATCGAATCTTTGTCTTGCTTGCTATAAGCAGGAGGGGAGACAGC
CCTAGCTCGCAGGCGCAGTTGCAGTTGCTCCTCTCTACTCCCTGAACTTCCTCTCCTCCA
CACACCACACCAGAAACAAAGAAACAAACACTTGACCTCAATTTCCTCAGCTAGGCTAGC
TACTCTCGATCGTCCATGTCTATGTCATGCGGCGTGTGCGGCGGCGTAGCCAACTGCCTG
CACCACCACATCATCGACCACGCCCCCATGTTCCCTGTTCTTCGTCACGAGCCACCGCTG
CTCGAGTACCAGTTCTTCGGCAACGGCCAAGGCCACAGCGTGGGAACGTGGCTCCCACCG
CCGGCGGACCACCACAACGTCCAGAACACCAGGCCGCCGTCGACGTTTCATGGCCTGCAG
TACCCACCGCATGGACACCAAGCAGCAGCTGGGCTGATCACGTTCCAGGTCGACGCCGGC
AGCCGACACATGCCACCGGCTACACCACCCATCGCCGTGAGTGATGCCTAATTAATTCCA
TCGAAATCTTGCTCCTACATCATCGATGGCCGGGGTAGACCTGTGGTTAATGGCTTTTGC
TCTTCTTCTGCTAATACTTTGATCACCCTTCCTACCTAGCTACTCGTCATACTTGTGTGA
GTGTATGCTGCTAGCTGACGGATGGATTCTCCTGAGAAAAATTAATCGGGAGTCAACAGA
CAAATTAGTTCCAAGTAAGGTAGCTAACAACGCATTCTCCTCAGGAGTCCATCAGCAGGA
CTGAGACACGGCCGGAGCAATAAAAATTTAAACAAACACATACGTACTTATATTTTCTCA
AAACAGAACATATGTATGGCAGATTGACAGTACCTTCAGAACTGTTCGTTTCGGGTATCA
ACTGTATCGTCGGGGATAAAATCAGTCAGTTATCGTTAATCTGAATGTTTTTTTTTAGAT
TTTTATAGTGAATTTAATGTTTGAACTACACAATATATCAATATCTAAATTGGCGAGGAA
AAGACGTGTAAACTCAGCTCGAAAGAAGACTTAATTATAAGCTAGCAAATTATATGACAA
CAACAAATCCTTTGTAATTTCACCTTTTCTTTCATGCACCAGGCGTCTAGTCCAGGTAAA
TATTCCTTGCCAAATTTAGTCAAAACGAATACATATCAATGAGATGGATGTATCCTCTCA
TTTCATGTGGTCAACTCTCAGTTTGGATTTGATTTTGTGCATCAATATCGATACAGATCA
ATCAGGGCATGCCTCCTTTTTGAAAAAAAAACTTGGAGAATATTGATTTTCTCTCTCTAG
ACTTATCTCCTCTAACAAATCATCAATTTCAGTTTGATCTTGAACCTTGCATGTAGTCCG
TACATCCAATGAGCGTGAAACAAGATGGCTAGTTGTGCAAAACCCAACTAATTCAGTTGA
TCAGGCTTTACATACATATAATCAAGTTGACCACAGAACTAATGACACTACCACAGAACA
TGAATGGTTATATATATAGCCAGTTGAAACGTATCGTTTCAGACGGTCTTGGACTTTTGG
TCGCTGACCTTTGTAACTGATCGTGGGATAGGAGGCTAAGGCTAACCGTTATTTCATGAG
ACAGGTCAAAACTAGTAATATAATTGGTTAGGGACTAACTAAATACCTTCATGAAACAAT
GATCGTTCACTATGCACAATTAATTTGTCTCATATGATTTTTTTTTGATATGTTCAGATG
CCATTATGTGGGAGCACACGCACTAACACCGCAGGAAGTGAGGTGATAATGGCTATCGAT
GGAGACATGATGATGGTGGCGGCGCATCATCCAACGGTGCACGAGAGACGTGCAAAGGTG
ATGAGGTATAGGGAGAAGAGGAAGAGACGGAGGTACGAGAAGCAGATCCGATATGAGTCC
AGAAAAGCTTACGCCCAGTTGAGGCCACGGGTCAAAGGCCGCTTCGCCAAGGTGCATGAA
GAAGCCACTGTGCCATTGTCACCACCACCATCGACCTATGATCCCAGTAAATTAGACCTC
GGATGGTTCCATCCATAACATGTGATACAAGCTAGCTATAACTGTCCCATACATATTTCT
AGCTTATCCTCCAATGAATAGTGTTCATGAG
>barcode03_VRN2b_2
TCAGGATTGTGTGGGTCGATTGGCTCCGCTTTGTGGAAAGGCGAAAAGGTGGCGGATTCC
GGCCGGCGCGTGGCAGGGAAGAGCCTGCTTTATTCATTCTGTACCCTCCTCATCTATCTG
ACACAGCTCCTTTCATTGTGCTCCACATATAAGATAGATCCTGAAAATGACTTCATCATT
TTATGCCAATAAGATATTGACTTCTGGATCGAAGAGGAACACACAGCCCAGGATCCATCG
GGCTGCCAATGGCCATCAAGATACATATACGACCCTAAAACATGATAAACTGAGCATTTT
GTCGGTACGTGGCCATGAGTGTCCCATAGGCATCATCCTTGTAACAAAAACAAAAATTTG
CAGTTTGATTCAGTATTTATTTGAAGTATATTTTATGACCCTTGACCACAATGAACCCTA
AATCTATTTTGGAACCCTCGATGATCAATTATATATACATACACACATTAATTGAGGAAT
TACCATTTGTGTCCTTCAAGAAAATGAGAAAAAACAAATTATCAATGTGCCATTTTATTT
TGCCATCGAACATATGGTGTCATATCACCCGTCGATTTTTTTCGCCAAGTTATCATTTTT
TTCCATATAGTTTTTTCGGTGTATCTTTGAAGACATGACAACCTTCTAAACCTTACCCAT
ATTTTTAGTGTTTTTTTTCATCTTTGAAAATTTAGGATGAAAATGTAAACGTTGACCATT
TATGTGTTCCACGAACAGATTAGAAAAATCGAAGTTATCTCTTGTCACTTTTGCACAAGA
CTGAGTAGTCCATATCTTTGGTTGATTTTTTGCAAGTAATCATCTCATTTCCTTCCATAC
ATCCATGGTTCTTTCTATTTATTTTGAATCAAGATATGTAAAATCACTATCCAAAATATA
GCTAGGGCTTGTAGTTAAACACAGTATTATAAGTTTAGAGTTTAACTGCGATGCTTCATA
ATACTTTGTATTCTCAATTCTATATAGCTTGCTAAGGATCTTGGCCAAGATGGCTCCCGG
TTGACATCACCGAGTCTTCCATGCAATCAGCATTGCCCGCATCTTATTTAGCGGAACGAC
TACAACAAAAGCTTCATGGAACCCATTACCTTTCCTCGTATTCTCCTTGTTCTCCACCTC
CAACACTCACCACACAACACTCATTTGTCCCCATCTAGGACTCCCTCCTGATTGATTCAC
CGCCAACTTGTCGACACATCAGATGCTTGTGTAGTACCACCATCCACTCTCGACATTCTT
TGACATATCTGCCTCTGCAAAAGGGAGGCCACGGCAGACCTAGCAAGCATTGTTGACATG
AAGACGAGCATATAGATCTTCCTAATTTTAAGTGACATGTTCATATCGTAATATTAGTAT
ACACTTAGACTTTTTGAAAATGAATATGCGAATGATGTTGTATTTTTTGAAAATTTACAA
AAATTGATTCAAACTTTTTTGTAGTCCCCGTAAAATGGTATCCATTTAATTTGAAAGTTC
ACCAAAAGCGGGTCAAATTTACACAAAAAGATCTAAATTATTGTTTTATCTTCAATTTTA
TTACAAACACACTACAAAACCAGACGCTTACAGGAGTGCCGTCTCCCACTAAAATAAAAT
TCCACCTTTATAAGATACCAAAGCGTCAAATCTAGGGTTAGATCGAAAGTGACCACTCCA
ACGGGTGAACGATAACTTGCTTTTTCCTTGGCCATATGCATGAATCTTCTCATACCGCTT
TTTTTGCCCCTATTTAGAATTGTCATGGTTTCCATTTATTTCCCGGCCCAGCCCGGCTCT
GGCTATAGCTTGTTATCTTTTCTCGGATCATTCCCTGAGAGTGACACGCAAAAGCTACAA
ATATCTAGTTATGTCTTTTGTGTGGACTAGCAGGCATGCGGTGCATAAGATCATGTGGGA
TTCGATCCCGACAAGCAATACAAAAAAATTTGGCCCGGGATCATCCACGTAGGCACGCAA
GAAATCCATCCATGGATATCTATTCCTCCCCGCTCATTAATCCTTGGATCAGCCTTTTAC
TAATCCTACGATCGAATCTTTGTCTTGCTTGCTATAAGCAGGAGGGGAGACAGCCCTAGC
TCGCAGGCGCAGTTGCAGTTGCTCCTCTCTACTCCCTGAACTTCCTCTCCTCCACACACC
ACACCAGAAACAAAGAAACAAACACTTGACCTCAATTTCCTCAGCTAGGCTAGCTACTCT
CGATCGTCCATGTCCATGTCATGCGGCGTGTGCGGCGGCGTGGGCAATTGCCTGCACCAC
CACTTCATCGACCACGCCCCCATGTTCCCTGTTCTTCGTCACGAGCCACCGCTGCTCGAG
TACCAGTTCTTCGGCAACGGCCAAGGCCACAGCGTGGGAACGTGGCTCCCACCGCCGGCG
GACCACCACAACGTCCAGAACACCAGGCCGCCGTCGACGTTTCATGGCCTGCAGTACCCA
CCGCATGGACACCAAGCAGCAGCTGGGCTGATCACGTTCCAGGTCGACGCCGGCAGCCGA
CACTTGCCACCGGCTACACCACCCACCGCCGTGAGTGATGCCTAATTAATTTCTGCTACA
TCATCGATGGCCGGGGTAGACCTGTGGTTAATGGCTTTTGCTCTTCTTCTGCTAATACTT
TGATCACCCTTCCTACCTAGCTACTCGTCACACTTGTGTGAATTTATGCTGCTAGCTGAC
GGATGGATTCTCCTGAGAAAAATTAATCGGGAGTCAACAGACAAATTAGTTCCACGTAAG
GTAGCTAACAACGCATTCTCCTCAGGAGTCCATCAGCAGGACTGAGACACGGCCGGAGCA
ATAAAAAATTAAACAAACACATACGTACTTATATTTTCTCAAAACAGAACATAGGTATGG
CAGATTGACAGTACCTTCAGAACTGTTCGTTTCGGGTATCAACTGTATCGTCGGGGATAA
AATCAGTCAGTTATTCTGAATGTTTTTTTCTTAGATTGTTATAGTGAATTTAATGTTTGA
ACTACACAATATATCAATATCTAAATTGGCGAGGAAAAGACGTGTTAACTCAGCTCGAAA
GAAGACTTAATTATAAGCTAGCAAATTATATGACGACAACAAATCCTTTGTAATTTCACC
TTTTTTTTCATCCACCAGGCGTCTAGTCCAGGTAAATATTCCTTGCCAAATTTAGTCAAA
ACGAATACATATCAATGAGATGGATGTATCCTCTCATTTCATGTGGTCAACTCTCAGTTT
GGATTTGATTTTGTGCATCAATATCGATACAGATCAATCAGGGCATGCCTCCTTTTTGAA
AAAAAAACTTGGAGAATATTGATTTTCTCTCTCTAAAGTTATCTCCTCTAACAAATCATC
AATTTCAGTTTGATCTTGAACCTTGCATGTAGTCCGTACATCCAATGAGCGTGAAACAAG
ATGGCTAGTTGTGCAAAACCCAACTAATTCAGTTGATCAGGCTTTACATACATATAATCA
AGTTGACCACTGAACTAACACTACCACATAACATGAATGGTTATATATATAGCCAGTTGA
AACGTATCGTTTCAGACGGTTTTGGACTTTTGGTAGCTGACCTTTGTAACTGATTGTGGG
ATATAGGAGGCTAAGGCTAACCGTGATTTCATGAGACAGGTCAGAACTAGTAATATAATT
GGTTAGGGACTAACTAAATACCTTCATGAAACAATGGTCATTCACTATGCACAATTAATT
TGTCTCATATGATTTTTTTTTGATATGTTCAGATGCCATTATGTGGGAGAACACTCACTA
ACACCGCGGGAAGTGAGGTGATAATGGCTATCGATGGAGACATGATGGTGGTGGCGGCGC
ATCATCCAACGCTACACGAGAGACGTGCGAAGGTGATGAGGTATAGGGAGAAAAGGAAGA
GACGAAGGTACGAGAAGCAGATCCGATATGAGTCCAGAAAAGCTTACGCCCAGTTGAGGC
CACGGGTCAAAGGCCGCTTCGCCAAGGTGCATGAAGAAGCCACTGTGCCATCGTCACCAC
CACCATCGACCTATGATCCTAGTAAATTAGACCTCGGATGGTTCCATCCATAACATGTGA
TACAAGCTAGCTATAACAGTCCCATACATATTTCTAGCTTATCCTCCAATGAATAGTGTT
CATGAG
>barcode04_FT3
AGATGTGCAATTGCATGTCTACGTATAGTTCAAATTTGCACGAATCACAATGCAAATCTA
ACGATTTTAGAGTCGGTCAAGAACTAACTTAATTCTTGGTTGACCTAGAACTAGCAAACG
GGCAACCATACATAAAGCCTGGCACATTATGTATGTACATGATGTTTAGCTACATTTTTT
TTGTGGAGACTGGTTGGGAGGTCCACTTGCCTATTATGGACGGCGTTGCGTGTAAGCTAT
AGCCCTTAAGGGAAAGTTCTGATAAGCCCGTCCTCTTCATTCTTTCCGGCCACGCACACC
CGGCCCCGGCCAAACAGCGAATCACTCCTCTACCGTACAGCCTATCCCTCCCCGTGGTCA
CTGCGCACGTGAAAAGGCGTGCTTTTGTATATGCCGGCGAACGACACATGCATGGCCGGC
GGTCCGGACTAAGTGAAGCTAGCTGCTGATTCATGATCCATCCAGTCCGTAACTAGGTGA
AGCTTATCTTTGCCACGTCCGATCAAATCGAGCAGAGTACCGTGGATTGATGGACGGGCG
TCTCGCTTGTTGGCAGACATTCCCGGTGCCGGCTTGCCGGCCGGCCGCGGCCGGGAGAGC
CCCAGACGCAACGCAACCGCTGTCTAGCACCTTGGCCATTAGCGAGAGCTTATTACGACA
GACAAATCCATGTCCATGTAGAGCTGAACTAGCCTAGGGGGTCAAAAGCAGGGCTTTGGT
GACTGCATCCCGTCCACATGATAGATTCAATTCTAAGAGAGAGGGGGAGGAGCAGAGAGA
AAGGTCTCCACAGAATCTATATTCCACATAGGCAGCAGCAGCAGCGCCCAGGGTGTGCAA
GCAGAACTATAGTCTAAACATGGACATGGACAACGCGCGCCCTTCCTCTACTCAACTTTT
GCGGCCTATATAAAGTGGCCACCGGCCGTTGAGCAGTTCCAAACTCATCAGCATCATCAT
TCATCCAGGTAGCTCCTGCTCCAGATCAATATACACTCTAGCTAACTAGCTCAGCTGTGC
CTGGTCATCGTCAACCTCTAGCTCCACCATACGAGATGGCCGGGAGGGATAGGGACCCGT
TGGTGGTTGGTAGGGTTGTGGGGGATGTGCTGGACCCCTTCGTCCGCACCACTAACCTCA
GGGTGACATTCGGGAACCGGGCTGTGTCCAACGGCTGCGAGCTCAAGCCCTCCATGGTCA
CCCACCAGCCCAGGGTCGAGGTCGGCGGCAATGAGATGAGGACCTTCTACACACTCGTAC
GTGTACTACTCATTGTTGCCTAATTAATATAATCTAACACTAATTAAGATGCACCCTCGT
ATCGTATCGTATTTAATTTGGATACATGCTTTCATATATGTGTTGGCAAATTAATCAAGC
ACCTTCATGCATAATATGCATGTGCTATATGATCGATCAATGATGCAGAGGCCGGGGTCT
TTATCCTCTTTCCGAAAAAAATATATGCATATGTCTTCTTTCTTGGAGAAAAATAAAAGG
ATTGCATCACTGTATGAATATGTTTGTGTTTACTCTGCACTATGAACTATTATTGATCAT
GCATGGTGTACATGCGCAGGTGATGGTAGACCCCGACGCGCCAAGTCCAAGCGATCCCAA
CCTCAGAGAATACCTTCATTGGTAATTCCACGCTCCAATTCCCTTGATTATAAACACTAG
ACGTACGTGTTCGATGCCGGCCACCACACTAGTGTCTGTGCTAGCTAGTGCATCTCACTG
CTGACAATTGCTGCTGGTATGCGTGCGCAGGTTGGTGACAGATATTCCTGGGACAACTGC
TGCTTCCTTCGGGCAGGAGGTGATGTGCTACGAGAGCCCTCGCCCCAACATGGGGATCCA
CCGCTTCGTGCTCGTGCTCTTCCAGCAGCTGGGCCGGCAGACGGTGTACGCGCCCGGGTG
GCGCCAGAACTTCAATACCAGGGACTTCGCCGAGCTCTACAACCTCGGCCCGCCGGTCGC
CGCCGTCTACTTCAACTGTCAGCGCGAGGCCGGCTCCGGCGGCAGGAGGATGTATAATTG
ACACCACCACAAC
>barcode04_FT3_2
AGATGTGCAATTGCATGTCTACGTATAGTTCAAATTTGCACGAATCACAATGCAAATCTA
ACGATTTTAGAGTCGGTCAAGAACTAACTTAATTCTTGGTTGACCTAGAACTAGCAAACG
GGCAACCATACATAAAGCCTGGCACATTATGTATGTACATGATGTTTAGCTACATTTTTT
TTGTGGAGACTGGTTGGGAGGTCCACTTGCCTATTATGGACGGCGTTGCGTGTAAGCTAT
AGCCCTTAAGGGAAAGTTCTGATAAGCCCGTCCTCTTCATTCTTTCCGACCACGCACACC
CGGCCCCGGCCAAACAGCGAATCACTCCTCTACCGTACAGCCTATCCCTCCCCGTGGTCA
CTGCGCACGTGAAAAGGCGTGCTTTTGTATATGCCGGCGAACGACACATGCATGGCCGGC
GGTCCGGACTAAGTGAAGCTAGCTGCTGATTCATGATCCATCGAGTCCGTAACTAGGTGA
AGCTTATCTTTGCCACGTCCGATCAAATCGAGCAGAGTACCGTGGATTGATGGACGGGCG
TCTCGCTTGTTGGCAGACATTCCCGGTGCCGGCTTGCCGGCCGGCCGCGGCCGGGAGAGC
CCCAGACGCAACGCAACCGCTGTCTAGCACCTTGGCCATTAGCGAGAGCTTATTACGACA
GACAAATCCATGTCCATGTAGAGCTGAACTAGCCTAGGGGGTCAAAAGCAGGGCTTTGGT
GACTGCATCCCGTCCACATGATAGATTCAATTCTAAGAGAGAGGGGGAGGAGCAAAGGTC
TCCACAGAATCTATATTCCACATAGGCAGCAGCAGCAGCGCCCAGGGTGTGCAAGCAGAA
CTATAGTCTAGACATGGACATGGACAACGCGCGCCCTTCCTCTACTCAACTTTTGCGGCC
TATATAAAGTGGCCACCGGCCGTTGGGCAGTTCCAAACTCATCAGCATCATCATTCATCC
AGGTAGCTCCTGCTCCAGATCAATATACACCCTAGCTAACTAGCTCAGCTGTGCCTGGTC
ATCGTCAACCTCTAGCTCCACCATACGAGATGGCCGGGAGGGATAGGGACCCGTTGGTGG
TTGGTAGGGTTGTGGGGGATGTGCTGGACCCCTTCATCCGCACCACTAACCTCAGGGTGA
CATTCGGGAACCGGGCTGTGTCCAACGGCTGCGAGCTCAAGCCCTCCATGGTCACCCACC
AGCCCAGGGTCGAGGTCGGCGGCAATGAGATGAGGACCTTCTACACACTCGTACGTGTAC
TACTCATTGTTGCCTAATTAATATAATCTAACACTAATTAAGATGCACCCTCGTATCGTA
TCGTATTTAATTTGGATACATGCTTTCATATATGTGTTGGCAAATTAATCAAGCACCTTC
ATGCATAATATGCATGTGCTATATGATCGATCAATGATGCAGAGGCCGGGGTCTTTATCC
TCTTTCCGAAAAAAATATATGCATATGTCTTCTTTCTTGGAGAAAAATAAAAGGATTGCA
TCACTGTATGAATATGTTTGTGTTTACTCTGCACTATGAACTATTATTGATCATGCATGG
TGTACATGCGCAGGTGATGGTAGACCCCGACGCGCCAAGTCCAAGCGATCCCAACCTCAG
AGAATACCTCCATTGGTAATTCCACGCTCCAAATCCCTTGATTATAAACACTAGACGTAC
GTGTTCGATGCCACCACAGTGTAGTGTCTGTGCTAGTGCATCTCACTGCTGACAATTGCT
GCTGGTATGCGTGCACAGGTTGGTGACAGATATTCCTGGGACAACTGGTGCTTCCTTCGG
GCAGGAGGTGATGTGCTACGAGAGCCCTCGCCCCAACATGGGGATCCACCGCTTCGTGCT
CGTGCTCTTCCAGCAGCTGGGCCGGCAGACGGTGTACGCGCCCGGGTGGCGCCAGAACTT
CAATACCAGGGACTTCGCCGAGCTCTACAACCTCGGCCCGCCCGTCGCCGCCGTCTACTT
CAACTGTCAGCGCGAGGCCGGCTCCGGCGGCAGGAGGATGTATAATTGACACCACCACAA
C
>barcode04_FTL9
ATGGATAGGGATGCAAGTGTGGACCAACACACGGCCCGCTTTATCAAATTAATGGTTATT
ACTTCCACTAAACAGACAGTTTACTTTGTGCACATAGCAAACAATTAGATGGGTTGTTGG
GTTGGCCCAATCAGCTAGCCCAAGCTTGTATCCTCATGTACAGATAGGATAGCCTATCAA
ATAAAAACTGAACGGTACTACAAAAAAACTGGCAAAAAAATTTTTTTACTAAAGCACACG
ATGGTCTGCTGTGTTGCATTACTGTTTCTAAGGCAAGGTTAAGAATCAAGCCAACAAAAG
AGAAATCAATGTTGTAATACGTTCTATTATATGTTAAATAATAGAGGTAGCAAAGTCCTA
AGACGAAAAAGATAGTATGGATATACTACCTTAGATCTTTGTTAAAGTTTGCACAGAGCA
TAGCAATGGCTTCAAGAAGATGCCTGCAGCTCATGTTTTCAGCGAGAACAGAAGAATGAT
GACCATGTTCTAACATAGAGTATCTCTGCAACTTGGCAGGTTCCAGTAGAAACAATTCAC
CTTGTAAACAATGCTAATGTGGCCAGGCTCCTCGCCAGAGTGGAACTGTGGGTTGCAACT
ATATGTTTTCTATTTCCACTATTACATTCCTATAATCCCTGAATTTGAATGAAATAATGA
CCCTAAGCTATAAAAACCATGAGTTTCCAGAAGGGAAAAATATTTGTTAATGCTGTGCAA
GTACGTGACATGCCAAAATGTACAAGATAAAATACTTCATACCCCTATAAACATGCAGTT
GGATTGAGCCATTGAGGAACCCAGGCACATTAAGCACACCTACATGTCAAGCACCACCAT
ATCGTTTGGTTCAGAAATATTGCACATACCATTTTTTTCTGAAGAGGTTGTGACCAAAGG
AGCAGCTGATTGAGCTAACAACTTCCCATGGCTTGTTCCGGTACACCCCAACAACGCAAA
TAATCGGATGGCAAAAGCATGCACATTGAAATATCTACAGCTTCACTATTCCATAAATTT
CAGGATGTAATCGACAAATATCAAGGACGTCATGTGTATACCAGTGACGCATGACATGGT
GCTAGTATCAAAACTTTTGAAAGGTGAATAAGACAACCCTCATCGCGCAATACAAGTAGT
TCATGCATCGCCACAGTTTCTTCAGGTCCGTAGAGAGATAGGTTAACAAAATAACAGATA
AGGCTGCCAACTGGTAGTCCTCCTCCAGTATATGTCGGCAGCGGAACCCTTGGTAGTGGC
CCATGTTATACAGGATGTGTTGGATCCATTTACATCAACTGTTCCACTCAGAATAGCCTA
CAACAATAGGCTAGTTCTCGCAGGTGCTGAGCTAAGGCCATCTGCAGTCGTAAGCAAGCC
GCGAGTTGATATCGGCGGCAATGACATGAGAGTTCTCTACACCCTGGTAAGCTTTTAGTT
GTAGTAGTGGACAGTACACGCTAATCCTTCAGTGATTGAACTGTTTTACATGGTTCACTA
GTATAATCGTGAAGAAATCCCATAGTAGCAGAATCATAGATGATTATTTTATTCCTAGCA
AACTGAAACAAATCATATGTTAACTTGTTTGAGGTTATCTTTTCCTTTGAAGATACTAGT
GGATCCAGACGCCCCAAGCCCAAGTCATCCGTCACTAAGGGAGTACTTGCACTGGTAAAT
CAAATGCAACATGTTCTTATTCTCCCCAACATCTCCACCCATTTGTGTTCTGCCCAGACA
CTTTTGATATATGCTTTCTATTTATTTTTGCTCTCATTATGATATGCCTCTACTACTGTG
CAGGATGGTGGCAGACATCCCTGGAACAACTGGTGTCAACTTTGGTATGATATCAAGCAC
ACCAATTTGTTCCATGTGATTTATTATTAAACTGAATTTTGTGGATGCGGAAATTAAGCC
ATGTTAAGTTCTCTCAGTCAAACCTGTTGACTTCAGCTTGAATTTGGGTGCCTAATTCTC
TATCAAAGAAAAATTACCTAGTTCCTCCTAGGTAATCTCATTTACTAACTTGTTGACAAC
ATAGAATTAACAGACTCAATACACGTTAATTTCAGTTTAGCTCATAGTTAACCCTGGGAT
ATGTTAAACCTAAACAAAGAATAACTATGAACAACGTAAAATGACATGCATCTGTTTTGT
AAATGAATGGCCAACTTTAAGACAAGGCCATTGTACAGCGTAAAGAAACAAGGACTCTTA
AAATAAGTGTAAACATAACATTTTCCTAGTTATTATTTGTACTTAACATATTTTTCACAT
GTACAAAAACAAAATTTATGGAATCGAATTATTGTTCGATCATATGTTGGCTTTAAAGAG
TTTTGCCATATTGTTTTGCTTGCAACTAACATACACAACAGAACAAAGATTGTGCATGTA
CATGAAGATGATATGACAAGACTCCTATTTGCCTAAAATTGAAGAGAGCAAACTAAGTTG
CAGATAGCTGAGTAAATGTTTCTTCCCTCTTTAAATTCTTGACTAATTAAACGGAGGGTG
CTATTGCAGGCCAAGAACTCGTGGTTTATGAAAGACCAGAACCAAGATCAGGTATACACA
GGATGGTATTTGTGCTGCTCCAGCAACTAGGTAGGGGGACAGTTTTTGCACCAGACATGC
GACAGAACTTCAGTTGCAGGAACTTTGCACGTCAGTACCACCTCAACATTGTGGCTGCCT
CATATTTCAACTGTCAAAGGGAAGGTGGATCAGGAGGAAGAAGGTTTAGGCCAGGCAGTT
CTGAAGGGGAGTAGAGACTGGGTACTACAGAGTACAGGCAATTGTATCCGGTATGGTAGT
GCTGTATCAC
>barcode04_FTL9_2
ATGGATAGGGATGCAAGTGTGGACCAACACACGGCCCGCTTTATCAAATTAATGGTTATT
ACTTCCACTAAACAGACAGTTTACTTTGTGCACATAGCAAACAATTAGATGGGTTGTTGG
GTTGGCCCAATCAGCTAGCCCAAGCTTGTATCCTCATGTACAGATAGGATAGCCTATCAA
ATAAAAACTGAACGGTACTACAAAAAAACTGGCAAAAAAATTTTTTTACTAAAGCACACG
ATGGTCTGCTGTGTTGCATTACTGTTTCTAAGGCAAGGTTAAGAATCAAGCCAACAAAAG
AGAAATCAATGTTGTAATACGTTCTATTATATGTTAAATAATAGAGGTAGCAAAGTCCTA
AGACGAAAAAGATAGTATGGATATACTACCTTAGATCTTTGTTAAAGTTTGCACAGAGCA
TAGCAATGGCTTCAAGAAGATGCCTGCAGCTCATGTTTTCAGCGAGAACAGAAGAATGAT
GACCATGTTCTAACATAGAGTATCTCTGCAACTTGGCAGGTTCCAGTAGAAACAATTCAC
CTTGTAAACAATGCTAATGTGGCCAGGCTCCTCGCCAGAGTGGAACTGTGGGTTGCAACT
ATATGTTTTCTATTTCCACTATTACATTCCTATAATCCCTGAATTTGAATGAAATAATGA
CCCTAAGCTATAAAAACCATGAGTTTCCAGAAGGGAAAAATATTTGTTAATGCTGTGCAA
GTACGTGACATGCCAAAATGTACAAGATAAAATACTTCATACCCCTATAAACATGCAGTT
GGATTGAGCCATTGAGGAACCCAGGCACATTAAGCACACCTACATGTCAAGCACCACCAT
ATCGTTTGGTTCAGAAATATTGCACATACCATTTTTTTCTGAAGAGGTTGTGACCAAAGG
AGCAGCTGATTGAGCTAACAACTTCCCATGGCTTGTTCCGGTACACCCCAACAACGCAAA
TAATCGGATGGCAAAAGCATGCACATTGAAATATCTACAGCTTCACTATTCCATAAATTT
CAGGATGTAATCGACAAATATCAAGGACGTCATGTGTATACCAGTGACGCATGACATGGT
GCTAGTATCAAAACTTTTGAAAGGTGAATAAGACAACCCTCATCGCGCAATACAAGTAGT
TCATGCATCGCCACAGTTTCTTCAGGTCCGTAGAGAGATAGGTTAACAAAATAACAGATA
AGGCTGCCAACTGGTAGTCCTCCTCCAGTATATGTCGGCAGCGGAACCCTTGGTAGTGGC
CCATGTTATACAGGATGTGTTGGATCCATTTACATCAACTGTTCCACTCAGAATAGCCTA
CAACAATAGGCTAGTTCTCGCAGGTGCTGAGCTAAGGCCATCTGCAGTCGTAAGCAAGCC
GCGAGTTGATATCGGCGGCAATGACATGAGAGTTCTCTACACCCTGGTAAGCTTTTAGTT
GTAGTAGTGGACAGTACACGCTAATCCTTCAGTGATTGAACTGTTTTACATGGTTCACTA
GTATAATCGTGAAGAAATCCCATAGTAGCAGAATCATAGATGATTATTTTATTCCTAGCA
AACTGAAACAAATCATATGTTAACTTGTTTGAGGTTATCTTTTCCTTTGAAGATACTAGT
GGATCCAGACGCCCCAAGCCCAAGTCATCCGTCACTAAGGGAGTACTTGCACTGGTAAAT
CAAATGCAACATGTTCTTATTCTCCCCAACATCTCCACCCATTTGTGTTCTGCCCAGACA
CTTTTGATATATGCTTTCTATTTATTTTTGCTCTCATTATGATATGCCTCTACTACTGTG
CAGGATGGTGGCAGACATCCCTGGAACAACTGGTGTCAACTTTGGTATGATATCAAGCAC
ACCAATTTGTTCCATGTGATTTATTATTAAACTGAATTTTGTGGATGCGGAAATTAAGCC
ATGTTAAGTTCTCTCAGTCAAACCTGTTGACTTCAGCTTGAATTTGGGTGCCTAATTCTC
TATCAAAGAAAAATTACCTAGTTCCTCCTAGGTAATCTCATTTACTAACTTGTTGACAAC
ATAGAATTAACAGACTCAATACACGTTAATTTCAGTTTAGCTCATAGTTAACCCTGGGAT
ATGTTAAACCTAAACAAAGAATAACAATGAACAACGTAAAATGACATGCATCTGTTTTGT
AAATGAATGGCCAACTTTAAGACAAGGCCATTGTACAGCGTAAAGAAACAAGGACTCTTA
AAATAAGTGTAAACATAACATTTTCCTAGTTATTATTTGTACTTAACATATTTTTCACAT
GTACAAAAACAAAATTTATGGAATCGAATTATTGTTCGATCATATGTTGGCTTTAAAGAG
TTTTGCCATATTGTTTTGCTTGCAACTAACATACACAACAGAACAAAGATTGTGCATGTA
CATGAAGATGATATGACAAGACTCCTATTTGCCTAAAATTGAAGAGAGCAAACTAAGTTG
CAGATAGCTGAGTAAATGTTTCTTCCCTCTTTAAATTCTTGACTAATTAAACGGAGGGTG
CTATTGCAGGCCAAGAACTTGTGGTTTATGAAAGACCAGAACCAAGATCAGGTATACACA
GGATGGTATTTGTGCTGCTCCAGCAACTAGGTAGGGGGACAGTTTTTGCACCAGACATGC
GACAGAACTTCAGTTGCAGGAACTTTGCACGTCAGTACCACCTCAACATTGTGGCTGCCT
CATATTTCAACTGTCAAAGGGAAGGTGGATCAGGAGGAAGAAGGTTTAGGCCAGGCAGTT
CTGAAGGGGAGTAGAGACTGGGTACTACAGAGTACAGGCAATTGTATCCGGTATGGTAGT
GCTGTATCAC
>barcode04_VRN1
ATGACCGCATGTGACCTACACAAAAACAAATAAAAATGAAGCTTTGTTATACTGTAAATA
GTATACGCTTAATCCTTATATTATGAACATCAAAATTTGATATTTTTGTGTAGGTTGCAT
ACTTTTATGTTTTATGTTCAGACTTAACATGTAGGTACCTGCATATATTCTCTACACACA
TGATTTATAGAATTTTTAAAATCATTTTTTGTATTTTAAATTTTATTGCTTTAACAGGTT
CTGGTGCACCTAGGAGCCAAAAATTCACATCCTAGTATGAGTTTTTTTTTCCTTTAGAAA
GAACTTGTATGATTTATTACAGCTATGATCATACGGTTCTCCATAAATGATGTATCCCTC
AAACCTGCTAAATATCAATTTGAAATGTTCTATATTTTAAGCGACACAAAAATTACAAAA
ATGTGGACCTGAGTTTAGTGATTTCAAATCTAAAAAAGAAGAAGATTTTGTCATTTTTAT
GTAGCTTAGAATGCGAAACATTCCGAATAGATATTTTGCACGTTTATGGGATACATCATT
GGCTACCTTTTGAATTTTTCTTAACTTTTTCTTCAAACATGTTAATATAATTTTCAAAGT
TTCTAATATGCAGGAAGAACTGCATTTCGGGAACCAAAAGGACTTTCCGACCAATTTGAT
GTTACATATATGTTTCTAGTCCACTCTATAAAGTTAGTCAAATTTTAAAAGTCTTACTTA
AAATAATGGTGGTATTTTTTTTTTTGACAAATCTGATTCTTTAGCAAAAGTAATGGCTCC
CATGCGAAATTATTTTAGAATCTGACCCCTAGGTTCGATACCAACAAGAATGGAGTCGAA
ATTGTACAGGTGGGCGCCAAGGATTTTCTTCACTAAATGGCTTCATAGGTTCGACGTCAT
GTGGTTTGGCGTTGGCCCTGCTTCGGCGCCGACCTGCACAATTTCAGCTTCATCCTCATT
GGCACCAAACTCAGCGGTCAGACTTCAGTTAGATGAGTCATTAATTTCGCTAAATGGTCA
TTTTATTAAACAAAAAAATTACCCATTTATTCGTGAATGGAGGGAACGAGCAGCGCTATG
GACAACCAGGGAGTGTGGACAATGACAATTCACTCGGGAAATGGTGAAGTTCATTAAAGC
TCGGAAAATGACGGTACTCCAACTGCAAGTATCTTCTTTCTCGAAATATACATATGAACC
AAAAGTAGAAAAATAGTGTATTGCGCACGTTTGCGCATTGCCGGAAATGCAAGTATGCAA
GCTGTTTGCGGGCGTGGGCCGTGTAGGACGCGACATTTGAGGGCAAAGACCAGACGCAGC
AACGCCGGCCACTAGCTACCACCCCACTACTGTCAGCAGTAGCAGAGCAACACTTTTTTT
TTTTTGAGGGTAAAACACAATATATTAAGCTAGCAAGCCGCCTCATTAAAAACCTTCCAG
TCCCCTTCGGTACCCTGGTAAGGAAAAGAGTGCGTCTGAAACTTGCTGCCCGAGTTCAAA
ACAGAGTTACATCAGCAATTACATCTGAAAGCACATGATCAGGAGGATCATCATCCCAAA
CTATAACTCTGTCAGCCTCAAAACTAAACCTAGCTAAATTGTGAGCTACCCTATTAGACT
CCCTAGGACAGTAAGCAAAAGAAACAGCTCCTAATCTTTGTATGACCCCACTACTGTCAG
CAGTAGCAGAGCAACACTTGAAAGTCCACAAATCAATCATGAATCATGCGCACGAGACGA
CGCAGGCAGGGAGGACAGGCGGGAGTCCCAAACGGGAGAAGCGAGACGGCCCAAATTAAG
CAAGCAGCCTCCTACTGTCGCAGCCCGTACGCACCCACGCCATGACCAGACCCACCCGCA
CCAGACTTGACCTAGCATTTCCCCATTCGTCCCGCGCCGCCGTCACACACACCAACAAAA
AAAAAGCACAGGAGGGGAATAAATTGCCTCTGAGAAAAAGAAAAGAAAAGCCCTTTTTTC
TGTGGAGAAAACAAAAAAGCGCTGCTCCGTTCCTGTGGCGCGAGCAATGGATACGGGGGT
GCGAGGAATTCGGACAGCAGAATTTGGAGATTCGGACGTACGATCGGCGGACACGTCGAC
GGGATCCGGGCTCGCAGCAGGCCATCCTGTGGCGGGGCGGCCCCGGGGCCCCACGACGTG
GGCTTGGGCCAATGGCAGGTCGACAACGGATATGCTCCAGACCAACCCGGTATCGACATA
CCGCGATCTGCCCCAGATCCCTTAAAAACCTCCCTCCCCCCTTGCCGGAACGGAACCCTT
GTTGTT
>barcode04_VRN1_2
ATGACCGCATGTGACCTACACAAAAACAAATAAAAATGAAGCTTTGTTATACTGTAAATA
GTATACGCTTAATCCTTATATTATGAACATCAAAATTTGATATTTTTGTGTAGGTTGCAT
ACTTTTATGTTTTATGTTCAGACTTAACATGTAGGTACCTGCATATATTCTCTACACACA
TGATTTATAGAATTTTTAAAATCATTTTTTGTATTTTAAATTTTATTGCTTTAACAGGTT
CTGGTGCACCTAGGAGCCAAAAATTCACATCCTAGTATGAGTTTTTTTTTCCTTTAGAAA
GAACTTGTATGATTTATTACAGCTATGATCATACGGTTCTCCATAAATGATGTATCCCTC
AAACCTGCTAAATATCAATTTGAAATGTTCTATATTTTAAGCGACACAAAAATTACAAAA
ATGTGGACCTGAGTTTAGTGATTTCAAATCTAAAAAAGAAGAAGATTTTGTCATTTTTAT
GTAGCTTAGAATGCGAAACATTCCGAATAGATATTTTGCACGTTTATGGGATACATCATT
GGCTACCTTTTGAATTTTTCTTAACTTTTTCTTCAAACATGTTAATATAATTTTCAAAGT
TTCTAATATGCAGGAAGAACTGCATTTCGGGAACCAAAAGGACTTTCCGACCAATTTGAT
GTTACATATATGTTTCTAGTCCACTCTATAAAGTTAGTCAAATTTTAAAAGTCTTACTTA
AAATAATGGTGGTATTTTTTTTTTTTGACAAATCTGATTCTTTAGCAAAAGTAATGGCTC
CCATGCGAAATTATTTTAGAATCTGACCCCTAGGTTCGATACCAACAAGAATGGAGTCGA
AATTGTACAGGTGGGCGCCAAGGATTTTCTTCACTAAATGGCTTCATAGGTTCGACGTCA
TGTGGTTTGGCGTTGGCCCTGCTTCGGCGCCGACCTGCACAATTTCAGCTTCATCCTCAT
TGGCACCAAACTCAGCGGTCAGACTTCAGTTAGATGAGTCATTAATTTCGCTAAATGGTC
ATTTTATTAAACAAAAAAATTACCCATTTATTCGTGAATGGAGGGAACGAGCAGCGCTAT
GGACAACCAGGGAGTGTGGACAATGACAATTCACTCGGGAAATGGTGAAGTTCATTAAAG
CTCGGAAAATGACGGTACTCCAACTGCAAGTATCTTCTTTCTCGAAATATACATATGAAC
CAAAAGTAGAAAAATAGTGTATTGCGCACGTTTGCGCATTGCCGGAAATGCAAGTATGCA
AGCTGTTTGCGGGCGTGGGCCGTGTAGGACGCGACATTTGAGGGCAAAGACCAGACGCAG
CAACGCCGGCCACTAGCTACCACCCCACTACTGTCAGCAGTAGCAGAGCAACACTTTTTT
TTTTTGAGGGTAAAACACAATATATTAAGCTAGCAAGCCGCCTCATTAAAAACCTTCCAG
TCCCCTTCGGTACCCTGGTAAGGAAAAGAGTGCGTCTGAAACTTGCTGCCCGAGTTCAAA
ACAGAGTTACATCAGCAATTACATCTGAAAGCACATGATCAGGAGGATCATCATCCCAAA
CTATAACTCTGTCAGCCTCAAAACTAAACCTAGCTAAATTGTGAGCTACCCTATTAGACT
CCCTAGGACAGTAAGCAAAAGAAACAGCTCCTAATCTTTGTATGACCCCACTACTGTCAG
CAGTAGCAGAGCAACACTTGAAAGTCCACAAATCAATCATGAATCATGCGCACGAGACGA
CGCAGGCAGGGAGGACAGGCGGGAGTCCCAAACGGGAGAAGCGAGACGGCCCAAATTAAG
CAAGCAGCCTCCTACTGTCGCAGCCCGTACGCACCCACGCCATGACCAGACCCACCCGCA
CCAGACTTGACCTAGCATTTCCCCATTCGTCCCGCGCCGCCGTCACACACACCAACAAAA
AAAAAGCACAGGAGGGGAATAAATTGCCTCTGAGAAAAAGAAAAGAAAAGCCCTTTTTTC
TGTGGAGAAAACAAAAAAGCGCTGCTCCGTTCCTGTGGCGCGAGCAATGGATACGGGGGT
GCGAGGAATTCGGACAGCAGAATTTGGAGATTCGGACGTACGATCGGCGGACACGTCGAC
GGGATCCGGGCTCGCAGCAGGCCATCCTGTGGCGGGGCGGCCCCGGGGCCCCACGACGTG
GGCTTGGGCCAATGGCAGGTCGACAACGGATATGCTCCAGACCAACCCGGTATCGACATA
CCGCGATCTGCCCCAGATCCCTTAAAAACCTCCCTCCCCCCTTGCCGGAACGGAACCCTT
GTTGTT
>barcode04_VRN2a
GTGGAAAAGGCTCAGTGTGGGAATATGTATCTCATAACACATCCCTGAATAACCACCGCG
ATGACCTTCGGCAAGCCATCTATTGATCCATCACAATTAAGAGATTACCCCATGGTTATT
TGTGAAGTATGATGAGTCCTCTCTTATCCCCTCCTGTCATAGAATAGTGTACCGCACACG
GTATGTCACTTTCTGCCGTATGCACTATCCTACTTCTGAAGGTAGTTCCCTCGTGTGACT
CTTAGGTAAATGTTACATGCTAAACTTCATATAACATCGCAACAGAGAGGTAACCCTGAT
CATAATAGACATGAGCCCGGAGCTTGAACAATAACAGAAGATTTAACGATGGGTGTTACT
AGTGATCGTATCAGAGTGAGCGCCAAAAACCAACGGTCCCATACCCGAAGATGACGTGCA
GTACAAGCACAAGTGCTCGTACCAGAGGTTCCGTCGCTTGTTTCGACCATATGAGTCCCG
AGAGAGGAAACCCTAGATCAGAATTTTTCAAACTTTGTTTCTTCTTCTTCCAAACCTTCA
AGAAACCTCAAGGGATCTCCTTCCCTGCTCGTTTTTGGTTTGATTCCTTGTGCAAGAGGC
TCTATGACATGTTTCTCGTTTGATTCGCCATTTATTTTTCGCGAATCCACGCTCAATCCC
TTGTCATTAGTAATTACGGTGCAAACTCATTCTTGGACTCTCTTTTTGTTGAGGTAGTAT
AGTAGATTTTTGAGGTCTAGAAGAATCATCATTTCTTAGTTCTATTGGACCAAACATGTT
CAAACTCAATCCCAAACTTCCATAATAACCTGTTTAGGATTAGCCAAGCCTACTTAAGTA
TTGCACGTCTCTAGCTGCTGTTGTCGCTATGTGATCTTGTCAATGCTAAATGAATATGCA
TGTATCTTTATGGACGGTTTGCTATCATGTCTATCTCTGTTCGCATCACATGAACCTGCC
GGCCGGAATGGATCAAAGCTAGGTGCGGTGCGCATGCTTGGAGAACTATCGGTCCACACA
TATATCCATCCATGAGAATATATACTAGCTCATCTTTTCTTTCTTTTTGTAGAATAGCTT
TTGCTTCCATTTCAGGACGGCACATTGGGACACAAATAGCCGTATAGCTGCATCTCGTCC
ACACAGCCGGACTGCTCCGTGGTGGTGTGGCCAGAAGGTGCCTGCCCACGCGCGTACTCC
GGCGAGCTCAAGACACTGTGTGGACCGTTTTGCTTCCCTTTGGGAAAGACAAAATGACAG
TGGATTCCGGCCAGTTGGCGCGCATATTGATCGACTGATCGATGCATTCCCCGCTTTACA
TATTCATCTATGTTATTGCACCTTCTTGATCTGTCCCTGCTGTCTGCTTTTCATGTGCTC
CACACATACACGATAGATCCCAACTCAACGACGACTTCGATGCCGGTGGATTTCCGACGC
CCTCGACCGAAGAGAATCACACAATCAAGGAGTCAAGGACCGATGGAGCTTAAAACATAT
ACAATTTCAGTGTAGGGATATGAGCGTAAAACATATACGATCTCCCCGTCATATTAGGAA
TATAGGATTTCGTTAAATATACGTACCGTGTTGAATGCATGTTGGGTTTACAAATATCCA
AAACGATTCAATTCTTAATAAAACTATATTTAAAACTGCTGGGCCTCTTTCGTTTATTTC
CTAATATCAAGTAACTAATAACTCCCTTGTTTATTTAATTTTCTTGCCTTGTAGGGTTTG
GAGATGGTTCACAGATGTACCCGTGTCGAAATTCAAACAGAGCTAGAATTTAGATTGGTG
ACGTCTGGGGATGTTCAGCCACCGGGGAACATTCTATGTGGATACTATGTTTGTGAGTTC
ATCCGGAGATACACCTTCGAGCGGAAGCCGTCGGAGAACAACGTCAAGAGGAATAACATG
CGGAAGACGCTTAGTCTAGAAGCTCAAGCCTCCGACCAATTCAAGAGGAACTAGTAGGAT
TTTGATGAGGAAAGTTCCATCCTAAAGGAGAACACTATTACGAGGATGTAGAACTTGATG
CCAACCACTATGTGGAAACTTGTTCGAAATTGTATATGGTCATCCGAGATCAATATATAT
TGCATATTCTCTTTGAAATTTTCTGGTTCTAAATTTGTTTGAAATTGTACATTCATATGC
ATGTATATAGTAGCGTAGAATATGTGAAACTTCTTCAAAATTAAAATAAAAACACTGAAA
TAAAATATGCGTGCTAATCAAACAAGGGGGGGGGGGGGGGGGGGGGGGAATTCAACTGAG
AAGATTTAGGGGGAGGGGTCGAACCCAATCGCGGAGGCCTTTAGTCGCGGTTGGCCAGGA
GAACCGCGACTAAAGGTCCTCCGCCCTGACGGACGGCTGGCGCCCACGTGGATGGGCTTT
TAGTTGCGGTTCGTAAGCAACCGCGACTAGGGGGGGGGGTGCCTTTTAGTCCCGCATATT
TAATCCCGGTTGCGCAACCGGGATTAATGGCAGCAGTTGCCAACCGGATTATAGGCCCTT
TTTCTACCAGTGGTACAATGAACCTTAACTCGATTTGTTGTTGGTGGTGATATGATTGAT
GCAATGATTAGTTCAGAAATTGCCATTTTGTATTCCTCTGAGAAATGGTAAGTGAAATGC
ATATTTATTGGTTTCTTTGCATCATCATATAATCCAATAATAATGGTTATGTGCCAACTT
ATCATTTTATAAAGCTTTTCCGCACAACATGAATTTCTATCTTAGAAAACAAAACCACTC
GTTCAAACCTTTTTGGATTGTAGGGTGGTTTTGCATCTCTGAAACTTTAGAAACATTTCA
AAATCCATAAATGTATGCAAATGGTATCCAAATTAAACTTTGACCATTCATGTGGTGTAC
AAAGAGATAATATGAATATAGTTTATATGTTGTCAATTTTACACAAGATGGAAATAATTG
TACTTTTTAATTTATTTCCACAAGCTACCATTCCATTGCATTAGACATCTATGATTGTTT
CTATTTATTTGAAAATAGAAACATGTAAAAGCACTATCCAGCAAGGAGCTATAGGGTTCA
AGTTAAACAGTCCAGAATTGATGATGCACTGTATTACTCTCTTTGCAAATAGCTAGCTAG
AGACCATGCATAGAGGTGTCGGTCCATGCAAATCATAGTCGTTGCCGACATTTTTATCCG
TGGAACGCTCCTTCTAATTGGGTTGGTGGAGGTTTTACCGACATGGTGTGGACCGGTTCA
AAGGTGACTTCTCCAACGGGAGACGGGGACCTTGATGACTAGGTACTTTTGCTGAAATAG
AATTCTCTTGGTTTCCATTTATTTCCTGGACCGGCCCTTTGTTCTCTTTTCTTGGGTCAT
TCCCTGAGAGTGACACAAAAAGCTACAAATATCTAGTTGCGTCCTTTGTGTGGACTAGCA
TATGCAGGCAGCGCATAAGATCATGTGGGATTCGATCATCCACGTACGCAAAGAAAGAAT
TGAACGAAATCTATGGAGTGATCGCGCATATCTATTCATCTCTGCCCATTAATCTTCATA
CCCCCTTTTACTAATGAATCCGTCGAATCTTTTACTTGTTAGCTATATGATCGGAATGCA
GGGCAGCAGGAGACACACACCGCCTCCTAGCACTAGCATAGTCTTACGCAGTTGCTGCTC
CGCTCCCTTCTCCCATCTAGTCTCCTCCACACACCCCACCGCACCAGAGCAAACAATCGT
ACCCTTGACCTTGAGTCCATGTCCATATCCATTTCATGCAGCGTGTGCGGCGGTGTCGTG
GGCAACTGCCTGCACCACCACCACAACATAAGCGTGTTCCCCGT
>barcode04_VRN2a_2
GTGGAAAAGGCTCAGTGTGGGAATATGTATCTCATAACACGTCCCTGAATAACCACTGCG
ATGACCTTCGGCAAGGCACCTATTGATCCATCACAATTAAGAGATTACCCCATGGTTATT
TGTGAAGTATGATGAGTCCTCTCTTATCCCCTCCTTTCATAGAATAGTGCACCGCCCACG
GTATGTCACTTCCCGCCGTATGCACTATCCTACTTCTGAAGGTAGTTCCCTCGTGCGACC
CTTAGGTAAATGTTACATGCTCGACTTCATATAACATCGCATGAGAGAGGTAACCCTGAT
CATAATAGACATGAGCCCGGAGCTTGAACAATAACAGGAGATTTAACGGTGGGTGTTACT
AGTGATCATATGAGAGTGAGCACCAAAAACCAACGGTCCCATACCAGAAGATGACATGCA
GTACAAGCACAAGTGCTCGTACCAGAGGTTCCGTCGCTTGTTTCGACCATATGAGGCCCG
AGAGAGGTAACCCTAGATCAGAATTTTTCAAACTTTGTTTCTTCTTCTTCTTCCAAACCT
TCAAGAAACCTCAAGGGATCTCTTTCCCTGCTCGTTTTTGGTTCGATTCCTTGTGCAAGA
GGCTCTATGACATGTTTCTCGTTTGATTCGCCATTTATTTTTTTGTGAATCCACGCTCAA
TCCCTTGTCATTAGTAATTACGGTGCAAACTCATTCTTGGACTCTTTTTTTGTTGAGGTA
GTACAGTAGATTTTTGAGGTCTAGAAGAATCATCATTTCTTAGTTCTATTGGACCAAACG
TGTTCAAACTCAATCCCAAACTACCATAACAACCTGTTTAGGATTAGCCAAGCCTACTTA
AGTATTGCATGTCTCTAGCTGCGCGCTGTTGTCGCTATGTGATCTTGTCAATGCTAAATG
AATATGCATGTATCTCTATGGACGGTTTGCTGTCATGTCTATCGCTGTTCGCATCACATG
AACCTGCCGGCCGGAATGGATCGAAGCTAGGTGCGGTGCGCATGCTTGGAGAACTATTGC
TCCACACATATATCCATCCATGGGAATATATGCCATCTCATCTTTTCTTTCTTTTTGTAG
AATAGCTTTTGCTTCCATTTCAGGACGGCACATTGGAACACAAATAGCCGTAGAGCTGCA
TCTCGTCCACACAGCCGGTGGTGCTCTCCGTTGTGGTGTGGCCAGAAGGTGCCTGCCCAC
GCGGGTACTCCGGCGAGCTCAACACACTGTGTGGACCGTTTTGCTTCCCTTTAGGAAAGA
CAAAAAGACGGTGGATTCCGGCCAGTCGGTGTGCATTCCTCGACTGATCGATGCATTCCC
CGCTTTATATATTCATCTATGTTATTGCACCTTCTTGATCTGCATCATCATATAATCCAA
TAATAATGGTTATGTGCCAACTTATCATTTTATAAAGCTTTTCCGCACAACATGAATTTC
TATCTCTCTGAAACTTCAGAAACATTTCAAAATCCATAAATGTATGCAAATGGTATCCAA
ATTAAACTTTGACCATTCATGCGGTGTACAAATAGATAATATGAATATAGTTTATATGTT
GTCAATTTTACACAAGATGGAAATAATTGTATTTTTTAATTTATTTCCACAAGCTACCAT
TCCATTGCATTAGACATCTGTGATTGTTTCTATTTATTTGAAAACAGAAACATGTAAAAG
CACTATCCAGCAAGGAGCTATAGGGTTCAAGTTAAACAGTCCAGAATTGATGATGCACTG
TATTACTCTCTTAATTTGCAAATAGCTAGCTAGAGACCATGCATAGAGGTGTCGGTCCAT
GCAAATCATAGTCGTTGCCGACATTTTTATCCATGGAACGCTCCTTCTAATTGGGTTGGT
GGAGGTTTTACCGACATGGTGTGGACCGGTTCAAAGGTGACTTCTCCAACGGGAGACGGG
GACCTTGATGACTAGGTACTTTTGCTGAAATAGAATTCTCTTGGTTTCCATTTATTTCCT
GGACCGGCCCTTTGTTCTCTTTTCTTGGGTCATTCCCTGAGAGTGACACAAAAAGCTACA
AATATCTAGTTGCGTCCTTTGTGTGGACTAGCATATGCAGGCAGCGCATAAGATCATGTG
GGATTCGATCATCCACGTACGCAAAGAAAGAATTGAACGAAATCTATGGAGTGATCGCGC
ATATCTATTCATCTCTGCCCATTAATCTTCATACCCCCTTTTACTAATGAATCCTTCAGT
CGAATCTTTTACTTGTTAGCTATATGATCGGAATGCAGGGCAGCAGGAGACACACACCGC
CTCCTAGCACTAGCATAGTCTTACGCAGTTGCTGCTCCGCTCCCTTCTCCCATCTAGTCT
CCTCCACACACCCCACCGCACCAGAGCAAACAATCGTACCCTTGACCTTGAGTCCATGTC
CATATCCATTTCATGCAGCGTGTGCGGCGGTGTCGTGGGCAACTGCCTGCACCACCACCA
CAACATAAGCGTGTTCCCCGT
>barcode04_VRN2b
TCAGGATTGTGTGGGTCGATTGGCTCCGCTTTGTGGAAAGGCGAAAAGGTGGGGGATTCC
GGCCGGCGCGTGGCAGGGAAGAGCCTGCTTTATTCATTTTGTACCCTCCTCATCTATCTG
ACACAGCTCCTTTCATTGTGCTCCACATATAAGATAGATCCTGAAAATGACTTCATCATT
TTATGCCAATAAGATATTGACTTCTGGATCGAAGAGGAACACACAGCCCAGGATCCATCG
GGCTGCCAATGGCCATCAAGATACATATACGGCCCTAAAACATGATAAACTGAGCATTTT
GTCGGTACGTGGCCATGAGTGTCCCATAGACATCATCCTTGTAACAAAAACAAAAATTTG
CAGTTTGATTCAGTATTTATTTGAAGTATATTTTAGGACCCTTGAAACAATGAACCCTAA
CTCTATTTTGGAACCCTCGATTCAAATATATATACATGCAAAAATTTATTGAGGAATTAC
CATTTGTGTCCTTCAAGAAAATGAGAAAAAACAAATTATCAATGTGCCATTTTATTTTGC
CATCGAACATATGGTTTCATATCACCCGTCGATTTTTTTCGCCAAGTTATCATTTTTTTC
CATAGAGTTTTTTGGGTGTATCTTTGAAGACACGACCACCTTCCAAACCTTAGCCATATT
TTAGTGTGTTTTTTCATCTTTGATGATTTAGGATGAAAATGTAAACGTTGACCATTTATG
TGTCCCACAAACAGATTAGAAAAATCGAAGTTATCTCTTGTCACCTTTGCACAAGACTGA
ATAATCATACTCATATCTTTGTTTGATTTTTTGCAAGTAATCATCTCATCGCCTTCCATA
CATCTATGATTCTTTCTATTCATTTTGAATCAAGAAATGTAAAATCACTATCCAAAATAT
AACTAGGGCTTCTAGTTAAACACAGTATTATAAGTTTACAGTTTAACTGGGATGCTTCAT
AATACTGGGTATTCTAAATTCTGTATAGCTTGCTAGGGGTCTTGGCCAAGATGGCTCCCA
GTTGACATCACCGAGTCTTCCATGCAATCAGCGTTGCCCACATTTTATTTAGCGGAAAGA
CTACCAAAAGCTTCATGGACACCACTATCTTTCCTCGTATTCTCCTTGTTCTCCACCTAC
AACACTCACCACACAACACTCATTTGTCCCCATCCACGACTCCCTCCTAATTGATTCACC
GCCAACTTGTCGACACATCAGATGCTTGTGTAGTACCTCCATATACTCTCAGCATTCTTT
GACATATCTGCCTCTACAAAAGGGAGGCCACGACAGACCTAGCAAGCATTGTTGACATGA
AGACGAGCATATAGATCTTCCTAACTTTAAGCGACATGTTCATATCGTAATATTAGTATG
CACTTAGAGTTTTTAAAAATGCATATGCGAATGATGTTGTGTTTTTGGAGAATTTACAAA
AATTGTTTCAAACTTTTTGGTAGTCCCCGTAAAATGGTATCCATTTAATTTGAAAGTTCA
CCAAAAGCGGGTCAAATTTACACAAAAAAATCTAAATTATTGGTTTATCTTCAATTTTAT
TACAAACACACTACAAAACCAGACGCTCACAGGAGTGCCGTCTCCCACTAAAATAAAATT
CCACCTTTATAAGATACCAAAGCGTCAAATCTAGGGTTAGATCGAAAGTGACCACTCTAA
CGATTGAACATTAACTTGCATTTTCCTTTGGCCATGTGCATACACACGAATCTTCTCTTA
CCGCTTTTTTTGCCCCTATTTAGAATTGTCATGGTTTCCATTTATTTCCCGGCCCAGTCC
GGCTCTGGCTATAGCTTGTTATCTTTTCTCGGATCATTCCCTGAGAGTGACACGCAAAAG
CTACAAATATCTAGTTATGTCTTTTGTGTGGACTAGCAGGCATGCGGTGCATAAGATCAT
GTGGGATTCGATCCCGACAAGCAATACAAAAAAATTTGGCCCGGGATCATCCACGTAGGC
ACGCAAGAAATCCATCCATGGATATCTATTCCTCCCCGCTCATTAATCCTTGGATCAGCC
TTTTACTAATCCTACGATCGAATCTTTGTCTTGCTTGCTATAAGCAGGAGGGGAGACAGC
CCTAGCTCGCAGGCGCAGTTGCAGTTGCTCCTCTCTACTCCCTGAACTTCCTCTCCTCCA
CACACCACACCAGAAACAAAGAAACAAACACTTGACCTCAATTTCCTCAGCTAGGCTAGC
TACTCTCGATCGTCCATGTCTATGTCATGCGGCGTGTGCGGCGGCGTAGCCAACTGCCTG
CACCACCACATCATCGACCACGCCCCCATGTTCCCTGTTCTTCGTCACGAGCCACCGCTG
CTCGAGTACCAGTTCTTCGGCAACGGCCAAGGCCACAGCGTGGGAACGTGGCTCCCACCG
CCGGCGGACCACCACAACGTCCAGAACACCAGGCCGCCGTCGACGTTTCATGGCCTGCAG
TACCCACCGCATGGACACCAAGCAGCAGCTGGGCTGATCACGTTCCAGGTCGACGCCGGC
AGCCGACACATGCCACCGGCTACACCACCCATCGCCGTGAGTGATGCCTAATTAATTCTA
CATCATCGATGGCCGGGGTAGACCTGTGGTTAATGGCTTTTGCTCTTCTTCTGCTAATAC
TTTGATCACCCTTCCTACCTAGCTACTCGTCATACTTGTGTGAGTGTATGCTGCTAGCTG
ACGGATGGATTCTCCTGAGAAAAATTAATCGGGAGTCAACAGACAAATTAGTTCCAAGTA
AGGTAGCTAACAACGCATTCTCCTCAGGAGTCCATCAGCAGGACTGAGACACGGCCGGAG
CAATAAAAATTTAAACAAACACATACGTACTTATATTTTCTCAAAACAGAACATATGTAT
GGCAGATTGACAGTACCTTCAGAACTGTTCGTTTCGGGTATCAACTGTATCGTCGGGGAT
AAAATCAGTCAGTTATCGTTAATCTGAATGTTTTTTTTTAGATTTTTATAGTGAATTTAA
TGTTTGAACTACACAATATATCAATATCTAAATTGGCGAGGAAAAGACGTGTAAACTCAG
CTCGAAAGAAGACTTAATTATAAGCTAGCAAATTATATGACAACAACAAATCCTTTGTAA
TTTCACCTTTTCTTTCATGCACCAGGCGTCTAGTCCAGGTAAATATTCCTTGCCAAATTT
AGTCAAAACGAATACATATCAATGAGATGGATGTATCCTCTCATTTCATGTGGTCAACTC
TCAGTTTGGATTTGATTTTGTGCATCAATATCGATACAGATCAATCAGGGCATGCCTCCT
TTTTGAAAAAAAAACTTGGAGAATATTGATTTTCTCTCTCTAGACTTATCTCCTCTAACA
AATCATCAATTTCAGTTTGATCTTGAACCTTGCATGTAGTCCGTACATCCAATGAGCGTG
AAACAAGATGGCTAGTTGTGCAAAACCCAACTAATTCAGTTGATCAGGCTTTACATACAT
ATAATCAAGTTGACCACAGAACTAATGACACTACCACAGAACATGAATGGTTATATATAT
AGCCAGTTGAAACGTATCGTTTCAGACGGTCTTGGACTTTTGGTCGCTGACCTTTGTAAC
TGATCGTGGGATAGGAGGCTAAGGCTAACCGTTATTTCATGAGACAGGTCAAAACTAGTA
ATATAATTGGTTAGGGACTAACTAAATACCTTCATGAAACAATGATCGTTCACTATGCAC
AATTAATTTGTCTCATATGATTTTTTTTTGATATGTTCAGATGCCATTATGTGGGAGCAC
ACGCACTAACACCGCAGGAAGTGAGGTGATAATGGCTATCGATGGAGACATGATGATGGT
GGCGGCGCATCATCCAACGGTGCACGAGAGACGTGCAAAGGTGATGAGGTATAGGGAGAA
GAGGAAGAGACGGAGGTACGAGAAGCAGATCCGATATGAGTCCAGAAAAGCTTACGCCCA
GTTGAGGCCACGGGTCAAAGGCCGCTTCGCCAAGGTGCATGAAGAAGCCACTGTGCCATT
GTCACCACCACCATCGACCTATGATCCCAGTAAATTAGACCTCGGATGGTTCCATCCATA
ACATGTGATACAAGCTAGCTATAACTGTCCCATACATATTTCTAGCTTATCCTCCAATGA
ATAGTGTTCATGAG
>barcode04_VRN2b_2
TCAGGATTGTGTGGGTCGATTGGCTCCGCTTTGTGGAAAGGCGAAAAGGTGGCGGATTCC
GGCCGGCGCGCGGCTGGGAAGAGCCTGCTTTATTCATTCTGTACCCTCCTCATCTATCTG
ACACAGCTCCTTTCATTGTGCTCCACATATAAGATAGATCCTGAAAATGACTTCATCATT
TTATGCCAATAAGATATTGACTTCTGGATCGAAGAGGAACACACAGCCAAGGATCCATCG
GGCTGCCAATGGCCATCAAGATACATATACGACCGTAAAACATGATAAACTGAGTATTAT
TTAGGTACGTGGCCATGAGTGTCCCTATAGGCATCATCCTTGTAACAAAAAAAGTATTTG
CAGTTTGATTCAGTATTTATTTGAAGTATATTTTATGACCCCTGACCACAATGAACCCTA
AATCTATTTTGGAACCCTCGACTATGATCAATTATATATACTTGCACACATTTATTGAGA
AACTACTATTTGTGTCCTTCAAGAAAATGAGAAAAAACAAATTATCAATGTGCCACTTTA
TTTTGCCATCGAACATATGGTGTCATATCAACCCGTCGATTTTTTTCGCCAAGTTATCAT
TTATTCTATATATTTTTCGGTGTATCTTTGAAGACATGACAACCTTCTAAACCTTACCCA
TATTTTTAGTGTTGTTTTTCATCTTTGAAAATTTAGGATGAAAATGTAAAAAGCATTGGG
AGTGCTGGAAAATGAGAACATGCAAAGGTGCACCAAAAATTATGTTGACCATTTGTGTGT
TCCACAAAAAGATTAGAAAAATCTATGTTATCTCTTGTCACTTTTGCACAAGACTGAGTA
GTCCATATCTTGGGTTTATTTTTTGCAAGTAATCATCTCATTTCCTTCCATACATCCATC
GCTCTTTCTATTTACTTTGAATCAAGATATCTAAAATCACTATCCAAAATATAGCTAGGG
CTTGTAGTTAAACACAGTATTATAAGTGTACAGTTTAACTGGGATGCTTCATAATACTGT
GTATTCTCGATTCTATATAGCTTGCTAGGGGTCTTGGCCAAGATGGGTCCCGGTTGACAT
GCACTGAGTCTTCCATGCAATCAGAATTGCCGGCATCTTATTTAGCGGAAAGACTACCAA
AAGCTTCATGGAACCCATTACCTTTCCTCGTATTCTCCTTGTTCTCGACCTACAACACTC
ACCACACATCACGCATTTGTCCCCATCTAGGACTCTCTCCTAATTGCTTCACCACCAACT
TGTCGACACATCAGATGCTTGTGTAGTACCACCATCCACTCTCGACATTCTTTGCATATC
TGCCTCTGCAAAAGGGAGGCCACGGCAGACCACACAAGCATTGTTGACAACTAGCATATA
GATCTTCCTATTTTAAGTGACAGGTTCATATCTTAAATTTAGTATACACTTAGACCTTTT
AAAAATGCATTTGTGAATGATGTTGTATTTTTGGAGAATTTACAAAAATTGTTTCGAACT
TTTTGGTAGTCCCCGTAAAATGGTATGGGTTTAATTTGAAAGTTCACCAAAAGCGGATGA
AAGTTTACACAAAAAGATCTAAAATTCTCGGTTTATCTTCAATTTTATTACAAACACACT
ACAAAACCAGACGCTCACAGGAGTGCCGTCTCCCACTATAAAAAAATTATATCTTTATAA
GATACCAAAGCGTCAAATCTAGGGTTAGATCGAAAGTGACCACTCCAACGATTGAACGTT
AACTTGCATTTTCCTTTGGCCATGTGCATGAATCTTCTCATACCGCTTTTTTCCCCCCTA
TTTAGAATTGCCATGGTTTCCATTTATTTCCCGGCCCAGCCCGGCTCTAGCTATAGCCTG
TTATCTTTTCTCGGATCATTCCCTGAGAGTGACACGCAAAAGCTACAAATATCTAGTTAT
GTCCTTTGTGTGGACTGCAGGCATGCGGTGCATAAGATCATGTGGGATTCGATCCCGACA
AGCAATACAAAAAAATTTGGCCCGGGATCATCCACGTAGGCACGCAAGAAATCCATCATC
CATGGATATCTATTCCTCCCCGCTCATTAATCCTTGGATCAGCCTTTTACTAATCCTACG
ATCGAATCTTTGTCTTGCTTGTTATAAGCAGGAGGGGAGACAGCCCTAGCTCGCAGGCGC
AGTTGCAGTTGCTCCTCCACTCCCTGAACTTCCGACACCAGAAACAAAGAAACAAACACT
TGACCTCAATTTCCTCAGCTAGGCTAGCTACTCTCGATCGTCCATGTCCATGTCATGCGG
CGTGTGCGGCGGCGTGGGCAATTGCCTGCACCACCACTTCATCGACCACGCCCACATGTT
CCCTGTTCTTCGTCACGAGCCACCGCTGCTCGAGTACCAGTTCTTCGGCAACGGCCAAGG
CCACAGCGTGGGAACGTGGCTCCCACCGCCGGCGGACCACCACAACGTCCAGAACACCAG
GCCGCCGTCGACGTTTCATGGCCTGCAGTACCCACCGCATGGACACCAAGCAGCAGCAGC
TGGGCTGATCACGTTCCAGCAGGTCGACGCCGGCAGCCGACACTTGCCACCGGCCACACC
ACCCACCGCCGTGAGTGATGCCTAATTAATTCCATCGAAATCTTGCTCCCACATCATCGA
TGGCCGGGGTAGACCTGTGGTTAATTGCTCTTCTTCTGCTAATACCTTGATCACCCTTCC
TACCTAGCTAGCTCGTCACACCTGTGTGAATTTATGCTGCTAGCTGACGGATGGATTCTC
CTGAGAAAAATTAATCGGGAGTCAACAAAGTTCCACGTAAGGTAGCTAACAACGCATTCT
CCTCAGGAGTCACTCAGCAGGACTGAGATACGGCCGGAGCAATAAAAAATTAAACAAACA
CGTACGTACTTATATTTTCTCAAAACAGAACATAGGTATGGCAGATTGACAGTACCTTCA
GAACTGTTCGTTTCGGGTATCAACTGTATCTTGGGATAAAATCAGTCAGTTATTCTGAAT
GTTTTTTTTTAGATGTTGTTATAGTGAATTTAATGTTTGAACTACACAATATATCAATAT
CTAAATTGGCGAGGAAAAGACGTGTTAACTCAGCTCGAAAGACTTAATTATAAGCTAGCT
AATATGACAACAACAAATCCGGCCTTTGTAATTTCACCTTTTGGTTTCATCCACCAGGCG
TCTAGTCCAGGTAAATATTCCTTGCCAAATTTAGTCAAAACGAATACATATCAATGAGAT
GGATGCATCCTCTCATTTCATGTGGTCAACTCTCAGTTTGGATTTGATTTTGTGCATCAA
TATCGATACAGATCAATCAGGGCATGCCTCCTTTTTGAAAAAAAAGCTTGGAGAATATTG
ATTTTCTCTCTCTAGAGTTATCTCCTCTAACAAATCATCAATTTCAGTTTGATCTCTAAC
CTTGCATGTAGTCCGTACATCCAATGAGCGTGAAACAAGATGGCTAGTTGTGCAAAACCC
AACTAATTCAGTTGATCAGGCTTTACATACATAGTTGTATAATCAAGTTGACCACTGAAC
TAACACTACCACATAACATGAATGGTTATATATATCTAGCCAGTTGAATAGTATCATTTC
AGACGGTTTTGGACTTTTGGTAGCTGACCTTTGTAACTGATTGTGGGATATAGGAGGCTA
AGGCTAACCGTGATTTCATGAGACAGGTCAAAACTAGTAATATAATTGGTTAGGGACTAA
CTAAATACCTTCATGAAACAATGGTCATTCACTATGCACAATTAATTTGTCTCATATGAT
TATTTTTTTTTTGATATGTTCAGATGCCATTATGTGGGGGAACACTCACTAACACCGCGG
GAAGTGAGGTGATAATGGCTATCGATGGAGACATGATGATGGTGGCGGCGCATCATCCAA
CGCTACACGAGAGACGTGCGAAGGTGATGAGGTATAGGGAGAAAAGGAAGAGACGAAGGT
ACGAGAAGCAGATCCGATATGAGTCCAGAAAAGCTTACGCCCAGTTGAGGCCACGGGTCA
AAGGCCGCTTCGCCAAGGTGCATGAAGAAGCCACTGTGCCATCGTCACCACCACCATCGA
CCTATGATCCTAGTAAATTAGACCTCGGATGGTTCCATCCATAACATGTACAAGCTAGCT
ATAACAGTCCCATACATATTTCTAGCTTATCCTCCAATGAATAGTGTTCATGAG
>barcode05_FT3
AGATGTGCAATTGCATGTCTACGTATAGTTCAAATTTGCACGAATCACAATGCAAATCTA
ACGATTTTAGAGTCGGTCAAGAACTAACTTAATTCTTGGTTGACCTAGAACTAGCAAACG
GGCAACCATACATAAAGCCTGGCACATTATGTATGTACATGATGTTTAGCTACATTTTTT
TTGTGGAGACTGGTTGGGAGGTCCACTTGCCTATTATGGACGGCGTTGCGTGTAAGCTAT
AGCCCTTAAGGGAAAGTTCTGATAAGCCCGTCCTCTTCATTCTTTCCGGCCACGCACACC
CGGCCCCGGCCAAACAGCGAATCACTCCTCTACCGTACAGCCTATCCCTCCCCGTGGTCA
CTGCGCACGTGAAAAGGCGTGCTTTTGTATATGCCGGCGAACGACACATGCATGGCCGGC
GGTCCGGACTAAGTGAAGCTAGCTGCTGATTCATGATCCATCCAGTCCGTAACTAGGTGA
AGCTTATCTTTGCCACGTCCGATCAAATCGAGCAGAGTACCGTGGATTGATGGACGGGCG
TCTCGCTTGTTGGCAGACATTCCCGGTGCCGGCTTGCCGGCCGGCCGCGGCCGGGAGAGC
CCCAGACGCAACGCAACCGCTGTCTAGCACCTTGGCCATTAGCGAGAGCTTATTACGACA
GACAAATCCATGTCCATGTAGAGCTGAACTAGCCTAGGGGGTCAAAAGCAGGGCTTTGGT
GACTGCATCCCGTCCACATGATAGATTCAATTCTAAGAGAGAGGGGGAGGAGCAGAGAGA
AAGGTCTCCACAGAATCTATATTCCACATAGGCAGCAGCAGCAGCGCCCAGGGTGTGCAA
GCAGAACTATAGTCTAAACATGGACATGGACAACGCGCGCCCTTCCTCTACTCAACTTTT
GCGGCCTATATAAAGTGGCCACCGGCCGTTGAGCAGTTCCAAACTCATCAGCATCATCAT
TCATCCAGGTAGCTCCTGCTCCAGATCAATATACACTCTAGCTAACTAGCTCAGCTGTGC
CTGGTCATCGTCAACCTCTAGCTCCACCATACGAGATGGCCGGGAGGGATAGGGACCCGT
TGGTGGTTGGTAGGGTTGTGGGGGATGTGCTGGACCCCTTCGTCCGCACCACTAACCTCA
GGGTGACATTCGGGAACCGGGCTGTGTCCAACGGCTGCGAGCTCAAGCCCTCCATGGTCA
CCCACCAGCCCAGGGTCGAGGTCGGCGGCAATGAGATGAGGACCTTCTACACACTCGTAC
GTGTACTACTCATTGTTGCCTAATTAATATAATCTAACACTAATTAAGATGCACCCTCGT
ATCGTATCGTATTTAATTTGGATACATGCTTTCATATATGTGTTGGCAAATTAATCAAGC
ACCTTCATGCATAATATGCATGTGCTATATGATCGATCAATGATGCAGAGGCCGGGGTCT
TTATCCTCTTTCCGAAAAAAATATATGCATATGTCTTCTTTCTTGGAGAAAAAAAAAGGA
TTGCATCACTGTATGAATATGTTTGTGTTTACTCTGCACTATGAACTATTATTGATCATG
CATGGTGTACATGCGCAGGTGATGGTAGACCCCGACGCGCCAAGTCCAAGCGATCCCAAC
CTCAGAGAATACCTTCATTGGTAATTCCACGCTCCAATTCCCTTGATTATAAACACTAGA
CGTACGTGTTCGATGCCGGCCACCACACTAGTGTCTGTGCTAGCTAGTGCATCTCACTGC
TGACAATTGCTGCTGGTATGCGTGCGCAGGTTGGTGACAGATATTCCTGGGACAACTGCT
GCTTCCTTCGGGCAGGAGGTGATGTGCTACGAGAGCCCTCGCCCCAACATGGGGATCCAC
CGCTTCGTGCTCGTGCTCTTCCAGCAGCTGGGCCGGCAGACGGTGTACGCGCCCGGGTGG
CGCCAGAACTTCAATACCAGGGACTTCGCCGAGCTCTACAACCTCGGCCCGCCGGTCGCC
GCCGTCTACTTCAACTGTCAGCGCGAGGCCGGCTCCGGCGGCAGGAGGATGTATAATTGA
CACCACCACAAC
>barcode05_FT3_2
AGATGTGCAATTGCATGTCTACGTATAGTTCAAATTTGCACGAATCACAATGCAAATCTA
ACGATTTTAGAGTCGGTCAAGAACTAACTTAATTCTTGGTTGACCTAGAACTAGCAAACG
GGCAACCATACATAAAGCCTGGCACATTATGTATGTACATGATGTTTAGCTACATTTTTT
TTGTGGAGACTGGTTGGGAGGTCCACTTGCCTATTATGGACGGCGTTGCGTGTAAGCTAT
AGCCCTTAAGGGAAAGTTCTGATAAGCCCGTCCTCTTCATTCTTTCCGACCACGCACACC
CGGCCCCGGCCAAACAGCGAATCACTCCTCTACCGTACAGCCTATCCCTCCCCGTGGTCA
CTGCGCACGTGAAAAGGCGTGCTTTTGTATATGCCGGCGAACGACACATGCATGGCCGGC
GGTCCGGACTAAGTGAAGCTAGCTGCTGATTCATGATCCATCGAGTCCGTAACTAGGTGA
AGCTTATCTTTGCCACGTCCGATCAAATCGAGCAGAGTACCGTGGATTGATGGACGGGCG
TCTCGCTTGTTGGCAGACATTCCCGGTGCCGGCTTGCCGGCCGGCCGCGGCCGGGAGAGC
CCCAGACGCAACGCAACCGCTGTCTAGCACCTTGGCCATTAGCGAGAGCTTATTACGACA
GACAAATCCATGTCCATGTAGAGCTGAACTAGCCTAGGGGGTCAAAAGCAGGGCTTTGGT
GACTGCATCCCGTCCACATGATAGATTCAATTCTAAGAGAGAGGGGGAGGAGCAAAGGTC
TCCACAGAATCTATATTCCACATAGGCAGCAGCAGCAGCGCCCAGGGTGTGCAAGCAGAA
CTATAGTCTAGACATGGACATGGACAACGCGCGCCCTTCCTCTACTCAACTTTTGCGGCC
TATATAAAGTGGCCACCGGCCGTTGGGCAGTTCCAAACTCATCAGCATCATCATTCATCC
AGGTAGCTCCTGCTCCAGATCAATATACACTCTAGCTAACTAGCTCAGCTGTGCCTGGTC
ATCGTCAACCTCTAGCTCCACCATACGAGATGGCCGGGAGGGATAGGGACCCGTTGGTGG
TTGGTAGGGTTGTGGGGGATGTGCTGGACCCCTTCATCCGCACCACTAACCTCAGGGTGA
CATTCGGGAACCGGGCTGTGTCCAACGGCTGCGAGCTCAAGCCCTCCATGGTCACCCACC
AGCCCAGGGTCGAGGTCGGCGGCAATGAGATGAGGACCTTCTACACACTCGTACGTGTAC
TACTCATTGTTGCCTAATTAATATAATCTAACACTAATTAAGATGCACCCTCGTATCGTA
TCGTATTTAATTTGGATACATGCTTTCATATATGTGTTGGCAAATTAATCAAGCACCTTC
ATGCATAATATGCATGTGCTATATGATCGATCAATGATGCAGAGGCCGGGGTCTTTATCC
TCTTTCCGAAAAAAATATATGCATATGTCTTCTTTCTTGGAGAAAAAAAAAGGATTGCAT
CACTGTATGAATATGTTTGTGTTTACTCTGCACTATGAACTATTATTGATCATGCATGGT
GTACATGCGCAGGTGATGGTAGACCCCGACGCGCCAAGTCCAAGCGATCCCAACCTCAGA
GAATACCTCCATTGGTAATTCCACGCTCCAAATCCCTTGATTATAAACACTAGACGTACG
TGTTCGATGCCACCACAGTGTAGTGTCTGTGCTAGTGCATCTCACTGCTGACAATTGCTG
CTGGTATGCGTGCACAGGTTGGTGACAGATATTCCTGGGACAACTGGTGCTTCCTTCGGG
CAGGAGGTGATGTGCTACGAGAGCCCTCGCCCCAACATGGGGATCCACCGCTTCGTGCTC
GTGCTCTTCCAGCAGCTGGGCCGGCAGACGGTGTACGCGCCCGGGTGGCGCCAGAACTTC
AATACCAGGGACTTCGCCGAGCTCTACAACCTCGGCCCGCCCGTCGCCGCCGTCTACTTC
AACTGTCAGCGCGAGGCCGGCTCCGGCGGCAGGAGGATGTATAATTGACACCACCACAAC
>barcode05_FTL9
ATGGATAGGGATGCAAGTGTGGACCAACACACGGCCCGCTTTATCAAATTAATGGTTATT
ACTTCCACTAAACAGACAGTTTACTTTGTGCACATAGCAAACAATTAGATGGGTTGTTGG
GTTGGCCCAATCAGCTAGCCCAAGCTTGTATCCTCATGTACAGATAGGATAGCCTATCAA
ATAAAAACTGAACGGTACTACAAAAAAACTGGCAAAAAAATTTTTTTACTAAAGCACACG
ATGGTCTGCTGTGTTGCATTACTGTTTCTAAGGCAAGGTTAAGAATCAAGCCAACAAAAG
AGAAATCAATGTTGTAATACGTTCTATTATATGTTAAATAATAGAGGTAGCAAAGTCCTA
AGACGAAAAAGATAGTATGGATATACTACCTTAGATCTTTGTTAAAGTTTGCACAGAGCA
TAGCAATGGCTTCAAGAAGATGCCTGCAGCTCATGTTTTCAGCGAGAACAGAAGAATGAT
GACCATGTTCTAACATAGAGTATCTCTGCAACTTGGCAGGTTCCAGTAGAAACAATTCAC
CTTGTAAACAATGCTAATGTGGCCAGGCTCCTCGCCAGAGTGGAACTGTGGGTTGCAACT
ATATGTTTTCTATTTCCACTATTACATTCCTATAATCCCTGAATTTGAATGAAATAATGA
CCCTAAGCTATAAAAACCATGAGTTTCCAGAAGGGAAAAATATTTGTTAATGCTGTGCAA
GTACGTGACATGCCAAAATGTACAAGATAAAATACTTCATACCCCTATAAACATGCAGTT
GGATTGAGCCATTGAGGAACCCAGGCACATTAAGCACACCTACATGTCAAGCACCACCAT
ATCGTTTGGTTCAGAAATATTGCACATACCATTTTTTTCTGAAGAGGTTGTGACCAAAGG
AGCAGCTGATTGAGCTAACAACTTCCCATGGCTTGTTCCGGTACACCCCAACAACGCAAA
TAATCGGATGGCAAAAGCATGCACATTGAAATATCTACAGCTTCACTATTCCATAAATTT
CAGGATGTAATCGACAAATATCAAGGACGTCATGTGTATACCAGTGACGCATGACATGGT
GCTAGTATCAAAACTTTTGAAAGGTGAATAAGACAACCCTCATCGCGCAATACAAGTAGT
TCATGCATCGCCACAGTTTCTTCAGGTCCGTAGAGAGATAGGTTAACAAAATAACAGATA
AGGCTGCCAACTGGTAGTCCTCCTCCAGTATATGTCGGCAGCGGAACCCTTGGTAGTGGC
CCATGTTATACAGGATGTGTTGGATCCATTTACATCAACTGTTCCACTCAGAATAGCCTA
CAACAATAGGCTAGTTCTCGCAGGTGCTGAGCTAAGGCCATCTGCAGTCGTAAGCAAGCC
GCGAGTTGATATCGGCGGCAATGACATGAGAGTTCTCTACACCCTGGTAAGCTTTTAGTT
GTAGTAGTGGACAGTACACGCTAATCCTTCAGTGATTGAACTGTTTTACATGGTTCACTA
GTATAATCGTGAAGAAATCCCATAGTAGCAGAATCATAGATGATTATTTTATTCCTAGCA
AACTGAAACAAATCATATGTTAACTTGTTTGAGGTTATCTTTTCCTTTGAAGATACTAGT
GGATCCAGACGCCCCAAGCCCAAGTCATCCGTCACTAAGGGAGTACTTGCACTGGTAAAT
CAAATGCAACATGTTCTTATTCTCCCCAACATCTCCACCCATTTGTGTTCTGCCCAGACA
CTTTTGATATATGCTTTCTATTTATTTTTGCTCTCATTATGATATGCCTCTACTACTGTG
CAGGATGGTGGCAGACATCCCTGGAACAACTGGTGTCAACTTTGGTATGATATCAAGCAC
ACCAATTTGTTCCATGTGATTTATTATTAAACTGAATTTTGTGGATGCGGAAATTAAGCC
ATGTTAAGTTCTCTCAGTCAAACCTGTTGACTTCAGCTTGAATTTGGGTGCCTAATTCTC
TATCAAAGAAAAATTACCTAGTTCCTCCTAGGTAATCTCATTTACTAACTTGTTGACAAC
ATAGAATTAACAGACTCAATACACGTTAATTTCAGTTTAGCTCATAGTTAACCCTGGGAT
ATGTTAAACCTAAACAAAGAATAACTATGAACAACGTAAAATGACATGCATCTGTTTTGT
AAATGAATGGCCAACTTTAAGACAAGGCCATTGTACAGCGTAAAGAAACAAGGACTCTTA
AAATAAGTGTAAACATAACATTTTCCTAGTTATTATTTGTACTTAACATATTTTTCACAT
GTACAAAAACAAAATTTATGGAATCGAATTATTGTTCGATCATATGTTGGCTTTAAAGAG
TTTTGCCATATTGTTTTGCTTGCAACTAACATACACAACAGAACAAAGATTGTGCATGTA
CATGAAGATGATATGACAAGACTCCTATTTGCCTAAAATTGAAGAGAGCAAACTAAGTTG
CAGATAGCTGAGTAAATGTTTCTTCCCTCTTTAAATTCTTGACTAATTAAACGGAGGGTG
CTATTGCAGGCCAAGAACTCGTGGTTTATGAAAGACCAGAACCAAGATCAGGTATACACA
GGATGGTATTTGTGCTGCTCCAGCAACTAGGTAGGGGGACAGTTTTTGCACCAGACATGC
GACAGAACTTCAGTTGCAGGAACTTTGCACGTCAGTACCACCTCAACATTGTGGCTGCCT
CATATTTCAACTGTCAAAGGGAAGGTGGATCAGGAGGAAGAAGGTTTAGGCCAGGCAGTT
CTGAAGGGGAGTAGAGACTGGGTACTACAGAGTACAGGCAATTGTATCCGGTATGGTAGT
GCTGTATCAC
>barcode05_FTL9_2
ATGGATAGGGATGCAAGTGTGGACCAACACACGGCCCGCTTTATCAAATTAATGGTTATT
ACTTCCACTAAACAGACAGTTTACTTTGTGCACATAGCAAACAATTAGATGGGTTGTTGG
GTTGGCCCAATCAGCTAGCCCAAGCTTGTATCCTCATGTACAGATAGGATAGCCTATCAA
ATAAAAACTGAACGGTACTACAAAAAAACTGGCAAAAAAATTTTTTTACTAAAGCACACG
ATGGTCTGCTGTGTTGCATTACTGTTTCTAAGGCAAGGTTAAGAATCAAGCCAACAAAAG
AGAAATCAATGTTGTAATACGTTCTATTATATGTTAAATAATAGAGGTAGCAAAGTCCTA
AGACGAAAAAGATAGTATGGATATACTACCTTAGATCTTTGTTAAAGTTTGCACAGAGCA
TAGCAATGGCTTCAAGAAGATGCCTGCAGCTCATGTTTTCAGCGAGAACAGAAGAATGAT
GACCATGTTCTAACATAGAGTATCTCTGCAACTTGGCAGGTTCCAGTAGAAACAATTCAC
CTTGTAAACAATGCTAATGTGGCCAGGCTCCTCGCCAGAGTGGAACTGTGGGTTGCAACT
ATATGTTTTCTATTTCCACTATTACATTCCTATAATCCCTGAATTTGAATGAAATAATGA
CCCTAAGCTATAAAAACCATGAGTTTCCAGAAGGGAAAAATATTTGTTAATGCTGTGCAA
GTACGTGACATGCCAAAATGTACAAGATAAAATACTTCATACCCCTATAAACATGCAGTT
GGATTGAGCCATTGAGGAACCCAGGCACATTAAGCACACCTACATGTCAAGCACCACCAT
ATCGTTTGGTTCAGAAATATTGCACATACCATTTTTTTCTGAAGAGGTTGTGACCAAAGG
AGCAGCTGATTGAGCTAACAACTTCCCATGGCTTGTTCCGGTACACCCCAACAACGCAAA
TAATCGGATGGCAAAAGCATGCACATTGAAATATCTACAGCTTCACTATTCCATAAATTT
CAGGATGTAATCGACAAATATCAAGGACGTCATGTGTATACCAGTGACGCATGACATGGT
GCTAGTATCAAAACTTTTGAAAGGTGAATAAGACAACCCTCATCGCGCAATACAAGTAGT
TCATGCATCGCCACAGTTTCTTCAGGTCCGTAGAGAGATAGGTTAACAAAATAACAGATA
AGGCTGCCAACTGGTAGTCCTCCTCCAGTATATGTCGGCAGCGGAACCCTTGGTAGTGGC
CCATGTTATACAGGATGTGTTGGATCCATTTACATCAACTGTTCCACTCAGAATAGCCTA
CAACAATAGGCTAGTTCTCGCAGGTGCTGAGCTAAGGCCATCTGCAGTCGTAAGCAAGCC
GCGAGTTGATATCGGCGGCAATGACATGAGAGTTCTCTACACCCTGGTAAGCTTTTAGTT
GTAGTAGTGGACAGTACACGCTAATCCTTCAGTGATTGAACTGTTTTACATGGTTCACTA
GTATAATCGTGAAGAAATCCCATAGTAGCAGAATCATAGATGATTATTTTATTCCTAGCA
AACTGAAACAAATCATATGTTAACTTGTTTGAGGTTATCTTTTCCTTTGAAGATACTAGT
GGATCCAGACGCCCCAAGCCCAAGTCATCCGTCACTAAGGGAGTACTTGCACTGGTAAAT
CAAATGCAACATGTTCTTATTCTCCCCAACATCTCCACCCATTTGTGTTCTGCCCAGACA
CTTTTGATATATGCTTTCTATTTATTTTTGCTCTCATTATGATATGCCTCTACTACTGTG
CAGGATGGTGGCAGACATCCCTGGAACAACTGGTGTCAACTTTGGTATGATATCAAGCAC
ACCAATTTGTTCCATGTGATTTATTATTAAACTGAATTTTGTGGATGCGGAAATTAAGCC
ATGTTAAGTTCTCTCAGTCAAACCTGTTGACTTCAGCTTGAATTTGGGTGCCTAATTCTC
TATCAAAGAAAAATTACCTAGTTCCTCCTAGGTAATCTCATTTACTAACTTGTTGACAAC
ATAGAATTAACAGACTCAATACACGTTAATTTCAGTTTAGCTCATAGTTAACCCTGGGAT
ATGTTAAACCTAAACAAAGAATAACTATGAACAACGTAAAATGACATGCATCTGTTTTGT
AAATGAATGGCCAACTTTAAGACAAGGCCATTGTACAGCGTAAAGAAACAAGGACTCTTA
AAATAAGTGTAAACATAACATTTTCCTAGTTATTATTTGTACTTAACATATTTTTCACAT
GTACAAAAACAAAATTTATGGAATCGAATTATTGTTCGATCATATGTTGGCTTTAAAGAG
TTTTGCCATATTGTTTTGCTTGCAACTAACATACACAACAGAACAAAGATTGTGCATGTA
CATGAAGATGATATGACAAGACTCCTATTTGCCTAAAATTGAAGAGAGCAAACTAAGTTG
CAGATAGCTGAGTAAATGTTTCTTCCCTCTTTAAATTCTTGACTAATTAAACGGAGGGTG
CTATTGCAGGCCAAGAACTTGTGGTTTATGAAAGACCAGAACCAAGATCAGGTATACACA
GGATGGTATTTGTGCTGCTCCAGCAACTAGGTAGGGGGACAGTTTTTGCACCAGACATGC
GACAGAACTTCAGTTGCAGGAACTTTGCACGTCAGTACCACCTCAACATTGTGGCTGCCT
CATATTTCAACTGTCAAAGGGAAGGTGGATCAGGAGGAAGAAGGTTTAGGCCAGGCAGTT
CTGAAGGGGAGTAGAGACTGGGTACTACAGAGTACAGGCAATTGTATCCGGTATGGTAGT
GCTGTATCAC
>barcode05_VRN1
ATGACCGCATGTGACCTACACAAAAACAAATAAAAATGAAGCTTTGTTATACTGTAAATA
GTATACGCTTAATCCTTATATTATGAACATCACAATTTGATATTTTTGTGTAGGTTGCAT
ACTTTTATGTTTTATGTTGAAACTTAACATGTAGGTACCTGCATATATTCTCTACACACA
TGATTTATAGATTTTTTTTTAATAATTTTTAGTATTTTAAATTTTATTGCTTTAACAAGT
TCTGGTGCACCTAGGAGCCAAAAATTCACATCCTAGTATGAGTTTTTTTTCCTTTAGAAA
GAACTTGTATGATTTATTACAGCTATATTCATACGGTTCTCCATAAATGATGTATCCCTC
AAACCTGCTAAATATCAATTTGAAATGTTCTATATTTTAAGCGACACAAAAATGCAAAAA
TGTGGACCTGAGTTTAGTGATTTCAAATCTCAAAAGAAGAAGAAGACTTTGTCATTTTTG
TGTAGCTTAGAATGCGAAACATTCCGAATAGATATTTTGCACGTTTGTGGGATACATCAT
TGGCTACCTTTTGAATTTTTCTTAAATTTTTCTTCAAACATGTTAATATAATTTTCAAAG
TTTTTAATATGCAGGAAGCACTGCATTTCGGGAACCAAAAGGACTTTCCGACCAATTTGA
TGTTATATATGTTTCTACTCCACTCTATAAAGTTAGTCAAATTTTAAAAGTATGACTTAA
AATAATGGTGGTATATTTATTGAAATTTTTGACAACTCCGATTCTTTAGCAAAAGTAATG
GCTCCCTTGCGAAATTATTTTAGAATCTGATCCCTAGGTTCGATACCAAAAAGAATGGAG
CTGAAATTGTACAGGTGGGCGCCAAGGATTTTCGTCACTGAATGGCTTCATAGGTTCGGC
GCCATGTGGTTTGGCGTTGGCCCCTGCTCGTGCTCGGCGCCGACCTGCACAAGTTCAGCT
TCATCCTCGTTGGGCACCAAACTCAGCGGTCAGACTTCAGTTAGATGGGTCATTAATTTC
GCTAAATGGTCAGTTTATTAAACAAAAGAAATTACCCATTTATTCGTGAATGGAGGGAAC
GAGCAGCGCTATGGACAACCAGGGAGTGTGGACAATGACAATTCACTCGGGAAATGGTGA
AGTTCATTAAAGCTCGGAAAATGACGGTACTCCAACTGCAAGTATCTTCTTTCTCGAAAT
ACACATATGAACCAAAAGTAGAAAAATAGTGTATTGCGCACGTTTGCGCATTGCCGGAAA
TGCAAGTATGCAAGCTGTTTGCGGGCGTGGGCCGTGTAGGACGCGACATTTGAGGGCAAA
GACCAGACGCAGCAACGCCGGCCACTAGCTACCACCCCACTAGTGTCAGCAGTAGCAGAG
CAACACTTGAAAGTCCACAAATCAATCATGCGCACGAGACGACGCAGGCAGGCAGGACAG
GCGGCAAGTCCCAAACCGGAGACGCGAGGCGGCCCAAATTAAGCAAGCAGCCTCCTACTG
TCGCAGCCCGTACGCCCCTACGCCATGACCAGACCCACCCGCACCAGACTTGACCTAGCA
TTTCCCCATTCGTCCCGCGCCGCCGTCACACACAAAAAAAAGCACAGGAGGGGAATAAAT
TGCCTCCGAGAAAAAGAAAAGAAAAGCCCTTTCTTTCTGTGGAGAAAACAAAAAAGCGCT
GCTCCGTTCCTGTGGCGCGAGCAATGGATACGGGGGTGCGAGGAATTCGGACAGCAGAAT
TTGGAGATTCGGACGTCGACGGGATCCGGGCCCGCAGCAGGCCATCCTGTGGCGGGGCGG
CCCCGGGGCCCCACGGCGTGGGCTTGGGCCAATGGCAGGTCGACAACGGATATGCTCCAG
ACCAACCCGGTATCGACATACCGCGATCTGCCCCAGATCCCTTAAAAACCTCCCTCCCCC
CTTGCCGGAACGGAACCCTTGTTGTT
>barcode05_VRN1_2
ATGACCGCATGTGACCTACACAAAAACAAATAAAAATGAAGCTTTGTTATACTGTAAATA
GTATACGCTTAATCCTTATATTATGAACATCACAATTTGATATTTTTGTGTAGGTTGCAT
ACTTTTATGTTTTATGTTCAAACTTAACATGTAGGTACCTGCATATATTCTCTACACACA
TGATTTATAGAATTTTTAAAATAATTTTTAGTATTTTAAATTTTATTGCTTTAAAAGGTT
CTGGTGCACCTAGGAGCCAAAAATTCACATCCTAGTATGAGTTTTTTTTTTCCTTTAGAA
AGAACTTGTATGATTTATTACAGCTATATTCATACGGTTCTCCATAAATGATGTATCCCT
CAAACCTGCTAAATATCAATTTGAAATGTTCTATATTTTAAGCGACACAAAAATTACAAA
AATGTGGACTTGAGTTCGGTGATTTCAAATCTAAAAAAAGATGATTTTGTCATTTTTGTG
TAGCTTAGAATGCGAAACATTCCGAATAGATATTTTGCACGTTTATGGGATACATCATTG
GCTACCTTTTGAATTTTTCTTAACTTTTTCTTCAAACATGTTAATATAATTTTCAAAGTT
TTTAATATGCATGAAGCACTCCATTTCGGGGACCAAAAGGACTTTCCGACCAATTTGATG
TTATATATGTTTCTACTCCACTCTATAAAGTTAGTCAAAATTTAAAAGTCTTACTTAAAA
TAATGGTGGTAATTTTTTTGACAAATCTGATTCTTTAGCAAAAGTAATGGCTCCCATGCG
AAATTTTATTAGAATCTGACCCCTAGGTTCGATACCAACAAGAATGGAGCCGAAATTGTA
CAGGTGGGCGCCAAGGATTTTCTTCACTAAATGGCTTCATAGGTTCGACGTCATGTGGTT
TGGCGTTGGCCCTGCTTCGGCGCCGACCTGCAAAATTTCAGCTTCATCCTCATTGGCACC
AAACTCAGCAGTCAGACTTCAGTTAGATGAGTCATTAATTTCGCTAAATGGTCAGTTCAT
TAAACAAAAAAATTACCCATTTATTCGTGAATGGAGGGAACGAGCAGCGCTATGGACAAC
CAGGGAGTGTGGACAATGACAATTCACTCGGGAAATGGTGAAGTTCATTAAAGCTCGGAA
AATGACGGTACTCCAACTTCAAGTACTATCTTCTTTCTCGAAATACACATATGAACCAAA
AGTAGAAAAATAGTGTATTGCGCACGTTTGCGCATTGCCGGAAATGCAAGTATGCAAGCT
GTTTGCGGGCGTGGGCCGTGTAGGACGCGACATTTGAGGGCAAAGACCAGACGCAGCAAC
GCCGGCCACTAGCTACCACCCCACTACTGTCAGCAGTAGCAGAGCAACACTTGAAAGTCC
ACAAATCAATCATGAATCATGCGCACTAGACGACGCAGGCAGGGAGGACAGGCGGGAGTC
CCAAACGGGAGAAGCGAGACGGCCCAAATTAAGCAAGCAGCCTCCTACTGTCGCAGCCCG
TACGCCCCTACGCCATGACCAGACCCACCCGCACCAGACTTGACCTAGCATTTCCCCATT
CGTCCCGCGCCGCCGTCACACACACCAACAAAAAAAAAGCACAGGAGGGGAATAAATTGC
CTCTGAGAAAAACAAAAGAAAAGCCCTTTCTCTCTGTCGAGAAAACAAAAAAAGCGCTGC
TCCGTTCCTGTGGCGCGAGCAATGGATACGGGGGTGCGAGGAATTCGGACAGCAGAATTT
GGAGATTCGGACGTACGATTGGTGGACACGTCGACGGGATCCGGGCTCGCAGCAGGCCAT
CCTGTGGCGGGGCGGCCCCGGGGCCCCACGGCGTGGGCTTGGGCCAATGGCAGGTCGACA
ACGGATATGCTCCAGACCAGTCCGGTATCGACATACCGCGATCTGCCCCAGATCCCTTAA
AAACCTCCCTCCCCCCTTGCCGGAACGGAACCCTTGTTGTT
>barcode05_VRN2a
GTGGAAAAGGCTCAGTGTGGGAATATGTATCTCATAACACGTCCCTGAATAACCACTGCG
ATGACCTTCGGCAAGGCACCTATTGATCCATCACAATTAAGAGATTACCCCATGGTTATT
TGTGAAGTATGATGAGTCCTCTCTTATCCCCTCCTTTCATAGAATAGTGCACCGCCCACG
GTATGTCACTTCCCGCCGTATGCACTATCCTACTTCTGAAGGTAGTTCCCTCGTGCGACC
CTTAGGTAAATGTTACATGCTCGACTTCATATAACATCGCATGAGAGAGGTAACCCTGAT
CATAATAGACATGAGCCCGGAGCTTGAACAATAACAGGAGATTTAACGGTGGGTGTTACT
AGTGATCATATGAGAGTGAGCACCAAAAACCAACGGTCCCATACCAGAAGATGACATGCA
GTACAAGCACAAGTGCTCGTACCAGAGGTTCCGTCGCTTGTTTCGACCATATGAGGCCCG
AGAGAGGTAACCCTAGATCAGAATTTTTCAAACTTTGTTTCTTCTTCTTCTTCCAAACCT
TCAAGAAACCTCAAGGGATCTCTTTCCCTGCTCGTTTTTGGTTCGATTCCTTGTGCAAGA
GGCTCTATGACATGTTTCTCGTTTGATTCGCCATTTATTTTTTTGTGAATCCACGCTCAA
TCCCTTGTCATTAGTAATTACGGTGCAAACTCATTCTTGGACTCTTTTTTTGTTGAGGTA
GTACAGTAGATTTTTGAGGTCTAGAAGAATCATCATTTCTTAGTTCTATTGGACCAAACG
TGTTCAAACTCAATCCCAAACTACCATAACAACCTGTTTAGGATTAGCCAAGCCTACTTA
AGTATTGCATGTCTCTAGCTGCGCGCTGTTGTCGCTATGTGATCTTGTCAATGCTAAATG
AATATGCATGTATCTCTATGGACGGTTTGCTGTCATGTCTATCGCTGTTCGCATCACATG
AACCTGCCGGCCGGAATGGATCGAAGCTAGGTGCGGTGCGCATGCTTGGAGAACTATTGC
TCCACACATATATCCATCCATGGGAATATATGCCATCTCATCTTTTCTTTCTTTTTGTAG
AATAGCTTTTGCTTCCATTTCAGGACGGCACATTGGAACACAAATAGCCGTAGAGCTGCA
TCTCGTCCACACAGCCGGTGGTGCTCTCCGTTGTGGTGTGGCCAGAAGGTGCCTGCCCAC
GCGGGTACTCCGGCGAGCTCAACACACTGTGTGGACCGTTTTGCTTCCCTTTAGGAAAGA
CAAAAAGACGGTGGATTCCGGCCAGTCGGTGTGCATTCCTCGACTGATCGATGCATTCCC
CGCTTTATATATTCATCTATGTTATTGCACCTTCTTGATCTGCATCATCATATAATCCAA
TAATAATGGTTATGTGCCAACTTATCATTTTATAAAGCTTTTCCGCACAACATGAATTTC
TATCTCTCTGAAACTTCAGAAACATTTCAAAATCCATAAATGTATGCAAATGGTATCCAA
ATTAAACTTTGACCATTCATGCGGTGTACAAATAGATAATATGAATATAGTTTATATGTT
GTCAATTTTACACAAGATGGAAATAATTGTATTTTTTAATTTATTTCCACAAGCTACCAT
TCCATTGCATTAGACATCTGTGATTGTTTCTATTTATTTGAAAACAGAAACATGTAAAAG
CACTATCCAGCAAGGAGCTATAGGGTTCAAGTTAAACAGTCCAGAATTGATGATGCACTG
TATTACTCTCTTAATTTGCAAATAGCTAGCTAGAGACCATGCATAGAGGTGTCGGTCCAT
GCAAATCATAGTCGTTGCCGACATTTTTATCCATGGAACGCTCCTTCTAATTGGGTTGGT
GGAGGTTTTACCGACATGGTGTGGACCGGTTCAAAGGTGACTTCTCCAACGGGAGACGGG
GACCTTGATGACTAGGTACTTTTGCTGAAATAGAATTCTCTTGGTTTCCATTTATTTCCT
GGACCGGCCCTTTGTTCTCTTTTCTTGGGTCATTCCCTGAGAGTGACACAAAAAGCTACA
AATATCTAGTTGCGTCCTTTGTGTGGACTAGCATATGCAGGCAGCGCATAAGATCATGTG
GGATTCGATCATCCACGTACGCAAAGAAAGAATTGAACGAAATCTATGGAGTGATCGCGC
ATATCTATTCATCTCTGCCCATTAATCTTCATACCCCCTTTTACTAATGAATCCTTCAGT
CGAATCTTTTACTTGTTAGCTATATGATCGGAATGCAGGGCAGCAGGAGACACACACCGC
CTCCTAGCACTAGCATAGTCTTACGCAGTTGCTGCTCCGCTCCCTTCTCCCATCTAGTCT
CCTCCACACACCCCACCGCACCAGAGCAAACAATCGTACCCTTGACCTTGAGTCCATGTC
CATATCCATTTCATGCAGCGTGTGCGGCGGTGTCGTGGGCAACTGCCTGCACCACCACCA
CAACATAAGCGTGTTCCCCGT
>barcode05_VRN2a_2
GTGGAAAAGGCTCAGTGTGGGAATATGTATCTCATAACACGTCCCTGAATAACCACTGCG
ATGACCTTCGGCAAGGCACCTATTGATCCATCACAATTAAGAGATTACCCCATGGTTATT
TGTGAAGTATGATGAGTCCTCTCTTATCCCCTCCTTTCATAGAATAGTGCACCGCCCACG
GTATGTCACTTCCCGCCGTATGCACTATCCTACTTCTGAAGGTAGTTCCCTCGTGCGACC
CTTAGGTAAATGTTACATGCTCGACTTCATATAACATCGCATGAGAGAGGTAACCCTGAT
CATAATAGACATGAGCCCGGAGCTTGAACAATAACAGGAGATTTAACGGTGGGTGTTACT
AGTGATCATATGAGAGTGAGCACCAAAAACCAACGGTCCCATACCAGAAGATGACATGCA
GTACAAGCACAAGTGCTCGTACCAGAGGTTCCGTCGCTTGTTTCGACCATATGAGGCCCG
AGAGAGGTAACCCTAGATCAGAATTTTTCAAACTTTGTTTCTTCTTCTTCTTCCAAACCT
TCAAGAAACCTCAAGGGATCTCTTTCCCTGCTCGTTTTTGGTTCGATTCCTTGTGCAAGA
GGCTCTATGACATGTTTCTCGTTTGATTCGCCATTTATTTTTTTGTGAATCCACGCTCAA
TCCCTTGTCATTAGTAATTACGGTGCAAACTCATTCTTGGACTCTTTTTTTGTTGAGGTA
GTACAGTAGATTTTTGAGGTCTAGAAGAATCATCATTTCTTAGTTCTATTGGACCAAACG
TGTTCAAACTCAATCCCAAACTACCATAACAACCTGTTTAGGATTAGCCAAGCCTACTTA
AGTATTGCATGTCTCTAGCTGCGCGCTGTTGTCGCTATGTGATCTTGTCAATGCTAAATG
AATATGCATGTATCTCTATGGACGGTTTGCTGTCATGTCTATCGCTGTTCGCATCACATG
AACCTGCCGGCCGGAATGGATCGAAGCTAGGTGCGGTGCGCATGCTTGGAGAACTATTGC
TCCACACATATATCCATCCATGGGAATATATGCCATCTCATCTTTTCTTTCTTTTTGTAG
AATAGCTTTTGCTTCCATTTCAGGACGGCACATTGGAACACAAATAGCCGTAGAGCTGCA
TCTCGTCCACACAGCCGGTGGTGCTCTCCGTTGTGGTGTGGCCAGAAGGTGCCTGCCCAC
GCGGGTACTCCGGCGAGCTCAACACACTGTGTGGACCGTTTTGCTTCCCTTTAGGAAAGA
CAAAAAGACGGTGGATTCCGGCCAGTCGGTGTGCATTCCTCGACTGATCGATGCATTCCC
CGCTTTATATATTCATCTATGTTATTGCACCTTCTTGATCTGCATCATCATATAATCCAA
TAATAATGGTTATGTGCCAACTTATCATTTTATAAAGCTTTTCCGCACAACATGAATTTC
TATCTCTCTGAAACTTCAGAAACATTTCAAAATCCATAAATGTATGCAAATGGTATCCAA
ATTAAACTTTGACCATTCATGCGGTGTACAAATAGATAATATGAATATAGTTTATATGTT
GTCAATTTTACACAAGATGGAAATAATTGTATTTTTTAATTTATTTCCACAAGCTACCAT
TCCATTGCATTAGACATCTGTGATTGTTTCTATTTATTTGAAAACAGAAACATGTAAAAG
CACTATCCAGCAAGGAGCTATAGGGTTCAAGTTAAACAGTCCAGAATTGATGATGCACTG
TATTACTCTCTTAATTTGCAAATAGCTAGCTAGAGACCATGCATAGAGGTGTCGGTCCAT
GCAAATCATAGTCGTTGCCGACATTTTTATCCATGGAACGCTCCTTCTAATTGGGTTGGT
GGAGGTTTTACCGACATGGTGTGGACCGGTTCAAAGGTGACTTCTCCAACGGGAGACGGG
GACCTTGATGACTAGGTACTTTTGCTGAAATAGAATTCTCTTGGTTTCCATTTATTTCCT
GGACCGGCCCTTTGTTCTCTTTTCTTGGGTCATTCCCTGAGAGTGACACAAAAAGCTACA
AATATCTAGTTGCGTCCTTTGTGTGGACTAGCATATGCAGGCAGCGCATAAGATCATGTG
GGATTCGATCATCCACGTACGCAAAGAAAGAATTGAACGAAATCTATGGAGTGATCGCGC
ATATCTATTCATCTCTGCCCATTAATCTTCATACCCCCTTTTACTAATGAATCCTTCAGT
CGAATCTTTTACTTGTTAGCTATATGATCGGAATGCAGGGCAGCAGGAGACACACACCGC
CTCCTAGCACTAGCATAGTCTTACGCAGTTGCTGCTCCGCTCCCTTCTCCCATCTAGTCT
CCTCCACACACCCCACCGCACCAGAGCAAACAATCGTACCCTTGACCTTGAGTCCATGTC
CATATCCATTTCATGCAGCGTGTGCGGCGGTGTCGTGGGCAACTGCCTGCACCACCACCA
CAACATAAGCGTGTTCCCCGT
>barcode05_VRN2b
TCAGGATTGTGTGGGTCGATTGGCTCCGCTTTGTGGAAAGGCGAAAAGGTGGGGGATTCC
GGCCGGCGCGTGGCAGGGAAGAGCCTGCTTTATTCATTTTGTACCCTCCTCATCTATCTG
ACACAGCTCCTTTCATTGTGCTCCACATATAAGATAGATCCTGAAAATGACTTCATCATT
TTATGCCAATAAGATATTGACTTCTGGATCGAAGAGGAACACACAGCCCAGGATCCATCG
GGCTGCCAATGGCCATCAAGATACATATACGGCCCTAAAACATGATAAACTGAGCATTTT
GTCGGTACGTGGCCATGAGTGTCCCATAGACATCATCCTTGTAACAAAAACAAAAATTTG
CAGTTTGATTCAGTATTTATTTGAAGTATATTTTAGGACCCTTGAAACAATGAACCCTAA
CTCTATTTTGGAACCCTCGATTCAAATATATATACATGCAAAAATTTATTGAGGAATTAC
CATTTGTGTCCTTCAAGAAAATGAGAAAAAACAAATTATCAATGTGCCATTTTATTTTGC
CATCGAACATATGGTTTCATATCACCCGTCGATTTTTTTCGCCAAGTTATCATTTTTTTT
CCATAGAGTTTTTTGGGTGTATCTTTGAAGACACGACCACCTTCCAAACCTTAGCCATAT
TTTAGTGTGTTTTTTCATCTTTGATGATTTAGGATGAAAATGTAAACGTTGACCATTTAT
GTGTCCCACAAACAGATTAGAAAAATCGAAGTTATCTCTTGTCACCTTTGCACAAGACTG
AATAATCATGCTCATATCTTTGTTTGATTTTTTGCAAGTAATCATCTCATCGCCTTCCAT
ACATCTATGATTCTTTCTATTCATTTTGAATCAAGAAATGTAAAATCACTATCCAAAATA
TAACTAGGGCTTCTAGTTAAACACAGTATTATAAGTTTACAGTTTAACTGGGATGCTTCA
TAATACTTGGTATTCTAAATTCTGTATAGCTTGCTAGGGGTCTTGGCCAAGATGGCTCCC
AGTTGACATCACCGAGTCTTCCATGCAATCAGCGTTGCCCACATTTTATTTAGCGGAAAG
ACTACCAAAAGCTTCATGGACACCACTATCTTTCCTCGTATTCTCCTTGTTCTCCACCTA
CAACACTCACCACACAACACTCATTTGTCCCCATCCACGACTCCCTCCTAATTGATTCAC
CGCCAACTTGTCGACACATCAGATGCTTGTGTAGTACCTCCATATACTCTCAGCATTCTT
TGACATATCTGCCTCTACAAAAGGGAGGCCACGACAGACCTAGCAAGCATTGTTGACATG
AAGACGAGCATATAGATCTTCCTAACTTTAAGCGACATGTTCATATCGTAATATTAGTAT
GCACTTAGAGTTTTTAAAAATGCATATGCGAATGATGTTGTGTTTTTGGAGAATTTACAA
AAATTGTTTCAAACTTTTTGGTAGTCCCCGTAAAATGGTATCCATTTAATTTGAAAGTTC
ACCAAAAGCGGGTCAAATTTACACAAAAAAATCTAAATTATTGGTTTATCTTCAATTTTA
TTACAAACACACTACAAAACCAGACGCTCACAGGAGTGCCGTCTCCCACTAAAATAAAAT
TCCACCTTTATAAGATACCAAAGCGTCAAATCTAGGGTTAGATCGAAAGTGACCACTCTA
ACGATTGAACATTAACTTGCATTTTCCTTTGGCCATGTGCATACACACGAATCTTCTCTT
ACCGCTTTTTTTGCCCCTATTTAGAATTGTCATGGTTTCCATTTATTTCCCGGCCCAGTC
CGGCTCTGGCTATAGCTTGTTATCTTTTCTCGGATCATTCCCTGAGAGTGACACGCAAAA
GCTACAAATATCTAGTTATGTCTTTTGTGTGGACTAGCAGGCATGCGGTGCATAAGATCA
TGTGGGATTCGATCCCGACAAGCAATACAAAAAAATTTGGCCCGGGATCATCCACGTAGG
CACGCAAGAAATCCATCCATGGATATCTATTCCTCCCCGCTCATTAATCCTTGGATCAGC
CTTTTACTAATCCTACGATCGAATCTTTGTCTTGCTTGCTATAAGCAGGAGGGGAGACAG
CCCTAGCTCGCAGGCGCAGTTGCAGTTGCTCCTCTCTACTCCCTGAACTTCCTCTCCTCC
ACACACCACACCAGAAACAAAGAAACAAACACTTGACCTCAATTTCCTCAGCTAGGCTAG
CTACTCTCGATCGTCCATGTCTATGTCATGCGGCGTGTGCGGCGGCGTAGCCAACTGCCT
GCACCACCACATCATCGACCACGCCCCCATGTTCCCTGTTCTTCGTCACGAGCCACCGCT
GCTCGAGTACCAGTTCTTCGGCAACGGCCAAGGCCACAGCGTGGGAACGTGGCTCCCACC
GCCGGCGGACCACCACAACGTCCAGAACACCAGGCCGCCGTCGACGTTTCATGGCCTGCA
GTACCCACCGCATGGACACCAAGCAGCAGCTGGGCTGATCACGTTCCAGGTCGACGCCGG
CAGCCGACACATGCCACCGGCTACACCACCCATCGCCGTGAGTGATGCCTAATTAATTCT
ACATCATCGATGGCCGGGGTAGACCTGTGGTTAATTAATGGCTTTTGCTCTTCTTCTGCT
AATACTTTGATCACCCTTCCTACCTAGCTACTCGTCATACTTGTGTGAGTGTATGCTGCT
AGCTGACGGATGGATTCTCCTGAGAAAAATTAATCGGGAGTCAACAGACAAATTAGTTCC
AAGTAAGGTAGCTAACAACGCATTCTCCTCAGGAGTCCATCAGCAGGACTGAGACACGGC
CGGAGCAATAAAAATTTAAACAAACACATACGTACTTATATTTTCTCAAAACAGAACATA
TGTATGGCAGATTGACAGTACCTTCAGAACTGTTCGTTTCGGGTATCAACTGTATCGTCG
GGGATAAAATCAGTCAGTTATCGTTAATCTGAATGTTTTTTTTTAGATTTTTATAGTGAA
TTTAATGTTTGAACTACACAATATATCAATATCTAAATTGGCGAGGAAAAGACGTGTAAA
CTCAGCTCGAAAGAAGACTTAATTATAAGCTAGCAAATTATATGACAACAACAAATCCTT
TGTAATTTCACCTTTTCTTTCATGCACCAGGCGTCTAGTCCAGGTAAATATTCCTTGCCA
AATTTAGTCAAAACGAATACATATCAATGAGATGGATGTATCCTCTCATTTCATGTGGTC
AACTCTCAGTTTGGATTTGATTTTGTGCATCAATATCGATACAGATCAATCAGGGCATGC
CTCCTTTTTGAAAAAAAAACTTGGAGAATATTGATTTTCTCTCTCTAGACTTATCTCCTC
TAACAAATCATCAATTTCAGTTTGATCTTGAACCTTGCATGTAGTCCGTACATCCAATGA
GCGTGAAACAAGATGGCTAGTTGTGCAAAACCCAACTAATTCAGTTGATCAGGCTTTACA
TACATATAATCAAGTTGACCACAGAACTAATGACACTACCACAGAACATGAATGGTTATA
TATATAGCCAGTTGAAACGTATCGTTTCAGACGGTCTTGGACTTTTGGTCGCTGACCTTT
GTAACTGATCGTGGGATAGGAGGCTAAGGCTAACCGTTATTTCATGAGACAGGTCAAAAC
TAGTAATATAATTGGTTAGGGACTAACTAAATACCTTCATGAAACAATGATCGTTCACTA
TGCACAATTAATTTGTCTCATATGATTTTTTTTTGATATGTTCAGATGCCATTATGTGGG
AGCACACGCACTAACACCGCAGGAAGTGAGGTGATAATGGCTATCGATGGAGACATGATG
ATGGTGGCGGCGCATCATCCAACGGTGCACGAGAGACGTGCAAAGGTGATGAGGTATAGG
GAGAAGAGGAAGAGACGGAGGTACGAGAAGCAGATCCGATATGAGTCCAGAAAAGCTTAC
GCCCAGTTGAGGCCACGGGTCAAAGGCCGCTTCGCCAAGGTGCATGAAGAAGCCACTGTG
CCATTGTCACCACCACCATCGACCTATGATCCCAGTAAATTAGACCTCGGATGGTTCCAT
CCATAACATGTGATACAAGCTAGCTATAACTGTCCCATACATATTTCTAGCTTATCCTCC
AATGAATAGTGTTCATGAG
>barcode05_VRN2b_2
TCAGGATTGTGTGGGTCGATTGGCTCCGCTTTGTGGAAAGGCGAAAAGGTGGGGGATTCC
GGCCGGCGCGTGGCAGGGAAGAGCCTGCTTTATTCATTTTGTACCCTCCTCATCTATCTG
ACACAGCTCCTTTCATTGTGCTCCACATATAAGATAGATCCTGAAAATGACTTCATCATT
TTATGCCAATAAGATATTGACTTCTGGATCGAAGAGGAACACACAGCCCAGGATCCATCG
GGCTGCCAATGGCCATCAAGATACATATACGGCCCTAAAACATGATAAACTGAGCATTTT
GTCGGTACGTGGCCATGAGTGTCCCATAGACATCATCCTTGTAACAAAAACAAAAATTTG
CAGTTTGATTCAGTATTTATTTGAAGTATATTTTAGGACCCTTGAAACAATGAACCCTAA
CTCTATTTTGGAACCCTCGATTCAAATATATATACATGCAAAAATTTATTGAGGAATTAC
CATTTGTGTCCTTCAAGAAAATGAGAAAAAACAAATTATCAATGTGCCATTTTATTTTGC
CATCGAACATATGGTTTCATATCACCCGTCGATTTTTTTCGCCAAGTTATCATTTTTTTC
CATAGAGTTTTTTGGGTGTATCTTTGAAGACACGACCACCTTCCAAACCTTAGCCATATT
TTAGTGTGTTTTTTCATCTTTGATGATTTAGGATGAAAATGTAAACGTTGACCATTTATG
TGTCCCACAAACAGATTAGAAAAATCGAAGTTATCTCTTGTCACCTTTGCACAAGACTGA
ATAATCATGCTCATATCTTTGTTTGATTTTTTGCAAGTAATCATCTCATCGCCTTCCATA
CATCTATGATTCTTTCTATTCATTTTGAATCAAGAAATGTAAAATCACTATCCAAAATAT
AACTAGGGCTTCTAGTTAAACACAGTATTATAAGTTTACAGTTTAACTGGGATGCTTCAT
AATACTTGGTATTCTAAATTCTGTATAGCTTGCTAGGGGTCTTGGCCAAGATGGCTCCCA
GTTGACATCACCGAGTCTTCCATGCAATCAGCGTTGCCCACATTTTATTTAGCGGAAAGA
CTACCAAAAGCTTCATGGACACCACTATCTTTCCTCGTATTCTCCTTGTTCTCCACCTAC
AACACTCACCACACAACACTCATTTGTCCCCATCCACGACTCCCTCCTAATTGATTCACC
GCCAACTTGTCGACACATCAGATGCTTGTGTAGTACCTCCATATACTCTCAGCATTCTTT
GACATATCTGCCTCTACAAAAGGGAGGCCACGACAGACCTAGCAAGCATTGTTGACATGA
AGACGAGCATATAGATCTTCCTAACTTTAAGCGACATGTTCATATCGTAATATTAGTATG
CACTTAGAGTTTTTAAAAATGCATATGCGAATGATGTTGTGTTTTTGGAGAATTTACAAA
AATTGTTTCAAACTTTTTGGTAGTCCCCGTAAAATGGTATCCATTTAATTTGAAAGTTCA
CCAAAAGCGGGTCAAATTTACACAAAAAAATCTAAATTATTGGTTTATCTTCAATTTTAT
TACAAACACACTACAAAACCAGACGCTCACAGGAGTGCCGTCTCCCACTAAAATAAAATT
CCACCTTTATAAGATACCAAAGCGTCAAATCTAGGGTTAGATCGAAAGTGACCACTCTAA
CGATTGAACATTAACTTGCATTTTCCTTTGGCCATGTGCATACACACGAATCTTCTCTTA
CCGCTTTTTTTGCCCCTATTTAGAATTGTCATGGTTTCCATTTATTTCCCGGCCCAGTCC
GGCTCTGGCTATAGCTTGTTATCTTTTCTCGGATCATTCCCTGAGAGTGACACGCAAAAG
CTACAAATATCTAGTTATGTCTTTTGTGTGGACTAGCAGGCATGCGGTGCATAAGATCAT
GTGGGATTCGATCCCGACAAGCAATACAAAAAAATTTGGCCCGGGATCATCCACGTAGGC
ACGCAAGAAATCCATCCATGGATATCTATTCCTCCCCGCTCATTAATCCTTGGATCAGCC
TTTTACTAATCCTACGATCGAATCTTTGTCTTGCTTGCTATAAGCAGGAGGGGAGACAGC
CCTAGCTCGCAGGCGCAGTTGCAGTTGCTCCTCTCTACTCCCTGAACTTCCTCTCCTCCA
CACACCACACCAGAAACAAAGAAACAAACACTTGACCTCAATTTCCTCAGCTAGGCTAGC
TACTCTCGATCGTCCATGTCTATGTCATGCGGCGTGTGCGGCGGCGTAGCCAACTGCCTG
CACCACCACATCATCGACCACGCCCCCATGTTCCCTGTTCTTCGTCACGAGCCACCGCTG
CTCGAGTACCAGTTCTTCGGCAACGGCCAAGGCCACAGCGTGGGAACGTGGCTCCCACCG
CCGGCGGACCACCACAACGTCCAGAACACCAGGCCGCCGTCGACGTTTCATGGCCTGCAG
TACCCACCGCATGGACACCAAGCAGCAGCTGGGCTGATCACGTTCCAGGTCGACGCCGGC
AGCCGACACATGCCACCGGCTACACCACCCATCGCCGTGAGTGATGCCTAATTAATTCTA
CATCATCGATGGCCGGGGTAGACCTGTGGTTAATTAATGGCTTTTGCTCTTCTTCTGCTA
ATACTTTGATCACCCTTCCTACCTAGCTACTCGTCATACTTGTGTGAGTGTATGCTGCTA
GCTGACGGATGGATTCTCCTGAGAAAAATTAATCGGGAGTCAACAGACAAATTAGTTCCA
AGTAAGGTAGCTAACAACGCATTCTCCTCAGGAGTCCATCAGCAGGACTGAGACACGGCC
GGAGCAATAAAAATTTAAACAAACACATACGTACTTATATTTTCTCAAAACAGAACATAT
GTATGGCAGATTGACAGTACCTTCAGAACTGTTCGTTTCGGGTATCAACTGTATCGTCGG
GGATAAAATCAGTCAGTTATCGTTAATCTGAATGTTTTTTTTTAGATTTTTATAGTGAAT
TTAATGTTTGAACTACACAATATATCAATATCTAAATTGGCGAGGAAAAGACGTGTAAAC
TCAGCTCGAAAGAAGACTTAATTATAAGCTAGCAAATTATATGACAACAACAAATCCTTT
GTAATTTCACCTTTTCTTTCATGCACCAGGCGTCTAGTCCAGGTAAATATTCCTTGCCAA
ATTTAGTCAAAACGAATACATATCAATGAGATGGATGTATCCTCTCATTTCATGTGGTCA
ACTCTCAGTTTGGATTTGATTTTGTGCATCAATATCGATACAGATCAATCAGGGCATGCC
TCCTTTTTGAAAAAAAAACTTGGAGAATATTGATTTTCTCTCTCTAGACTTATCTCCTCT
AACAAATCATCAATTTCAGTTTGATCTTGAACCTTGCATGTAGTCCGTACATCCAATGAG
CGTGAAACAAGATGGCTAGTTGTGCAAAACCCAACTAATTCAGTTGATCAGGCTTTACAT
ACATATAATCAAGTTGACCACAGAACTAATGACACTACCACAGAACATGAATGGTTATAT
ATATAGCCAGTTGAAACGTATCGTTTCAGACGGTCTTGGACTTTTGGTCGCTGACCTTTG
TAACTGATCGTGGGATAGGAGGCTAAGGCTAACCGTTATTTCATGAGACAGGTCAAAACT
AGTAATATAATTGGTTAGGGACTAACTAAATACCTTCATGAAACAATGATCGTTCACTAT
GCACAATTAATTTGTCTCATATGATTTTTTTTTGATATGTTCAGATGCCATTATGTGGGA
GCACACGCACTAACACCGCAGGAAGTGAGGTGATAATGGCTATCGATGGAGACATGATGA
TGGTGGCGGCGCATCATCCAACGGTGCACGAGAGACGTGCAAAGGTGATGAGGTATAGGG
AGAAGAGGAAGAGACGGAGGTACGAGAAGCAGATCCGATATGAGTCCAGAAAAGCTTACG
CCCAGTTGAGGCCACGGGTCAAAGGCCGCTTCGCCAAGGTGCATGAAGAAGCCACTGTGC
CATTGTCACCACCACCATCGACCTATGATCCCAGTAAATTAGACCTCGGATGGTTCCATC
CATAACATGTGATACAAGCTAGCTATAACTGTCCCATACATATTTCTAGCTTATCCTCCA
ATGAATAGTGTTCATGAG
>barcode07_FT3
AGATGTGCAATTGCATGTCTACGTATAGTTCAAATTTGCACGAATCACAATGCAAATCTA
ACGATTTTAGAGTCGGTCAAGAACTAACTTAATTCTTGGTTGACCTAGAACTAGCAAACG
GGCAACCATACATAAAGCCTGGCACATTATGTATGTACATGATGTTTAGCTACATTTTTT
TTGTGGAGACTGGTTGGGAGGTCCACTTGCCTATTATGGACGGCGTTGCGTGTAAGCTAT
AGCCCTTAAGGGAAAGTTCTGATAAGCCCGTCCTCTTCATTCTTTCCGACCACGCACACC
CGGCCCCGGCCAAACAGCGAATCACTCCTCTACCGTACAGCCTATCCCTCCCCGTGGTCA
CTGCGCACGTGAAAAGGCGTGCTTTTGTATATGCCGGCGAACGACACATGCATGGCCGGC
GGTCCGGACTAAGTGAAGCTAGCTGCTGATTCATGATCCATCGAGTCCGTAACTAGGTGA
AGCTTATCTTTGCCACGTCCGATCAAATCGAGCAGAGTACCGTGGATTGATGGACGGGCG
TCTCGCTTGTTGGCAGACATTCCCGGTGCCGGCTTGCCGGCCGGCCGCGGCCGGGAGAGC
CCCAGACGCAACGCAACCGCTGTCTAGCACCTTGGCCATTAGCGAGAGCTTATTACGACA
GACAAATCCATGTCCATGTAGAGCTGAACTAGCCTAGGGGGTCAAAAGCAGGGCTTTGGT
GACTGCATCCCGTCCACATGATAGATTCAATTCTAAGAGAGAGGGGGAGGAGCAAAGGTC
TCCACAGAATCTATATTCCACATAGGCAGCAGCAGCAGCGCCCAGGGTGTGCAAGCAGAA
CTATAGTCTAGACATGGACATGGACAACGCGCGCCCTTCCTCTACTCAACTTTTGCGGCC
TATATAAAGTGGCCACCGGCCGTTGGGCAGTTCCAAACTCATCAGCATCATCATTCATCC
AGGTAGCTCCTGCTCCAGATCAATATACACCCTAGCTAACTAGCTCAGCTGTGCCTGGTC
ATCGTCAACCTCTAGCTCCACCATACGAGATGGCCGGGAGGGATAGGGACCCGTTGGTGG
TTGGTAGGGTTGTGGGGGATGTGCTGGACCCCTTCATCCGCACCACTAACCTCAGGGTGA
CATTCGGGAACCGGGCTGTGTCCAACGGCTGCGAGCTCAAGCCCTCCATGGTCACCCACC
AGCCCAGGGTCGAGGTCGGCGGCAATGAGATGAGGACCTTCTACACACTCGTACGTGTAC
TACTCATTGTTGCCTAATTAATATAATCTAACACTAATTAAGATGCACCCTCGTATCGTA
TCGTATTTAATTTGGATACATGCTTTCATATATGTGTTGGCAAATTAATCAAGCACCTTC
ATGCATAATATGCATGTGCTATATGATCGATCAATGATGCAGAGGCCGGGGTCTTTATCC
TCTTTCCGAAAAAAATATATGCATATGTCTTCTTTCTTGGAGAAAAATAAAAGGATTGCA
TCACTGTATGAATATGTTTGTGTTTACTCTGCACTATGAACTATTATTGATCATGCATGG
TGTACATGCGCAGGTGATGGTAGACCCCGACGCGCCAAGTCCAAGCGATCCCAACCTCAG
AGAATACCTCCATTGGTAATTCCACGCTCCAAATCCCTTGATTATAAACACTAGACGTAC
GTGTTCGATGCCACCACAGTGTAGTGTCTGTGCTAGTGCATCTCACTGCTGACAATTGCT
GCTGGTATGCGTGCACAGGTTGGTGACAGATATTCCTGGGACAACTGGTGCTTCCTTCGG
GCAGGAGGTGATGTGCTACGAGAGCCCTCGCCCCAACATGGGGATCCACCGCTTCGTGCT
CGTGCTCTTCCAGCAGCTGGGCCGGCAGACGGTGTACGCGCCCGGGTGGCGCCAGAACTT
CAATACCAGGGACTTCGCCGAGCTCTACAACCTCGGCCCGCCCGTCGCCGCCGTCTACTT
CAACTGTCAGCGCGAGGCCGGCTCCGGCGGCAGGAGGATGTATAATTGACACCACCACAA
C
>barcode07_FT3_2
AGATGTGCAATTGCATGTCTACGTATAGTTCAAATTTGCACGAATCACAATGCAAATCTA
ACGATTTTAGAGTCGGTCAAGAACTAACTTAATTCTTGGTTGACCTAGAACTAGCAAACG
GGCAACCATACATAAAGCCTGGCACATTATGTATGTACATGATGTTTAGCTACATTTTTT
TTGTGGAGACTGGTTGGGAGGTCCACTTGCCTATTATGGACGGCGTTGCGTGTAAGCTAT
AGCCCTTAAGGGAAAGTTCTGATAAGCCCGTCCTCTTCATTCTTTCCGACCACGCACACC
CGGCCCCGGCCAAACAGCGAATCACTCCTCTACCGTACAGCCTATCCCTCCCCGTGGTCA
CTGCGCACGTGAAAAGGCGTGCTTTTGTATATGCCGGCGAACGACACATGCATGGCCGGC
GGTCCGGACTAAGTGAAGCTAGCTGCTGATTCATGATCCATCGAGTCCGTAACTAGGTGA
AGCTTATCTTTGCCACGTCCGATCAAATCGAGCAGAGTACCGTGGATTGATGGACGGGCG
TCTCGCTTGTTGGCAGACATTCCCGGTGCCGGCTTGCCGGCCGGCCGCGGCCGGGAGAGC
CCCAGACGCAACGCAACCGCTGTCTAGCACCTTGGCCATTAGCGAGAGCTTATTACGACA
GACAAATCCATGTCCATGTAGAGCTGAACTAGCCTAGGGGGTCAAAAGCAGGGCTTTGGT
GACTGCATCCCGTCCACATGATAGATTCAATTCTAAGAGAGAGGGGGAGGAGCAAAGGTC
TCCACAGAATCTATATTCCACATAGGCAGCAGCAGCAGCGCCCAGGGTGTGCAAGCAGAA
CTATAGTCTAGACATGGACATGGACAACGCGCGCCCTTCCTCTACTCAACTTTTGCGGCC
TATATAAAGTGGCCACCGGCCGTTGGGCAGTTCCAAACTCATCAGCATCATCATTCATCC
AGGTAGCTCCTGCTCCAGATCAATATACACCCTAGCTAACTAGCTCAGCTGTGCCTGGTC
ATCGTCAACCTCTAGCTCCACCATACGAGATGGCCGGGAGGGATAGGGACCCGTTGGTGG
TTGGTAGGGTTGTGGGGGATGTGCTGGACCCCTTCATCCGCACCACTAACCTCAGGGTGA
CATTCGGGAACCGGGCTGTGTCCAACGGCTGCGAGCTCAAGCCCTCCATGGTCACCCACC
AGCCCAGGGTCGAGGTCGGCGGCAATGAGATGAGGACCTTCTACACACTCGTACGTGTAC
TACTCATTGTTGCCTAATTAATATAATCTAACACTAATTAAGATGCACCCTCGTATCGTA
TCGTATTTAATTTGGATACATGCTTTCATATATGTGTTGGCAAATTAATCAAGCACCTTC
ATGCATAATATGCATGTGCTATATGATCGATCAATGATGCAGAGGCCGGGGTCTTTATCC
TCTTTCCGAAAAAAATATATGCATATGTCTTCTTTCTTGGAGAAAAATAAAAGGATTGCA
TCACTGTATGAATATGTTTGTGTTTACTCTGCACTATGAACTATTATTGATCATGCATGG
TGTACATGCGCAGGTGATGGTAGACCCCGACGCGCCAAGTCCAAGCGATCCCAACCTCAG
AGAATACCTCCATTGGTAATTCCACGCTCCAAATCCCTTGATTATAAACACTAGACGTAC
GTGTTCGATGCCACCACAGTGTAGTGTCTGTGCTAGTGCATCTCACTGCTGACAATTGCT
GCTGGTATGCGTGCACAGGTTGGTGACAGATATTCCTGGGACAACTGGTGCTTCCTTCGG
GCAGGAGGTGATGTGCTACGAGAGCCCTCGCCCCAACATGGGGATCCACCGCTTCGTGCT
CGTGCTCTTCCAGCAGCTGGGCCGGCAGACGGTGTACGCGCCCGGGTGGCGCCAGAACTT
CAATACCAGGGACTTCGCCGAGCTCTACAACCTCGGCCCGCCCGTCGCCGCCGTCTACTT
CAACTGTCAGCGCGAGGCCGGCTCCGGCGGCAGGAGGATGTATAATTGACACCACCACAA
C
>barcode07_FTL9
ATGGATAGGGATGCAAGTGTGGACCAACACACGGCCCGCTTTATCAAATTAATGGTTATT
ACTTCCACTAAACAGACAGTTTACTTTGTGCACATAGCAAACAATTAGATGGGTTGTTGG
GTTGGCCCAATCAGCTAGCCCAAGCTTGTATCCTCATGTACAGATAGGATAGCCTATCAA
ATAAAAACTGAACGGTACTACAAAAAAACTGGCAAAAAAATTTTTTTACTAAAGCACACG
ATGGTCTGCTGTGTTGCATTACTGTTTCTAAGGCAAGGTTAAGAATCAAGCCAACAAAAG
AGAAATCAATGTTGTAATACGTTCTATTATATGTTAAATAATAGAGGTAGCAAAGTCCTA
AGACGAAAAAGATAGTATGGATATACTACCTTAGATCTTTGTTAAAGTTTGCACAGAGCA
TAGCAATGGCTTCAAGAAGATGCCTGCAGCTCATGTTTTCAGCGAGAACAGAAGAATGAT
GACCATGTTCTAACATAGAGTATCTCTGCAACTTGGCAGGTTCCAGTAGAAACAATTCAC
CTTGTAAACAATGCTAATGTGGCCAGGCTCCTCGCCAGAGTGGAACTGTGGGTTGCAACT
ATATGTTTTCTATTTCCACTATTACATTCCTATAATCCCTGAATTTGAATGAAATAATGA
CCCTAAGCTATAAAAACCATGAGTTTCCAGAAGGGAAAAATATTTGTTAATGCTGTGCAA
GTACGTGACATGCCAAAATGTACAAGATAAAATACTTCATACCCCTATAAACATGCAGTT
GGATTGAGCCATTGAGGAACCCAGGCACATTAAGCACACCTACATGTCAAGCACCACCAT
ATCGTTTGGTTCAGAAATATTGCACATACCATTTTTTTCTGAAGAGGTTGTGACCAAAGG
AGCAGCTGATTGAGCTAACAACTTCCCATGGCTTGTTCCGGTACACCCCAACAACGCAAA
TAATCGGATGGCAAAAGCATGCACATTGAAATATCTACAGCTTCACTATTCCATAAATTT
CAGGATGTAATCGACAAATATCAAGGACGTCATGTGTATACCAGTGACGCATGACATGGT
GCTAGTATCAAAACTTTTGAAAGGTGAATAAGACAACCCTCATCGCGCAATACAAGTAGT
TCATGCATCGCCACAGTTTCTTCAGGTCCGTAGAGAGATAGGTTAACAAAATAACAGATA
AGGCTGCCAACTGGTAGTCCTCCTCCAGTATATGTCGGCAGCGGAACCCTTGGTAGTGGC
CCATGTTATACAGGATGTGTTGGATCCATTTACATCAACTGTTCCACTCAGAATAGCCTA
CAACAATAGGCTAGTTCTCGCAGGTGCTGAGCTAAGGCCATCTGCAGTCGTAAGCAAGCC
GCGAGTTGATATCGGCGGCAATGACATGAGAGTTCTCTACACCCTGGTAAGCTTTTAGTT
GTAGTAGTGGACAGTACACGCTAATCCTTCAGTGATTGAACTGTTTTACATGGTTCACTA
GTATAATCGTGAAGAAATCCCATAGTAGCAGAATCATAGATGATTATTTTATTCCTAGCA
AACTGAAACAAATCATATGTTAACTTGTTTGAGGTTATCTTTTCCTTTGAAGATACTAGT
GGATCCAGACGCCCCAAGCCCAAGTCATCCGTCACTAAGGGAGTACTTGCACTGGTAAAT
CAAATGCAACATGTTCTTATTCTCCCCAACATCTCCACCCATTTGTGTTCTGCCCAGACA
CTTTTGATATATGCTTTCTATTTATTTTTGCTCTCATTATGATATGCCTCTACTACTGTG
CAGGATGGTGGCAGACATCCCTGGAACAACTGGTGTCAACTTTGGTATGATATCAAGCAC
ACCAATTTGTTCCATGTGATTTATTATTAAACTGAATTTTGTGGATGCGGAAATTAAGCC
ATGTTAAGTTCTCTCAGTCAAACCTGTTGACTTCAGCTTGAATTTGGGTGCCTAATTCTC
TATCAAAGAAAAATTACCTAGTTCCTCCTAGGTAATCTCATTTACTAACTTGTTGACAAC
ATAGAATTAACAGACTCAATACACGTTAATTTCAGTTTAGCTCATAGTTAACCCTGGGAT
ATGTTAAACCTAAACAAAGAATAACTATGAACAACGTAAAATGACATGCATCTGTTTTGT
AAATGAATGGCCAACTTTAAGACAAGGCCATTGTACAGCGTAAAGAAACAAGGACTCTTA
AAATAAGTGTAAACATAACATTTTCCTAGTTATTATTTGTACTTAACATATTTTTCACAT
GTACAAAAACAAAATTTATGGAATCGAATTATTGTTCGATCATATGTTGGCTTTAAAGAG
TTTTGCCATATTGTTTTGCTTGCAACTAACATACACAACAGAACAAAGATTGTGCATGTA
CATGAAGATGATATGACAAGACTCCTATTTGCCTAAAATTGAAGAGAGCAAACTAAGTTG
CAGATAGCTGAGTAAATGTTTCTTCCCTCTTTAAATTCTTGACTAATTAAACGGAGGGTG
CTATTGCAGGCCAAGAACTCGTGGTTTATGAAAGACCAGAACCAAGATCAGGTATACACA
GGATGGTATTTGTGCTGCTCCAGCAACTAGGTAGGGGGACAGTTTTTGCACCAGACATGC
GACAGAACTTCAGTTGCAGGAACTTTGCACGTCAGTACCACCTCAACATTGTGGCTGCCT
CATATTTCAACTGTCAAAGGGAAGGTGGATCAGGAGGAAGAAGGTTTAGGCCAGGCAGTT
CTGAAGGGGAGTAGAGACTGGGTACTACAGAGTACAGGCAATTGTATCCGGTATGGTAGT
GCTGTATCAC
>barcode07_FTL9_2
ATGGATAGGGATGCAAGTGTGGACCAACACACGGCCCGCTTTATCAAATTAATGGTTATT
ACTTCCACTAAACAGACAGTTTACTTTGTGCACATAGCAAACAATTAGATGGGTTGTTGG
GTTGGCCCAATCAGCTAGCCCAAGCTTGTATCCTCATGTACAGATAGGATAGCCTATCAA
ATAAAAACTGAACGGTACTACAAAAAAACTGGCAAAAAAAATTTTTTACTAAAGCACACG
ATGGTCTGCTGTGTTGCATTACTGTTTCTAAGGCAAGGTTAAGAATCAAGCCAACAAAAG
AGAAATCAATGTTGTAATACGTTCTATTATATGTTAAATAATAGAGGTAGCAAAGTCCTA
AGACGAAAAAGATAGTATGGATATACTACCTTAGATCTTTGTTAAAGTTTGCACAGAGCA
TAGCAATGGCTTCAAGAAGATGCCTGCAGCTCATGTTTTCAGCGAGAACAGAAGAATGAT
GACCATGTTCTAACATAGAGTATCTCTGCAACTTGGCAGGTTCCAGTAGAAACAATTCAC
CTTGTAAACAATGCTAATGTGGCCAGGCTCCTCGCCAGAGTGGAACTGTGGGTTGCAACT
ATATGTTTTCTATTTCCACTATTACATTCCTATAATCCCTGAATTTGAATGAAATAATGA
CCCTAAGCTATAAAAACCATGAGTTTCCAGAAGGGAAAAATATTTGTTAATGCTGTGCAA
GTACGTGACATGCCAAAATGTACAAGATAAAATACTTCATACCCCTATAAACATGCAGTT
GGATTGAGCCATTGAGGAACCCAGGCACATTAAGCACACCTACATGTCAAGCACCACCAT
ATCGTTTGGTTCAGAAATATTGCACATACCATTTTTTTCTGAAGAGGTTGTGACCAAAGG
AGCAGCTGATTGAGCTAACAACTTCCCATGGCTTGTTCCGGTACACCCCAACAACGCAAA
TAATCGGATGGCAAAAGCATGCACATTGAAATATCTACAGCTTCACTATTCCATAAATTT
CAGGATGTAATCGACAAATATCAAGGACGTCATGTGTATACCAGTGACGCATGACATGGT
GCTAGTATCAAAACTTTTGAAAGGTGAATAAGACAACCCTCATCGCGCAATACAAGTAGT
TCATGCATCGCCACAGTTTCTTCAGGTCCGTAGAGAGATAGGTTAACAAAATAACAGATA
AGGCTGCCAACTGGTAGTCCTCCTCCAGTATATGTCGGCAGCGGAACCCTTGGTAGTGGC
CCATGTTATACAGGATGTGTTGGATCCATTTACATCAACTGTTCCACTCAGAATAGCCTA
CAACAATAGGCTAGTTCTCGCAGGTGCTGAGCTAAGGCCATCTGCAGTCGTAAGCAAGCC
GCGAGTTGATATCGGCGGCAATGACATGAGAGTTCTCTACACCCTGGTAAGCTTTTAGTT
GTAGTAGTGGACAGTACACGCTAATCCTTCAGTGATTGAACTGTTTTACATGGTTCACTA
GTATAATCGTGAAGAAATCCCATAGTAGCAGAATCATAGATGATTATTTTATTCCTAGCA
AACTGAAACAAATCATATGTTAACTTGTTTGAGGTTATCTTTTCCTTTGAAGATACTAGT
GGATCCAGACGCCCCAAGCCCAAGTCATCCATCACTAAGGGAGTACTTGCACTGGTAAAT
CAAATGCAACATGTTCTTATTCTCCCCAACATCTCCACCCATTTGTGTTCTGCCCAGACA
CTTTTGATATATGCTTTCTATTTATTTTTGCTCTCATTATGATATGCCTCTACTACTGTG
CAGGATGGTGGCAGACATCCCTGGAACAACTGGTGTCAACTTTGGTATGATATCAAGCAC
ACCAATTTGTTCCATGTGATTTATTATTAAACTGAATTTTGTGGATGCGGAAATTAAGCC
ATGTTAAGTTCTCTCAGTCAAACCTGTTGACTTCAGCTTGAATTTGGGTGCCTAATTCTC
TATCAAAGAAAAATTACCTAGTTCCTCCTAGGTAATCTCATTTACTAACTTGTTGACAAC
ATAGAATTAACAGACTCAATACACGTTAATTTCAGTTTAGCTCATAGTTAACCCTGGGAT
ATGTTAAACCTAAACAAAGAATAACAATGAACAACGTAAAATGACATGCATCTGTTTTGT
AAATGAATGGCCAACTTTAAGACAAGGCCATTGTACAGCGTAAAGAAACAAGGACTCTTA
AAATAAGTGTAAACATAACATTTTCCTAGTTATTATTTGTACTTAACATATTTTTCACAT
GTACAAAAACAAAATTTATGGAATCGAATTATTGTTCGATCATATGTTGGCTTTAAAGAG
TTTTGCCATATTGTTTTGCTTGCAACTAACATACACAACAGAACAAAGATTGTGCATGTA
CATGAAGATGATATGACAAGACTCCTATTTGCCTAAAATTGAAGAGAGCAAACTAAGTTG
CAGATAGCTGAGTAAATGTTTCTTCCCTCTTTAAATTCTTGACTAATTAAACGGAGGGTG
CTATTGCAGGCCAAGAACTCGTGGTTTATGAAAGACCAGAACCAAGATCAGGTATACACA
GGATGGTATTTGTGCTGCTCCAGCAACTAGGTAGGGGGACAGTTTTTGCACCAGACATGC
GACAGAACTTCAGTTGCAGGAACTTTGCACGTCAGTACCACCTCAACATTGTGGCTGCCT
CATATTTCAACTGTCAAAGGGAAGGTGGATCAGGAGGAAGAAGGTTTAGGCCAGGCAGTT
CTGAAGGGGAGTAGAGACTGGGTACTACAGAGTACAGGCAATTGTATCCGGTATGGTAGT
GCTGTATCAC
>barcode07_VRN1
ATGACCGCATGTGACCTACACAAAAACAAATAAAAATGAAGCTTTGTTATACTGTAAATA
GTATACGCTTAATCCTTATATTATGAACATCAAAATTTGATATTTTTGTGTAGGTTGCAT
ACTTTTATGTTTTATGTTCAGACTTAACATGTAGGTACCTGCATATATTCTCTACACACA
TGATTTATAGAATTTTTAAAATCATTTTTTGTATTTTAAATTTTATTGCTTTAACAGGTT
CTGGTGCACCTAGGAGCCAAAAATTCACATCCTAGTATGAGTTTTTTTTTCCTTTAGAAA
GAACTTGTATGATTTATTACAGCTATGATCATACGGTTCTCCATAAATGATGTATCCCTC
AAACCTGCTAAATATCAATTTGAAATGTTCTATATTTTAAGCGACACAAAAATTACAAAA
ATGTGGACCTGAGTTTAGTGATTTCAAATCTAAAAAAGAAGAAGATTTTGTCATTTTTAT
GTAGCTTAGAATGCGAAACATTCCGAATAGATATTTTGCACGTTTATGGGATACATCATT
GGCTACCTTTTGAATTTTTCTTAACTTTTTCTTCAAACATGTTAATATAATTTTCAAAGT
TTCTAATATGCAGGAAGAACTGCATTTCGGGAACCAAAAGGACTTTCCGACCAATTTGAT
GTTACATATATGTTTCTAGTCCACTCTATAAAGTTAGTCAAATTTTAAAAGTCTTACTTA
AAATAATGGTGGTATTTTTTTTTTTTTGACAAATCTGATTCTTTAGCAAAAGTAATGGCT
CCCATGCGAAATTATTTTAGAATCTGACCCCTAGGTTCGATACCAACAAGAATGGAGTCG
AAATTGTACAGGTGGGCGCCAAGGATTTTCTTCACTAAATGGCTTCATAGGTTCGACGTC
ATGTGGTTTGGCGTTGGCCCTGCTTCGGCGCCGACCTGCACAATTTCAGCTTCATCCTCA
TTGGCACCAAACTCAGCGGTCAGACTTCAGTTAGATGAGTCATTAATTTCGCTAAATGGT
CATTTTATTAAACAAAAAAATTACCCATTTATTCGTGAATGGAGGGAACGAGCAGCGCTA
TGGACAACCAGGGAGTGTGGACAATGACAATTCACTCGGGAAATGGTGAAGTTCATTAAA
GCTCGGAAAATGACGGTACTCCAACTGCAAGTATCTTCTTTCTCGAAATATACATATGAA
CCAAAAGTAGAAAAATAGTGTATTGCGCACGTTTGCGCATTGCCGGAAATGCAAGTATGC
AAGCTGTTTGCGGGCGTGGGCCGTGTAGGACGCGACATTTGAGGGCAAAGACCAGACGCA
GCAACGCCGGCCACTAGCTACCACCCCACTACTGTCAGCAGTAGCAGAGCAACACTTTTT
TTTTTTTGAGGGTAAAACACAATATATTAAGCTAGCAAGCCGCCTCATTAAAAACCTTCC
AGTCCCCTTCGGTACCCTGGTAAGGAAAAGAGTGCGTCTGAAACTTGCTGCCCGAGTTCA
AAACAGAGTTACATCAGCAATTACATCTGAAAGCACATGATCAGGAGGATCATCATCCCA
AACTATAACTCTGTCAGCCTCAAAACTAAACCTAGCTAAATTGTGAGCTACCCTATTAGA
CTCCCTAGGACAGTAAGCAAAAGAAACAGCTCCTAATCTTTGTATGACCCCACTACTGTC
AGCAGTAGCAGAGCAACACTTGAAAGTCCACAAATCAATCATGAATCATGCGCACGAGAC
GACGCAGGCAGGGAGGACAGGCGGGAGTCCCAAACGGGAGAAGCGAGACGGCCCAAATTA
AGCAAGCAGCCTCCTACTGTCGCAGCCCGTACGCACCCACGCCATGACCAGACCCACCCG
CACCAGACTTGACCTAGCATTTCCCCATTCGTCCCGCGCCGCCGTCACACACACCAACAA
AAAAAAAGCACAGGAGGGGAATAAATTGCCTCTGAGAAAAAGAAAAGAAAAGCCCTTTTT
TCTGTGGAGAAAACAAAAAAGCGCTGCTCCGTTCCTGTGGCGCGAGCAATGGATACGGGG
GTGCGAGGAATTCGGACAGCAGAATTTGGAGATTCGGACGTACGATCGGCGGACACGTCG
ACGGGATCCGGGCTCGCAGCAGGCCATCCTGTGGCGGGGCGGCCCCGGGGCCCCACGACG
TGGGCTTGGGCCAATGGCAGGTCGACAACGGATATGCTCCAGACCAACCCGGTATCGACA
TACCGCGATCTGCCCCAGATCCCTTAAAAACCTCCCTCCCCCCTTGCCGGAACGGAACCC
TTGTTGTT
>barcode07_VRN1_2
ATGACCGCATGTGACCTACACAAAAACAAATAAAAATGAAGCTTTGTTATACTGTAAATA
GTATACGCTTAATCCTTATATTATGAACATCAAAATTTGATATTTTTGTGTAGGTTGCAT
ACTTTTATGTTTTATGTTCAGACTTAACATGTAGGTACCTGCATATATTCTCTACACACA
TGATTTATAGAATTTTTAAAATCATTTTTTGTATTTTAAATTTTATTGCTTTAACAGGTT
CTGGTGCACCTAGGAGCCAAAAATTCACATCCTAGTATGAGTTTTTTTTTCCTTTAGAAA
GAACTTGTATGATTTATTACAGCTATGATCATACGGTTCTCCATAAATGATGTATCCCTC
AAACCTGCTAAATATCAATTTGAAATGTTCTATATTTTAAGCGACACAAAAATTACAAAA
ATGTGGACCTGAGTTTAGTGATTTCAAATCTAAAAAAGAAGAAGATTTTGTCATTTTTAT
GTAGCTTAGAATGCGAAACATTCCGAATAGATATTTTGCACGTTTATGGGATACATCATT
GGCTACCTTTTGAATTTTTCTTAACTTTTTCTTCAAACATGTTAATATAATTTTCAAAGT
TTCTAATATGCAGGAAGAACTGCATTTCGGGAACCAAAAGGACTTTCCGACCAATTTGAT
GTTACATATATGTTTCTAGTCCACTCTATAAAGTTAGTCAAATTTTAAAAGTCTTACTTA
AAATAATGGTGGTATTTTTTTTTTTTGACAAATCTGATTCTTTAGCAAAAGTAATGGCTC
CCATGCGAAATTATTTTAGAATCTGACCCCTAGGTTCGATACCAACAAGAATGGAGTCGA
AATTGTACAGGTGGGCGCCAAGGATTTTCTTCACTAAATGGCTTCATAGGTTCGACGTCA
TGTGGTTTGGCGTTGGCCCTGCTTCGGCGCCGACCTGCACAATTTCAGCTTCATCCTCAT
TGGCACCAAACTCAGCGGTCAGACTTCAGTTAGATGAGTCATTAATTTCGCTAAATGGTC
ATTTTATTAAACAAAAAAATTACCCATTTATTCGTGAATGGAGGGAACGAGCAGCGCTAT
GGACAACCAGGGAGTGTGGACAATGACAATTCACTCGGGAAATGGTGAAGTTCATTAAAG
CTCGGAAAATGACGGTACTCCAACTGCAAGTATCTTCTTTCTCGAAATATACATATGAAC
CAAAAGTAGAAAAATAGTGTATTGCGCACGTTTGCGCATTGCCGGAAATGCAAGTATGCA
AGCTGTTTGCGGGCGTGGGCCGTGTAGGACGCGACATTTGAGGGCAAAGACCAGACGCAG
CAACGCCGGCCACTAGCTACCACCCCACTACTGTCAGCAGTAGCAGAGCAACACTTTTTT
TTTTTTGAGGGTAAAACACAATATATTAAGCTAGCAAGCCGCCTCATTAAAAACCTTCCA
GTCCCCTTCGGTACCCTGGTAAGGAAAAGAGTGCGTCTGAAACTTGCTGCCCGAGTTCAA
AACAGAGTTACATCAGCAATTACATCTGAAAGCACATGATCAGGAGGATCATCATCCCAA
ACTATAACTCTGTCAGCCTCAAAACTAAACCTAGCTAAATTGTGAGCTACCCTATTAGAC
TCCCTAGGACAGTAAGCAAAAGAAACAGCTCCTAATCTTTGTATGACCCCACTACTGTCA
GCAGTAGCAGAGCAACACTTGAAAGTCCACAAATCAATCATGAATCATGCGCACGAGACG
ACGCAGGCAGGGAGGACAGGCGGGAGTCCCAAACGGGAGAAGCGAGACGGCCCAAATTAA
GCAAGCAGCCTCCTACTGTCGCAGCCCGTACGCACCCACGCCATGACCAGACCCACCCGC
ACCAGACTTGACCTAGCATTTCCCCATTCGTCCCGCGCCGCCGTCACACACACCAACAAA
AAAAAAGCACAGGAGGGGAATAAATTGCCTCTGAGAAAAAGAAAAGAAAAGCCCTTTTTT
CTGTGGAGAAAACAAAAAAGCGCTGCTCCGTTCCTGTGGCGCGAGCAATGGATACGGGGG
TGCGAGGAATTCGGACAGCAGAATTTGGAGATTCGGACGTACGATCGGCGGACACGTCGA
CGGGATCCGGGCTCGCAGCAGGCCATCCTGTGGCGGGGCGGCCCCGGGGCCCCACGACGT
GGGCTTGGGCCAATGGCAGGTCGACAACGGATATGCTCCAGACCAACCCGGTATCGACAT
ACCGCGATCTGCCCCAGATCCCTTAAAAACCTCCCTCCCCCCTTGCCGGAACGGAACCCT
TGTTGTT
>barcode07_VRN2a
GTGGAAAAGGCTCAGTGTGGGAATATGTATCTCATAACACGTCCCTGAATAACCACTGCG
ATGACCTTCGGCAAGGCACCTATTGATCCATCACAATTAAGAGATTACCCCATGGTTATT
TGTGAAGTATGATGAGTCCTCTCTTATCCCCTCCTTTCATAGAATAGTGCACCGCCCACG
GTATGTCACTTCCCGCCGTATGCACTATCCTACTTCTGAAGGTAGTTCCCTCGTGCGACC
CTTAGGTAAATGTTACATGCTCGACTTCATATAACATCGCATGAGAGAGGTAACCCTGAT
CATAATAGACATGAGCCCGGAGCTTGAACAATAACAGGAGATTTAACGGTGGGTGTTACT
AGTGATCATATGAGAGTGAGCACCAAAAACCAACGGTCCCATACCAGAAGATGACATGCA
GTACAAGCACAAGTGCTCGTACCAGAGGTTCCGTCGCTTGTTTCGACCATATGAGGCCCG
AGAGAGGTAACCCTAGATCAGAATTTTTCAAACTTTGTTTCTTCTTCTTCTTCCAAACCT
TCAAGAAACCTCAAGGGATCTCTTTCCCTGCTCGTTTTTGGTTCGATTCCTTGTGCAAGA
GGCTCTATGACATGTTTCTCGTTTGATTCGCCATTTATTTTTTTGTGAATCCACGCTCAA
TCCCTTGTCATTAGTAATTACGGTGCAAACTCATTCTTGGACTCTTTTTTTGTTGAGGTA
GTACAGTAGATTTTTGAGGTCTAGAAGAATCATCATTTCTTAGTTCTATTGGACCAAACG
TGTTCAAACTCAATCCCAAACTACCATAACAACCTGTTTAGGATTAGCCAAGCCTACTTA
AGTATTGCATGTCTCTAGCTGCGCGCTGTTGTCGCTATGTGATCTTGTCAATGCTAAATG
AATATGCATGTATCTCTATGGACGGTTTGCTGTCATGTCTATCGCTGTTCGCATCACATG
AACCTGCCGGCCGGAATGGATCGAAGCTAGGTGCGGTGCGCATGCTTGGAGAACTATTGC
TCCACACATATATCCATCCATGGGAATATATGCCATCTCATCTTTTCTTTCTTTTTGTAG
AATAGCTTTTGCTTCCATTTCAGGACGGCACATTGGAACACAAATAGCCGTAGAGCTGCA
TCTCGTCCACACAGCCGGTGGTGCTCTCCGTTGTGGTGTGGCCAGAAGGTGCCTGCCCAC
GCGGGTACTCCGGCGAGCTCAACACACTGTGTGGACCGTTTTGCTTCCCTTTAGGAAAGA
CAAAAAGACGGTGGATTCCGGCCAGTCGGTGTGCATTCCTCGACTGATCGATGCATTCCC
CGCTTTATATATTCATCTATGTTATTGCACCTTCTTGATCTGCATCATCATATAATCCAA
TAATAATGGTTATGTGCCAACTTATCATTTTATAAAGCTTTTCCGCACAACATGAATTTC
TATCTCTCTGAAACTTCAGAAACATTTCAAAATCCATAAATGTATGCAAATGGTATCCAA
ATTAAACTTTGACCATTCATGCGGTGTACAAATAGATAATATGAATATAGTTTATATGTT
GTCAATTTTACACAAGATGGAAATAATTGTATTTTTTAATTTATTTCCACAAGCTACCAT
TCCATTGCATTAGACATCTGTGATTGTTTCTATTTATTTGAAAACAGAAACATGTAAAAG
CACTATCCAGCAAGGAGCTATAGGGTTCAAGTTAAACAGTCCAGAATTGATGATGCACTG
TATTACTCTCTTAATTTGCAAATAGCTAGCTAGAGACCATGCATAGAGGTGTCGGTCCAT
GCAAATCATAGTCGTTGCCGACATTTTTATCCATGGAACGCTCCTTCTAATTGGGTTGGT
GGAGGTTTTACCGACATGGTGTGGACCGGTTCAAAGGTGACTTCTCCAACGGGAGACGGG
GACCTTGATGACTAGGTACTTTTGCTGAAATAGAATTCTCTTGGTTTCCATTTATTTCCT
GGACCGGCCCTTTGTTCTCTTTTCTTGGGTCATTCCCTGAGAGTGACACAAAAAGCTACA
AATATCTAGTTGCGTCCTTTGTGTGGACTAGCATATGCAGGCAGCGCATAAGATCATGTG
GGATTCGATCATCCACGTACGCAAAGAAAGAATTGAACGAAATCTATGGAGTGATCGCGC
ATATCTATTCATCTCTGCCCATTAATCTTCATACCCCCTTTTACTAATGAATCCTTCAGT
CGAATCTTTTACTTGTTAGCTATATGATCGGAATGCAGGGCAGCAGGAGACACACACCGC
CTCCTAGCACTAGCATAGTCTTACGCAGTTGCTGCTCCGCTCCCTTCTCCCATCTAGTCT
CCTCCACACACCCCACCGCACCAGAGCAAACAATCGTACCCTTGACCTTGAGTCCATGTC
CATATCCATTTCATGCAGCGTGTGCGGCGGTGTCGTGGGCAACTGCCTGCACCACCACCA
CAACATAAGCGTGTTCCCCGT
>barcode07_VRN2a_2
GTGGAAAAGGCTCAGTGTGGGAATATGTATCTCATAACACGTCCCTGAATAACCACTGCG
ATGACCTTCGGCAAGGCACCTATTGATCCATCACAATTAAGAGATTACCCCATGGTTATT
TGTGAAGTATGATGAGTCCTCTCTTATCCCCTCCTTTCATAGAATAGTGCACCGCCCACG
GTATGTCACTTCCCGCCGTATGCACTATCCTACTTCTGAAGGTAGTTCCCTCGTGCGACC
CTTAGGTAAATGTTACATGCTCGACTTCATATAACATCGCATGAGAGAGGTAACCCTGAT
CATAATAGACATGAGCCCGGAGCTTGAACAATAACAGGAGATTTAACGGTGGGTGTTACT
AGTGATCATATGAGAGTGAGCACCAAAAACCAACGGTCCCATACCAGAAGATGACATGCA
GTACAAGCACAAGTGCTCGTACCAGAGGTTCCGTCGCTTGTTTCGACCATATGAGGCCCG
AGAGAGGTAACCCTAGATCAGAATTTTTCAAACTTTGTTTCTTCTTCTTCTTCCAAACCT
TCAAGAAACCTCAAGGGATCTCTTTCCCTGCTCGTTTTTGGTTCGATTCCTTGTGCAAGA
GGCTCTATGACATGTTTCTCGTTTGATTCGCCATTTATTTTTTTGTGAATCCACGCTCAA
TCCCTTGTCATTAGTAATTACGGTGCAAACTCATTCTTGGACTCTTTTTTTGTTGAGGTA
GTACAGTAGATTTTTGAGGTCTAGAAGAATCATCATTTCTTAGTTCTATTGGACCAAACG
TGTTCAAACTCAATCCCAAACTACCATAACAACCTGTTTAGGATTAGCCAAGCCTACTTA
AGTATTGCATGTCTCTAGCTGCGCGCTGTTGTCGCTATGTGATCTTGTCAATGCTAAATG
AATATGCATGTATCTCTATGGACGGTTTGCTGTCATGTCTATCGCTGTTCGCATCACATG
AACCTGCCGGCCGGAATGGATCGAAGCTAGGTGCGGTGCGCATGCTTGGAGAACTATTGC
TCCACACATATATCCATCCATGGGAATATATGCCATCTCATCTTTTCTTTCTTTTTGTAG
AATAGCTTTTGCTTCCATTTCAGGACGGCACATTGGAACACAAATAGCCGTAGAGCTGCA
TCTCGTCCACACAGCCGGTGGTGCTCTCCGTTGTGGTGTGGCCAGAAGGTGCCTGCCCAC
GCGGGTACTCCGGCGAGCTCAACACACTGTGTGGACCGTTTTGCTTCCCTTTAGGAAAGA
CAAAAAGACGGTGGATTCCGGCCAGTCGGTGTGCATTCCTCGACTGATCGATGCATTCCC
CGCTTTATATATTCATCTATGTTATTGCACCTTCTTGATCTGCATCATCATATAATCCAA
TAATAATGGTTATGTGCCAACTTATCATTTTATAAAGCTTTTCCGCACAACATGAATTTC
TATCTCTCTGAAACTTCAGAAACATTTCAAAATCCATAAATGTATGCAAATGGTATCCAA
ATTAAACTTTGACCATTCATGCGGTGTACAAATAGATAATATGAATATAGTTTATATGTT
GTCAATTTTACACAAGATGGAAATAATTGTATTTTTTAATTTATTTCCACAAGCTACCAT
TCCATTGCATTAGACATCTGTGATTGTTTCTATTTATTTGAAAACAGAAACATGTAAAAG
CACTATCCAGCAAGGAGCTATAGGGTTCAAGTTAAACAGTCCAGAATTGATGATGCACTG
TATTACTCTCTTAATTTGCAAATAGCTAGCTAGAGACCATGCATAGAGGTGTCGGTCCAT
GCAAATCATAGTCGTTGCCGACATTTTTATCCATGGAACGCTCCTTCTAATTGGGTTGGT
GGAGGTTTTACCGACATGGTGTGGACCGGTTCAAAGGTGACTTCTCCAACGGGAGACGGG
GACCTTGATGACTAGGTACTTTTGCTGAAATAGAATTCTCTTGGTTTCCATTTATTTCCT
GGACCGGCCCTTTGTTCTCTTTTCTTGGGTCATTCCCTGAGAGTGACACAAAAAGCTACA
AATATCTAGTTGCGTCCTTTGTGTGGACTAGCATATGCAGGCAGCGCATAAGATCATGTG
GGATTCGATCATCCACGTACGCAAAGAAAGAATTGAACGAAATCTATGGAGTGATCGCGC
ATATCTATTCATCTCTGCCCATTAATCTTCATACCCCCTTTTACTAATGAATCCTTCAGT
CGAATCTTTTACTTGTTAGCTATATGATCGGAATGCAGGGCAGCAGGAGACACACACCGC
CTCCTAGCACTAGCATAGTCTTACGCAGTTGCTGCTCCGCTCCCTTCTCCCATCTAGTCT
CCTCCACACACCCCACCGCACCAGAGCAAACAATCGTACCCTTGACCTTGAGTCCATGTC
CATATCCATTTCATGCAGCGTGTGCGGCGGTGTCGTGGGCAACTGCCTGCACCACCACCA
CAACATAAGCGTGTTCCCCGT
>barcode07_VRN2b
TCAGGATTGTGTGGGTCGATTGGCTCCGCTTTGTGGAAAGGCGAAAAGGTGGCGGATTCC
GGCCGGCGCGCGGCTGGGAAGAGCCTGCTTTATTCATTCTGTACCCTCCTCATCTATCTG
ACACAGCTCCTTTCATTGTGCTCCACATATAAGATAGATCCTGAAAATGACTTCATCATT
TTATGCCAATAAGATATTGACTTCTGGATCGAAGAGGAACACACAGCCAAGGATCCATCG
GGCTGCCAATGGCCATCAAGATACATATACGACCGTAAAACATGATAAACTGAGTATTAT
TTAGGTACGTGGCCATGAGTGTCCCTATAGGCATCATCCTTGTAACAAAAAATGTATTTG
CAGTTTGATTTGCAATTAGAAGTATATTTTATGACCCCTGACCACAATGAACCCTAAATC
TATTTTGGAACCCTCGAATTATGATCAATTATATATACTTACACACATTAATTGAGAAAC
TACTATTTGTGTCCTTAAAAAGAAAAAACAAATTATATATACTACTTTATTTCCATCGAA
CATATGGTGTCATATCAACCCGTTAAATTTTTTCCAAGTTATCATTTATGCTATATATTT
TTCGGTGTATCTTTGAAGACATGACAACCTTCTAAACCTTACCCATATTTTTAGTGTTGT
TTTTCATCTTTGAAAATTTAGGATGAAAATGTAAAAAGCATTGGGAGTGCTGGAAAATGA
GAACATGCAAAGGTGCACCCAAAAAATTATGTTGACCATTTGTGTGTTCCACGAAAAGAT
TAGAAAAATCTATGTTATCTCTTGTCACTTTTGCACAAGACTGAGTAGTCCTATCTTGGG
TTTATTTTTTGCTAATTCACCATCTCATTTCTTTCCATACATCCATCGCTCTTTCTATTT
ACTTTGAATCAAGATATCTAAAATCACTATCCAAAATATAGCTAGGGCTTGTAGTTAAAC
AAGTATTATAAGTGTAGAGTTTAACTTCAATGGTCCATAATACATGTCATTCTCGATTCT
ATATAGCTTGGTAATGATCTTGGTCGTGATGGGTCCCGGTTGACATGCACTGAGTCTTCC
ATGCAATCAGAATTGCCGGCATCTTATTTTGTGGAACGACTATATGGTATGGGATCAAAC
AAAAGCTTCATGGAACCCATTACCTTTCCTCGTATTCTCCTTGTTCTCGACCTCCCATTT
CCACCATTCACTAGACATCACGCATTTGTCCCCATCTAGGACTCTCTCCTGATTGCTTCA
CCCACCAATGTGTCGACTCGCCTTTGGTTGCTTGTGTAGTACCACCATCCACTCTCGACA
TTCTTGCACATCTGCCTCTGCAAAAGGGAGGCCACGGCAGACCACACAAGCACTGTTGCC
AACTAGCATAGATCTTCCTATTTTAAGTGACAGGTTCATATCTTAAATTTAGTATACACT
TGACCTTTTGAGAATTAATTTGTGAATGATGTTGTATTTTTTTAAAAATCACAAAAATGA
TTCGAACTTTTTATAGTTCCCGAAAGTTGGTATGGGTTTATTTGAAAGTTCACCAAAAGC
GGATGAAAGTTTACACAAAAAGATCTAAAATTCTCGGTTTATCTTTGAAAATTTTTTACA
AACACACTACAAAACCAGACGCTCACAGGAGCGCCGCCTCCCACTATAAAAAAATTATAT
CTTTATAAGACATCAAAGCGTCAAATCTAGGGTTAGGTCGAAAGTGACCACTCCAACGGG
TGAATGTCAACTTGCTTTTTCCTTGTACATATGCATGAATCTTCTCATACCGCTTTTTTC
CCCCCTATTTAGAATTGCCATGGTTTCCATTTATTTCCCGGCCCAGCCCGGCTCTAGCTA
TAGCCTGTTATCTTTTCTCGGATCATTCCCTGAGAGTGACACGCAAAAGCTACAAATATC
TAGTTATGTCCTTTGTGTGGACTGCAGGCATGCGGTGCATAAGATCATGTGGGATTCGAT
CCCGACAAGCAATACAAAAAAATTGGCCCGGGATCATCCACGTAGGCACGCAAGAAATCC
ATCATCCATGGATATCTATTCCTCCCCGCTCATTAATCCTTGGATCAGCCTTTTACTAAT
CCTACGATCGAATCTTTGTCTTGCTTGTTATAAGCAGGAGGGGAGACAGCCCTAGCTCGC
AGGCGCAGTTGCAGTTGCTCCTCCACTCCCTGAACTTCCGACACCAGAAACAAAGAAACA
AACACTTGACCTCAATTTCCTCAGCTAGGCTAGCTACTCTCGATCGTCCATGTCCATGTC
ATGCGGCGTGTGCGGCGGCGTGGGCAATTGCCTGCACCACCACTTCATCGACCACGCCCA
CATGTTCCCTGTTCTTCGTCACGAGCCACCGCTGCTCGAGTACCAGTTCTTCGGCAACGG
CCAAGGCCACAGCGTGGGAACGTGGCTCCCACCGCCGGCGGACCACCACAACGTCCAGAA
CACCAGGCCGCCGTCGACGTTTCATGGCCTGCAGTACCCACCGCATGGACACCAAGCAGC
AGCAGCTGGGCTGATCACGTTCCAGCAGGTCGACGCCGGCAGCCGACACTTGCCACCGGC
CACACCACCCACCGCCGTGAGTGATGCCTAATTAATTCCATCGAAATCTTGCTCCCACAT
CATCGATGGCCGGGGTAGACCTGTGGTTAATTGCTTCTTCTGCTAATACCTTGATCACCT
TCCTACTACCTAGCTAGCTCGTCACACCTGTGTGAATTTATGCTGCTAGCTGACGGATGG
ATTCTCTGAGAAAAATTAATCGGGAGTCAACAAAGTTCCACGTAAGGTAGCTAACAACGC
ATTCTCCTCAGGAGTCACTCAGCAGGACTGAGATACGGCCGGAGCAATAAAAAATTAAAC
AAACACGTACGTACTTATATTTTCTCAAAACAGAACATAGGTATGGCAGATTGACAGTAC
CTTCAGAACTGTTCGTTTCGGGTATCAACTGTATCTTGGGATAAAATCAGTCAGTTATTC
TGAATGTTTTTTTCTTAGTTGTTGTTATAGTGAATTTAATGTTTGAACTACACAATATAT
CAATATCTAAATTGGCGAGGAAAAGACGTGTTAACTCAGCTCGAAAGACTTAATTATAAG
CTAGCTAATATGACAACAACAAATCCGGCCTTTGTAATTTCACCTTTTGTTTTCATCCAC
CAGGCGTCTAGTCCAGGTAAATATTCCTTGCCAAATTTAGTCAAAACGAATACATATCAA
TGAGATGGATGCATCCTCTCATTTCATGTGGTCAACTCTCAGTTTGGATTTGATTTTGTG
CATCAATATCGATACAGATCAATCAGGGCATGCCTCCTTTTTGAAAAAAAAACTTGGAGA
ATATTGATTTTCTCTCTCTAAAGTTATCTCCTCTAACAAATCATCAATTTCAGTTTGATC
TCTAACCTTGCATGTAGTCCGTACATCCAATGAGCGTGAAACAAGATGGCTAGTTGTGCA
AAACCCAACTAATTCAGTTGATCAGGCTTACATACATAGTTGTATAATCAAGTTGACCAC
TGAACTAACACTACCACATAACATGAATGGTTATATATATCTAGCCAGTTGAATAGTATC
ATTTCAGACGGTTTTGGACTTTTGGTAGCTGACCTTTGTAACTGATTGTGGGATATAGGA
GGCTAAGGCTAACCGTGATTTCATGAGACAGGTCAAAACTAGTAATATAATTGGTTAGGG
ACTAACTAAATACCTTCATGAAACAATGGTCATTCACTATGCACAATTAATTTGTCTCAT
ATGATTATTTTCTTTTTTGATATGTTCAGATGCCATTATGTGGGGGAACACTCACTAACA
CCGCGGGAAGTGAGGTGATAATGGCTATCGATGGAGACATGATGATGGTGGCGGCGCATC
ATCCAACGCTACACGAGAGACGTGCGAAGGTGATGAGGTATAGGGAGAAAAGGAAGAGAC
GAAGGTACGAGAAGCAGATCCGATATGAGTCCAGAAAAGCTTACGCCCAGTTGAGGCCAC
GGGTCAAAGGCCGCTTCGCCAAGGTGCATGAAGAAGCCACTGTGCCATCGTCACCACCAC
CATCGACCTATGATCCTAGTAAATTAGACCTCGGATGGTTCCATCCATAACATGTACAAG
CTAGCTATAACAGTCCCATACATATTTCTAGCTTATCCTCCAATGAATAGTGTTCATGAG
>barcode07_VRN2b_2
TCAGGATTGTGTGGGTCGATTGGCTCCGCTTTGTGGAAAGGCGAAAAGGTGGCGGATTCC
GGCCGGCGCGCGGCTGGGAAGAGCCTGCTTTATTCATTCTGTACCCTCCTCATCTATCTG
ACACAGCTCCTTTCATTGTGCTCCACATATAAGATAGATCCTGAAAATGACTTCATCATT
TTATGCCAATAAGATATTGACTTCTGGATCGAAGAGGAACACACAGCCAAGGATCCATCG
GGCTGCCAATGGCCATCAAGATACATATACGACCGTAAAACATGATAAACTGAGTATTAT
TTAGGTACGTGGCCATGAGTGTCCCTATAGGCATCATCCTTGTAACAAAAAATGTATTTG
CAGTTTGATTTGCAATTAGAAGTATATTTTATGACCCCTGACCACAATGAACCCTAAATC
TATTTTGGAACCCTCGAATTATGATCAATTATATATACTTACACACATTAATTGAGAAAC
TACTATTTGTGTCCTTAAAAAGAAAAAACAAATTATATATACTACTTTATTTCCATCGAA
CATATGGTGTCATATCAACCCGTTAATTTTTTTCCAAGTTATCATTTATGCTATATATTT
TTCGGTGTATCTTTGAAGACATGACAACCTTCTAAACCTTACCCATATTTTTAGTGTTGT
TTTTCATCTTTGAAAATTTAGGATGAAAATGTAAAAAGCATTGGGAGTGCTGGAAAATGA
GAACATGCAAAGGTGCACCCAAAAAATTATGTTGACCATTTGTGTGTTCCACAAAAAGAT
TAGAAAAATCTATGTTATCTCTTGTCACTTTTGCACAAGACTGAGTAGTCCTATCTTGGG
TTTATTTTTTGCTAATTCACCATCTCATTTCTTTCCATACATCCATCGCTCTTTCTATTT
ACTTTGAATCAAGATATCTAAAATCACTATCCAAAATATAGCTAGGGCTTGTAGTTATTT
TTAAAAAGTATTATAAGTGTAGAGTTTAACTTCAATGGTCCATAATACTGTCATTCTCGA
TTCTATATAGCTTGGTAATGATCTTGGTCGTGATGGGTCCCGGTTGACATGCACTGAGTC
TTCCATGCAATCAGAATTGCCGGCATCTTATTTTGTGGAACGACTATATGGTATGGGATC
AAACAAAAGCTTCATGGAACCCATTACCTTTCCTCGTATTCTCCTTGTTCTCGACCTCCC
ATTTCCACCATTCACTAGACATCACGCATTTGTCCCCATCTAGGACTCTCTCCTGATTGC
TTCACCCACCAATGTGTCGACTCGCCTTTGGTTGCTTGTGTAGTACCACCATCCACTCTC
GACATTCTTGCACATCTGCCTCTGCAAAAGGGAGGCCACGGCAGACCACACAAGCACTGT
TGCCAACTAGCATAGATCTTCCTATTTTAAGTGACAGGTTCATATCTTAAATTTAGTATA
CACTTGACCTTTTGAGAATTAATTTGTGAATGATGTTGTATTTTTTTAAAAATCACAAAA
ATGATTCGAACTTTTTATAGTTCCCGAAAGTTGGTATGGGTTTATTTGAAAGTTCACCAA
AAGCGGATGAAAGTTTACACAAAAAGATCTAAAATTCTCGGTTTATCTTTGAAAATTTTT
TACAAACACAGTACAAAACCAGACGCTCACAGGAGCGCCGCCTCCCACTATAAAAAAATT
ATATCTTTATAAGACATCAAAGCGTCAAATCTAGGGTTAGGTCGAAAGTGACCACTCCAA
CGGGTGAATGTCAACTTGCTTTTTCCTTGTACATATGCATGAATCTTCTCATACCGCTTT
TTTCCCCCCTATTTAGAATTGCCATGGTTTCCATTTATTTCCCGGCCCAGCCCGGCTCTA
GCTATAGCCTGTTATCTTTTCTCGGATCATTCCCTGAGAGTGACACGCAAAAGCTACAAA
TATCTAGTTATGTCCTTTGTGTGGACTGCAGGCATGCGGTGCATAAGATCATGTGGGATT
CGATCCCGACAAGCAATACAAAAAAATTGGCCCGGGATCATCCACGTAGGCACGCAAGAA
ATCCATCATCCATGGATATCTATTCCTCCCCGCTCATTAATCCTTGGATCAGCCTTTTAC
TAATCCTACGATCGAATCTTTGTCTTGCTTGTTATAAGCAGGAGGGGAGACAGCCCTAGC
TCGCAGGCGCAGTTGCAGTTGCTCCTCCACTCCCTGAACTTCCGACACCAGAAACAAAGA
AACAAACACTTGACCTCAATTTCCTCAGCTAGGCTAGCTACTCTCGATCGTCCATGTCCA
TGTCATGCGGCGTGTGCGGCGGCGTGGGCAATTGCCTGCACCACCACTTCATCGACCACG
CCCACATGTTCCCTGTTCTTCGTCACGAGCCACCGCTGCTCGAGTACCAGTTCTTCGGCA
ACGGCCAAGGCCACAGCGTGGGAACGTGGCTCCCACCGCCGGCGGACCACCACAACGTCC
AGAACACCAGGCCGCCGTCGACGTTTCATGGCCTGCAGTACCCACCGCATGGACACCAAG
CAGCAGCAGCTGGGCTGATCACGTTCCAGCAGGTCGACGCCGGCAGCCGACACTTGCCAC
CGGCCACACCACCCACCGCCGTGAGTGATGCCTAATTAATTCCATCGAAATCTTGCTCCC
ACATCATCGATGGCCGGGGTAGACCTGTGGTTAATTGCTTCTTCTGCTAATACCTTGATC
ACCTTCCTACTACCTAGCTAGCTCGTCACACCTGTGTGAATTTATGCTGCTAGCTGACGG
ATGGATTCTCTGAGAAAAATTAATCGGGAGTCAACAAAGTTCCACGTAAGGTAGCTAACA
ACGCATTCTCCTCAGGAGTCACTCAGCAGGACTGAGATACGGCCGGAGCAATAAAAAATT
AAACAAACACGTACGTACTTATATTTTCTCAAAACAGAACATAGGTATGGCAGATTGACA
GTACCTTCAGAACTGTTCGTTTCGGGTATCAACTGTATCTTGGGATAAAATCAGTCAGTT
ATTCTGAATGTTTTTTTCTTAGTTGTTGTTATAGTGAATTTAATGTTTGAACTACACAAT
ATATCAATATCTAAATTGGCGAGGAAAAGACGTGTTAACTCAGCTCGAAAGACTTAATTA
TAAGCTAGCTAATATGACAACAACAAATCCGGCCTTTGTAATTTCACCTTTTGTTTTCAT
CCACCAGGCGTCTAGTCCAGGTAAATATTCCTTGCCAAATTTAGTCAAAACGAATACATA
TCAATGAGATGGATGCATCCTCTCATTTCATGTGGTCAACTCTCAGTTTGGATTTGATTT
TGTGCATCAATATCGATACAGATCAATCAGGGCATGCCTCCTTTTTGAAAAAAAAACTTG
GAGAATATTGATTTTCTCTCTCTAAAGTTATCTCCTCTAACAAATCATCAATTTCAGTTT
GATCTCTAACCTTGCATGTAGTCCGTACATCCAATGAGCGTGAAACAAGATGGCTAGTTG
TGCAAAACCCAACTAATTCAGTTGATCAGGCTTACATACATAGTTGTATAATCAAGTTGA
CCACTGAACTAACACTACCACATAACATGAATGGTTATATATATCTAGCCAGTTGAATAG
TATCATTTCAGACGGTTTTGGACTTTTGGTAGCTGACCTTTGTAACTGATTGTGGGATAT
AGGAGGCTAAGGCTAACCGTGATTTCATGAGACAGGTCAAAACTAGTAATATAATTGGTT
AGGGACTAACTAAATACCTTCATGAAACAATGGTCATTCACTATGCACAATTAATTTGTC
TCATATGATTATTTTTTTTTTGATATGTTCAGATGCCATTATGTGGGGGAACACTCACTA
ACACCGCGGGAAGTGAGGTGATAATGGCTATCGATGGAGACATGATGATGGTGGCGGCGC
ATCATCCAACGCTACACGAGAGACGTGCGAAGGTGATGAGGTATAGGGAGAAAAGGAAGA
GACGAAGGTACGAGAAGCAGATCCGATATGAGTCCAGAAAAGCTTACGCCCAGTTGAGGC
CACGGGTCAAAGGCCGCTTCGCCAAGGTGCATGAAGAAGCCACTGTGCCATCGTCACCAC
CACCATCGACCTATGATCCTAGTAAATTAGACCTCGGATGGTTCCATCCATAACATGTAC
AAGCTAGCTATAACAGTCCCATACATATTTCTAGCTTATCCTCCAATGAATAGTGTTCAT
GAG
>barcode08_FT3
AGATGTGCAATTGCATGTCTACGTATAGTTCAAATTTGCACGAATCACAATGCAAATCTA
ACGATTTTAGAGTCGGTCAAGAACTAACTTAATTCTTGGTTGACCTAGAACTAGCAAACG
GGCAACCATACATAAAGCCTGGCACATTATGTATGTACATGATGTTTAGCTACATTTTTT
TTGTGGAGACTGGTTGGGAGGTCCACTTGCCTATTATGGACGGCGTTGCGTGTAAGCTAT
AGCCCTTAAGGGAAAGTTCTGATAAGCCCGTCCTCTTCATTCTTTCCGACCACGCACACC
CGGCCCCGGCCAAACAGCGAATCACTCCTCTACCGTACAGCCTATCCCTCCCCGTGGTCA
CTGCGCACGTGAAAAGGCGTGCTTTTGTATATGCCGGCGAACGACACATGCATGGCCGGC
GGTCCGGACTAAGTGAAGCTAGCTGCTGATTCATGATCCATCCAGTCCGTAACTAGGTGA
GGCTTATCTTTGCCACGTTCGATCAAATCGAGCAGAGTACCGTGGATTGATGGACGGGCG
TCTCGCTTGTTGGCAGACATTCCCGGTGCCGGCTTGCCGGCCGGCCGCGGCCGGGAGAGC
CCCAGACGCAACGCAACCGCTGTCTAGCACCTTGGCCATTAGCGAGAGCTTATTACGAGT
TTACAACAGACAAATCCATGTCCATGTTCAGCTGAACTAGCCTAGGGGGTCAAAATCAGG
GCTTTGGTGACTGCATCCCATCCACATGATAGATTCAATTCTAAGAGAGAGGGGGAGGAG
CAGTGAAAGGTCTCCCCAGAATCTATGTTCCACATAGGCAGAAGCAGCCCAGACCAGCCC
AGGGTGTGCAAGCAGAACTATAGTCTAGACATGGACATGGACAAGGCCACGCCCTTCCTC
TACTCAACTTTTGCCGCCTATATAAAGTGGCCACCGGCCGTGGGGCAGTGCCAAACTCAT
CAGCATCATCATTCATCCAGGTAGCTCCTGCTCCAGATCAATACACTCTAGCTAACTAGC
TCAGCTGTGCCTGGTCATCGTCAACCTCTAGCTCCAACATACGAGATGGCCGGGAGGGAT
AGGGACCCGTTGGTGGTTGGTAGGGTTGTGGGGGATGTGCTGGACCCCTTCGTCCGCACC
ACTAACCTCAGGGTGACATTCGGGAACCGGGCCGTGTCCAACGGCTGCGAGCTCAAGCCC
TCCATGGTCACCCACCAGCCCAGGGTCGAGGTCGGCGGCAATGAGATGAGGACCTTCTAC
ACACTCGTACGTGTACTACTACTCATTATTGCCTAATTAATATAATCTAACACTAATTAA
GATGCACCCTCGTATCATATCGTATGTAATTTGATGGCTACATGCTTTCATATATGTGTT
GGCAAATTAATCAAGCACCTTCATGTATAATATGCATGTGCTATATATATGATCGATCAA
TGATGCAGAGGACGGGGGTCTTTATCCTCTTTCCGGAAAAAAAAATGCATATGTCTTCTT
TCTTGGAGAAAAAAAAGGATTGCATCACTGTATGAATATGTTTAGGTTTACTCTGCACTA
TGAACTAGTATTGATCATGGTGTACATGCGCAGGTGATGGTAGACCCCGACGCGCCAAGT
CCAAGCGATCCCAACCTCAGAGAATATCTCCATTGGTAATTCCACGCTCCAAATCCCTTG
ATTATAAACACTAGACGTACGTGTGTTCGATGCCACCACACTAGTGTCTGTGGTAGTGCA
TCTCAGTACTGCTGACAATTGCTGCTGGTATGCGTACGCAGGTTGGTGACAGATATTCCT
GGAACTACTGGTGCTTCCTTCGGGCAGGAGGTGATGTGCTACGAGAGCCCTCGCCCCAAC
ATGGGAATCCACCGCTTCGTGCTCGTACTCTTCCAGCAGCTGGGCCGGCAGACGGTGTAC
GCGCCCGGGTGGCGCCAGAACTTCAATACCAGGGACTTCGCCGAGCTCTACAACCTCGGC
CCGCCCGTCGCCGCCGTCTACTTCAACTGCCAGCGCGAGGCCGGCTCTGGCGGCAGGAGG
ATGTATAATTGACACCACCACAAC
>barcode08_FT3_2
AGATGTGCAATTGCATGTCTACGTATAGTTCAAATTTGCACGAATCACAATGCAAATCTA
ACGATTTTAGAGTCGGTCAAGAACTAACTTAATTCTTGGTTGACCTAGAACTAGCAAACG
GGCAACCATACATAAAGCCTGGCACATTATGTATGTACATGATGTTTAGCTACATTTTTT
TTGTGGAGACTGGTTGGGAGGTCCACTTGCCTATTATGGACGGCGTTGCGTGTAAGCTAT
AGCCCTTAAGGGAAAGTTCTGATAAGCCCGTCCTCTTCATTCTTTCCGACCACGCACACC
CGGCCCCGGCCAAACAGCGAATCACTCCTCTACCGTACAGCCTATCCCTCCCCGTGGTCA
CTGCGCACGTGAAAAGGCGTGCTTTTGTATATGCCGGCGAACGACACATGCATGGCCGGC
GGTCCGGACTAAGTGAAGCTAGCTGCTGATTCATGATCCATCGAGTCCGTAACTAGGTGA
AGCTTATCTTTGCCACGTCCGATCAAATCGAGCAGAGTACCGTGGATTGATGGACGGGCG
TCTCGCTTGTTGGCAGACATTCCCGGTGCCGGCTTGCCGGCCGGCCGCGGCCGGGAGAGC
CCCAGACGCAACGCAACCGCTGTCTAGCACCTTGGCCATTAGCGAGAGCTTATTACGACA
GACAAATCCATGTCCATGTAGAGCTGAACTAGCCTAGGGGGTCAAAAGCAGGGCTTTGGT
GACTGCATCCCGTCCACATGATAGATTCAATTCTAAGAGAGAGGGGGAGGAGCAAAGGTC
TCCACAGAATCTATATTCCACATAGGCAGCAGCAGCAGCGCCCAGGGTGTGCAAGCAGAA
CTATAGTCTAGACATGGACATGGACAACGCGCGCCCTTCCTCTACTCAACTTTTGCGGCC
TATATAAAGTGGCCACCGGCCGTTGGGCAGTTCCAAACTCATCAGCATCATCATTCATCC
AGGTAGCTCCTGCTCCAGATCAATATACACCCTAGCTAACTAGCTCAGCTGTGCCTGGTC
ATCGTCAACCTCTAGCTCCACCATACGAGATGGCCGGGAGGGATAGGGACCCGTTGGTGG
TTGGTAGGGTTGTGGGGGATGTGCTGGACCCCTTCATCCGCACCACTAACCTCAGGGTGA
CATTCGGGAACCGGGCTGTGTCCAACGGCTGCGAGCTCAAGCCCTCCATGGTCACCCACC
AGCCCAGGGTCGAGGTCGGCGGCAATGAGATGAGGACCTTCTACACACTCGTACGTGTAC
TACTCATTGTTGCCTAATTAATATAATCTAACACTAATTAAGATGCACCCTCGTATCGTA
TCGTATTTAATTTGGATACATGCTTTCATATATGTGTTGGCAAATTAATCAAGCACCTTC
ATGCATAATATGCATGTGCTATATGATCGATCAATGATGCAGAGGCCGGGGTCTTTATCC
TCTTTCCGGAAAAAATATATGCATATGTCTTCTTTCTTGGAGAAAAATAAAAGGATTGCA
TCACTGTATGAATATGTTTGTGTTTACTCTGCACTATGAACTATTATTGATCATGCATGG
TGTACATGCGCAGGTGATGGTAGACCCCGACGCGCCAAGTCCAAGCGATCCCAACCTCAG
AGAATACCTCCATTGGTAATTCCACGCTCCAAATCCCTTGATTATAAACACTAGACGTAC
GTGTTCGATGCCACCACAGTGTAGTGTCTGTGCTAGTGCATCTCACTGCTGACAATTGCT
GCTGGTATGCGTGCACAGGTTGGTGACAGATATTCCTGGGACAACTGGTGCTTCCTTCGG
GCAGGAGGTGATGTGCTACGAGAGCCCTCGCCCCAACATGGGGATCCACCGCTTCGTGCT
CGTGCTCTTCCAGCAGCTGGGCCGGCAGACGGTGTACGCGCCCGGGTGGCGCCAGAACTT
CAATACCAGGGACTTCGCCGAGCTCTACAACCTCGGCCCGCCCGTCGCCGCCGTCTACTT
CAACTGTCAGCGCGAGGCCGGCTCCGGCGGCAGGAGGATGTATAATTGACACCACCACAA
C
>barcode08_FTL9
ATGGATAGGGATGCAAGTGTGGACCAACACACGGCCCGCTTTATCAAATTAATGGTTATT
ACTTCCACTAAACAGACAGTTTACTTTGTGCACATAGCAAACAATTAGATGGGTTGTTGG
GTTGGCCCAATCAGCTAGCCCAAGCTTGTATCCTCATGTACAGATAGGATAGCCTATCAA
ATAAAAACTGAACGGTACTACAAAAAAACTGGCAAAAAAAATTTTTTACTAAAGCACACG
ATGGTCTGCTGTGTTGCATTACTGTTTCTAAGGCAAGGTTAAGAATCAAGCCAACAAAAG
AGAAATCAATGTTGTAATACGTTCTATTATATGTTAAATAATAGAGGTAGCAAAGTCCTA
AGACGAAAAAGATAGTATGGATATACTACCTTAGATCTTTGTTAAAGTTTGCACAGAGCA
TAGCAATGGCTTCAAGAAGATGCCTGCAGCTCATGTTTTCAGCGAGAACAGAAGAATGAT
GACCATGTTCTAACATAGAGTATCTCTGCAACTTGGCAGGTTCCAGTAGAAACAATTCAC
CTTGTAAACAATGCTAATGTGGCCAGGCTCCTCGCCAGAGTGGAACTGTGGGTTGCAACT
ATATGTTTTCTATTTCCACTATTACATTCCTATAATCCCTGAATTTGAATGAAATAATGA
CCCTAAGCTATAAAAACCATGAGTTTCCAGAAGGGAAAAATATTTGTTAATGCTGTGCAA
GTACGTGACATGCCAAAATGTACAAGATAAAATACTTCATACCCCTATAAACATGCAGTT
GGATTGAGCCATTGAGGAACCCAGGCACATTAAGCACACCTACATGTCAAGCACCACCAT
ATCGTTTGGTTCAGAAATATTGCACATACCATTTTTTTCTGAAGAGGTTGTGACCAAAGG
AGCAGCTGATTGAGCTAACAACTTCCCATGGCTTGTTCCGGTACACCCCAACAACGCAAA
TAATCGGATGGCAAAAGCATGCACATTGAAATATCTACAGCTTCACTATTCCATAAATTT
CAGGATGTAATCGACAAATATCAAGGACGTCATGTGTATACCAGTGACGCATGACATGGT
GCTAGTATCAAAACTTTTGAAAGGTGAATAAGACAACCCTCATCGCGCAATACAAGTAGT
TCATGCATCGCCACAGTTTCTTCAGGTCCGTAGAGAGATAGGTTAACAAAATAACAGATA
AGGCTGCCAACTGGTAGTCCTCCTCCAGTATATGTCGGCAGCGGAACCCTTGGTAGTGGC
CCATGTTATACAGGATGTGTTGGATCCATTTACATCAACTGTTCCACTCAGAATAGCCTA
CAACAATAGGCTAGTTCTCGCAGGTGCTGAGCTAAGGCCATCTGCAGTCGTAAGCAAGCC
GCGAGTTGATATCGGCGGCAATGACATGAGAGTTCTCTACACCCTGGTAAGCTTTTAGTT
GTAGTAGTGGACAGTACACGCTAATCCTTCAGTGATTGAACTGTTTTACATGGTTCACTA
GTATAATCGTGAAGAAATCCCATAGTAGCAGAATCATAGATGATTATTTTATTCCTAGCA
AACTGAAACAAATCATATGTTAACTTGTTTGAGGTTATCTTTTCCTTTGAAGATACTAGT
GGATCCAGACGCCCCAAGCCCAAGTCATCCATCACTAAGGGAGTACTTGCACTGGTAAAT
CAAATGCAACATGTTCTTATTCTCCCCAACATCTCCACCCATTTGTGTTCTGCCCAGACA
CTTTTGATATATGCTTTCTATTTATTTTTGCTCTCATTATGATATGCCTCTACTACTGTG
CAGGATGGTGGCAGACATCCCTGGAACAACTGGTGTCAACTTTGGTATGATATCAAGCAC
ACCAATTTGTTCCATGTGATTTATTATTAAACTGAATTTTGTGGATGCGGAAATTAAGCC
ATGTTAAGTTCTCTCAGTCAAACCTGTTGACTTCAGCTTGAATTTGGGTGCCTAATTCTC
TATCAAAGAAAAATTACCTAGTTCCTCCTAGGTAATCTCATTTACTAACTTGTTGACAAC
ATAGAATTAACAGACTCAATACACGTTAATTTCAGTTTAGCTCATAGTTAACCCTGGGAT
ATGTTAAACCTAAACAAAGAATAACAATGAACAACGTAAAATGACATGCATCTGTTTTGT
AAATGAATGGCCAACTTTAAGACAAGGCCATTGTACAGCGTAAAGAAACAAGGACTCTTA
AAATAAGTGTAAACATAACATTTTCCTAGTTATTATTTGTACTTAACATATTTTTCACAT
GTACAAAAACAAAATTTATGGAATCGAATTATTGTTCGATCATATGTTGGCTTTAAAGAG
TTTTGCCATATTGTTTTGCTTGCAACTAACATACACAACAGAACAAAGATTGTGCATGTA
CATGAAGATGATATGACAAGACTCCTATTTGCCTAAAATTGAAGAGAGCAAACTAAGTTG
CAGATAGCTGAGTAAATGTTTCTTCCCTCTTTAAATTCTTGACTAATTAAACGGAGGGTG
CTATTGCAGGCCAAGAACTCGTGGTTTATGAAAGACCAGAACCAAGATCAGGTATACACA
GGATGGTATTTGTGCTGCTCCAGCAACTAGGTAGGGGGACAGTTTTTGCACCAGACATGC
GACAGAACTTCAGTTGCAGGAACTTTGCACGTCAGTACCACCTCAACATTGTGGCTGCCT
CATATTTCAACTGTCAAAGGGAAGGTGGATCAGGAGGAAGAAGGTTTAGGCCAGGCAGTT
CTGAAGGGGAGTAGAGACTGGGTACTACAGAGTACAGGCAATTGTATCCGGTATGGTAGT
GCTGTATCAC
>barcode08_FTL9_2
ATGGATAGGGATGCAAGTGTGGACCAACACACGGCCCGCTTTATCAAATTAATGGTTATT
ACTTCCACTAAACAGACAGTTTACTTTGTGCACATAGCAAACAATTAGATGGGTTGTTGG
GTTGGCCCAATCAGCTAGCCCAAGCTTGTATCCTCATGTACAGATAGGATAGCCTATCAA
ATAAAAACTGAACGGTACTACAAAAAAACTGGCAAAAAAATTTTTTTACTAAAGCACACG
ATGGTCTGCTGTGTTGCATTACTGTTTCTAAGGCAAGGTTAAGAATCAAGCCAACAAAAG
AGAAATCAATGTTGTAATACGTTCTATTATATGTTAAATAATAGAGGTAGCAAAGTCCTA
AGACGAAAAAGATAGTATGGATATACTACCTTAGATCTTTGTTAAAGTTTGCACAGAGCA
TAGCAATGGCTTCAAGAAGATGCCTGCAGCTCATGTTTTCAGCGAGAACAGAAGAATGAT
GACCATGTTCTAACATAGAGTATCTCTGCAACTTGGCAGGTTCCAGTAGAAACAATTCAC
CTTGTAAACAATGCTAATGTGGCCAGGCTCCTCGCCAGAGTGGAACTGTGGGTTGCAACT
ATATGTTTTCTATTTCCACTATTACATTCCTATAATCCCTGAATTTGAATGAAATAATGA
CCCTAAGCTATAAAAACCATGAGTTTCCAGAAGGGAAAAATATTTGTTAATGCTGTGCAA
GTACGTGACATGCCAAAATGTACAAGATAAAATACTTCATACCCCTATAAACATGCAGTT
GGATTGAGCCATTGAGGAACCCAGGCACATTAAGCACACCTACATGTCAAGCACCACCAT
ATCGTTTGGTTCAGAAATATTGCACATACCATTTTTTTCTGAAGAGGTTGTGACCAAAGG
AGCAGCTGATTGAGCTAACAACTTCCCATGGCTTGTTCCGGTACACCCCAACAACGCAAA
TAATCGGATGGCAAAAGCATGCACATTGAAATATCTACAGCTTCACTATTCCATAAATTT
CAGGATGTAATCGACAAATATCAAGGACGTCATGTGTATACCAGTGACGCATGACATGGT
GCTAGTATCAAAACTTTTGAAAGGTGAATAAGACAACCCTCATCGCGCAATACAAGTAGT
TCATGCATCGCCACAGTTTCTTCAGGTCCGTAGAGAGATAGGTTAACAAAATAACAGATA
AGGCTGCCAACTGGTAGTCCTCCTCCAGTATATGTCGGCAGCGGAACCCTTGGTAGTGGC
CCATGTTATACAGGATGTGTTGGATCCATTTACATCAACTGTTCCACTCAGAATAGCCTA
CAACAATAGGCTAGTTCTCGCAGGTGCTGAGCTAAGGCCATCTGCAGTCGTAAGCAAGCC
GCGAGTTGATATCGGCGGCAATGACATGAGAGTTCTCTACACCCTGGTAAGCTTTTAGTT
GTAGTAGTGGACAGTACACGCTAATCCTTCAGTGATTGAACTGTTTTACATGGTTCACTA
GTATAATCGTGAAGAAATCCCATAGTAGCAGAATCATAGATGATTATTTTATTCCTAGCA
AACTGAAACAAATCATATGTTAACTTGTTTGAGGTTATCTTTTCCTTTGAAGATACTAGT
GGATCCAGACGCCCCAAGCCCAAGTCATCCGTCACTAAGGGAGTACTTGCACTGGTAAAT
CAAATGCAACATGTTCTTATTCTCCCCAACATCTCCACCCATTTGTGTTCTGCCCAGACA
CTTTTGATATATGCTTTCTATTTATTTTTGCTCTCATTATGATATGCCTCTACTACTGTG
CAGGATGGTGGCAGACATCCCTGGAACAACTGGTGTCAACTTTGGTATGATATCAAGCAC
ACCAATTTGTTCCATGTGATTTATTATTAAACTGAATTTTGTGGATGCGGAAATTAAGCC
ATGTTAAGTTCTCTCAGTCAAACCTGTTGACTTCAGCTTGAATTTGGGTGCCTAATTCTC
TATCAAAGAAAAATTACCTAGTTCCTCCTAGGTAATCTCATTTACTAACTTGTTGACAAC
ATAGAATTAACAGACTCAATACACGTTAATTTCAGTTTAGCTCATAGTTAACCCTGGGAT
ATGTTAAACCTAAACAAAGAATAACAATGAACAACGTAAAATGACATGCATCTGTTTTGT
AAATGAATGGCCAACTTTAAGACAAGGCCATTGTACAGCGTAAAGAAACAAGGACTCTTA
AAATAAGTGTAAACATAACATTTTCCTAGTTATTATTTGTACTTAACATATTTTTCACAT
GTACAAAAACAAAATTTATGGAATCGAATTATTGTTCGATCATATGTTGGCTTTAAAGAG
TTTTGCCATATTGTTTTGCTTGCAACTAACATACACAACAGAACAAAGATTGTGCATGTA
CATGAAGATGATATGACAAGACTCCTATTTGCCTAAAATTGAAGAGAGCAAACTAAGTTG
CAGATAGCTGAGTAAATGTTTCTTCCCTCTTTAAATTCTTGACTAATTAAACGGAGGGTG
CTATTGCAGGCCAAGAACTTGTGGTTTATGAAAGACCAGAACCAAGATCAGGTATACACA
GGATGGTATTTGTGCTGCTCCAGCAACTAGGTAGGGGGACAGTTTTTGCACCAGACATGC
GACAGAACTTCAGTTGCAGGAACTTTGCACGTCAGTACCACCTCAACATTGTGGCTGCCT
CATATTTCAACTGTCAAAGGGAAGGTGGATCAGGAGGAAGAAGGTTTAGGCCAGGCAGTT
CTGAAGGGGAGTAGAGACTGGGTACTACAGAGTACAGGCAATTGTATCCGGTATGGTAGT
GCTGTATCAC
>barcode08_VRN1
ATGACCGCATGTGACCTACACAAAAACAAATAAAAATGAAGCTTTGTTATACTGTAAATA
GTATACGCTTAATCCTTATATTATGAACATCAAAATTTGATATTTTTGTGTAGGTTGCAT
ACTTTTATGTTTTATGTTCAGACTTAACATGTAGGTACCTGCATATATTCTCTACACACA
TGATTTATAGAATTTTTAAAATCATTTTTTGTATTTTAAATTTTATTGCTTTAACAGGTT
CTGGTGCACCTAGGAGCCAAAAATTCACATCCTAGTATGAGTTTTTTTTCCTTTAGAAAG
AACTTGTATGATTTATTACAGCTATGATCATACGGTTCTCCATAAATGATGTATCCCTCA
AACCTGCTAAATATCAATTTGAAATGTTCTATATTTTAAGCGACACAAAAATTACAAAAA
TGTGGACCTGAGTTTAGTGATTTCAAATCTAAAAAAGAAGAAGATTTTGTCATTTTTATG
TAGCTTAGAATGCGAAACATTCCGAATAGATATTTTGCACGTTTATGGGATACATCATTG
GCTACCTTTTGAATTTTTCTTAACTTTTTCTTCAAACATGTTAATATAATTTTCAAAGTT
TCTAATATGCAGGAAGAACTGCATTTCGGGAACCAAAAGGACTTTCCGACCAATTTGATG
TTACATATATGTTTCTAGTCCACTCTATAAAGTTAGTCAAATTTTAAAAGTCTTACTTAA
AATAATGGTGGTATTTTTTTTTTTTTGACAAATCTGATTCTTTAGCAAAAGTAATGGCTC
CCATGCGAAATTATTTTAGAATCTGACCCCTAGGTTCGATACCAACAAGAATGGAGTCGA
AATTGTACAGGTGGGCGCCAAGGATTTTCTTCACTAAATGGCTTCATAGGTTCGACGTCA
TGTGGTTTGGCGTTGGCCCTGCTTCGGCGCCGACCTGCACAATTTCAGCTTCATCCTCAT
TGGCACCAAACTCAGCGGTCAGACTTCAGTTAGATGAGTCATTAATTTCGCTAAATGGTC
ATTTTATTAAACAAAAAAATTACCCATTTATTCGTGAATGGAGGGAACGAGCAGCGCTAT
GGACAACCAGGGAGTGTGGACAATGACAATTCACTCGGGAAATGGTGAAGTTCATTAAAG
CTCGGAAAATGACGGTACTCCAACTGCAAGTATCTTCTTTCTCGAAATATACATATGAAC
CAAAAGTAGAAAAATAGTGTATTGCGCACGTTTGCGCATTGCCGGAAATGCAAGTATGCA
AGCTGTTTGCGGGCGTGGGCCGTGTAGGACGCGACATTTGAGGGCAAAGACCAGACGCAG
CAACGCCGGCCACTAGCTACCACCCCACTACTGTCAGCAGTAGCAGAGCAACACTTTTTT
TTTTTTTTTTGAGGGTAAAACACAATATATTAAGCTAGCAAGCCGCCTCATTAAAAACCT
TCCAGTCCCCTTCGGTACCCTGGTAAGGAAAAGAGTGCGTCTGAAACTTGCTGCCCGAGT
TCAAAACAGAGTTACATCAGCAATTACATCTGAAAGCACATGATCAGGAGGATCATCATC
CCAAACTATAACTCTGTCAGCCTCAAAACTAAACCTAGCTAAATTGTGAGCTACCCTATT
AGACTCCCTAGGACAGTAAGCAAAAGAAACAGCTCCTAATCTTTGTATGACCCCACTACT
GTCAGCAGTAGCAGAGCAACACTTGAAAGTCCACAAATCAATCATGAATCATGCGCACGA
GACGACGCAGGCAGGGAGGACAGGCGGGAGTCCCAAACGGGAGAAGCGAGACGGCCCAAA
TTAAGCAAGCAGCCTCCTACTGTCGCAGCCCGTACGCACCCACGCCATGACCAGACCCAC
CCGCACCAGACTTGACCTAGCATTTCCCCATTCGTCCCGCGCCGCCGTCACACACACCAA
CAAAAAAAAAGCACAGGAGGGGAATAAATTGCCTCTGAGAAAAAGAAAAGAAAAGCCCTT
TTTTCTGTGGAGAAAACAAAAAAGCGCTGCTCCGTTCCTGTGGCGCGAGCAATGGATACG
GGGGTGCGAGGAATTCGGACAGCAGAATTTGGAGATTCGGACGTACGATCGGCGGACACG
TCGACGGGATCCGGGCTCGCAGCAGGCCATCCTGTGGCGGGGCGGCCCCGGGGCCCCACG
ACGTGGGCTTGGGCCAATGGCAGGTCGACAACGGATATGCTCCAGACCAACCCGGTATCG
ACATACCGCGATCTGCCCCAGATCCCTTAAAAACCTCCTTCCTCCCCCCTTGCCGGAACG
GAACCCTTGTTGTT
>barcode08_VRN1_2
ATGACCGCATGTGACCTACACAAAAACAAATAAAAATGAAGCTTTGTTATACTGTAAATA
GTATACGCTTAATCCTTATATTATGAACATCACAATTTGATATTTTTGTGTAGGTTGCAT
ACTTTTATGTTTTATGTTGAAACTTAACATGTAGGTACCTGCATATATTCTCTACACACA
TGATTTATAGATTTTTTTTTAATAATTTTTAGTATTTTAAATTTTATTGCTTTAACAAGT
TCTGGTGCACCTAGGAGCCAAAAATTCACATCCTAGTATGAGTTTTTTTTCCTTTAGAAA
GAACTTGTATGATTTATTACAGCTATATTCATACGGTTCTCCATAAATGATGTATCCCTC
AAACCTGCTAAATATCAATTTGAAATGTTCTATATTTTAAGCGACACAAAAATGCAAAAA
TGTGGACCTGAGTTTAGTGATTTCAAATCTCAAAAGAAGAAGAAGACTTTGTCATTTTTG
TGTAGCTTAGAATGCGAAACATTCCGAATAGATATTTTGCACGTTTGTGGGATACATCAT
TGGCTACCTTTTGAATTTTTCTTAAATTTTTCTTCAAACATGTTAATATAATTTTCAAAG
TTTTTAATATGCAGGAAGCACTGCATTTCGGGAACCAAAAGGACTTTCCGACCAATTTGA
TGTTATATATGTTTCTACTCCACTCTATAAAGTTAGTCAAATTTTAAAAGTATGACTTAA
AATAATGGTGGTATATTTATTGAAATTTTTGACAACTCCGATTCTTTAGCAAAAGTAATG
GCTCCCTTGCGAAATTATTTTAGAATCTGATCCCTAGGTTCGATACCAAAAAGAATGGAG
CTGAAATTGTACAGGTGGGCGCCAAGGATTTTCGTCACTGAATGGCTTCATAGGTTCGGC
GCCATGTGGTTTGGCGTTGGCCCTGCTTCGGCGCCGACCTGCACAAGTTCAGCTTCATCC
TCGTTGGGCACCAAACTCAGCGGTCAGACTTCAGTTAGATGGGTCATTAATTTCGCTAAA
TGGTCAGTTTATTAAACAAAAGAAATTACCCATTTATTCGTGAATGGAGGGAACGAGCAG
CGCTATGGACAACCAGGGAGTGTGGACAATGACAATTCACTCGGGAAATGGTGAAGTTCA
TTAAAGCTCGGAAAATGACGGTACTCCAACTGCAAGTATCTTCTTTCTCGAAATACACAT
ATGAACCAAAAGTAGAAAAATAGTGTATTGCGCACGTTTGCGCATTGCCGGAAATGCAAG
TATGCAAGCTGTTTGCGGGCGTGGGCCGTGTAGGACGCGACATTTGAGGGCAAAGACCAG
ACGCAGCAACGCCGGCCACTAGCTACCACCCCACTAGTGTCAGCAGTAGCAGAGCAACAC
TTGAAAGTCCACAAATCAATCATGCGCACGAGACGACGCAGGCAGGCAGGACAGGCGGCA
AGTCCCAAACCGGAGACGCGAGGCGGCCCAAATTAAGCAAGCAGCCTCCTACTGTCGCAG
CCCGTACGCCCCTACGCCATGACCAGACCCACCCGCACCAGACTTGACCTAGCATTTCCC
CATTCGTCCCGCGCCGCCGTCACACACAAAAAAAAGCACAGGAGGGAATAATAAATTGCC
TCCGAAAAAAGAAAAGAAAAGCCCTTTCTTTCTGTGGAGAAAACAAAAAAGCGCTGCTCC
GTTCCTGTGGCGCGAGCAATGGATACGGGGGTGCGAGGAATTCGGACAGCAGAATTTGGA
GATTCGGACGTCGACGGGATCCGGGCCCGCAGCAGGCCATCCTGTGGCGGGGCGGCCCCG
GGGCCCCACGGCGTGGGCTTGGGCCAATGGCAGGTCGACAACGGATATGCTCCAGACCAA
CCCGGTATCGACATACCGCGATCTGCCCCAGATCCCTTAAAAACCTCCTTCCTCCCCCCT
TGCCGGAACGGAACCCTTGTTGTT
>barcode08_VRN2a
GTGGAAAAGGCTCAGTGTGGGAATATGTATCTCATAACACGTCCCTGAATAACCACTGCG
ATGACCTTCGGCAAGGCACCTATTGATCCATCACAATTAAGAGATTACCCCATGGTTATT
TGTGAAGTATGATGAGTCCTCTCTTATCCCCTCCTTTCATAGAATAGTGCACCGCCCACG
GTATGTCACTTCCCGCCGTATGCACTATCCTACTTCTGAAGGTAGTTCCCTCGTGCGACC
CTTAGGTAAATGTTACATGCTCGACTTCATATAACATCGCATGAGAGAGGTAACCCTGAT
CATAATAGACATGAGCCCGGAGCTTGAACAATAACAGGAGATTTAACGGTGGGTGTTACT
AGTGATCATATGAGAGTGAGCACCAAAAACCAACGGTCCCATACCAGAAGATGACATGCA
GTACAAGCACAAGTGCTCGTACCAGAGGTTCCGTCGCTTGTTTCGACCATATGAGGCCCG
AGAGAGGTAACCCTAGATCAGAATTTTTCAAACTTTGTTTCTTCTTCTTCTTCCAAACCT
TCAAGAAACCTCAAGGGATCTCTTTCCCTGCTCGTTTTTGGTTCGATTCCTTGTGCAAGA
GGCTCTATGACATGTTTCTCGTTTGATTCGCCATTTATTTTTTTGTGAATCCACGCTCAA
TCCCTTGTCATTAGTAATTACGGTGCAAACTCATTCTTGGACTCTTTTTTTGTTGAGGTA
GTACAGTAGATTTTTGAGGTCTAGAAGAATCATCATTTCTTAGTTCTATTGGACCAAACG
TGTTCAAACTCAATCCCAAACTACCATAACAACCTGTTTAGGATTAGCCAAGCCTACTTA
AGTATTGCATGTCTCTAGCTGCGCGCTGTTGTCGCTATGTGATCTTGTCAATGCTAAATG
AATATGCATGTATCTCTATGGACGGTTTGCTGTCATGTCTATCGCTGTTCGCATCACATG
AACCTGCCGGCCGGAATGGATCGAAGCTAGGTGCGGTGCGCATGCTTGGAGAACTATTGC
TCCACACATATATCCATCCATGGGAATATATGCCATCTCATCTTTTCTTTCTTTTTGTAG
AATAGCTTTTGCTTCCATTTCAGGACGGCACATTGGAACACAAATAGCCGTAGAGCTGCA
TCTCGTCCACACAGCCGGTGGTGCTCTCCGTTGTGGTGTGGCCAGAAGGTGCCTGCCCAC
GCGGGTACTCCGGCGAGCTCAACACACTGTGTGGACCGTTTTGCTTCCCTTTAGGAAAGA
CAAAAAGACGGTGGATTCCGGCCAGTCGGTGTGCATTCCTCGACTGATCGATGCATTCCC
CGCTTTATATATTCATCTATGTTATTGCACCTTCTTGATCTGCATCATCATATAATCCAA
TAATAATGGTTATGTGCCAACTTATCATTTTATAAAGCTTTTCCGCACAACATGAATTTC
TATCTCTCTGAAACTTCAGAAACATTTCAAAATCCATAAATGTATGCAAATGGTATCCAA
ATTAAACTTTGACCATTCATGCGGTGTACAAATAGATAATATGAATATAGTTTATATGTT
GTCAATTTTACACAAGATGGAAATAATTGTATTTTTTAATTTATTTCCACAAGCTACCAT
TCCATTGCATTAGACATCTGTGATTGTTTCTATTTATTTGAAAACAGAAACATGTAAAAG
CACTATCCAGCAAGGAGCTATAGGGTTCAAGTTAAACAGTCCAGAATTGATGATGCACTG
TATTACTCTCTTAATTTGCAAATAGCTAGCTAGAGACCATGCATAGAGGTGTCGGTCCAT
GCAAATCATAGTCGTTGCCGACATTTTTATCCATGGAACGCTCCTTCTAATTGGGTTGGT
GGAGGTTTTACCGACATGGTGTGGACCGGTTCAAAGGTGACTTCTCCAACGGGAGACGGG
GACCTTGATGACTAGGTACTTTTGCTGAAATAGAATTCTCTTGGTTTCCATTTATTTCCT
GGACCGGCCCTTTGTTCTCTTTTCTTGGGTCATTCCCTGAGAGTGACACAAAAAGCTACA
AATATCTAGTTGCGTCCTTTGTGTGGACTAGCATATGCAGGCAGCGCATAAGATCATGTG
GGATTCGATCATCCACGTACGCAAAGAAAGAATTGAACGAAATCTATGGAGTGATCGCGC
ATATCTATTCATCTCTGCCCATTAATCTTCATACCCCCTTTTACTAATGAATCCTTCAGT
CGAATCTTTTACTTGTTAGCTATATGATCGGAATGCAGGGCAGCAGGAGACACACACCGC
CTCCTAGCACTAGCATAGTCTTACGCAGTTGCTGCTCCGCTCCCTTCTCCCATCTAGTCT
CCTCCACACACCCCACCGCACCAGAGCAAACAATCGTACCCTTGACCTTGAGTCCATGTC
CATATCCATTTCATGCAGCGTGTGCGGCGGTGTCGTGGGCAACTGCCTGCACCACCACCA
CAACATAAGCGTGTTCCCCGT
>barcode08_VRN2a_2
GTGGAAAAGGCTCAGTGTGGGAATATGTATCTCATAACACGTCCCTGAATAACCACTGCG
ATGACCTTCGGCAAGGCACCTATTGATCCATCACAATTAAGAGATTACCCCATGGTTATT
TGTGAAGTATGATGAGTCCTCTCTTATCCCCTCCTTTCATAGAATAGTGCACCGCCCACG
GTATGTCACTTCCCGCCGTATGCACTATCCTACTTCTGAAGGTAGTTCCCTCGTGCGACC
CTTAGGTAAATGTTACATGCTCGACTTCATATAACATCGCATGAGAGAGGTAACCCTGAT
CATAATAGACATGAGCCCGGAGCTTGAACAATAACAGGAGATTTAACGGTGGGTGTTACT
AGTGATCATATGAGAGTGAGCACCAAAAACCAACGGTCCCATACCAGAAGATGACATGCA
GTACAAGCACAAGTGCTCGTACCAGAGGTTCCGTCGCTTGTTTCGACCATATGAGGCCCG
AGAGAGGTAACCCTAGATCAGAATTTTTCAAACTTTGTTTCTTCTTCTTCTTCCAAACCT
TCAAGAAACCTCAAGGGATCTCTTTCCCTGCTCGTTTTTGGTTCGATTCCTTGTGCAAGA
GGCTCTATGACATGTTTCTCGTTTGATTCGCCATTTATTTTTTTGTGAATCCACGCTCAA
TCCCTTGTCATTAGTAATTACGGTGCAAACTCATTCTTGGACTCTTTTTTTGTTGAGGTA
GTACAGTAGATTTTTGAGGTCTAGAAGAATCATCATTTCTTAGTTCTATTGGACCAAACG
TGTTCAAACTCAATCCCAAACTACCATAACAACCTGTTTAGGATTAGCCAAGCCTACTTA
AGTATTGCATGTCTCTAGCTGCGCGCTGTTGTCGCTATGTGATCTTGTCAATGCTAAATG
AATATGCATGTATCTCTATGGACGGTTTGCTGTCATGTCTATCGCTGTTCGCATCACATG
AACCTGCCGGCCGGAATGGATCGAAGCTAGGTGCGGTGCGCATGCTTGGAGAACTATTGC
TCCACACATATATCCATCCATGGGAATATATGCCATCTCATCTTTTCTTTCTTTTTGTAG
AATAGCTTTTGCTTCCATTTCAGGACGGCACATTGGAACACAAATAGCCGTAGAGCTGCA
TCTCGTCCACACAGCCGGTGGTGCTCTCCGTTGTGGTGTGGCCAGAAGGTGCCTGCCCAC
GCGGGTACTCCGGCGAGCTCAACACACTGTGTGGACCGTTTTGCTTCCCTTTAGGAAAGA
CAAAAAGACGGTGGATTCCGGCCAGTCGGTGTGCATTCCTCGACTGATCGATGCATTCCC
CGCTTTATATATTCATCTATGTTATTGCACCTTCTTGATCTGCATCATCATATAATCCAA
TAATAATGGTTATGTGCCAACTTATCATTTTATAAAGCTTTTCCGCACAACATGAATTTC
TATCTCTCTGAAACTTCAGAAACATTTCAAAATCCATAAATGTATGCAAATGGTATCCAA
ATTAAACTTTGACCATTCATGCGGTGTACAAATAGATAATATGAATATAGTTTATATGTT
GTCAATTTTACACAAGATGGAAATAATTGTATTTTTTAATTTATTTCCACAAGCTACCAT
TCCATTGCATTAGACATCTGTGATTGTTTCTATTTATTTGAAAACAGAAACATGTAAAAG
CACTATCCAGCAAGGAGCTATAGGGTTCAAGTTAAACAGTCCAGAATTGATGATGCACTG
TATTACTCTCTTAATTTGCAAATAGCTAGCTAGAGACCATGCATAGAGGTGTCGGTCCAT
GCAAATCATAGTCGTTGCCGACATTTTTATCCATGGAACGCTCCTTCTAATTGGGTTGGT
GGAGGTTTTACCGACATGGTGTGGACCGGTTCAAAGGTGACTTCTCCAACGGGAGACGGG
GACCTTGATGACTAGGTACTTTTGCTGAAATAGAATTCTCTTGGTTTCCATTTATTTCCT
GGACCGGCCCTTTGTTCTCTTTTCTTGGGTCATTCCCTGAGAGTGACACAAAAAGCTACA
AATATCTAGTTGCGTCCTTTGTGTGGACTAGCATATGCAGGCAGCGCATAAGATCATGTG
GGATTCGATCATCCACGTACGCAAAGAAAGAATTGAACGAAATCTATGGAGTGATCGCGC
ATATCTATTCATCTCTGCCCATTAATCTTCATACCCCCTTTTACTAATGAATCCTTCAGT
CGAATCTTTTACTTGTTAGCTATATGATCGGAATGCAGGGCAGCAGGAGACACACACCGC
CTCCTAGCACTAGCATAGTCTTACGCAGTTGCTGCTCCGCTCCCTTCTCCCATCTAGTCT
CCTCCACACACCCCACCGCACCAGAGCAAACAATCGTACCCTTGACCTTGAGTCCATGTC
CATATCCATTTCATGCAGCGTGTGCGGCGGTGTCGTGGGCAACTGCCTGCACCACCACCA
CAACATAAGCGTGTTCCCCGT
>barcode08_VRN2b
TCAGGATTGTGTGGGTCGATTGGCTCCGCTTTGTGGAAAGGCGAAAAGGTGGCGGATTCC
GGCCGGCGCGCGGCTGGGAAGAGCCTGCTTTATTCATTCTGTACCCTCCTCATCTATCTG
ACACAGCTCCTTTCATTGTGCTCCACATATAAGATAGATCCTGAAAATGACTTCATCATT
TTATGCCAATAAGATATTGACTTCTGGATCGAAGAGGAACACACAGCCAAGGATCCATCG
GGCTGCCAATGGCCATCAAGATACATATACGACCGTAAAACATGATAAACTGAGTATTAT
TTAGGTACGTGGCCATGAGTGTCCCTATAGGCATCATCCTTGTAACAAAAAATGTATTTG
CAGTTTGATTTGCAATTAGAAGTATATTTTATGACCCCTGACCACAATGAACCCTAAATC
TATTTTGGAACCCTCGGACTATGATCAATTATATATACTTACACACATTAATTGAGAAAC
TACTATTTGTGTCCTTAAAAAAGAAAAAACAAATTATATATGCTACTTTATTTCCATCGA
ACATATGGTGTCATATCAACCCGTTAATGGTTTTGTTCCAAGTTATCATTTATGCTATAT
ATTTTTCGGTGTATCTTTGAAGACATGACAACCTTCTAAACCTTACCCATATTTTTAGTG
TTGTTTTTCATCTTTGAAAATTTAGGATGAAAATGTAAAAAGCATTGGGAGTGCTGGAAA
ATGAGAACATGCAAAGGTGCACCCAAAAAATTATGTTGACCATTTGTGTGTTCCACAGAA
AAGATTAGAAAAATCTATGTTATCTCTTGTCACTTTTGCACAAGACTGAGTAGTCCTATC
TTGGGTTTATTTTTGCTAATTCACCATCTCATTTCTTTCCATACATCCATCGCTCTTTCT
ATTTACTTTGAATCAAGATATCTAAAATCACTATCCAAAATATAGCTAGGGCTTGTAGTT
ATTTTTAAAAATAAGTGTAGAGTTTAACTTCAATGGTCCATAATACTGTGCATTCTCGAT
TCTATATAGCTTGGTAATGATCTTGGTCGTGATGGGTCCCGGTTGACATGCACTGAGTCT
TCCATGCAATCAGAATTGCCGGCATCTTATTTTGTGAAACGACTATATGGTATGGGATTC
AAAAGCTTCATGGAACCCATTACCTTTCCTCGTATTCTCCTTGTTCTCGACCTCCACTCA
CCATTCACTAGACATCACGCATTTGTCCCCATCTAGGACTCTCTCCTGATTGCTTCACCC
ACCAATGTGTCGACTCGCCTTTGGTTGCTTGTGTAGTACCACCATCCACTCTCGACATTC
TTGCACATCTGCCTCTGCAAAAGGGAGGCCACGGCAGACCACACAAGCACTGTTGCCAAC
TAGCATAGATCTTCCTATTTTAAGTGACAGGTTCATATCTTAAATTTAGTATACACTTGA
CCTTTTGAGAATTAATTTGTGAATGATGTTGTATTTTTTTAAAAATCACAAAAATGATTC
GAACTTTTTATAGTTCCCGAAAGTTGGTATGGGTTTATTTGAAAGTTCACCAAAAGCGGA
TGAAAGTTTACACAAAAAGATCTAAAATTCTCGGTTTATCTTAAATCTAGTGTTTTTTAG
AAACACACTACAAAACCAGACGCTCACAGGAGCGCCGCCTCCCACTATAAAAAAATTATA
TCTTTATAAGACATCAAAGCGTCAAATCTAGGGTTAGGTCGAAAGTGACCACTCCAACGG
GTGAATGTCAACTTGCTTTTTCCTTGTACATATGCATGAATCTTCTCATACCGCTTTTTC
CCCCTATTTAGAATTGCCATGGTTTCCATTTATTTCCCGGCCCAGCCCGGCTCTAGCTAT
AGCCTGTTATCTTTTCTCGGATCATTCCCTGAGAGTGACACGCAAAAGCTACAAATATCT
AGTTATGTCCTTTGTGTGGACTGCAGGCATGCGGTGCATAAGATCATGTGGGATTCGATC
CCGACAAGCAATACAAAAAAATTGGCCCGGGATCATCCACGTAGGCACGCAAGAAATCCA
TCATCCATGGATATCTATTCCTCCCCGCTCATTAATCCTTGGATCAGCCTTTTACTAATC
CTACGATCGAATCTTTGTCTTGCTTGTTATAAGCAGGAGGGGAGACAGCCCTAGCTCGCA
GGCGCAGTTGCAGTTGCTCCTCCTACTCCCTGAACTTCCGACACCAGAAACAAAGAAACA
AACACTTGACCTCAATTTCCTCAGCTAGGCTAGCTACTCTCGATCGTCCATGTCCATGTC
ATGCGGCGTGTGCGGCGGCGTGGGCAATTGCCTGCACCACCACTTCATCGACCACGCCCA
CATGTTCCCTGTTCTTCGTCACGAGCCACCGCTGCTCGAGTACCAGTTCTTCGGCAACGG
CCAAGGCCACAGCGTGGGAACGTGGCTCCCACCGCCGGCGGACCACCACAACGTCCAGAA
CACCAGGCCGCCGTCGACGTTTCATGGCCTGCAGTACCCACCGCATGGACACCAAGCAGC
AGCAGCTGGGCTGATCACGTTCCAGGTCGACGCCGGCAGCCGACACTTGCCACCGGCCAC
ACCACCCACCGCCGTGAGTGATGCCTAATTAATTCCATCGAAATCTTGCTCCCACATCAT
CGATGGCCGGGGTAGACCTGTGGTTAATTGCTTCTTCTGCTAATACCTTGATCACCTTCC
TACTACCTAGCTAGCTCGTCACACCTGTGTGAATTTATGCTGCTAGCTGACGGATGGATT
CTCTGAGAAAAATTAATCGGGAGTCAACAAAGTTCCACGTAAGGTAGCTAACAACGCATT
CTCCTCAGGAGTCACTCAGCAGGACTGAGATACGGCCGGAGCAATAAAAAATTAAACAAA
CACGTACGTACTTATATTTTCTCAAAACAGAACATAGGTATGGCAGATTGACAGTACCTT
CAGAACTGTTCGTTTCGGGTATCAACTGTATCTTGGGATAAAATCAGTCAGTTATTCTGA
ATGTTTTTTCTTAGTTTTGTTATAGTGAATTTAATGTTTGAACTACACAATATATCAATA
TCTAAATTGGCGAGGAAAAGACGTGTTAACTCAGCTCGAAAGACTTAATTATAAGCTAGC
TAATATGACAACAACAAATCCGGCCTTTGTAATTTCACCTTTTGTTTTCATCCACCAGGC
GTCTAGTCCAGGTAAATATTCCTTGCCAAATTTAGTCAAAACGAATACATATCAATGAGA
TGGATGCATCCTCTCATTTCATGTGGTCAACTCTCAGTTTGGATTTGATTTTGTGCATCA
ATATCGATACAGATCAATCAGGGCATGCCTCCTTTTTGAAAAAAAAAGCTTGGAGAATAT
TGATTTTCTCTCTCTAAAGTTATCTCCTCTAACAAATCATCAATTTCAGTTTGATCTCTA
ACCTTGCATGTAGTCCGTACATCCAATGAGCGTGAAACAAGATGGCTAGTTGTGCAAAAC
CCAACTAATTCAGTTGATCAGGCTTACATACATAGTTGTATAATCAAGTTGACCACTGAA
CTAACACTACCACATAACATGAATGGTTATATATATCTAGCCAGTTGAATAGTATCATTT
CAGACGGTTTTGGACTTTTGGTAGCTGACCTTTGTAACTGATTGTGGGATATAGGAGGCT
AAGGCTAACCGTGATTTCATGAGACAGGTCAAAACTAGTAATATAATTGGTTAGGGACTA
ACTAAATACCTTCATGAAACAATGGTCATTCACTATGCACAATTAATTTGTCTCATATGA
TTTCTTTTTTGATATGTTCAGATGCCATTATGTGGGGGAACACTCACTAACACCGCGGGA
AGTGAGGTGATAATGGCTATCGATGGAGACATGATGATGGTGGCGGCGCATCATCCAACG
CTACACGAGAGACGTGCGAAGGTGATGAGGTATAGGGAGAAAAGGAAGAGACGAAGGTAC
GAGAAGCAGATCCGATATGAGTCCAGAAAAGCTTACGCCCAGTTGAGGCCACGGGTCAAA
GGCCGCTTCGCCAAGGTGCATGAAGAAGCCACTGTGCCATCGTCACCACCACCATCGACC
TATGATCCTAGTAAATTAGACCTCGGATGGTTCCATCCATAACATGTACAAGCTAGCTAT
AACAGTCCCATACATATTTCTAGCTTATCCTCCAATGAATAGTGTTCATGAG
>barcode08_VRN2b_2
TCAGGATTGTGTGGGTCGATTGGCTCCGCTTTGTGGAAAGGCGAAAAGGTGGCGGATTCC
GGCCGGCGCGCGGCTGGGAAGAGCCTGCTTTATTCATTCTGTACCCTCCTCATCTATCTG
ACACAGCTCCTTTCATTGTGCTCCACATATAAGATAGATCCTGAAAATGACTTCATCATT
TTATGCCAATAAGATATTGACTTCTGGATCGAAGAGGAACACACAGCCAAGGATCCATCG
GGCTGCCAATGGCCATCAAGATACATATACGACCGTAAAACATGATAAACTGAGTATTAT
TTAGGTACGTGGCCATGAGTGTCCCTATAGGCATCATCCTTGTAACAAAAAATGTATTTG
CAGTTTGATTTGCAATTAGAAGTATATTTTATGACCCCTGACCACAATGAACCCTAAATC
TATTTTGGAACCCTCGGACTATGATCAATTATATATACTTACACACATTAATTGAGAAAC
TACTATTTGTGTCCTTAAAAAAGAAAAAACAAATTATATATGCTACTTTATTTCCATCGA
ACATATGGTGTCATATCAACCCGTTAATGGTTTTGTTCCAAGTTATCATTTATGCTATAT
ATTTTTCGGTGTATCTTTGAAGACATGACAACCTTCTAAACCTTACCCATATTTTTAGTG
TTGTTTTTCATCTTTGAAAATTTAGGATGAAAATGTAAAAAGCATTGGGAGTGCTGGAAA
ATGAGAACATGCAAAGGTGCACCCAAAAAATTATGTTGACCATTTGTGTGTCCCACAGAA
AAGATTAGAAAAATCTATGTTATCTCTTGTCACTTTTGCACAAGACTGAGTAGTCCTATC
TTGGGTTTATTTTTGCTAATTCACCATCTCATTTCTTTCCATACATCCATCGCTCTTTCT
ATTTACTTTGAATCAAGATATCTAAAATCACTATCCAAAATATAGCTAGGGCTTGTAGTT
AAACAATAAGTGTAGAGTTTAACTTCAATGGTCCATAATACATGTGCATTCTCGATTCTA
TATAGCTTGGTAATGATCTTGGTCGTGATGGGTCCCGGTTGACATGCACTGAGTCTTCCA
TGCAATCAGAATTGCCGGCATCTTATTTTGTGAAACGACTATATGGTATGGGATTCAAAA
GCTTCATGGAAACCATTACCTTTCCTCGTATTCTCCTTGTTCTCGACCTACACCATTCAC
CAGACATCACGCATTTGTCCCCATCTAGGACTCTCTCCTGATTGCTTCACCCACCAATGT
GTCGACTCGCCTTTGGTTGCTTGTGTAGTACCACCATCCACTCTCGACATTCTTGCACAT
CTGCCTCTGCAAAAGGGAGGCCACGGCAGACCACACAAGCACTGTTGCCAACTAGCATAG
ATCTTCCTATTTTAAGTGACAGGTTCATATCTTAAATTTAGTATACACTTGACCTTTTGA
GAATTAATTTGTGAATGATGTTGTATTTTTTTAAAAATCACAAAAATGATTCGAACTTTT
TATAGTTCCCGAAAGTTGGTATGGGTTTATTTGAAAGTTCACCAAAAGCGGATGAAAGTT
TACACAAAAAAATCTAAAATTCTCGGTTTATCTTAAATCTAGTGTTTTTTAGAAACACAC
TACAAAACCAGACGCTCACAGGAGCGCCGCCTCCCACTATAAAAAAATTATATCTTTATA
AGACATCAAAGCGTCAAATCTAGGGTTAGGTCGAAAGTGACCACTCCAACGGGTGAATGT
CAACTTGCTTTTTCCTTGGACATGTGCATACACACGAATCTTCTCTTACCGCTTTTTGCC
CCTATTTAGAATTGTCATGGTTTCCATTTATTTCCCGGCCCAGTCCGGCTCTAGCTATAG
CTTGTTATCTTTTCTCGGATCATTCCCTGAGAGTGACACGCAAAAGCTACAAATATCTAG
TTATGTCCTTTGTGTGGACTGCAGGCATGCGGTGCATAAGATCATGTGGGATTCGATCCC
GACAAGCAATACAAAAAAATTGGCCCGGGATCATCCACGTAGGCACGCAAGAAATCCATC
CATGGATATCTATTCCTCCCCGCTCATTAATCCTTGGATCAGCCTTTTACTAATCCTACG
ATCGAATCTTTGTCTTGCTTGTTATAAGCAGGAGGGGAGACAGCCCTAGCTCGCAGGCGC
AGTTGCAGTTGCTCCTCCTACTCCCTGAACTTCCGACACCAGAAACAAAGAAACAAACAC
TTGACCTCAATTTCCTCAGCTAGGCTAGCTACTCTCGATCGTCCATGTCCATGTCATGCG
GCGTGTGCGGCGGCGTGGGCAATTGCCTGCACCACCACTTCATCGACCACGCCCACATGT
TCCCTGTTCTTCGTCACGAGCCACCGCTGCTCGAGTACCAGTTCTTCGGCAACGGCCAAG
GCCACAGCGTGGGAACGTGGCTCCCACCGCCGGCGGACCACCACAACGTCCAGAACACCA
GGCCGCCGTCGACGTTTCATGGCCTGCAGTACCCACCGCATGGACACCAAGCAGCAGCTG
GGCTGATCACGTTCCAGGTCGACGCCGGCAGCCGACACTTGCCACCGGCCACACCACCCA
CCGCCGTGAGTGATGCCTAATTAATTCTACATCATCGATGGCCGGGGTAGACCTGTGGTT
AATTGCTTCTTCTGCTAATACCTTGATCACCTTCCTACCTAGCTACTCGTCACACCTGTG
TGAATGTATGCTGCTAGCTGACGGATGGATTCTCTGAGAAAAATTAATCGGGAGTCAACA
AAGTTCCACGTAAGGTAGCTAACAACGCATTCTCCTCAGGAGTCACTCAGCAGGACTGAG
ATACGGCCGGAGCAATAAAAAATTAAACAAACACGTACGTACTTATATTTTCTCAAAACA
GAACATAGGTATGGCAGATTGACAGTACCTTCAGAACTGTTCGTTTCGGGTATCAACTGT
ATCTTGGGATAAAATCAGTCAGTTATTCTGAATGTTTTTTCTTAGTTTTTTATAGTGAAT
TTAATGTTTGAACTACACAATATATCAATATCTAAATTGGCGAGGAAAAGACGTGTTAAC
TCAGCTCGAAAGACTTAATTATAAGCTAGCTAATATGACAACAACAAATCCGGCCTTTGT
AATTTCACCTTTTGTTTTCATCCACCAGGCGTCTAGTCCAGGTAAATATTCCTTGCCAAA
TTTAGTCAAAACGAATACATATCAATGAGATGGATGCATCCTCTCATTTCATGTGGTCAA
CTCTCAGTTTGGATTTGATTTTGTGCATCAATATCGATACAGATCAATCAGGGCATGCCT
CCTTTTTGAAAAAAAAAGCTTGGAGAATATTGATTTTCTCTCTCTAAAGTTATCTCCTCT
AACAAATCATCAATTTCAGTTTGATCTCTAACCTTGCATGTAGTCCGTACATCCAATGAG
CGTGAAACAAGATGGCTAGTTGTGCAAAACCCAACTAATTCAGTTGATCAGGCTTACATA
CATAGTTGTATAATCAAGTTGACCACTGAACTAACACTACCACATAACATGAATGGTTAT
ATATATCTAGCCAGTTGAATAGTATCATTTCAGACGGTTTTGGACTTTTGGTAGCTGACC
TTTGTAACTGATTGTGGGATAGGAGGCTAAGGCTAACCGTTATTTCATGAGACAGGTCAA
AACTAGTAATATAATTGGTTAGGGACTAACTAAATACCTTCATGAAACAATGGTCATTCA
CTATGCACAATTAATTTGTCTCATATGATTTCTTTTTTGATATGTTCAGATGCCATTATG
TGGGGGAACACTCACTAACACCGCGGGAAGTGAGGTGATAATGGCTATCGATGGAGACAT
GATGATGGTGGCGGCGCATCATCCAACGCTACACGAGAGACGTGCGAAGGTGATGAGGTA
TAGGGAGAAAAGGAAGAGACGAAGGTACGAGAAGCAGATCCGATATGAGTCCAGAAAAGC
TTACGCCCAGTTGAGGCCACGGGTCAAAGGCCGCTTCGCCAAGGTGCATGAAGAAGCCAC
TGTGCCATCGTCACCACCACCATCGACCTATGATCCTAGTAAATTAGACCTCGGATGGTT
CCATCCATAACATGTACAAGCTAGCTATAACAGTCCCATACATATTTCTAGCTTATCCTC
CAATGAATAGTGTTCATGAG
>barcode09_FT3
AGATGTGCAATTGCATGTCTACGTATAGTTCAAATTTGCACGAATCACAATGCAAATCTA
ACGATTTTAGAGTCGGTCAAGAACTAACTTAATTCTTGGTTGACCTAGAACTAGCAAACG
GGCAACCATACATAAAGCCTGGCACATTATGTATGTACATGATGTTTAGCTACATTTTTT
TTGTGGAGACTGGTTGGGAGGTCCACTTGCCTATTATGGACGGCGTTGCGTGTAAGCTAT
AGCCCTTAAGGGAAAGTTCTGATAAGCCCGTCCTCTTCATTCTTTCCGACCACGCACACC
CGGCCCCGGCCAAACAGCGAATCACTCCTCTACCGTACAGCCTATCCCTCCCCGTGGTCA
CTGCGCACGTGAAAAGGCGTGCTTTTGTATATGCCGGCGAACGACACATGCATGGCCGGC
GGTCCGGACTAAGTGAAGCTAGCTGCTGATTCATGATCCATCGAGTCCGTAACTAGGTGA
AGCTTATCTTTGCCACGTCCGATCAAATCGAGCAGAGTACCGTGGATTGATGGACGGGCG
TCTCGCTTGTTGGCAGACATTCCCGGTGCCGGCTTGCCGGCCGGCCGCGGCCGGGAGAGC
CCCAGACGCAACGCAACCGCTGTCTAGCACCTTGGCCATTAGCGAGAGCTTATTACGACA
GACAAATCCATGTCCATGTAGAGCTGAACTAGCCTAGGGGGTCAAAAGCAGGGCTTTGGT
GACTGCATCCCGTCCACATGATAGATTCAATTCTAAGAGAGAGGGGGAGGAGCAAAGGTC
TCCACAGAATCTATATTCCACATAGGCAGCAGCAGCAGCGCCCAGGGTGTGCAAGCAGAA
CTATAGTCTAGACATGGACATGGACAACGCGCGCCCTTCCTCTACTCAACTTTTGCGGCC
TATATAAAGTGGCCACCGGCCGTTGGGCAGTTCCAAACTCATCAGCATCATCATTCATCC
AGGTAGCTCCTGCTCCAGATCAATATACACCCTAGCTAACTAGCTCAGCTGTGCCTGGTC
ATCGTCAACCTCTAGCTCCACCATACGAGATGGCCGGGAGGGATAGGGACCCGTTGGTGG
TTGGTAGGGTTGTGGGGGATGTGCTGGACCCCTTCATCCGCACCACTAACCTCAGGGTGA
CATTCGGGAACCGGGCTGTGTCCAACGGCTGCGAGCTCAAGCCCTCCATGGTCACCCACC
AGCCCAGGGTCGAGGTCGGCGGCAATGACATGAGGACCTTCTACACACTCGTACGTGTAC
TACTCATTGTTGCCTAATTAATATAATCTAACACTAATTAAGATGCACCCTCGTATCGTA
TCGTATTTAATTTGGATACATGCTTTCATATATGTGTTGGCAAATTAATCAAGCACCTTC
ATGCATAATATGCATGTGCTATATGATCGATCAATGATGCAGAGGCCGGGGTCTTTATCC
TCTTTCCGAAAAAAATATATGCATATGTCTTCTTTCTTGGAGAAAAATAAAAGGATTGCA
TCACTGTATGAATATGTTTGTGTTTACTCTGCACTATGAACTATTATTGATCATGCATGG
TGTACATGCGCAGGTGATGGTAGACCCCGACGCGCCAAGTCCAAGCGATCCCAGCCTCAG
AGAATACCTCCATTGGTAATTCCACGCTCCAAATCCCTTGATTATAAACACTAGACGTAC
GTGTTCGATGCCACCACAGTGTAGTGTCTGTGCTAGTGCATCTCACTGCTGACAATTGCT
GCTGGTATGCGTGCACAGGTTGGTGACAGATATTCCTGGGACAACTGGTGCTTCCTTCGG
GCAGGAGGTGATGTGCTACGAGAGCCCTCGCCCCAACATGGGGATCCACCGCTTCGTGCT
CGTGCTCTTCCAGCAGCTGGGCCGGCAGACGGTGTACGCGCCCGGGTGGCGCCAGAACTT
CAATACCAGGGACTTCGCCGAGCTCTACAACCTCGGCCCGCCCGTCGCCGCCGTCTACTT
CAACTGTCAGCGCGAGGCCGGCTCCGGCGGCAGGAGGATGTATAATTGACACCACCACAA
C
>barcode09_FT3_2
AGATGTGCAATTGCATGTCTACGTATAGTTCAAATTTGCACGAATCACAATGCAAATCTA
ACGATTTTAGAGTCGGTCAAGAACTAACTTAATTCTTGGTTGACCTAGAACTAGCAAACG
GGCAACCATACATAAAGCCTGGCACATTATGTATGTACATGATGTTTAGCTACATTTTTT
TTGTGGAGACTGGTTGGGAGGTCCACTTGCCTATTATGGACGGCGTTGCGTGTAAGCTAT
AGCCCTTAAGGGAAAGTTCTGATAAGCCCGTCCTCTTCATTCTTTCCGACCACGCACACC
CGGCCCCGGCCAAACAGCGAATCACTCCTCTACCGTACAGCCTATCCCTCCCCGTGGTCA
CTGCGCACGTGAAAAGGCGTGCTTTTGTATATGCCGGCGAACGACACATGCATGGCCGGC
GGTCCGGACTAAGTGAAGCTAGCTGCTGATTCATGATCCATCGAGTCCGTAACTAGGTGA
AGCTTATCTTTGCCACGTCCGATCAAATCGAGCAGAGTACCGTGGATTGATGGACGGGCG
TCTCGCTTGTTGGCAGACATTCCCGGTGCCGGCTTGCCGGCCGGCCGCGGCCGGGAGAGC
CCCAGACGCAACGCAACCGCTGTCTAGCACCTTGGCCATTAGCGAGAGCTTATTACGACA
GACAAATCCATGTCCATGTAGAGCTGAACTAGCCTAGGGGGTCAAAAGCAGGGCTTTGGT
GACTGCATCCCGTCCACATGATAGATTCAATTCTAAGAGAGAGGGGGAGGAGCAAAGGTC
TCCACAGAATCTATATTCCACATAGGCAGCAGCAGCAGCGCCCAGGGTGTGCAAGCAGAA
CTATAGTCTAGACATGGACATGGACAACGCGCGCCCTTCCTCTACTCAACTTTTGCGGCC
TATATAAAGTGGCCACCGGCCGTTGGGCAGTTCCAAACTCATCAGCATCATCATTCATCC
AGGTAGCTCCTGCTCCAGATCAATATACACCCTAGCTAACTAGCTCAGCTGTGCCTGGTC
ATCGTCAACCTCTAGCTCCACCATACGAGATGGCCGGGAGGGATAGGGACCCGTTGGTGG
TTGGTAGGGTTGTGGGGGATGTGCTGGACCCCTTCATCCGCACCACTAACCTCAGGGTGA
CATTCGGGAACCGGGCTGTGTCCAACGGCTGCGAGCTCAAGCCCTCCATGGTCACCCACC
AGCCCAGGGTCGAGGTCGGCGGCAATGAGATGAGGACCTTCTACACACTCGTACGTGTAC
TACTCATTGTTGCCTAATTAATATAATCTAACACTAATTAAGATGCACCCTCGTATCGTA
TCGTATTTAATTTGGATACATGCTTTCATATATGTGTTGGCAAATTAATCAAGCACCTTC
ATGCATAATATGCATGTGCTATATGATCGATCAATGATGCAGAGGCCGGGGTCTTTATCC
TCTTTCCGAAAAAAATATATGCATATGTCTTCTTTCTTGGAGAAAAATAAAAGGATTGCA
TCACTGTATGAATATGTTTGTGTTTACTCTGCACTATGAACTATTATTGATCATGCATGG
TGTACATGCGCAGGTGATGGTAGACCCCGACGCGCCAAGTCCAAGCGATCCCAACCTCAG
AGAATACCTCCATTGGTAATTCCACGCTCCAAATCCCTTGATTATAAACACTAGACGTAC
GTGTTCGATGCCACCACAGTGTAGTGTCTGTGCTAGTGCATCTCACTGCTGACAATTGCT
GCTGGTATGCGTGCACAGGTTGGTGACAGATATTCCTGGGACAACTGGTGCTTCCTTCGG
GCAGGAGGTGATGTGCTACGAGAGCCCTCGCCCCAACATGGGGATCCACCGCTTCGTGCT
CGTGCTCTTCCAGCAGCTGGGCCGGCAGACGGTGTACGCGCCCGGGTGGCGCCAGAACTT
CAATACCAGGGACTTCGCCGAGCTCTACAACCTCGGCCCGCCCGTCGCCGCCGTCTACTT
CAACTGTCAGCGCGAGGCCGGCTCCGGCGGCAGGAGGATGTATAATTGACACCACCACAA
C
>barcode09_FTL9
ATGGATAGGGATGCAAGTGTGGACCAACACACGGCCCGCTTTATCAAATTAATGGTTATT
ACTTCCACTAAACAGACAGTTTACTTTGTGCACATAGCAAACAATTAGATGGGTTGTTGG
GTTGGCCCAATCAGCTAGCCCAAGCTTGTATCCTCATGTACAGATAGGATAGCCTATCAA
ATAAAAACTGAACGGTACTACAAAAAAACTGGCAAAAAAAATTTTTTACTAAAGCACACG
ATGGTCTGCTGTGTTGCATTACTGTTTCTAAGGCAAGGTTAAGAATCAAGCCAACAAAAG
AGAAATCAATGTTGTAATACGTTCTATTATATGTTAAATAATAGAGGTAGCAAAGTCCTA
AGACGAAAAAGATAGTATGGATATACTACCTTAGATCTTTGTTAAAGTTTGCACAGAGCA
TAGCAATGGCTTCAAGAAGATGCCTGCAGCTCATGTTTTCAGCGAGAACAGAAGAATGAT
GACCATGTTCTAACATAGAGTATCTCTGCAACTTGGCAGGTTCCAGTAGAAACAATTCAC
CTTGTAAACAATGCTAATGTGGCCAGGCTCCTCGCCAGAGTGGAACTGTGGGTTGCAACT
ATATGTTTTCTATTTCCACTATTACATTCCTATAATCCCTGAATTTGAATGAAATAATGA
CCCTAAGCTATAAAAACCATGAGTTTCCAGAAGGGAAAAATATTTGTTAATGCTGTGCAA
GTACGTGACATGCCAAAATGTACAAGATAAAATACTTCATACCCCTATAAACATGCAGTT
GGATTGAGCCATTGAGGAACCCAGGCACATTAAGCACACCTACATGTCAAGCACCACCAT
ATCGTTTGGTTCAGAAATATTGCACATACCATTTTTTTCTGAAGAGGTTGTGACCAAAGG
AGCAGCTGATTGAGCTAACAACTTCCCATGGCTTGTTCCGGTACACCCCAACAACGCAAA
TAATCGGATGGCAAAAGCATGCACATTGAAATATCTACAGCTTCACTATTCCATAAATTT
CAGGATGTAATCGACAAATATCAAGGACGTCATGTGTATACCAGTGACGCATGACATGGT
GCTAGTATCAAAACTTTTGAAAGGTGAATAAGACAACCCTCATCGCGCAATACAAGTAGT
TCATGCATCGCCACAGTTTCTTCAGGTCCGTAGAGAGATAGGTTAACAAAATAACAGATA
AGGCTGCCAACTGGTAGTCCTCCTCCAGTATATGTCGGCAGCGGAACCCTTGGTAGTGGC
CCATGTTATACAGGATGTGTTGGATCCATTTACATCAACTGTTCCACTCAGAATAGCCTA
CAACAATAGGCTAGTTCTCGCAGGTGCTGAGCTAAGGCCATCTGCAGTCGTAAGCAAGCC
GCGAGTTGATATCGGCGGCAATGACATGAGAGTTCTCTACACCCTGGTAAGCTTTTAGTT
GTAGTAGTGGACAGTACACGCTAATCCTTCAGTGATTGAACTGTTTTACATGGTTCACTA
GTATAATCGTGAAGAAATCCCATAGTAGCAGAATCATAGATGATTATTTTATTCCTAGCA
AACTGAAACAAATCATATGTTAACTTGTTTGAGGTTATCTTTTCCTTTGAAGATACTAGT
GGATCCAGACGCCCCAAGCCCAAGTCATCCATCACTAAGGGAGTACTTGCACTGGTAAAT
CAAATGCAACATGTTCTTATTCTCCCCAACATCTCCACCCATTTGTGTTCTGCCCAGACA
CTTTTGATATATGCTTTCTATTTATTTTTGCTCTCATTATGATATGCCTCTACTACTGTG
CAGGATGGTGGCAGACATCCCTGGAACAACTGGTGTCAACTTTGGTATGATATCAAGCAC
ACCAATTTGTTCCATGTGATTTATTATTAAACTGAATTTTGTGGATGCGGAAATTAAGCC
ATGTTAAGTTCTCTCAGTCAAACCTGTTGACTTCAGCTTGAATTTGGGTGCCTAATTCTC
TATCAAAGAAAAATTACCTAGTTCCTCCTAGGTAATCTCATTTACTAACTTGTTGACAAC
ATAGAATTAACAGACTCAATACACGTTAATTTCAGTTTAGCTCATAGTTAACCCTGGGAT
ATGTTAAACCTAAACAAAGAATAACAATGAACAACGTAAAATGACATGCATCTGTTTTGT
AAATGAATGGCCAACTTTAAGACAAGGCCATTGTACAGCGTAAAGAAACAAGGACTCTTA
AAATAAGTGTAAACATAACATTTTCCTAGTTATTATTTGTACTTAACATATTTTTCACAT
GTACAAAAACAAAATTTATGGAATCGAATTATTGTTCGATCATATGTTGGCTTTAAAGAG
TTTTGCCATATTGTTTTGCTTGCAACTAACATACACAACAGAACAAAGATTGTGCATGTA
CATGAAGATGATATGACAAGACTCCTATTTGCCTAAAATTGAAGAGAGCAAACTAAGTTG
CAGATAGCTGAGTAAATGTTTCTTCCCTCTTTAAATTCTTGACTAATTAAACGGAGGGTG
CTATTGCAGGCCAAGAACTCGTGGTTTATGAAAGACCAGAACCAAGATCAGGTATACACA
GGATGGTATTTGTGCTGCTCCAGCAACTAGGTAGGGGGACAGTTTTTGCACCAGACATGC
GACAGAACTTCAGTTGCAGGAACTTTGCACGTCAGTACCACCTCAACATTGTGGCTGCCT
CATATTTCAACTGTCAAAGGGAAGGTGGATCAGGAGGAAGAAGGTTTAGGCCAGGCAGTT
CTGAAGGGGAGTAGAGACTGGGTACTACAGAGTACAGGCAATTGTATCCGGTATGGTAGT
GCTGTATCAC
>barcode09_FTL9_2
ATGGATAGGGATGCAAGTGTGGACCAACACACGGCCCGCTTTATCAAATTAATGGTTATT
ACTTCCACTAAACAGACAGTTTACTTTGTGCACATAGCAAACAATTAGATGGGTTGTTGG
GTTGGCCCAATCAGCTAGCCCAAGCTTGTATCCTCATGTACAGATAGGATAGCCTATCAA
ATAAAAACTGAACGGTACTACAAAAAAACTGGCAAAAAAATTTTTTTACTAAAGCACACG
ATGGTCTGCTGTGTTGCATTACTGTTTCTAAGGCAAGGTTAAGAATCAAGCCAACAAAAG
AGAAATCAATGTTGTAATACGTTCTATTATATGTTAAATAATAGAGGTAGCAAAGTCCTA
AGACGAAAAAGATAGTATGGATATACTACCTTAGATCTTTGTTAAAGTTTGCACAGAGCA
TAGCAATGGCTTCAAGAAGATGCCTGCAGCTCATGTTTTCAGCGAGAACAGAAGAATGAT
GACCATGTTCTAACATAGAGTATCTCTGCAACTTGGCAGGTTCCAGTAGAAACAATTCAC
CTTGTAAACAATGCTAATGTGGCCAGGCTCCTCGCCAGAGTGGAACTGTGGGTTGCAACT
ATATGTTTTCTATTTCCACTATTACATTCCTATAATCCCTGAATTTGAATGAAATAATGA
CCCTAAGCTATAAAAACCATGAGTTTCCAGAAGGGAAAAATATTTGTTAATGCTGTGCAA
GTACGTGACATGCCAAAATGTACAAGATAAAATACTTCATACCCCTATAAACATGCAGTT
GGATTGAGCCATTGAGGAACCCAGGCACATTAAGCACACCTACATGTCAAGCACCACCAT
ATCGTTTGGTTCAGAAATATTGCACATACCATTTTTTTCTGAAGAGGTTGTGACCAAAGG
AGCAGCTGATTGAGCTAACAACTTCCCATGGCTTGTTCCGGTACACCCCAACAACGCAAA
TAATCGGATGGCAAAAGCATGCACATTGAAATATCTACAGCTTCACTATTCCATAAATTT
CAGGATGTAATCGACAAATATCAAGGACGTCATGTGTATACCAGTGACGCATGACATGGT
GCTAGTATCAAAACTTTTGAAAGGTGAATAAGACAACCCTCATCGCGCAATACAAGTAGT
TCATGCATCGCCACAGTTTCTTCAGGTCCGTAGAGAGATAGGTTAACAAAATAACAGATA
AGGCTGCCAACTGGTAGTCCTCCTCCAGTATATGTCGGCAGCGGAACCCTTGGTAGTGGC
CCATGTTATACAGGATGTGTTGGATCCATTTACATCAACTGTTCCACTCAGAATAGCCTA
CAACAATAGGCTAGTTCTCGCAGGTGCTGAGCTAAGGCCATCTGCAGTCGTAAGCAAGCC
GCGAGTTGATATCGGCGGCAATGACATGAGAGTTCTCTACACCCTGGTAAGCTTTTAGTT
GTAGTAGTGGACAGTACACGCTAATCCTTCAGTGATTGAACTGTTTTACATGGTTCACTA
GTATAATCGTGAAGAAATCCCATAGTAGCAGAATCATAGATGATTATTTTATTCCTAGCA
AACTGAAACAAATCATATGTTAACTTGTTTGAGGTTATCTTTTCCTTTGAAGATACTAGT
GGATCCAGACGCCCCAAGCCCAAGTCATCCGTCACTAAGGGAGTACTTGCACTGGTAAAT
CAAATGCAACATGTTCTTATTCTCCCCAACATCTCCACCCATTTGTGTTCTGCCCAGACA
CTTTTGATATATGCTTTCTATTTATTTTTGCTCTCATTATGATATGCCTCTACTACTGTG
CAGGATGGTGGCAGACATCCCTGGAACAACTGGTGTCAACTTTGGTATGATATCAAGCAC
ACCAATTTGTTCCATGTGATTTATTATTAAACTGAATTTTGTGGATGCGGAAATTAAGCC
ATGTTAAGTTCTCTCAGTCAAACCTGTTGACTTCAGCTTGAATTTGGGTGCCTAATTCTC
TATCAAAGAAAAATTACCTAGTTCCTCCTAGGTAATCTCATTTACTAACTTGTTGACAAC
ATAGAATTAACAGACTCAATACACGTTAATTTCAGTTTAGCTCATAGTTAACCCTGGGAT
ATGTTAAACCTAAACAAAGAATAACAATGAACAACGTAAAATGACATGCATCTGTTTTGT
AAATGAATGGCCAACTTTAAGACAAGGCCATTGTACAGCGTAAAGAAACAAGGACTCTTA
AAATAAGTGTAAACATAACATTTTCCTAGTTATTATTTGTACTTAACATATTTTTCACAT
GTACAAAAACAAAATTTATGGAATCGAATTATTGTTCGATCATATGTTGGCTTTAAAGAG
TTTTGCCATATTGTTTTGCTTGCAACTAACATACACAACAGAACAAAGATTGTGCATGTA
CATGAAGATGATATGACAAGACTCCTATTTGCCTAAAATTGAAGAGAGCAAACTAAGTTG
CAGATAGCTGAGTAAATGTTTCTTCCCTCTTTAAATTCTTGACTAATTAAACGGAGGGTG
CTATTGCAGGCCAAGAACTTGTGGTTTATGAAAGACCAGAACCAAGATCAGGTATACACA
GGATGGTATTTGTGCTGCTCCAGCAACTAGGTAGGGGGACAGTTTTTGCACCAGACATGC
GACAGAACTTCAGTTGCAGGAACTTTGCACGTCAGTACCACCTCAACATTGTGGCTGCCT
CATATTTCAACTGTCAAAGGGAAGGTGGATCAGGAGGAAGAAGGTTTAGGCCAGGCAGTT
CTGAAGGGGAGTAGAGACTGGGTACTACAGAGTACAGGCAATTGTATCCGGTATGGTAGT
GCTGTATCAC
>barcode09_VRN1
ATGACCGCATGTGACCTACACAAAAACAAATAAAAAAGAAGCTTTGTTATACTATAAATA
GTATACGCTTAATCCTTATATTATGAACATCACAATTTGATATTTTTGTGTAGGTTGCAT
ACTTTTATGTTTTATGTTGAAACTTAACATGTAGGTACCTGCATATATTCTCTACACACA
TGATTTATAGAATTTTTAAAATAAATTTTAGTATTTTAAATTTTATTGCTTTAGCAGGTT
CTGGTGCATGTAGGAGCCAAAAATTCACATCCGAGTATGAGTTATTTTTTTCCTTCAGAA
AGAATTTGTATGAGTTATTACAGCTATATTCATACGGTTCTATATAAATGATGTATCCAT
CAAACCTGCAAAATATCAATTAAAATGTTCTATATTTTAAGCGGCGCAAAAATAACAAAA
ATGAGGATATGAGTTTAGTGATTTCAAATCTAAAAAAGAAGAAGATTTTGTCATTTTTGT
GTGTAGCTTAGAATGCGAAACATTCCGAGTAGATTTTTGCACGTTTGTGGGATACATCAT
TGGCTACTTTGAATTTTTCTTAACATTTTCTTCAAACATGTTAATATAATTTTCAAAGTT
TTTAATATGCAGGAAGCACTGCATTTCGGGAACCAAAAGGACTTTCCGACCGATTTGATG
TTATATATGTTTCTACTCCACTCTATAAAGTTAGTCAAATTTTAAAAGTCTGACTTAAAA
TAATGGTGGTATATTTATTGAAATTTTTGACAACTCTGATTCTTTAGTAAAAATAATGGC
TCCCTTGCGAAATTATTTATGAATCCGCCTCCTAGGTTCGATACCAACAAGTAATGACCA
AGGATTTTCGTCACTATGTCTTCGTAGGTTCGACGCCATGTGGTTTGGCGTTGACCCTGC
TTCTGCGCCGACCTGCACAACTTCAGCTTCATCCTCGTTGGCACCAAACTCAGCGGTCAG
ACTTCAGTTAGATGAGCCATTAAATTTCGCTAAACAGGCAATTTATCAAAACAAAAAAAG
TTACGCATTAATTCGTGAATGGAGGGAACGAGCAGCTCTATGGACAACCAGGGACTGTGG
ACAACCACACGATCGGACAATTCACTCGGGAAATGGTGAAGTTCATTAAATCTCGGAAAA
TGACAGTACTACTCCAACTGCAAGTATCTCCTTTCTCCAAATACCACAGATGAACCAAGA
GTAGAAAAATAGTCACGTACTGACGCAGCGCATTGCCGGAAATGCAAGCCGCTCGTGGGC
GTGGGCCGTGTAGGACGCGACATTTGAGGGCAAAGACCAGACGCGGCAACGCCGGCCACT
AGCTACCACCCCACTAGTGTCAGCAGTAGCAGAGCAACACTTGAAAGTCCAGAAATCAAT
CATGCGCACGAGACGACGCAGGAAGGCAGGACAGGCGGCAGTCCCAAACGGGAGAAGCGA
GACGGCCCAAATTAAGCAAGCAAAGGCAGCCTCCTACTGTCGCAGCCCGCACCAGACTTG
ACCTAGTAGCATTTCCCCATTCATCCCGCGCCGCCGTCACACACACCAACATAAAAAAAA
GCACAAGAGGGGAATAAATCGCCTCTGAGAAAAAGAAAAGAAAAGCCCTTTCTTTCTGTG
GCGAAAACAAAAAAGCGTTGCCCCGTTCCTGTGGCGCGAGGAATTCGGACAGCAGATTTT
GGAGATTCGGACGTACGATTGGCGGACACGTCGACGGGATCCGGGCCCGCAGCAGGCCAT
CCTGTGGCGGGGCGGCCCCGGGGCCCCACGACGTTGGGCTTGGGCCAATGGCAGGTCGAC
AACGGATATGCTCCAGACCAGCCCGGTATCGACATACCGCGATCTGCCCCAGATCCCTTA
AAAACCTCCCTCCCCCCTTGCCGGAACGGAACCCTTGTTGTT
>barcode09_VRN1_2
ATGACCGCATGTGACCTACACAAAAACAAATAAAAATGAAGCTTTGTTATACTGTAAATA
GTATACGCTTAATCCTTATATTATGAACATCAAAATTTGATATTTTTGTGTAGGTTGCAT
ACTTTTATGTTTTATGTTCAGACTTAACATGTAGGTACCTGCATATATTCTCTACACACA
TGATTTATAGAATTTTTAAAATCATTTTTTGTATTTTAAATTTTATTGCTTTAACAGGTT
CTGGTGCACCTAGGAGCCAAAAATTCACATCCTAGTATGAGTTTTTTTTTCCTTTAGAAA
GAACTTGTATGATTTATTACAGCTATGATCATACGGTTCTCCATAAATGATGTATCCCTC
AAACCTGCTAAATATCAATTTGAAATGTTCTATATTTTAAGCGACACAAAAATTACAAAA
ATGTGGACCTGAGTTTAGTGATTTCAAATCTAAAAAAGAAGAAGATTTTGTCATTTTTAT
GTAGCTTAGAATGCGAAACATTCCGAATAGATATTTTGCACGTTTATGGGATACATCATT
GGCTACTTTGAATTTTTCTTAACTTTTTCTTCAAACATGTTAATATAATTTTCAAAGTTT
CTAATATGCAGGAAGAACTGCATTTCGGGAACCAAAAGGACTTTCCGACCAATTTGATGT
TACATATATGTTTCTAGTCCACTCTATAAAGTTAGTCAAATTTTAAAAGTCTTACTTAAA
ATAATGGTGGTATATTTATTTTTTTGACAAATCTGATTCTTTAGCAAAAGTAATGGCTCC
CATGCGAAATTATTTTAGAATCTGACCCCTAGGTTCGATACCAACAAGAATGGAGCCGAA
ATTGTACAGGTGGGCGCCAAGGATTTTCTTCACTAAATGGCTTCATAGGTTCGACGTCAT
GTGGTTTGGCGTTGGCCCTGCTTCGGCGCCGACCTGCACAATTTCAGCTTCATCCTCATT
GGCACCAAACTCAGCGGTCAGACTTCAGTTAGATGAGTCATTAATTTCGCTAAATGGTCA
TTTTATTAAACAAAAAAATTACCCATTTATTCGTGAATGGAGGGAACGAGCAGCGCTATG
GACAACCAGGGAGTGTGGACAATGACAATTCACTCGGGAAATGGTGAAGTTCATTAAAGC
TCGGAAAATGACGGTACTCCAACTGCAAGTATCTTCTTTCTCGAAATATACACATATGAA
CCAAAAGTAGAAAAATAGTGTATTGCGCACGTTTGCGCATTGCCGGAAATGCAAGTATGC
AAGCTGTTTGCGGGCGTGGGCCGTGTAGGACGCGACATTTGAGGGCAAAGACCAGACGCA
GCAACGCCGGCCACTAGCTACCACCCCACTACTGTCAGCAGTAGCAGAGCAACACTTGAA
AGTCCACAAATCAATCATGAATCATGCGCACGAGACGACGCAGGCAGGGAGGACAGGCGG
GAGTCCCAAACGGGAGAAGCGAGACGGCCCAAATTAAGCAAGCAGCCTCCTACTGTCGCA
GCCCGTACGCACCCACGCCATGACCAGACCCACCCGCACCAGACTTGACCTAGCATTTCC
CCATTCGTCCCGCGCCGCCGTCACACACACCAACAAAAAAAAAGCACAGGAGGGGAATAA
ATTGCCTCTGAGAAAAAGAAAAGAAAAGCCCTTTTTTCTGTGGAGAAAACAAAAAAGCGC
TGCTCCGTTCCTGTGGCGCGAGCAATGGATACGGGGGTGCGAGGAATTCGGACAGCAGAA
TTTGGAGATTCGGACGTACGATTGGCGGACACGTCGACGGGATCCGGGCTCGCAGCAGGC
CATCCTGTGGCGGGGCGGCCCCGGGGCCCCACGACGTGGGCTTGGGCCAATGGCAGGTCG
ACAACGGATATGCTCCAGACCAGCCCGGTATCGACATACCGCGATCTGCCCCAGATCCCT
TAAAAACCTCCCTCCCCCCTTGCCGGAACGGAACCCTTGTTGTT
>barcode09_VRN2a
GTGGAAAAGGCTCAGTGTGGGAATATGTATCTCATAACACGTCCCTGAATAACCACTGCG
ATGACCTTCGGCAAGGCACCTATTGATCCATCACAATTAAGAGATTACCCCATGGTTATT
TGTGAAGTATGATGAGTCCTCTCTTATCCCCTCCTTTCATAGAATAGTGCACCGCCCACG
GTATGTCACTTCCCGCCGTATGCACTATCCTACTTCTGAAGGTAGTTCCCTCGTGCGACC
CTTAGGTAAATGTTACATGCTCGACTTCATATAACATCGCATGAGAGAGGTAACCCTGAT
CATAATAGACATGAGCCCGGAGCTTGAACAATAACAGGAGATTTAACGGTGGGTGTTACT
AGTGATCATATGAGAGTGAGCACCAAAAACCAACGGTCCCATACCAGAAGATGACATGCA
GTACAAGCACAAGTGCTCGTACCAGAGGTTCCGTCGCTTGTTTCGACCATATGAGGCCCG
AGAGAGGTAACCCTAGATCAGAATTTTTCAAACTTTGTTTCTTCTTCTTCTTCCAAACCT
TCAAGAAACCTCAAGGGATCTCTTTCCCTGCTCGTTTTTGGTTCGATTCCTTGTGCAAGA
GGCTCTATGACATGTTTCTCGTTTGATTCGCCATTTATTTTTTTGTGAATCCACGCTCAA
TCCCTTGTCATTAGTAATTACGGTGCAAACTCATTCTTGGACTCTTTTTTTGTTGAGGTA
GTACAGTAGATTTTTGAGGTCTAGAAGAATCATCATTTCTTAGTTCTATTGGACCAAACG
TGTTCAAACTCAATCCCAAACTACCATAACAACCTGTTTAGGATTAGCCAAGCCTACTTA
AGTATTGCATGTCTCTAGCTGCGCGCTGTTGTCGCTATGTGATCTTGTCAATGCTAAATG
AATATGCATGTATCTCTATGGACGGTTTGCTGTCATGTCTATCGCTGTTCGCATCACATG
AACCTGCCGGCCGGAATGGATCGAAGCTAGGTGCGGTGCGCATGCTTGGAGAACTATTGC
TCCACACATATATCCATCCATGGGAATATATGCCATCTCATCTTTTCTTTCTTTTTGTAG
AATAGCTTTTGCTTCCATTTCAGGACGGCACATTGGAACACAAATAGCCGTAGAGCTGCA
TCTCGTCCACACAGCCGGTGGTGCTCTCCGTTGTGGTGTGGCCAGAAGGTGCCTGCCCAC
GCGGGTACTCCGGCGAGCTCAACACACTGTGTGGACCGTTTTGCTTCCCTTTAGGAAAGA
CAAAAAGACGGTGGATTCCGGCCAGTCGGTGTGCATTCCTCGACTGATCGATGCATTCCC
CGCTTTATATATTCATCTATGTTATTGCACCTTCTTGATCTGCATCATCATATAATCCAA
TAATAATGGTTATGTGCCAACTTATCATTTTATAAAGCTTTTCCGCACAACATGAATTTC
TATCTCTCTGAAACTTCAGAAACATTTCAAAATCCATAAATGTATGCAAATGGTATCCAA
ATTAAACTTTGACCATTCATGCGGTGTACAAATAGATAATATGAATATAGTTTATATGTT
GTCAATTTTACACAAGATGGAAATAATTGTATTTTTTAATTTATTTCCACAAGCTACCAT
TCCATTGCATTAGACATCTGTGATTGTTTCTATTTATTTGAAAACAGAAACATGTAAAAG
CACTATCCAGCAAGGAGCTATAGGGTTCAAGTTAAACAGTCCAGAATTGATGATGCACTG
TATTACTCTCTTAATTTGCAAATAGCTAGCTAGAGACCATGCATAGAGGTGTCGGTCCAT
GCAAATCATAGTCGTTGCCGACATTTTTATCCATGGAACGCTCCTTCTAATTGGGTTGGT
GGAGGTTTTACCGACATGGTGTGGACCGGTTCAAAGGTGACTTCTCCAACGGGAGACGGG
GACCTTGATGACTAGGTACTTTTGCTGAAATAGAATTCTCTTGGTTTCCATTTATTTCCT
GGACCGGCCCTTTGTTCTCTTTTCTTGGGTCATTCCCTGAGAGTGACACAAAAAGCTACA
AATATCTAGTTGCGTCCTTTGTGTGGACTAGCATATGCAGGCAGCGCATAAGATCATGTG
GGATTCGATCATCCACGTACGCAAAGAAAGAATTGAACGAAATCTATGGAGTGATCGCGC
ATATCTATTCATCTCTGCCCATTAATCTTCATACCCCCTTTTACTAATGAATCCTTCAGT
CGAATCTTTTACTTGTTAGCTATATGATCGGAATGCAGGGCAGCAGGAGACACACACCGC
CTCCTAGCACTAGCATAGTCTTACGCAGTTGCTGCTCCGCTCCCTTCTCCCATCTAGTCT
CCTCCACACACCCCACCGCACCAGAGCAAACAATCGTACCCTTGACCTTGAGTCCATGTC
CATATCCATTTCATGCAGCGTGTGCGGCGGTGTCGTGGGCAACTGCCTGCACCACCACCA
CAACATAAGCGTGTTCCCCGT
>barcode09_VRN2a_2
GTGGAAAAGGCTCAGTGTGGGAATATGTATCTCATAACACGTCCCTGAATAACCACTGCG
ATGACCTTCGGCAAGGCACCTATTGATCCATCACAATTAAGAGATTACCCCATGGTTATT
TGTGAAGTATGATGAGTCCTCTCTTATCCCCTCCTTTCATAGAATAGTGCACCGCCCACG
GTATGTCACTTCCCGCCGTATGCACTATCCTACTTCTGAAGGTAGTTCCCTCGTGCGACC
CTTAGGTAAATGTTACATGCTCGACTTCATATAACATCGCATGAGAGAGGTAACCCTGAT
CATAATAGACATGAGCCCGGAGCTTGAACAATAACAGGAGATTTAACGGTGGGTGTTACT
AGTGATCATATGAGAGTGAGCACCAAAAACCAACGGTCCCATACCAGAAGATGACATGCA
GTACAAGCACAAGTGCTCGTACCAGAGGTTCCGTCGCTTGTTTCGACCATATGAGGCCCG
AGAGAGGTAACCCTAGATCAGAATTTTTCAAACTTTGTTTCTTCTTCTTCTTCCAAACCT
TCAAGAAACCTCAAGGGATCTCTTTCCCTGCTCGTTTTTGGTTCGATTCCTTGTGCAAGA
GGCTCTATGACATGTTTCTCGTTTGATTCGCCATTTATTTTTTTGTGAATCCACGCTCAA
TCCCTTGTCATTAGTAATTACGGTGCAAACTCATTCTTGGACTCTTTTTTTGTTGAGGTA
GTACAGTAGATTTTTGAGGTCTAGAAGAATCATCATTTCTTAGTTCTATTGGACCAAACG
TGTTCAAACTCAATCCCAAACTACCATAACAACCTGTTTAGGATTAGCCAAGCCTACTTA
AGTATTGCATGTCTCTAGCTGCGCGCTGTTGTCGCTATGTGATCTTGTCAATGCTAAATG
AATATGCATGTATCTCTATGGACGGTTTGCTGTCATGTCTATCGCTGTTCGCATCACATG
AACCTGCCGGCCGGAATGGATCGAAGCTAGGTGCGGTGCGCATGCTTGGAGAACTATTGC
TCCACACATATATCCATCCATGGGAATATATGCCATCTCATCTTTTCTTTCTTTTTGTAG
AATAGCTTTTGCTTCCATTTCAGGACGGCACATTGGAACACAAATAGCCGTAGAGCTGCA
TCTCGTCCACACAGCCGGTGGTGCTCTCCGTTGTGGTGTGGCCAGAAGGTGCCTGCCCAC
GCGGGTACTCCGGCGAGCTCAACACACTGTGTGGACCGTTTTGCTTCCCTTTAGGAAAGA
CAAAAAGACGGTGGATTCCGGCCAGTCGGTGTGCATTCCTCGACTGATCGATGCATTCCC
CGCTTTATATATTCATCTATGTTATTGCACCTTCTTGATCTGCATCATCATATAATCCAA
TAATAATGGTTATGTGCCAACTTATCATTTTATAAAGCTTTTCCGCACAACATGAATTTC
TATCTCTCTGAAACTTCAGAAACATTTCAAAATCCATAAATGTATGCAAATGGTATCCAA
ATTAAACTTTGACCATTCATGCGGTGTACAAATAGATAATATGAATATAGTTTATATGTT
GTCAATTTTACACAAGATGGAAATAATTGTATTTTTTAATTTATTTCCACAAGCTACCAT
TCCATTGCATTAGACATCTGTGATTGTTTCTATTTATTTGAAAACAGAAACATGTAAAAG
CACTATCCAGCAAGGAGCTATAGGGTTCAAGTTAAACAGTCCAGAATTGATGATGCACTG
TATTACTCTCTTAATTTGCAAATAGCTAGCTAGAGACCATGCATAGAGGTGTCGGTCCAT
GCAAATCATAGTCGTTGCCGACATTTTTATCCATGGAACGCTCCTTCTAATTGGGTTGGT
GGAGGTTTTACCGACATGGTGTGGACCGGTTCAAAGGTGACTTCTCCAACGGGAGACGGG
GACCTTGATGACTAGGTACTTTTGCTGAAATAGAATTCTCTTGGTTTCCATTTATTTCCT
GGACCGGCCCTTTGTTCTCTTTTCTTGGGTCATTCCCTGAGAGTGACACAAAAAGCTACA
AATATCTAGTTGCGTCCTTTGTGTGGACTAGCATATGCAGGCAGCGCATAAGATCATGTG
GGATTCGATCATCCACGTACGCAAAGAAAGAATTGAACGAAATCTATGGAGTGATCGCGC
ATATCTATTCATCTCTGCCCATTAATCTTCATACCCCCTTTTACTAATGAATCCTTCAGT
CGAATCTTTTACTTGTTAGCTATATGATCGGAATGCAGGGCAGCAGGAGACACACACCGC
CTCCTAGCACTAGCATAGTCTTACGCAGTTGCTGCTCCGCTCCCTTCTCCCATCTAGTCT
CCTCCACACACCCCACCGCACCAGAGCAAACAATCGTACCCTTGACCTTGAGTCCATGTC
CATATCCATTTCATGCAGCGTGTGCGGCGGTGTCGTGGGCAACTGCCTGCACCACCACCA
CAACATAAGCGTGTTCCCCGT
>barcode09_VRN2b
TCAGGATTGTGTGGGTCGATTGGCTCCGCTTTGTGGAAAGGCGAAAAGGTGGCGGATTCC
GGCCGGCGCGCGGCTGGGAAGAGCCTGCTTTATTCATTCTGTACCCTCCTCATCTATCTG
ACACAGCTCCTTTCATTGTGCTCCACATATAAGATAGATCCTGAAAATGACTTCATCATT
TTATGCCAATAAGATATTGACTTCTGGATCGAAGAGGAACACACAGCCAAGGATCCATCG
GGCTGCCAATGGCCATCAAGATACATATACGACCGTAAAACATGATAAACTGAGTATTAT
TTAGGTACGTGGCCATGAGTGTCCCTATAGGCATCATCCTTGTAACAAAAAATGTATTTG
CAGTTTGATTTGCAATTAGAAGTATATTTTATGACCCCTGACCACAATGAACCCTAAATC
TATTTTGGAACCCTCGACTATGATCAATTATATATACTTACACACATTAATTGAGAAACT
ACTATTTGTGTCCTTAAAAAAGAAAAAACAAATTATATGTGCTACTTTATTTCCATCGAA
CATATGGTGTCATATCAACCCGTTAATTTTTTTCGCCAAGTTATCATTTATTCTATATAT
TTTTCGGTGTATCTTTGAAGACATGACAACCTTCTAAACCTTACCCATATTTTTAGTGTT
GTTTTTCATCTTTGAAAATTTAGGATGAAAATGTAAAAAGCATTGGGAGTGCTGGAAAAT
GAGAACATGCAAAGGTGCACCCAAAAAATTACGTTGACCATTTGTGTGTTCCACAGAAAA
GATTAGAAAAATCTATGTTATCTCTTGTCACTTTTGCACAAGACTGAGTAGTCCTATCTT
GGGTTTATTTTTTGCTAATTCACCATCTCATTTCTTTCCATACATCCATCGCTCTTTCTA
TTTACTTTGAATCAAGATATCTAAAATCACTATCCAAAATATAGCTAGGGCTTGTAGTTA
TTTTTAACAATAAGTGTAGAGTTTAACTTCAATGGTCCATAATACATGTCATTCTCGATT
CTATATAGCTTGGTAATGATCTTGTCGTGATGGGTCCCGGTTGACATGCACTGAGTCTTC
CATGCAATCAGAATTGCCGGCATCTTATTTTGTGAAACGACTATATGGTATGGGATCAAT
ACAAAAGCTTCATGGAACCCATTACCTTTCCTCGTATTCTCCTTGTTCTCGACCTCCCAT
TTCCACCATTCACTAGACATCACGCATTTGTCCCCATCTAGGACTCTCTCCTGATTGCTT
CACCCACCAATGTGTCGACTCGCCTTTGGTTGCTTGTGTAGTACCACCATCCACTCTCGA
CATTCTTGCACATCTGCCTCTGCAAAAGGGAGGCCACGGCAGACCACACAAGCACTGTTG
CCAACTAGCATAGATCTTCCTATTTTAAGTGACAGGTTCATATCTTAAATTTAGTATACA
CTTGACCTTTTGAGAATTAATTTGTGAATGATGTTGTATTTTTTTAAAAATCACAAAAAT
GATTCGAACTTTTTATAGTTCCCGAAAGTTGGTATGGGTTTATTTGAAAGTTCACCAAAA
GCGGATGAAAGTTTACACAAAAAGATCTAAAATTCTCGGTTTATCTTAAATCTAGTGTTT
TTTAGAAACACAGTACATACTCAAAACCAGACGCTCACAGGAGCGCCGCCTCCCACTATA
AAAAAATTATATCTTTATAAGACATCAAAGCGTCAAATCTAGGGTTAGATCGAAAGTGAC
CACTCCAACGGGTGAATGACAACTTGCTTTTTCCTTGTACATATGCATGAATCTTCTCAT
ACCGCTTTTTTTCCCCCTATTTAGAATTGCCATGGTTTCCATTTATTTCCCGGCCCAGCC
CGGCTCTAGCTATAGCCTGTTATCTTTTCTCGGATCATTCCCTGAGAGTGACACGCAAAA
GCTACAAATATCTAGTTATGTCCTTTGTGTGGACTGCAGGCATGCGGTGCATAAGATCAT
GTGGGATTCGATCCCGACAAGCAATACAAAAAAATTGGCCCGGGATCATCCACGTAGGCA
CGCAAGAAATCCATCATCCATGGATATCTATTCCTCCCCGCTCATTAATCCTTGGATCAG
CCTTTTACTAATCCTACGATCGAATCTTTGTCTTGCTTGTTATAAGCAGGAGGGGAGACA
GCCCTAGCTCGCAGGCGCAGTTGCAGTTGCTCCTCCACTCCCTGAACTTCCGACACCAGA
AACAAAGAAACAAACACTTGACCTCAATTTCCTCAGCTAGGCTAGCTACTCTCGATCGTC
CATGTCCATGTCATGCGGCGTGTGCGGCGGCGTGGGCAATTGCCTGCACCACCACTTCAT
CGACCACGCCCACATGTTCCCTGTTCTTCGTCACGAGCCACCGCTGCTCGAGTACCAGTT
CTTCGGCAACGGCCAAGGCCACAGCGTGGGAACGTGGCTCCCACCGCCGGCGGACCACCA
CAACGTCCAGAACACCAGGCCGCCGTCGACGTTTCATGGCCTGCAGTACCCACCGCATGG
ACACCAAGCAGCAGCAGCTGGGCTGATCACGTTCCAGGTCGACGCCGGCAGCCGACACTT
GCCACCGGCCACACCACCCACCGCCGTGAGTGATGCCTAATTAATTCCATCGAAATCTTG
CTCCCACATCATCGATGGCCGGGGTAGACCTGTGGTTAATTGCTTCTTCTGCTAATACCT
TGATCACCTTCCTACTACCTAGCTAGCTCGTCACACCTGTGTGAATTTATGCTGCTAGCT
GACGGATGGATTCTCTGAGAAAAATTAATCGGGAGTCAACAAAGTTCCACGTAAGGTAGC
TAACAACGCATTCTCCTCAGGAGTCACTCAGCAGGACTGAGATACGGCCGGAGCAATAAA
AAATTAAACAAACACGTACGTACTTATATTTTCTCAAAACAGAACATAGGTATGGCAGAT
TGACAGTACCTTCAGAACTGTTCGTTTCGGGTATCAACTGTATCTTCGGGGATAAAATCA
GTCAGTTATTCTGAATGTTTTTTCTTAGTTGTTGTTATAGTGAATTTAATGTTTGAACTA
CACAATATATCAATATCTAAATTGGCGAGGAAAAGACGTGTTAACTCAGCTCGAAAGACT
TAATTATAAGCTAGCTAATATGACAACAACAAATCCGGCCTTTGTAATTTCACCTTTTGT
TTTCATCCACCAGGCGTCTAGTCCAGGTAAATATTCCTTGCCAAATTTAGTCAAAACGAA
TACATATCAATGAGATGGATGCATCCTCTCATTTCATGTGGTCAACTCTCAGTTTGGATT
TGATTTTGTGCATCAATATCGATACAGATCAATCAGGGCATGCCTCCTTTTTGAAAAAAA
AAGCTTGGAGAATATTGATTTTCTCTCTCTAAAGTTATCTCCTCTAACAAATCATCAATT
TCAGTTTGATCTCTAACCTTGCATGTAGTCCGTACATCCAATGAGCGTGAAACAAGATGG
CTAGTTGTGCAAAACCCAACTAATTCAGTTGATCAGGCTTACATACATAGTTGTATAATC
AAGTTGACCACTGAACTAACACTACCACATAACATGAATGGTTATATATATCTAGCCAGT
TGAATAGTATCATTTCAGACGGTTTTGGACTTTTGGTAGCTGACCTTTGTAACTGATTGT
GGGATATAGGAGGCTAAGGCTAACCGTGATTTCATGAGACAGGTCAAAACTAGTAATATA
ATTGGTTAGGGACTAACTAAATACCTTCATGAAACAATGGTCATTCACTATGCACAATTA
ATTTGTCTCATATGATTGTTTCTTTTTTGATATGTTCAGATGCCATTATGTGGGGGAACA
CTCACTAACACCGCGGGAAGTGAGGTGATAATGGCTATCGATGGAGACATGATGATGGTG
GCGGCGCATCATCCAACGCTACACGAGAGACGTGCGAAGGTGATGAGGTATAGGGAGAAA
AGGAAGAGACGAAGGTACGAGAAGCAGATCCGATATGAGTCCAGAAAAGCTTACGCCCAG
TTGAGGCCACGGGTCAAAGGCCGCTTCGCCAAGGTGCATGAAGAAGCCACTGTGCCATCG
TCACCACCACCATCGACCTATGATCCTAGTAAATTAGACCTCGGATGGTTCCATCCATAA
CATGTACAAGCTAGCTATAACAGTCCCATACATATTTCTAGCTTATCCTCCAATGAATAG
TGTTCATGAG
>barcode09_VRN2b_2
TCAGGATTGTGTGGGTCGATTGGCTCCGCTTTGTGGAAAGGCGAAAAGGTGGCGGATTCC
GGCCGGCGCGCGGCTGGGAAGAGCCTGCTTTATTCATTCTGTACCCTCCTCATCTATCTG
ACACAGCTCCTTTCATTGTGCTCCACATATAAGATAGATCCTGAAAATGACTTCATCATT
TTATGCCAATAAGATATTGACTTCTGGATCGAAGAGGAACACACAGCCAAGGATCCATCG
GGCTGCCAATGGCCATCAAGATACATATACGACCGTAAAACATGATAAACTGAGTATTAT
TTAGGTACGTGGCCATGAGTGTCCCTATAGGCATCATCCTTGTAACAAAAAATGTATTTG
CAGTTTGATTTGCAATTAGAAGTATATTTTATGACCCCTGACCACAATGAACCCTAAATC
TATTTTGGAACCCTCGACTATGATCAATTATATATACTTACACACATTAATTGAGAAACT
ACTATTTGTGTCCTTAAAAAAGAAAAAACAAATTATATGTGCTACTTTATTTCCATCGAA
CATATGGTGTCATATCAACCCGTTAATTTTTTTCGCCAAGTTATCATTTATTCTATATAT
TTTTCGGTGTATCTTTGAAGACATGACAACCTTCTAAACCTTACCCATATTTTTAGTGTT
GTTTTTCATCTTTGAAAATTTAGGATGAAAATGTAAAAAGCATTGGGAGTGCTGGAAAAT
GAGAACATGCAAAGGTGCACCCAAAAAATTACGTTGACCATTTGTGTGTTCCACAGAAAA
GATTAGAAAAATCTATGTTATCTCTTGTCACTTTTGCACAAGACTGAGTAGTCCTATCTT
GGGTTTTTTTTTTGCTAATTCACCATCTCATTTCTTTCCATACATCCATCGCTCTTTCTA
TTTACTTTGAATCAAGATATCTAAAATCACTATCCAAAATATAGCTAGGGCTTGTAGTTA
AAAAATAAGTGTAGAGTTTAACTTCAATGGTCCATAATACTGTCATTCTCGATTCTATAT
AGCTTGGTAATGATCTTGTCGTGATGGGTCCCGGTTGACATGCACTGAGTCTTCCATGCA
ATCAGAATTGCCGGCATCTTATTTTGTGAAACGACTATATGGTATGGGATCAATACAAAA
GCTTCATGGAACCCATTACCTTTCCTCGTATTCTCCTTGTTCTCGACCTCCCATTTCCAC
CATTCACTAGACATCACGCATTTGTCCCCATCTAGGACTCTCTCCTGATTGCTTCACCCA
CCAATGTGTCGACTCGCCTTTGGTTGCTTGTGTAGTACCACCATCCACTCTCGACATTCT
TGCACATCTGCCTCTGCAAAAGGGAGGCCACGGCAGACCACACAAGCACTGTTGCCAACT
AGCATAGATCTTCCTATTTTAAGTGACAGGTTCATATCTTAAATTTAGTATACACTTGAC
CTTTTGAGAATTAATTTGTGAATGATGTTGTATTTTTTTAAAAATCACAAAAATGATTCG
AACTTTTTATAGTTCCCGAAAGTTGGTATGGGTTTATTTGAAAGTTCACCAAAAGCGGAT
GAAAGTTTACACAAAAAGATCTAAAATTCTCGGTTTATCTTCAATTTTATTACAAACACA
CTACAAAACCAGACGCTCACAGGAGCGCCGCCTCCCACTATAAAAAAATTATATCTTTAT
AAGACATCAAAGCGTCAAATCTAGGGTTAGATCGAAAGTGACCACTCCAACGGGTGAATG
ACAACTTGCTTTTTCCTTGTACATATGCATGAATCTTCTCATACCGCTTTTTTTCCCCCT
ATTTAGAATTGCCATGGTTTCCATTTATTTCCCGGCCCAGCCCGGCTCTAGCTATAGCCT
GTTATCTTTTCTCGGATCATTCCCTGAGAGTGACACGCAAAAGCTACAAATATCTAGTTA
TGTCCTTTGTGTGGACTGCAGGCATGCGGTGCATAAGATCATGTGGGATTCGATCCCGAC
AAGCAATACAAAAAAATTGGCCCGGGATCATCCACGTAGGCACGCAAGAAATCCATCATC
CATGGATATCTATTCCTCCCCGCTCATTAATCCTTGGATCAGCCTTTTACTAATCCTACG
ATCGAATCTTTGTCTTGCTTGTTATAAGCAGGAGGGGAGACAGCCCTAGCTCGCAGGCGC
AGTTGCAGTTGCTCCTCCACTCCCTGAACTTCCGACACCAGAAACAAAGAAACAAACACT
TGACCTCAATTTCCTCAGCTAGGCTAGCTACTCTCGATCGTCCATGTCCATGTCATGCGG
CGTGTGCGGCGGCGTGGGCAATTGCCTGCACCACCACTTCATCGACCACGCCCACATGTT
CCCTGTTCTTCGTCACGAGCCACCGCTGCTCGAGTACCAGTTCTTCGGCAACGGCCAAGG
CCACAGCGTGGGAACGTGGCTCCCACCGCCGGCGGACCACCACAACGTCCAGAACACCAG
GCCGCCGTCGACGTTTCATGGCCTGCAGTACCCACCGCATGGACACCAAGCAGCAGCAGC
TGGGCTGATCACGTTCCAGCAGGTCGACGCCGGCAGCCGACACTTGCCACCGGCCACACC
ACCCACCGCCGTGAGTGATGCCTAATTAATTCCATCGAAATCTTGCTCCCACATCATCGA
TGGCCGGGGTAGACCTGTGGTTAATTGCTTCTTCTGCTAATACCTTGATCACCTTCCTAC
TACCTAGCTAGCTCGTCACACCTGTGTGAATTTATGCTGCTAGCTGACGGATGGATTCTC
TGAGAAAAATTAATCGGGAGTCAACAAAGTTCCACGTAAGGTAGCTAACAACGCATTCTC
CTCAGGAGTCACTCAGCAGGACTGAGATACGGCCGGAGCAATAAAAAATTAAACAAACAC
GTACGTACTTATATTTTCTCAAAACAGAACATAGGTATGGCAGATTGACAGTACCTTCAG
AACTGTTCGTTTCGGGTATCAACTGTATCTTCGGGGATAAAATCAGTCAGTTATTCTGAA
TGTTTTTTTTTAGTTGTTGTTATAGTGAATTTAATGTTTGAACTACACAATATATCAATA
TCTAAATTGGCGAGGAAAAGACGTGTTAACTCAGCTCGAAAGACTTAATTATAAGCTAGC
TAATATGACAACAACAAATCCGGCCTTTGTAATTTCACCTTTTGTTTTCATCCACCAGGC
GTCTAGTCCAGGTAAATATTCCTTGCCAAATTTAGTCAAAACGAATACATATCAATGAGA
TGGATGCATCCTCTCATTTCATGTGGTCAACTCTCAGTTTGGATTTGATTTTGTGCATCA
ATATCGATACAGATCAATCAGGGCATGCCTCCTTTTTGAAAAAAAAAGCTTGGAGAATAT
TGATTTTCTCTCTCTAAAGTTATCTCCTCTAACAAATCATCAATTTCAGTTTGATCTCTA
ACCTTGCATGTAGTCCGTACATCCAATGAGCGTGAAACAAGATGGCTAGTTGTGCAAAAC
CCAACTAATTCAGTTGATCAGGCTTACATACATAGTTGTATAATCAAGTTGACCACTGAA
CTAACACTACCACATAACATGAATGGTTATATATATCTAGCCAGTTGAATAGTATCATTT
CAGACGGTTTTGGACTTTTGGTAGCTGACCTTTGTAACTGATTGTGGGATATAGGAGGCT
AAGGCTAACCGTGATTTCATGAGACAGGTCAAAACTAGTAATATAATTGGTTAGGGACTA
ACTAAATACCTTCATGAAACAATGGTCATTCACTATGCACAATTAATTTGTCTCATATTA
TTGTTTCTTTTTTGATATGTTCAGATGCCATTATGTGGGGGAACACTCACTAACACCGCG
GGAAGTGAGGTGATAATGGCTATCGATGGAGACATGATGATGGTGGCGGCGCATCATCCA
ACGCTACACGAGAGACGTGCGAAGGTGATGAGGTATAGGGAGAAAAGGAAGAGACGAAGG
TACGAGAAGCAGATCCGATATGAGTCCAGAAAAGCTTACGCCCAGTTGAGGCCACGGGTC
AAAGGCCGCTTCGCCAAGGTGCATGAAGAAGCCACTGTGCCATCGTCACCACCACCATCG
ACCTATGATCCTAGTAAATTAGACCTCGGATGGTTCCATCCATAACATGTACAAGCTAGC
TATAACAGTCCCATACATATTTCTAGCTTATCCTCCAATGAATAGTGTTCATGAG
>barcode10_FT3
AGATGTGCAATTGCATGTCTACGTATAGTTCAAATTTGCACGAATCACAATGCAAATCTA
ACGATTTTAGAGTCGGTCAAGAACTAACTTAATTCTTGGTTGACCTAGAACTAGCAAACG
GGCAACCATACATAAAGCCTGGCACATTATGTATGTACATGATGTTTAGCTACATTTTTT
TTGTGGAGACTGGTTGGGAGGTCCACTTGCCTATTATGGACGGCGTTGCGTGTAAGCTAT
AGCCCTTAAGGGAAAGTTCTGATAAGCCCGTCCTCTTCATTCTTTCCGACCACGCACACC
CGGCCCCGGCCAAACAGCGAATCACTCCTCTACCGTACAGCCTATCCCTCCCCGTGGTCA
CTGCGCACGTGAAAAGGCGTGCTTTTGTATATGCCGGCGAACGACACATGCATGGCCGGC
GGTCCGGACTAAGTGAAGCTAGCTGCTGATTCATGATCCATCGAGTCCGTAACTAGGTGA
AGCTTATCTTTGCCACGTCCGATCAAATCGAGCAGAGTACCGTGGATTGATGGACGGGCG
TCTCGCTTGTTGGCAGACATTCCCGGTGCCGGCTTGCCGGCCGGCCGCGGCCGGGAGAGC
CCCAGACGCAACGCAACCGCTGTCTAGCACCTTGGCCATTAGCGAGAGCTTATTACGACA
GACAAATCCATGTCCATGTAGAGCTGAACTAGCCTAGGGGGTCAAAAGCAGGGCTTTGGT
GACTGCATCCCGTCCACATGATAGATTCAATTCTAAGAGAGAGGGGGAGGAGCAAAGGTC
TCCACAGAATCTATATTCCACATAGGCAGCAGCAGCAGCGCCCAGGGTGTGCAAGCAGAA
CTATAGTCTAGACATGGACATGGACATGGACAACGCGCGCCCTTCCTCTACTCAACTTTT
GCGGCCTATATAAAGTGGCCACCGGCCGTTGGGCAGTTCCAAACTCATCAGCATCATCAT
TCATCCAGGTAGCTCCTGCTCCAGATCAATATACACCCTAGCTAACTAGCTCAGCTGTGC
CTGGTCATCGTCAACCTCTAGCTCCACCATACGAGATGGCCGGGAGGGATAGGGACCCGT
TGGTGGTTGGTAGGGTTGTGGGGGATGTGCTGGACCCCTTCATCCGCACCACTAACCTCA
GGGTGACATTCGGGAACCGGGCTGTGTCCAACGGCTGCGAGCTCAAGCCCTCCATGGTCA
CCCACCAGCCCAGGGTCGAGGTCGGCGGCAATGAGATGAGGACCTTCTACACACTCGTAC
GTGTACTACTCATTGTTGCCTAATTAATATAATCTAACACTAATTAAGATGCACCCTCGT
ATCGTATCGTATTTAATTTGGATACATGCTTTCATATATGTGTTGGCAAATTAATCAAGC
ACCTTCATGCATAATATGCATGTGCTATATGATCGATCAATGATGCAGAGGCCGGGGTCT
TTATCCTCTTTCCGAAAAAAATATATGCATATGTCTTCTTTCTTGGAGAAAAATAAAAGG
ATTGCATCACTGTATGAATATGTTTGTGTTTACTCTGCACTATGAACTATTATTGATCAT
GCATGGTGTACATGCGCAGGTGATGGTAGACCCCGACGCGCCAAGTCCAAGCGATCCCAA
CCTCAGAGAATACCTCCATTGGTAATTCCACGCTCCAAATCCCTTGATTATAAACACTAG
ACGTACGTGTTCGATGCCACCACAGTGTAGTGTCTGTGCTAGTGCATCTCACTGCTGACA
ATTGCTGCTGGTATGCGTGCACAGGTTGGTGACAGATATTCCTGGGACAACTGGTGCTTC
CTTCGGGCAGGAGGTGATGTGCTACGAGAGCCCTCGCCCCAACATGGGGATCCACCGCTT
CGTGCTCGTGCTCTTCCAGCAGCTGGGCCGGCAGACGGTGTACGCGCCCGGGTGGCGCCA
GAACTTCAATACCAGGGACTTCGCCGAGCTCTACAACCTCGGCCCGCCCGTCGCCGCCGT
CTACTTCAACTGTCAGCGCGAGGCCGGCTCCGGCGGCAGGAGGATGTATAATTGACACCA
CCACAAC
>barcode10_FT3_2
AGATGTGCAATTGCATGTCTACGTATAGTTCAAATTTGCACGAATCACAATGCAAATCTA
ACGATTTTAGAGTCGGTCAAGAACTAACTTAATTCTTGGTTGACCTAGAACTAGCAAACG
GGCAACCATACATAAAGCCTGGCACATTATGTATGTACATGATGTTTAGCTACATTTTTT
TTGTGGAGACTGGTTGGGAGGTCCACTTGCCTATTATGGACGGCGTTGCGTGTAAGCTAT
AGCCCTTAAGGGAAAGTTCTGATAAGCCCGTCCTCTTCATTCTTTCCGACCACGCACACC
CGGCCCCGGCCAAACAGCGAATCACTCCTCTACCGTACAGCCTATCCCTCCCCGTGGTCA
CTGCGCACGTGAAAAGGCGTGCTTTTGTATATGCCGGCGAACGACACATGCATGGCCGGC
GGTCCGGACTAAGTGAAGCTAGCTGCTGATTCATGATCCATCGAGTCCGTAACTAGGTGA
AGCTTATCTTTGCCACGTCCGATCAAATCGAGCAGAGTACCGTGGATTGATGGACGGGCG
TCTCGCTTGTTGGCAGACATTCCCGGTGCCGGCTTGCCGGCCGGCCGCGGCCGGGAGAGC
CCCAGACGCAACGCAACCGCTGTCTAGCACCTTGGCCATTAGCGAGAGCTTATTACGACA
GACAAATCCATGTCCATGTAGAGCTGAACTAGCCTAGGGGGTCAAAAGCAGGGCTTTGGT
GACTGCATCCCGTCCACATGATAGATTCAATTCTAAGAGAGAGGGGGAGGAGCAAAGGTC
TCCACAGAATCTATATTCCACATAGGCAGCAGCAGCAGCGCCCAGGGTGTGCAAGCAGAA
CTATAGTCTAGACATGGACATGGACAACGCGCGCCCTTCCTCTACTCAACTTTTGCGGCC
TATATAAAGTGGCCACCGGCCGTTGGGCAGTTCCAAACTCATCAGCATCATCATTCATCC
AGGTAGCTCCTGCTCCAGATCAATATACACCCTAGCTAACTAGCTCAGCTGTGCCTGGTC
ATCGTCAACCTCTAGCTCCACCATACGAGATGGCCGGGAGGGATAGGGACCCGTTGGTGG
TTGGTAGGGTTGTGGGGGATGTGCTGGACCCCTTCATCCGCACCACTAACCTCAGGGTGA
CATTCGGGAACCGGGCTGTGTCCAACGGCTGCGAGCTCAAGCCCTCCATGGTCACCCACC
AGCCCAGGGTCGAGGTCGGCGGCAATGAGATGAGGACCTTCTACACACTCGTACGTGTAC
TACTCATTGTTGCCTAATTAATATAATCTAACACTAATTAAGATGCACCCTCGTATCGTA
TCGTATTTAATTTGGATACATGCTTTCATATATGTGTTGGCAAATTAATCAAGCACCTTC
ATGCATAATATGCATGTGCTATATGATCGATCAATGATGCAGAGGCCGGGGTCTTTATCC
TCTTTCCGAAAAAAATATATGCATATGTCTTCTTTCTTGGAGAAAAATAAAAGGATTGCA
TCACTGTATGAATATGTTTGTGTTTACTCTGCACTATGAACTATTATTGATCATGCATGG
TGTACATGCGCAGGTGATGGTAGACCCCGACGCGCCAAGTCCAAGCGATCCCAACCTCAG
AGAATACCTCCATTGGTAATTCCACGCTCCAAATCCCTTGATTATAAACACTAGACGTAC
GTGTTCGATGCCACCACAGTGTAGTGTCTGTGCTAGTGCATCTCACTGCTGACAATTGCT
GCTGGTATGCGTGCACAGGTTGGTGACAGATATTCCTGGGACAACTGGTGCTTCCTTCGG
GCAGGAGGTGATGTGCTACGAGAGCCCTCGCCCCAACATGGGGATCCACCGCTTCGTGCT
CGTGCTCTTCCAGCAGCTGGGCCGGCAGACGGTGTACGCGCCCGGGTGGCGCCAGAACTT
CAATACCAGGGACTTCGCCGAGCTCTACAACCTCGGCCCGCCCGTCGCCGCCGTCTACTT
CAACTGTCAGCGCGAGGCCGGCTCCGGCGGCAGGAGGATGTATAATTGACACCACCACAA
C
>barcode10_FTL9
ATGGATAGGGATGCAAGTGTGGACCAACACACGGCCCGCTTTATCAAATTAATGGTTATT
ACTTCCACTAAACAGACAGTTTACTTTGTGCACATAGCAAACAATTAGATGGGTTGTTGG
GTTGGCCCAATCAGCTAGCCCAAGCTTGTATCCTCATGTACAGATAGGATAGCCTATCAA
ATAAAAACTGAACGGTACTACAAAAAAACTGGCAAAAAATTTTTTTTACTAAAGCACACG
ATGGTCTGCTGTGTTGCATTACTGTTTCTAAGGCAAGGTTAAGAATCAAGCCAACAAAAG
AGAAATCAATGTTGTAATACGTTCTATTATATGTTAAATAATAGAGGTAGCAAAGTCCTA
AGACGAAAAAGATAGTATGGATATACTACCTTAGATCTTTGTTAAAGTTTGCACAGAGCA
TAGCAATGGCTTCAAGAAGATGCCTGCAGCTCATGTTTTCAGCGAGAACAGAAGAATGAT
GACCATGTTCTAACATAGAGTATCTCTGCAACTTGGCAGGTTCCAGTAGAAACAATTCAC
CTTGTAAACAATGCTAATGTGGCCAGGCTCCTCGCCAGAGTGGAACTGTGGGTTGCAACT
ATATGTTTTCTATTTCCACTATTACATTCCTATAATCCCTGAATTTGAATGAAATAATGA
CCCTAAGCTATAAAAACCATGAGTTTCCAGAAGGGAAAAATATTTGTTAATGCTGTGCAA
GTACGTGACATGCCAAAATGTACAAGATAAAATACTTCATACCCCTATAAACATGCAGTT
GGATTGAGCCATTGAGGAACCCAGGCACATTAAGCACACCTACATGTCAAGCACCACCAT
ATCGTTTGGTTCAGAAATATTGCACATACCATTTTTTTCTGAAGAGGTTGTGACCAAAGG
AGCAGCTGATTGAGCTAACAACTTCCCATGGCTTGTTCCGGTACACCCCAACAACGCAAA
TAATCGGATGGCAAAAGCATGCACATTGAAATATCTACAGCTTCACTATTCCATAAATTT
CAGGATGTAATCGACAAATATCAAGGACGTCATGTGTATACCAGTGACGCATGACATGGT
GCTAGTATCAAAACTTTTGAAAGGTGAATAAGACAACCCTCATCGCGCAATACAAGTAGT
TCATGCATCGCCACAGTTTCTTCAGGTCCGTAGAGAGATAGGTTAACAAAATAACAGATA
AGGCTGCCAACTGGTAGTCCTCCTCCAGTATATGTCGGCAGCGGAACCCTTGGTAGTGGC
CCATGTTATACAGGATGTGTTGGATCCATTTACATCAACTGTTCCACTCAGAATAGCCTA
CAACAATAGGCTAGTTCTCGCAGGTGCTGAGCTAAGGCCATCTGCAGTCGTAAGCAAGCC
GCGAGTTGATATCGGCGGCAATGACATGAGAGTTCTCTACACCCTGGTAAGCTTTTAGTT
GTAGTAGTGGACAGTACACGCTAATCCTTCAGTGATTGAACTGTTTTACATGGTTCACTA
GTATAATCGTGAAGAAATCCCATAGTAGCAGAATCATAGATGATTATTTTATTCCTAGCA
AACTGAAACAAATCATATGTTAACTTGTTTGAGGTTATCTTTTCCTTTGAAGATACTAGT
GGATCCAGACGCCCCAAGCCCAAGTCATCCGTCACTAAGGGAGTACTTGCACTGGTAAAT
CAAATGCAACATGTTCTTATTCTCCCCAACATCTCCACCCATTTGTGTTCTGCCCAGACA
CTTTTGATATATGCTTTCTATTTATTTTTGCTCTCATTATGATATGCCTCTACTACTGTG
CAGGATGGTGGCAGACATCCCTGGAACAACTGGTGTCAACTTTGGTATGATATCAAGCAC
ACCAATTTGTTCCATGTGATTTATTATTAAACTGAATTTTGTGGATGCGGAAATTAAGCC
ATGTTAAGTTCTCTCAGTCAAACCTGTTGACTTCAGCTTGAATTTGGGTGCCTAATTCTC
TATCAAAGAAAAATTACCTAGTTCCTCCTAGGTAATCTCATTTACTAACTTGTTGACAAC
ATAGAATTAACAGACTCAATACACGTTAATTTCAGTTTAGCTCATAGTTAACCCTGGGAT
ATGTTAAACCTAAACAAAGAATAACAATGAACAACGTAAAATGACATGCATCTGTTTTGT
AAATGAATGGCCAACTTTAAGACAAGGCCATTGTACAGCGTAAAGAAACAAGGACTCTTA
AAATAAGTGTAAACATAACATTTTCCTAGTTATTATTTGTACTTAACATATTTTTCACAT
GTACAAAAACAAAATTTATGGAATCGAATTATTGTTCGATCATATGTTGGCTTTAAAGAG
TTTTGCCATATTGTTTTGCTTGCAACTAACATACACAACAGAACAAAGATTGTGCATGTA
CATGAAGATGATATGACAAGACTCCTATTTGCCTAAAATTGAAGAGAGCAAACTAAGTTG
CAGATAGCTGAGTAAATGTTTCTTCCCTCTTTAAATTCTTGACTAATTAAACGGAGGGTG
CTATTGCAGGCCAAGAACTCGTGGTTTATGAAAGACCAGAACCAAGATCAGGTATACACA
GGATGGTATTTGTGCTGCTCCAGCAACTAGGTAGGGGGACAGTTTTTGCACCAGACATGC
GACAGAACTTCAGTTGCAGGAACTTTGCACGTCAGTACCACCTCAACATTGTGGCTGCCT
CATATTTCAACTGTCAAAGGGAAGGTGGATCAGGAGGAAGAAGGTTTAGGCCAGGCAGTT
CTGAAGGGGAGTAGAGACTGGGTACTACAGAGTACAGGCAATTGTATCCGGTATGGTAGT
GCTGTATCAC
>barcode10_FTL9_2
ATGGATAGGGATGCAAGTGTGGACCAACACACGGCCCGCTTTATCAAATTAATGGTTATT
ACTTCCACTAAACAGACAGTTTACTTTGTGCACATAGCAAACAATTAGATGGGTTGTTGG
GTTGGCCCAATCAGCTAGCCCAAGCTTGTATCCTCATGTACAGATAGGATAGCCTATCAA
ATAAAAACTGAACGGTACTACAAAAAAACTGGCAAAAAAATTTTTTTACTAAAGCACACG
ATGGTCTGCTGTGTTGCATTACTGTTTCTAAGGCAAGGTTAAGAATCAAGCCAACAAAAG
AGAAATCAATGTTGTAATACGTTCTATTATATGTTAAATAATAGAGGTAGCAAAGTCCTA
AGACGAAAAAGATAGTATGGATATACTACCTTAGATCTTTGTTAAAGTTTGCACAGAGCA
TAGCAATGGCTTCAAGAAGATGCCTGCAGCTCATGTTTTCAGCGAGAACAGAAGAATGAT
GACCATGTTCTAACATAGAGTATCTCTGCAACTTGGCAGGTTCCAGTAGAAACAATTCAC
CTTGTAAACAATGCTAATGTGGCCAGGCTCCTCGCCAGAGTGGAACTGTGGGTTGCAACT
ATATGTTTTCTATTTCCACTATTACATTCCTATAATCCCTGAATTTGAATGAAATAATGA
CCCTAAGCTATAAAAACCATGAGTTTCCAGAAGGGAAAAATATTTGTTAATGCTGTGCAA
GTACGTGACATGCCAAAATGTACAAGATAAAATACTTCATACCCCTATAAACATGCAGTT
GGATTGAGCCATTGAGGAACCCAGGCACATTAAGCACACCTACATGTCAAGCACCACCAT
ATCGTTTGGTTCAGAAATATTGCACATACCATTTTTTTCTGAAGAGGTTGTGACCAAAGG
AGCAGCTGATTGAGCTAACAACTTCCCATGGCTTGTTCCGGTACACCCCAACAACGCAAA
TAATCGGATGGCAAAAGCATGCACATTGAAATATCTACAGCTTCACTATTCCATAAATTT
CAGGATGTAATCGACAAATATCAAGGACGTCATGTGTATACCAGTGACGCATGACATGGT
GCTAGTATCAAAACTTTTGAAAGGTGAATAAGACAACCCTCATCGCGCAATACAAGTAGT
TCATGCATCGCCACAGTTTCTTCAGGTCCGTAGAGAGATAGGTTAACAAAATAACAGATA
AGGCTGCCAACTGGTAGTCCTCCTCCAGTATATGTCGGCAGCGGAACCCTTGGTAGTGGC
CCATGTTATACAGGATGTGTTGGATCCATTTACATCAACTGTTCCACTCAGAATAGCCTA
CAACAATAGGCTAGTTCTCGCAGGTGCTGAGCTAAGGCCATCTGCAGTCGTAAGCAAGCC
GCGAGTTGATATCGGCGGCAATGACATGAGAGTTCTCTACACCCTGGTAAGCTTTTAGTT
GTAGTAGTGGACAGTACACGCTAATCCTTCAGTGATTGAACTGTTTTACATGGTTCACTA
GTATAATCGTGAAGAAATCCCATAGTAGCAGAATCATAGATGATTATTTTATTCCTAGCA
AACTGAAACAAATCATATGTTAACTTGTTTGAGGTTATCTTTTCCTTTGAAGATACTAGT
GGATCCAGACGCCCCAAGCCCAAGTCATCCGTCACTAAGGGAGTACTTGCACTGGTAAAT
CAAATGCAACATGTTCTTATTCTCCCCAACATCTCCACCCATTTGTGTTCTGCCCAGACA
CTTTTGATATATGCTTTCTATTTATTTTTGCTCTCATTATGATATGCCTCTACTACTGTG
CAGGATGGTGGCAGACATCCCTGGAACAACTGGTGTCAACTTTGGTATGATATCAAGCAC
ACCAATTTGTTCCATGTGATTTATTATTAAACTGAATTTTGTGGATGCGGAAATTAAGCC
ATGTTAAGTTCTCTCAGTCAAACCTGTTGACTTCAGCTTGAATTTGGGTGCCTAATTCTC
TATCAAAGAAAAATTACCTAGTTCCTCCTAGGTAATCTCATTTACTAACTTGTTGACAAC
ATAGAATTAACAGACTCAATACACGTTAATTTCAGTTTAGCTCATAGTTAACCCTGGGAT
ATGTTAAACCTAAACAAAGAATAACTATGAACAACGTAAAATGACATGCATCTGTTTTGT
AAATGAATGGCCAACTTTAAGACAAGGCCATTGTACAGCGTAAAGAAACAAGGACTCTTA
AAATAAGTGTAAACATAACATTTTCCTAGTTATTATTTGTACTTAACATATTTTTCACAT
GTACAAAAACAAAATTTATGGAATCGAATTATTGTTCGATCATATGTTGGCTTTAAAGAG
TTTTGCCATATTGTTTTGCTTGCAACTAACATACACAACAGAACAAAGATTGTGCATGTA
CATGAAGATGATATGACAAGACTCCTATTTGCCTAAAATTGAAGAGAGCAAACTAAGTTG
CAGATAGCTGAGTAAATGTTTCTTCCCTCTTTAAATTCTTGACTAATTAAACGGAGGGTG
CTATTGCAGGCCAAGAACTCGTGGTTTATGAAAGACCAGAACCAAGATCAGGTATACACA
GGATGGTATTTGTGCTGCTCCAGCAACTAGGTAGGGGGACAGTTTTTGCACCAGACATGC
GACAGAACTTCAGTTGCAGGAACTTTGCACGTCAGTACCACCTCAACATTGTGGCTGCCT
CATATTTCAACTGTCAAAGGGAAGGTGGATCAGGAGGAAGAAGGTTTAGGCCAGGCAGTT
CTGAAGGGGAGTAGAGACTGGGTACTACAGAGTACAGGCAATTGTATCCGGTATGGTAGT
GCTGTATCAC
>barcode10_VRN1
ATGACCGCATGTGACCTACACAAAAACAAATAAAAATGAAGCTTTGTTATACTGTAAATA
GTATACGCTTAATCCTTATATTATGAACATCAAAATTTGATATTTTTGTGTAGGTTGCAT
ACTTTTATGTTTTATGTTCAGACTTAACATGTAGGTACCTGCATATATTCTCTACACACA
TGATTTATAGAATTTTTAAAATCATTTTTTGTATTTTAAATTTTATTGCTTTAACAGGTT
CTGGTGCACCTAGGAGCCAAAAATTCACATCCTAGTATGAGTTTTTTTTTCCTTTAGAAA
GAACTTGTATGATTTATTACAGCTATGATCATACGGTTCTCCATAAATGATGTATCCCTC
AAACCTGCTAAATATCAATTTGAAATGTTCTATATTTTAAGCGACACAAAAATTACAAAA
ATGTGGACCTGAGTTTAGTGATTTCAAATCTAAAAAAGAAGAAGATTTTGTCATTTTTAT
GTAGCTTAGAATGCGAAACATTCCGAATAGATATTTTGCACGTTTATGGGATACATCATT
GGCTACCTTTTGAATTTTTCTTAACTTTTTCTTCAAACATGTTAATATAATTTTCAAAGT
TTCTAATATGCAGGAAGAACTGCATTTCTGGAACCAAAAGGACTTTCCGACCAATTTGAT
GTTACATATATGTTTCTAGTCCACTCTATAAAGTTAGTCAAATTTTAAAAGTCTTACTTA
AAATAATGGTGGTATTTTTTTTGTGACAAATCTGATTCTTTAGCAAAAGTAATGGCTCCC
ATGCGAAATTATTTTAGAATCTGACCCCTAGGTTCGATACCAACAAGAATGGAGTCGAAA
TTGTACAGGTGGGCGCCAAGGATTTTCTTCACTAAATGGCTTCATAGGTTCGACGTCATG
TGGTTTGGCGTTGGCCCTGCTTCGGCGCCGACCTGCACAATTTCAGCTTCATCCTCATTG
GCACCAAACTCAGCGGTCAGACTTCAGTTAGATGAGTCATTAATTTCGCTAAATGGTCAT
TTTATTAAACAAAAAAATTACCCATTTATTCGTGAATGGAGGGAACGAGCAGCGCTATGG
ACAACCAGGGAGTGTGGACAATGACAATTCACTCGGGAAATGGTGAAGTTCATTAAAGCT
CGGAAAATGACGGTACTCCAACTGCAAGTATCTTCTTTCTCGAAATATACATATGAACCA
AAAGTAGAAAAATAGTGTATTGCGCACGTTTGCGCATTGCCGGAAATGCAAGTATGCAAG
CTGTTTGCGGGCGTGGGCCGTGTAGGACGCGACATTTGAGGGCAAAGACCAGACGCAGCA
ACGCCGGCCACTAGCTACCACCCCACTACTGTCAGCAGTAGCAGAGCAACACTTGAAAGT
CCACAAATCAATCATGAATCATGCGCACGAGACGACGCAGGCAGGGAGGACAGGCGGGAG
TCCCAAACGGGAGACGCGAGGCGGCCCAAATTAAGCAAGCAGCCTCCTACTGTCGCAGCC
CGTACGCCCCTACGCCATGACCAGACCCACCCGCACCAGACTTGACCTAGCATTTCCCCA
TTCGTCCCGCGCCGCCGTCACACACAAAAAAAAGCACAGGAGGGAAGAATAAATTGCCTC
TGAGAAAAAGAAAAGAAAAGCCCTTTCTTTCTGTGGAGAAAACAAAAAAGCGCCGCTCCG
TTCCTGTGGCGCGAGCAATGGATACGGGGGTGCGAGGAATTCGGACAGCAGAATTTGGAG
ATTCGGACGTCGACGGGATCCGGGCCCGCAGCAGGCCATCCTGTGGCGGGGCGGCCCCGG
GGCCCCACGGCGTGGGCTTGGGCCAATGGCAGGTCGACAACGGATATGCTCCAGACCAAC
CCGGTATCGACATACCGCGATCTGCCCCAGATCCCTTAAAAACCTCCTTCCTCCCCCCTT
GCCGGAACGGAACCCTTGTTGTT
>barcode10_VRN1_2
ATGACCGCATGTGACCTACACAAAAACAAATAAAAATGAAGCTTTGTTATACTGTAAATA
GTATACGCTTAATCCTTATATTATGAACATCACAATTTGATATTTTTGTGTAGGTTGCAT
ACTTTTATGTTTTATGTTGAAACTTAACATGTAGGTACCTGCATATATTCTCTACAGACA
TGATTTATAGAATTTTTTAAATATTTTTTGTTTTTTAAATTTTATTGCTTTAACAGGTTC
TGGTGCACCTAGGAGCCAAAAATTCACATCCTAGTATGAGTTTTTTTTTCCTTTAGAAAG
AACTTGTATGATTTATTACAGCTATATTCATACGGTTCTCCATAGATGATGTATCCCTCA
AACCTGCTAAATATCAATTTGAAATGTTCTATATTTTAAGCGACGCAAAAATAAAAAAAA
AGTGGACCTGAGTTTAGTGATTTCAAATCTCAAAAGAAGAAGAAGACTTTGTCATTTTTG
TGTAGCTTAGAATGCGAAACATTCCGAATAGATATTTTACACGTTTGTGGGATACATCAT
TGGCTAATTTTTGAATTTTTCTTAACTTTTTCTTCAAACATGTTAATATAATTTTCAAAG
TTTTTAATATGCATGAAGCACTGCATTTCGGGAACCAAAAGGACTTTCCGACCAATTTGA
TGTTATATATGTTTCTAGTCCACTCTATAAAGTTAGTCAAATTTTAAAAGTCTTACTTAA
AATAATGGTGGTATTTTTTTTGTGACAAATCTGATTCTTTAGCAAAAGTAATGGCTCCCA
TGCGAAATTATATTAGAATCTGACCCCTAGGTTCGATACCAACAAGAATGGAGCCGAAAT
TGTACAGGTGGGCGCCAAGGATTTTCTTCACTAAATGGCTTCATAGGTTCGACGTCATGT
GGTTTGGCGTTGGCCCTGCTTCGGCGCCGACCTGCACAATTTCAGCTTCATCCTCATTGG
CACCAAACTCAGCGGTCAGACTTCAGTTAGATGAGTCATTAATTTCGCTAAATGGTCAGT
TTATTAAACAGAAAAAATTACCCATTTATTCGTGAATGGAGGGAACGAGCAGCGCTATGG
ACAACCAGGGAGTGTGGACAATGACAATTCACTCGGGAAATGGTGAAGTTCATTAAAGCT
CGGAAAATGACGGTACTCCAACTGCAAGTATCTTCTTTCTCGAAATACACATATGAACCA
AAAGTAGAAAAATAGTGTATTGCGCACGTTTGCGCATTGCCGGAAATGCAAGTATGCAAG
CTGTTTGCGGGCGTGGGCCGTGTAGGACGCGACATTTGAGGGCAAAGATCAGACGCAGCA
ACGCCGGCCACTAGCTACCACCCCACTACTGTCAGCAGTAGCAGAGCAACACTTGAAAGT
CCACAAATCAATCATGCTTCATGCGCACGAGACGACGCAGGCAGGCAGGACAGGCGGCAG
TCCGCAGTCCCAAACGGGAGAAGCGAGACGGCCCAAATTAAGCAAGCAGCCTCCTACTGT
CGCAGCCCGTACGCCCCTACGCCATGACCAGACCCACCCGCACCAGACTTGACCTACCAT
TTCCCCATTCGTCCCGCGCCGCCGTCACAACACACCAACAAAAAAAAAGCACAAGAGGGG
AATAAATTGCCTCTAAGAAAAAGAAAAGAAAAGCCCTTTTTTCTGTGGAGAAAACAAAAA
AGCGCCGCTCCGTTCCTGTGGCGCGAGCAATGGATACGGGGGTGCGAGGAATTCGGACAG
CAGAATTTGGAGATTCGGACGTACGATCGGCGGACACGTCGATGGGATCCGGGCCCACAG
CAGGCCATCCTGTGGCGGGGCGACCCCGGGGCCCCACGGGGTGGGCTTGGGCCAATGGCA
GGTCGACAACGGATATGCTCCAGACCAGTCCGGTATCGACATACCGCGATCTGCCCCAGA
TCCCTTAAAAACCTCCCTCCCCCCTTGCCGGAACGGAACCCTTGTTGTT
>barcode10_VRN2a
GTGGAAAAGGCTCAGTGTGGGAATATGTATCTCATAACACGTCCCTGAATAACCACTGCG
ATGACCTTCGGCAAGGCACCTATTGATCCATCACAATTAAGAGATTACCCCATGGTTATT
TGTGAAGTATGATGAGTCCTCTCTTATCCCCTCCTTTCATAGAATAGTGCACCGCCCACG
GTATGTCACTTCCCGCCGTATGCACTATCCTACTTCTGAAGGTAGTTCCCTCGTGCGACC
CTTAGGTAAATGTTACATGCTCGACTTCATATAACATCGCATGAGAGAGGTAACCCTGAT
CATAATAGACATGAGCCCGGAGCTTGAACAATAACAGGAGATTTAACGGTGGGTGTTACT
AGTGATCATATGAGAGTGAGCACCAAAAACCAACGGTCCCATACCAGAAGATGACATGCA
GTACAAGCACAAGTGCTCGTACCAGAGGTTCCGTCGCTTGTTTCGACCATATGAGGCCCG
AGAGAGGTAACCCTAGATCAGAATTTTTCAAACTTTGTTTCTTCTTCTTCTTCCAAACCT
TCAAGAAACCTCAAGGGATCTCTTTCCCTGCTCGTTTTTGGTTCGATTCCTTGTGCAAGA
GGCTCTATGACATGTTTCTCGTTTGATTCGCCATTTATTTTTTTGTGAATCCACGCTCAA
TCCCTTGTCATTAGTAATTACGGTGCAAACTCATTCTTGGACTCTTTTTTTGTTGAGGTA
GTACAGTAGATTTTTGAGGTCTAGAAGAATCATCATTTCTTAGTTCTATTGGACCAAACG
TGTTCAAACTCAATCCCAAACTACCATAACAACCTGTTTAGGATTAGCCAAGCCTACTTA
AGTATTGCATGTCTCTAGCTGCGCGCTGTTGTCGCTATGTGATCTTGTCAATGCTAAATG
AATATGCATGTATCTCTATGGACGGTTTGCTGTCATGTCTATCGCTGTTCGCATCACATG
AACCTGCCGGCCGGAATGGATCGAAGCTAGGTGCGGTGCGCATGCTTGGAGAACTATTGC
TCCACACATATATCCATCCATGGGAATATATGCCATCTCATCTTTTCTTTCTTTTTGTAG
AATAGCTTTTGCTTCCATTTCAGGACGGCACATTGGAACACAAATAGCCGTAGAGCTGCA
TCTCGTCCACACAGCCGGTGGTGCTCTCCGTTGTGGTGTGGCCAGAAGGTGCCTGCCCAC
GCGGGTACTCCGGCGAGCTCAACACACTGTGTGGACCGTTTTGCTTCCCTTTAGGAAAGA
CAAAAAGACGGTGGATTCCGGCCAGTCGGTGTGCATTCCTCGACTGATCGATGCATTCCC
CGCTTTATATATTCATCTATGTTATTGCACCTTCTTGATCTGCATCATCATATAATCCAA
TAATAATGGTTATGTGCCAACTTATCATTTTATAAAGCTTTTCCGCACAACATGAATTTC
TATCTCTCTGAAACTTCAGAAACATTTCAAAATCCATAAATGTATGCAAATGGTATCCAA
ATTAAACTTTGACCATTCATGCGGTGTACAAATAGATAATATGAATATAGTTTATATGTT
GTCAATTTTACACAAGATGGAAATAATTGTATTTTTTAATTTATTTCCACAAGCTACCAT
TCCATTGCATTAGACATCTGTGATTGTTTCTATTTATTTGAAAACAGAAACATGTAAAAG
CACTATCCAGCAAGGAGCTATAGGGTTCAAGTTAAACAGTCCAGAATTGATGATGCACTG
TATTACTCTCTTAATTTGCAAATAGCTAGCTAGAGACCATGCATAGAGGTGTCGGTCCAT
GCAAATCATAGTCGTTGCCGACATTTTTATCCATGGAACGCTCCCTCTAATTGGGTTGGT
GGAGGTTTTACCGACATGGTGTGGACCGGTTCAAAGGTGACTTCTCCAACGGGAGACGGG
GACCTTGATGACTAGGTACTTTTGCTGAAATAGAATTCTCTTGGTTTCCATTTATTTCCT
GGACCGGCCCTTTGTTCTCTTTTCTTGGGTCATTCCCTGAGAGTGACGCAAAAAGCTACA
AATATCTAGTTGCGTCCTTTGTGTGGACTAGCATATGCAGGCAGCGCATAAGATCATGTG
GGATTCGATCATCCACGTACGCAAAGAAAGAATTGAGCGAAATCTATGGAGTGATCGCGC
ATATCTATTCATCTCTGCCCATTAATCTTCATACCCCCTTTTACTAATGAATCCTTCAGT
CGAATCTTTTACTTGTTAGCTATATGATCGGAATGCAGGGCAGCAGGAGACACACACCGC
CTCCTAGCACTAGCATAGTCTTACGCAGTTGCTGCTCCGCTCCCTTCTCCCATCTAGTCT
CCTCCACACACCCCACCGCACCAGAGCAAACAATCGTACCCTTGACCTTGAGTCCATGTC
CATATCCATTTCATGCAGCGTGTGCGGCGGTGTCGTGGGCAACTGCCTGCACCACCACCA
CAACATAAGCGTGTTCCCCGT
>barcode10_VRN2a_2
GTGGAAAAGGCTCAGTGTGGGAATATGTATCTCATAACACGTCCCTGAATAACCACTGCG
ATGACCTTCGGCAAGGCACCTATTGATCCATCACAATTAAGAGATTACCCCATGGTTATT
TGTGAAGTATGATGAGTCCTCTCTTATCCCCTCCTTTCATAGAATAGTGCACCGCCCACG
GTATGTCACTTCCCGCCGTATGCACTATCCTACTTCTGAAGGTAGTTCCCTCGTGCGACC
CTTAGGTAAATGTTACATGCTCGACTTCATATAACATCGCATGAGAGAGGTAACCCTGAT
CATAATAGACATGAGCCCGGAGCTTGAACAATAACAGGAGATTTAACGGTGGGTGTTACT
AGTGATCATATGAGAGTGAGCACCAAAAACCAACGGTCCCATACCAGAAGATGACATGCA
GTACAAGCACAAGTGCTCGTACCAGAGGTTCCGTCGCTTGTTTCGACCATATGAGGCCCG
AGAGAGGTAACCCTAGATCAGAATTTTTCAAACTTTGTTTCTTCTTCTTCTTCCAAACCT
TCAAGAAACCTCAAGGGATCTCTTTCCCTGCTCGTTTTTGGTTCGATTCCTTGTGCAAGA
GGCTCTATGACATGTTTCTCGTTTGATTCGCCATTTATTTTTTTGTGAATCCACGCTCAA
TCCCTTGTCATTAGTAATTACGGTGCAAACTCATTCTTGGACTCTTTTTTTGTTGAGGTA
GTACAGTAGATTTTTGAGGTCTAGAAGAATCATCATTTCTTAGTTCTATTGGACCAAACG
TGTTCAAACTCAATCCCAAACTACCATAACAACCTGTTTAGGATTAGCCAAGCCTACTTA
AGTATTGCATGTCTCTAGCTGCGCGCTGTTGTCGCTATGTGATCTTGTCAATGCTAAATG
AATATGCATGTATCTCTATGGACGGTTTGCTGTCATGTCTATCGCTGTTCGCATCACATG
AACCTGCCGGCCGGAATGGATCGAAGCTAGGTGCGGTGCGCATGCTTGGAGAACTATTGC
TCCACACATATATCCATCCATGGGAATATATGCCATCTCATCTTTTCTTTCTTTTTGTAG
AATAGCTTTTGCTTCCATTTCAGGACGGCACATTGGAACACAAATAGCCGTAGAGCTGCA
TCTCGTCCACACAGCCGGTGGTGCTCTCCGTTGTGGTGTGGCCAGAAGGTGCCTGCCCAC
GCGGGTACTCCGGCGAGCTCAACACACTGTGTGGACCGTTTTGCTTCCCTTTAGGAAAGA
CAAAAAGACGGTGGATTCCGGCCAGTCGGTGTGCATTCCTCGACTGATCGATGCATTCCC
CGCTTTATATATTCATCTATGTTATTGCACCTTCTTGATCTGCATCATCATATAATCCAA
TAATAATGGTTATGTGCCAACTTATCATTTTATAAAGCTTTTCCGCACAACATGAATTTC
TATCTCTCTGAAACTTCAGAAACATTTCAAAATCCATAAATGTATGCAAATGGTATCCAA
ATTAAACTTTGACCATTCATGCGGTGTACAAATAGATAATATGAATATAGTTTATATGTT
GTCAATTTTACACAAGATGGAAATAATTGTATTTTTTAATTTATTTCCACAAGCTACCAT
TCCATTGCATTAGACATCTGTGATTGTTTCTATTTATTTGAAAACAGAAACATGTAAAAG
CACTATCCAGCAAGGAGCTATAGGGTTCAAGTTAAACAGTCCAGAATTGATGATGCACTG
TATTACTCTCTTAATTTGCAAATAGCTAGCTAGAGACCATGCATAGAGGTGTCGGTCCAT
GCAAATCATAGTCGTTGCCGACATTTTTATCCATGGAACGCTCCTTCTAATTGGGTTGGT
GGAGGTTTTACCGACATGGTGTGGACCGGTTCAAAGGTGACTTCTCCAACGGGAGACGGG
GACCTTGATGACTAGGTACTTTTGCTGAAATAGAATTCTCTTGGTTTCCATTTATTTCCT
GGACCGGCCCTTTGTTCTCTTTTCTTGGGTCATTCCCTGAGAGTGACACAAAAAGCTACA
AATATCTAGTTGCGTCCTTTGTGTGGACTAGCATATGCAGGCAGCGCATAAGATCATGTG
GGATTCGATCATCCACGTACGCAAAGAAAGAATTGAACGAAATCTATGGAGTGATCGCGC
ATATCTATTCATCTCTGCCCATTAATCTTCATACCCCCTTTTACTAATGAATCCTTCAGT
CGAATCTTTTACTTGTTAGCTATATGATCGGAATGCAGGGCAGCAGGAGACACACACCGC
CTCCTAGCACTAGCATAGTCTTACGCAGTTGCTGCTCCGCTCCCTTCTCCCATCTAGTCT
CCTCCACACACCCCACCGCACCAGAGCAAACAATCGTACCCTTGACCTTGAGTCCATGTC
CATATCCATTTCATGCAGCGTGTGCGGCGGTGTCGTGGGCAACTGCCTGCACCACCACCA
CAACATAAGCGTGTTCCCCGT
>barcode10_VRN2b
TCAGGATTGTGTGGGTCGATTGGCTCCGCTTTGTGGAAAGGCGAAAAGGTGGGGGATTCC
GGCCGGCGCGTGGCAGGGAAGAGCCTGCTTTATTCATTTTGTACCCTCCTCATCTATCTG
ACACAGCTCCTTTCATTGTGCTCCACATATAAGATAGATCCTGAAAATGACTTCATCATT
TTATGCCAATAAGATATTGACTTCTGGATCGAAGAGGAACACACAGCCCAGGATCCATCG
GGCTGCCAATGGCCATCAAGATACATATACGGCCCTAAAACATGATAAACTGAGCATTTT
GTCGGTACGTGGCCATGAGTGTCCCATAGACATCATCCTTGTAACAAAAACAAAAATTTG
CAGTTTGATTCAGTATTTATTTGAAGTATATTTTAGGACCCTTGAAACAATGAACCCTAA
CTCTATTTTGGAACCCTCGATTCAAATATATATACATGCAAAAATTTATTGAGGAATTAC
CATTTGTGTCCTTCAAGAAAATGAGAAAAAACAAATTATCAATGTGCCATTTTATTTTGC
CATCGAACATATGGTTTCATATCACCCGTCGATTTTTTTCGCCAAGTTATCATTTTTTTC
CATAGAGTTTTTTGGGTGTATCTTTGAAGACACGACCACCTTCCAAACCTTAGCCATATT
TTAGTGTGTTTTTTCATCTTTGATGATTTAGGATGAAAATGTAAACGTTGACCATTTATG
TGTCCCACAAACAGATTAGAAAAATCGAAGTTATCTCTTGTCACCTTTGCACAAGACTGA
ATAATCATACTCATATCTTTGTTTGATTTTTTGCAAGTAATCATCTCATCGCCTTCCATA
CATCTATGATTCTTTCTATTCATTTTGAATCAAGAAATGTAAAATCACTATCCAAAATAT
AACTAGGGCTTCTAGTTAAACACAGTATTATAAGTTTACAGTTTAACTGGGATGCTTCAT
AATACTGTGTATTCTAAATTCTGTATAGCTTGCTAGGGGTCTTGGCCAAGATGGCTCCCA
GTTGACATCACCGAGTCTTCCATGCAATCAGCGTTGCCCACATTTTATTTAGCGGAAAGA
CTACCAAAAGCTTCATGGACACCACTATCTTTCCTCGTATTCTCCTTGTTCTCCACCTAC
AACACTCACCACACAACACTCATTTGTCCCCATCCACGACTCCCTCCTAATTGATTCACC
GCCAACTTGTCGACACATCAGATGCTTGTGTAGTACCTCCATATACTCTCAGCATTCTTT
GACATATCTGCCTCTACAAAAGGGAGGCCACGACAGACCTAGCAAGCATTGTTGACATGA
AGACGAGCATATAGATCTTCCTAACTTTAAGCGACATGTTCATATCGTAATATTAGTATG
CACTTAGAGTTTTTAAAAATGCATATGCGAATGATGTTGTGTTTTTGGAGAATTTACAAA
AATTGTTTCAAACTTTTTGGTAGTCCCCGTAAAATGGTATCCATTTAATTTGAAAGTTCA
CCAAAAGCGGGTCAAATTTACACAAAAAAATCTAAATTATTGGTTTATCTTCAATTTTAT
TACAAACACACTACAAAACCAGACGCTCACAGGAGTGCCGTCTCCCACTAAAATAAAATT
CCACCTTTATAAGATACCAAAGCGTCAAATCTAGGGTTAGATCGAAAGTGACCACTCTAA
CGATTGAACATTAACTTGCATTTTCCTTTGGCCATGTGCATACACACGAATCTTCTCTTA
CCGCTTTTTTTGCCCCTATTTAGAATTGTCATGGTTTCCATTTATTTCCCGGCCCAGTCC
GGCTCTGGCTATAGCTTGTTATCTTTTCTCGGATCATTCCCTGAGAGTGACACGCAAAAG
CTACAAATATCTAGTTATGTCTTTTGTGTGGACTAGCAGGCATGCGGTGCATAAGATCAT
GTGGGATTCGATCCCGACAAGCAATACAAAAAAATTTGGCCCGGGATCATCCACGTAGGC
ACGCAAGAAATCCATCCATGGATATCTATTCCTCCCCGCTCATTAATCCTTGGATCAGCC
TTTTACTAATCCTACGATCGAATCTTTGTCTTGCTTGCTATAAGCAGGAGGGGAGACAGC
CCTAGCTCGCAGGCGCAGTTGCAGTTGCTCCTCTCTACTCCCTGAACTTCCTCTCCTCCA
CACACCACACCAGAAACAAAGAAACAAACACTTGACCTCAATTTCCTCAGCTAGGCTAGC
TACTCTCGATCGTCCATGTCTATGTCATGCGGCGTGTGCGGCGGCGTAGCCAACTGCCTG
CACCACCACATCATCGACCACGCCCCCATGTTCCCTGTTCTTCGTCACGAGCCACCGCTG
CTCGAGTACCAGTTCTTCGGCAACGGCCAAGGCCACAGCGTGGGAACGTGGCTCCCACCG
CCGGCGGACCACCACAACGTCCAGAACACCAGGCCGCCGTCGACGTTTCATGGCCTGCAG
TACCCACCGCATGGACACCAAGCAGCAGCTGGGCTGATCACGTTCCAGGTCGACGCCGGC
AGCCGACACATGCCACCGGCTACACCACCCATCGCCGTGAGTGATGCCTAATTAATTCTA
CATCATCGATGGCCGGGGTAGACCTGTGGTTAATGGCTTTTGCTCTTCTTCTGCTAATAC
TTTGATCACCCTTCCTACCTAGCTACTCGTCATACTTGTGTGAGTGTATGCTGCTAGCTG
ACGGATGGATTCTCCTGAGAAAAATTAATCGGGAGTCAACAGACAAATTAGTTCCAAGTA
AGGTAGCTAACAACGCATTCTCCTCAGGAGTCCATCAGCAGGACTGAGACACGGCCGGAG
CAATAAAAATTTAAACAAACACATACGTACTTATATTTTCTCAAAACAGAACATATGTAT
GGCAGATTGACAGTACCTTCAGAACTGTTCGTTTCGGGTATCAACTGTATCGTCGGGGAT
AAAATCAGTCAGTTATCGTTAATCTGAATGTTTTTTTTTAGATTTTTATAGTGAATTTAA
TGTTTGAACTACACAATATATCAATATCTAAATTGGCGAGGAAAAGACGTGTAAACTCAG
CTCGAAAGAAGACTTAATTATAAGCTAGCAAATTATATGACAACAACAAATCCTTTGTAA
TTTCACCTTTTCTTTCATGCACCAGGCGTCTAGTCCAGGTAAATATTCCTTGCCAAATTT
AGTCAAAACGAATACATATCAATGAGATGGATGTATCCTCTCATTTCATGTGGTCAACTC
TCAGTTTGGATTTGATTTTGTGCATCAATATCGATACAGATCAATCAGGGCATGCCTCCT
TTTTGAAAAAAAAACTTGGAGAATATTGATTTTCTCTCTCTAGACTTATCTCCTCTAACA
AATCATCAATTTCAGTTTGATCTTGAACCTTGCATGTAGTCCGTACATCCAATGAGCGTG
AAACAAGATGGCTAGTTGTGCAAAACCCAACTAATTCAGTTGATCAGGCTTTACATACAT
ATAATCAAGTTGACCACAGAACTAATGACACTACCACAGAACATGAATGGTTATATATAT
AGCCAGTTGAAACGTATCGTTTCAGACGGTCTTGGACTTTTGGTCGCTGACCTTTGTAAC
TGATCGTGGGATAGGAGGCTAAGGCTAACCGTTATTTCATGAGACAGGTCAAAACTAGTA
ATATAATTGGTTAGGGACTAACTAAATACCTTCATGAAACAATGATCGTTCACTATGCAC
AATTAATTTGTCTCATATGATTTTTTTTTGATATGTTCAGATGCCATTATGTGGGAGCAC
ACGCACTAACACCGCAGGAAGTGAGGTGATAATGGCTATCGATGGAGACATGATGATGGT
GGCGGCGCATCATCCAACGGTGCACGAGAGACGTGCAAAGGTGATGAGGTATAGGGAGAA
GAGGAAGAGACGGAGGTACGAGAAGCAGATCCGATATGAGTCCAGAAAAGCTTACGCCCA
GTTGAGGCCACGGGTCAAAGGCCGCTTCGCCAAGGTGCATGAAGAAGCCACTGTGCCATT
GTCACCACCACCATCGACCTATGATCCCAGTAAATTAGACCTCGGATGGTTCCATCCATA
ACATGTGATACAAGCTAGCTATAACTGTCCCATACATATTTCTAGCTTATCCTCCAATGA
ATAGTGTTCATGAG
>barcode10_VRN2b_2
TCAGGATTGTGTGGGTCGATTGGCTCCGCTTTGTGGAAAGGCGAAAAGGTGGGGGATTCC
GGCCGGCGCGTGGCAGGGAAGAGCCTGCTTTATTCATTTTGTACCCTCCTCATCTATCTG
ACACAGCTCCTTTCATTGTGCTCCACATATAAGATAGATCCTGAAAATGACTTCATCATT
TTATGCCAATAAGATATTGACTTCTGGATCGAAGAGGAACACACAGCCCAGGATCCATCG
GGCTGCCAATGGCCATCAAGATACATATACGGCCCTAAAACATGATAAACTGAGCATTTT
GTCGGTACGTGGCCATGAGTGTCCCATAGACATCATCCTTGTAACAAAAACAAAAATTTG
CAGTTTGATTCAGTATTTATTTGAAGTATATTTTAGGACCCTTGAAACAATGAACCCTAA
CTCTATTTTGGAACCCTCGATTCAAATATATATACATGCAAAAATTTATTGAGGAATTAC
CATTTGTGTCCTTCAAGAAAATGAGAAAAAACAAATTATCAATGTGCCATTTTATTTTGC
CATCGAACATATGGTTTCATATCACCCGTCGATTTTTTTCGCCAAGTTATCATTTTTTTC
CATAGAGTTTTTTGGGTGTATCTTTGAAGACACGACCACCTTCCAAACCTTAGCCATATT
TTAGTGTGTTTTTTCATCTTTGATGATTTAGGATGAAAATGTAAACGTTGACCATTTATG
TGTCCCACAAACAGATTAGAAAAATCGAAGTTATCTCTTGTCACCTTTGCACAAGACTGA
ATAATCATACTCATATCTTTGTTTGATTTTTTGCAAGTAATCATCTCATCGCCTTCCATA
CATCTATGATTCTTTCTATTCATTTTGAATCAAGAAATGTAAAATCACTATCCAAAATAT
AACTAGGGCTTCTAGTTAAACACAGTATTATAAGTTTACAGTTTAACTGGGATGCTTCAT
AATACTTGGTATTCTAAATTCTGTATAGCTTGCTAGGGGTCTTGGCCAAGATGGCTCCCA
GTTGACATCACCGAGTCTTCCATGCAATCAGCGTTGCCCACATTTTATTTAGCGGAAAGA
CTACCAAAAGCTTCATGGACACCACTATCTTTCCTCGTATTCTCCTTGTTCTCCACCTAC
AACACTCACCACACAACACTCATTTGTCCCCATCCACGACTCCCTCCTAATTGATTCACC
GCCAACTTGTCGACACATCAGATGCTTGTGTAGTACCTCCATATACTCTCAGCATTCTTT
GACATATCTGCCTCTACAAAAGGGAGGCCACGACAGACCTAGCAAGCATTGTTGACATGA
AGACGAGCATATAGATCTTCCTAACTTTAAGCGACATGTTCATATCGTAATATTAGTATG
CACTTAGAGTTTTTAAAAATGCATATGCGAATGATGTTGTGTTTTTGGAGAATTTACAAA
AATTGTTTCAAACTTTTTGGTAGTCCCCGTAAAATGGTATCCATTTAATTTGAAAGTTCA
CCAAAAGCGGGTCAAATTTACACAAAAAAATCTAAATTATTGGTTTATCTTCAATTTTAT
TACAAACACACTACAAAACCAGACGCTCACAGGAGTGCCGTCTCCCACTAAAATAAAATT
CCACCTTTATAAGATACCAAAGCGTCAAATCTAGGGTTAGATCGAAAGTGACCACTCTAA
CGATTGAACATTAACTTGCATTTTCCTTTGGCCATGTGCATACACACGAATCTTCTCTTA
CCGCTTTTTTTGCCCCTATTTAGAATTGTCATGGTTTCCATTTATTTCCCGGCCCAGTCC
GGCTCTGGCTATAGCTTGTTATCTTTTCTCGGATCATTCCCTGAGAGTGACACGCAAAAG
CTACAAATATCTAGTTATGTCTTTTGTGTGGACTAGCAGGCATGCGGTGCATAAGATCAT
GTGGGATTCGATCCCGACAAGCAATACAAAAAAATTTGGCCCGGGATCATCCACGTAGGC
ACGCAAGAAATCCATCCATGGATATCTATTCCTCCCCGCTCATTAATCCTTGGATCAGCC
TTTTACTAATCCTACGATCGAATCTTTGTCTTGCTTGCTATAAGCAGGAGGGGAGACAGC
CCTAGCTCGCAGGCGCAGTTGCAGTTGCTCCTCTCTACTCCCTGAACTTCCTCTCCTCCA
CACACCACACCAGAAACAAAGAAACAAACACTTGACCTCAATTTCCTCAGCTAGGCTAGC
TACTCTCGATCGTCCATGTCTATGTCATGCGGCGTGTGCGGCGGCGTAGCCAACTGCCTG
CACCACCACATCATCGACCACGCCCCCATGTTCCCTGTTCTTCGTCACGAGCCACCGCTG
CTCGAGTACCAGTTCTTCGGCAACGGCCAAGGCCACAGCGTGGGAACGTGGCTCCCACCG
CCGGCGGACCACCACAACGTCCAGAACACCAGGCCGCCGTCGACGTTTCATGGCCTGCAG
TACCCACCGCATGGACACCAAGCAGCAGCTGGGCTGATCACGTTCCAGGTCGACGCCGGC
AGCCGACACATGCCACCGGCTACACCACCCATCGCCGTGAGTGATGCCTAATTAATTCTA
CATCATCGATGGCCGGGGTAGACCTGTGGTTAATGGCTTTTGCTCTTCTTCTGCTAATAC
TTTGATCACCCTTCCTACCTAGCTACTCGTCATACTTGTGTGAGTGTATGCTGCTAGCTG
ACGGATGGATTCTCCTGAGAAAAATTAATCGGGAGTCAACAGACAAATTAGTTCCAAGTA
AGGTAGCTAACAACGCATTCTCCTCAGGAGTCCATCAGCAGGACTGAGACACGGCCGGAG
CAATAAAAATTTAAACAAACACATACGTACTTATATTTTCTCAAAACAGAACATATGTAT
GGCAGATTGACAGTACCTTCAGAACTGTTCGTTTCGGGTATCAACTGTATCGTCGGGGAT
AAAATCAGTCAGTTATCGTTAATCTGAATGTTTTTTTTTAGATTTTTATAGTGAATTTAA
TGTTTGAACTACACAATATATCAATATCTAAATTGGCGAGGAAAAGACGTGTAAACTCAG
CTCGAAAGAAGACTTAATTATAAGCTAGCAAATTATATGACAACAACAAATCCTTTGTAA
TTTCACCTTTTCTTTCATGCACCAGGCGTCTAGTCCAGGTAAATATTCCTTGCCAAATTT
AGTCAAAACGAATACATATCAATGAGATGGATGTATCCTCTCATTTCATGTGGTCAACTC
TCAGTTTGGATTTGATTTTGTGCATCAATATCGATACAGATCAATCAGGGCATGCCTCCT
TTTTGAAAAAAAAACTTGGAGAATATTGATTTTCTCTCTCTAGACTTATCTCCTCTAACA
AATCATCAATTTCAGTTTGATCTTGAACCTTGCATGTAGTCCGTACATCCAATGAGCGTG
AAACAAGATGGCTAGTTGTGCAAAACCCAACTAATTCAGTTGATCAGGCTTTACATACAT
ATAATCAAGTTGACCACAGAACTAATGACACTACCACAGAACATGAATGGTTATATATAT
AGCCAGTTGAAACGTATCGTTTCAGACGGTCTTGGACTTTTGGTCGCTGACCTTTGTAAC
TGATCGTGGGATAGGAGGCTAAGGCTAACCGTTATTTCATGAGACAGGTCAAAACTAGTA
ATATAATTGGTTAGGGACTAACTAAATACCTTCATGAAACAATGATCGTTCACTATGCAC
AATTAATTTGTCTCATATGATTTTTTTTTGATATGTTCAGATGCCATTATGTGGGAGCAC
ACGCACTAACACCGCAGGAAGTGAGGTGATAATGGCTATCGATGGAGACATGATGATGGT
GGCGGCGCATCATCCAACGGTGCACGAGAGACGTGCAAAGGTGATGAGGTATAGGGAGAA
GAGGAAGAGACGGAGGTACGAGAAGCAGATCCGATATGAGTCCAGAAAAGCTTACGCCCA
GTTGAGGCCACGGGTCAAAGGCCGCTTCGCCAAGGTGCATGAAGAAGCCACTGTGCCATT
GTCACCACCACCATCGACCTATGATCCCAGTAAATTAGACCTCGGATGGTTCCATCCATA
ACATGTGATACAAGCTAGCTATAACTGTCCCATACATATTTCTAGCTTATCCTCCAATGA
ATAGTGTTCATGAG
>barcode11_FT3
AGATGTGCAATTGCATGTCTACGTATAGTTCAAATTTGCACGAATCACAATGCAAATCTA
ACGATTTTAGAGTCGGTCAAGAACTAACTTAATTCTTGGTTGACCTAGAACTAGCAAACG
GGCAACCATACATAAAGCCTGGCACATTATGTATGTACATGATGTTTAGCTACATTTTTT
TTGTGGAGACTGGTTGGGAGGTCCACTTGCCTATTATGGACGGCGTTGCGTGTAAGCTAT
AGCCCTTAAGGGAAAGTTCTGATAAGCCCGTCCTCTTCATTCTTTCCGACCACGCACACC
CGGCCCCGGCCAAACAGCGAATCACTCCTCTACCGTACAGCCTATCCCTCCCCGTGGTCA
CTGCGCACGTGAAAAGGCGTGCTTTTGTATATGCCGGCGAACGACACATGCATGGCCGGC
GGTCCGGACTAAGTGAAGCTAGCTGCTGATTCATGATCCATCCAGTCCGTAACTAGGTGA
GGCTTATCTTTGCCACGTTCGATCAAATCGAGCAGAGTACCGTGGATTGATGGACGGGCG
TCTCGCTTGTTGGCAGACATTCCCGGTGCCGGCTTGCCGGCCGGCCGCGGCCGGGAGAGC
CCCAGACGCAACGCAACCGCTGTCTAGCACCTTGGCCATTAGCGAGAGCTTATTACGAGT
TTACAACAGACAAATCCATGTCCATGTTCAGCTGAACTAGCCTAGGGGGTCAAAATCAGG
GCTTTGGTGACTGCATCCCATCCACATGATAGATTCAATTCTAAGAGAGAGGGGGAGGAG
CAGTGAAAGGTCTCCCCAGAATCTATGTTCCACATAGGCAGAAGCAGCCCAGACAGCCCA
GGGTGTGCAAGCAGAACTATAGTCTAGACATGGACATGGACAAGGCCACGCCCTTCCTCT
ACTCAACTTTTGCCGCCTATATAAAGTGGCCACCGGCCGTGGGGCAGTTCCAAACTCATC
AGCATCATCATTCATCCAGGTAGCTCCTGCTCCAGATCAATACACTCTAGCTAACTAGCT
CAGCTGTGCCTGGTCATCGTCAACCTCTAGCTCCAACATACGAGATGGCCGGGAGGGATA
GGGACCCGTTGGTGGTTGGTAGGGTTGTGGGGGATGTGCTGGACCCCTTCGTCCGCACCA
CTAACCTCAGGGTGACATTCGGGAACCGGGCCGTGTCCAACGGCTGCGAGCTCAAGCCCT
CCATGGTCACCCACCAGCCCAGGGTCGAGGTCGGCGGCAATGAGATGAGGACCTTCTACA
CACTCGTACGTGTACTACTACTCATTATTGCCTAATTAATATAATCTAACACTAATTAAG
ATGCACCCTCGTATCATATCGTATGTAATTTGATGGCTACATGCTTTCATATATGTGTTG
GCAAATTAATCAAGCACCTTCATGTATAATATGCATGTGCTATATATATGATCGATCAAT
GATGCAGAGGACGGGGGTCTTTATCCTCTTTCCGGAAAAAAAAATGCATATGTCTTCTTT
CTTGGAGAAAAAAAAAGGATTGCATCACTGTATGAATATGTTTAGGTTTACTCTGCACTA
TGAACTAGTATTGATCATGGTGTACATGCGCAGGTGATGGTAGACCCCGACGCGCCAAGT
CCAAGCGATCCCAACCTCAGAGAATATCTCCATTGGTAATTCCACGCTCCAAATCCCTTG
ATTATAAACACTAGACGTACGTGTGTTCGATGCCACCACACTAGTGTCTGTGGTAGTGCA
TCTCAGTACTGCTGACAATTGCTGCTGGTATGCGTACGCAGGTTGGTGACAGATATTCCT
GGAACTACTGGTGCTTCCTTCGGGCAGGAGGTGATGTGCTACGAGAGCCCTCGCCCCAAC
ATGGGAATCCACCGCTTCGTGCTCGTACTCTTCCAGCAGCTGGGCCGGCAGACGGTGTAC
GCGCCCGGGTGGCGCCAGAACTTCAATACCAGGGACTTCGCCGAGCTCTACAACCTCGGC
CCGCCCGTCGCCGCCGTCTACTTCAACTGCCAGCGCGAGGCCGGCTCTGGCGGCAGGAGG
ATGTATAATTGACACCACCACAAC
>barcode11_FT3_2
AGATGTGCAATTGCATGTCTACGTATAGTTCAAATTTGCACGAATCACAATGCAAATCTA
ACGATTTTAGAGTCGGTCAAGAACTAACTTAATTCTTGGTTGACCTAGAACTAGCAAACG
GGCAACCATACATAAAGCCTGGCACATTATGTATGTACATGATGTTTAGCTACATTTTTT
TTGTGGAGACTGGTTGGGAGGTCCACTTGCCTATTATGGACGGCGTTGCGTGTAAGCTAT
AGCCCTTAAGGGAAAGTTCTGATAAGCCCGTCCTCTTCATTCTTTCCGACCACGCACACC
CGGCCCCGGCCAAACAGCGAATCACTCCTCTACCGTACAGCCTATCCCTCCCCGTGGTCA
CTGCGCACGTGAAAAGGCGTGCTTTTGTATATGCCGGCGAACGACACATGCATGGCCGGC
GGTCCGGACTAAGTGAAGCTAGCTGCTGATTCATGATCCATCGAGTCCGTAACTAGGTGA
AGCTTATCTTTGCCACGTCCGATCAAATCGAGCAGAGTACCGTGGATTGATGGACGGGCG
TCTCGCTTGTTGGCAGACATTCCCGGTGCCGGCTTGCCGGCCGGCCGCGGCCGGGAGAGC
CCCAGACGCAACGCAACCGCTGTCTAGCACCTTGGCCATTAGCGAGAGCTTATTACGACA
GACAAATCCATGTCCATGTAGAGCTGAACTAGCCTAGGGGGTCAAAAGCAGGGCTTTGGT
GACTGCATCCCGTCCACATGATAGATTCAATTCTAAGAGAGAGGGGGAGGAGCAAAGGTC
TCCACAGAATCTATATTCCACATAGGCAGCAGCAGCAGCGCCCAGGGTGTGCAAGCAGAA
CTATAGTCTAGACATGGACATGGACAACGCGCGCCCTTCCTCTACTCAACTTTTGCGGCC
TATATAAAGTGGCCACCGGCCGTTGGGCAGTTCCAAACTCATCAGCATCATCATTCATCC
AGGTAGCTCCTGCTCCAGATCAATATACACCCTAGCTAACTAGCTCAGCTGTGCCTGGTC
ATCGTCAACCTCTAGCTCCACCATACGAGATGGCCGGGAGGGATAGGGACCCGTTGGTGG
TTGGTAGGGTTGTGGGGGATGTGCTGGACCCCTTCATCCGCACCACTAACCTCAGGGTGA
CATTCGGGAACCGGGCTGTGTCCAACGGCTGCGAGCTCAAGCCCTCCATGGTCACCCACC
AGCCCAGGGTCGAGGTCGGCGGCAATGAGATGAGGACCTTCTACACACTCGTACGTGTAC
TACTCATTGTTGCCTAATTAATATAATCTAACACTAATTAAGATGCACCCTCGTATCGTA
TCGTATTTAATTTGGATACATGCTTTCATATATGTGTTGGCAAATTAATCAAGCACCTTC
ATGCATAATATGCATGTGCTATATGATCGATCAATGATGCAGAGGCCGGGGTCTTTATCC
TCTTTCCGAAAAAAATATATGCATATGTCTTCTTTCTTGGAGAAAAATAAAAGGATTGCA
TCACTGTATGAATATGTTTGTGTTTACTCTGCACTATGAACTATTATTGATCATGCATGG
TGTACATGCGCAGGTGATGGTAGACCCCGACGCGCCAAGTCCAAGCGATCCCAACCTCAG
AGAATACCTCCATTGGTAATTCCACGCTCCAAATCCCTTGATTATAAACACTAGACGTAC
GTGTTCGATGCCACCACAGTGTAGTGTCTGTGCTAGTGCATCTCACTGCTGACAATTGCT
GCTGGTATGCGTGCACAGGTTGGTGACAGATATTCCTGGGACAACTGGTGCTTCCTTCGG
GCAGGAGGTGATGTGCTACGAGAGCCCTCGCCCCAACATGGGGATCCACCGCTTCGTGCT
CGTGCTCTTCCAGCAGCTGGGCCGGCAGACGGTGTACGCGCCCGGGTGGCGCCAGAACTT
CAATACCAGGGACTTCGCCGAGCTCTACAACCTCGGCCCGCCCGTCGCCGCCGTCTACTT
CAACTGTCAGCGCGAGGCCGGCTCCGGCGGCAGGAGGATGTATAATTGACACCACCACAA
C
>barcode11_FTL9
ATGGATAGGGATGCAAGTGTGGACCAACACACGGCCCGCTTTATCAAATTAATGGTTATT
ACTTCCACTAAACAGACAGTTTACTTTGTGCACATAGCAAACAATTAGATGGGTTGTTGG
GTTGGCCCAATCAGCTAGCCCAAGCTTGTATCCTCATGTACAGATAGGATAGCCTATCAA
ATAAAAACTGAACGGTACTACAAAAAAACTGGCAAAAAAATTTTTTTACTAAAGCACACG
ATGGTCTGCTGTGTTGCATTACTGTTTCTAAGGCAAGGTTAAGAATCAAGCCAACAAAAG
AGAAATCAATGTTGTAATACGTTCTATTATATGTTAAATAATAGAGGTAGCAAAGTCCTA
AGACGAAAAAGATAGTATGGATATACTACCTTAGATCTTTGTTAAAGTTTGCACAGAGCA
TAGCAATGGCTTCAAGAAGATGCCTGCAGCTCATGTTTTCAGCGAGAACAGAAGAATGAT
GACCATGTTCTAACATAGAGTATCTCTGCAACTTGGCAGGTTCCAGTAGAAACAATTCAC
CTTGTAAACAATGCTAATGTGGCCAGGCTCCTCGCCAGAGTGGAACTGTGGGTTGCAACT
ATATGTTTTCTATTTCCACTATTACATTCCTATAATCCCTGAATTTGAATGAAATAATGA
CCCTAAGCTATAAAAACCATGAGTTTCCAGAAGGGAAAAATATTTGTTAATGCTGTGCAA
GTACGTGACATGCCAAAATGTACAAGATAAAATACTTCATACCCCTATAAACATGCAGTT
GGATTGAGCCATTGAGGAACCCAGGCACATTAAGCACACCTACATGTCAAGCACCACCAT
ATCGTTTGGTTCAGAAATATTGCACATACCATTTTTTTCTGAAGAGGTTGTGACCAAAGG
AGCAGCTGATTGAGCTAACAACTTCCCATGGCTTGTTCCGGTACACCCCAACAACGCAAA
TAATCGGATGGCAAAAGCATGCACATTGAAATATCTACAGCTTCACTATTCCATAAATTT
CAGGATGTAATCGACAAATATCAAGGACGTCATGTGTATACCAGTGACGCATGACATGGT
GCTAGTATCAAAACTTTTGAAAGGTGAATAAGACAACCCTCATCGCGCAATACAAGTAGT
TCATGCATCGCCACAGTTTCTTCAGGTCCGTAGAGAGATAGGTTAACAAAATAACAGATA
AGGCTGCCAACTGGTAGTCCTCCTCCAGTATATGTCGGCAGCGGAACCCTTGGTAGTGGC
CCATGTTATACAGGATGTGTTGGATCCATTTACATCAACTGTTCCACTCAGAATAGCCTA
CAACAATAGGCTAGTTCTCGCAGGTGCTGAGCTAAGGCCATCTGCAGTCGTAAGCAAGCC
GCGAGTTGATATCGGCGGCAATGACATGAGAGTTCTCTACACCCTGGTAAGCTTTTAGTT
GTAGTAGTGGACAGTACACGCTAATCCTTCAGTGATTGAACTGTTTTACATGGTTCACTA
GTATAATCGTGAAGAAATCCCATAGTAGCAGAATCATAGATGATTATTTTATTCCTAGCA
AACTGAAACAAATCATATGTTAACTTGTTTGAGGTTATCTTTTCCTTTGAAGATACTAGT
GGATCCAGACGCCCCAAGCCCAAGTCATCCGTCACTAAGGGAGTACTTGCACTGGTAAAT
CAAATGCAACATGTTCTTATTCTCCCCAACATCTCCACCCATTTGTGTTCTGCCCAGACA
CTTTTGATATATGCTTTCTATTTATTTTTGCTCTCATTATGATATGCCTCTACTACTGTG
CAGGATGGTGGCAGACATCCCTGGAACAACTGGTGTCAACTTTGGTATGATATCAAGCAC
ACCAATTTGTTCCATGTGATTTATTATTAAACTGAATTTTGTGGATGCGGAAATTAAGCC
ATGTTAAGTTCTCTCAGTCAAACCTGTTGACTTCAGCTTGAATTTGGGTGCCTAATTCTC
TATCAAAGAAAAATTACCTAGTTCCTCCTAGGTAATCTCATTTACTAACTTGTTGACAAC
ATAGAATTAACAGACTCAATACACGTTAATTTCAGTTTAGCTCATAGTTAACCCTGGGAT
ATGTTAAACCTAAACAAAGAATAACAATGAACAACGTAAAATGACATGCATCTGTTTTGT
AAATGAATGGCCAACTTTAAGACAAGGCCATTGTACAGCGTAAAGAAACAAGGACTCTTA
AAATAAGTGTAAACATAACATTTTCCTAGTTATTATTTGTACTTAACATATTTTTCACAT
GTACAAAAACAAAATTTATGGAATCGAATTATTGTTCGATCATATGTTGGCTTTAAAGAG
TTTTGCCATATTGTTTTGCTTGCAACTAACATACACAACAGAACAAAGATTGTGCATGTA
CATGAAGATGATATGACAAGACTCCTATTTGCCTAAAATTGAAGAGAGCAAACTAAGTTG
CAGATAGCTGAGTAAATGTTTCTTCCCTCTTTAAATTCTTGACTAATTAAACGGAGGGTG
CTATTGCAGGCCAAGAACTTGTGGTTTATGAAAGACCAGAACCAAGATCAGGTATACACA
GGATGGTATTTGTGCTGCTCCAGCAACTAGGTAGGGGGACAGTTTTTGCACCAGACATGC
GACAGAACTTCAGTTGCAGGAACTTTGCACGTCAGTACCACCTCAACATTGTGGCTGCCT
CATATTTCAACTGTCAAAGGGAAGGTGGATCAGGAGGAAGAAGGTTTAGGCCAGGCAGTT
CTGAAGGGGAGTAGAGACTGGGTACTACAGAGTACAGGCAATTGTATCCGGTATGGTAGT
GCTGTATCAC
>barcode11_FTL9_2
ATGGATAGGGATGCAAGTGTGGACCAACACACGGCCCGCTTTATCAAATTAATGGTTATT
ACTTCCACTAAACAGACAGTTTACTTTGTGCACATAGCAAACAATTAGATGGGTTGTTGG
GTTGGCCCAATCAGCTAGCCCAAGCTTGTATCCTCATGTACAGATAGGATAGCCTATCAA
ATAAAAACTGAACGGTACTACAAAAAAACTGGCAAAAAAAATTTTTTACTAAAGCACACG
ATGGTCTGCTGTGTTGCATTACTGTTTCTAAGGCAAGGTTAAGAATCAAGCCAACAAAAG
AGAAATCAATGTTGTAATACGTTCTATTATATGTTAAATAATAGAGGTAGCAAAGTCCTA
AGACGAAAAAGATAGTATGGATATACTACCTTAGATCTTTGTTAAAGTTTGCACAGAGCA
TAGCAATGGCTTCAAGAAGATGCCTGCAGCTCATGTTTTCAGCGAGAACAGAAGAATGAT
GACCATGTTCTAACATAGAGTATCTCTGCAACTTGGCAGGTTCCAGTAGAAACAATTCAC
CTTGTAAACAATGCTAATGTGGCCAGGCTCCTCGCCAGAGTGGAACTGTGGGTTGCAACT
ATATGTTTTCTATTTCCACTATTACATTCCTATAATCCCTGAATTTGAATGAAATAATGA
CCCTAAGCTATAAAAACCATGAGTTTCCAGAAGGGAAAAATATTTGTTAATGCTGTGCAA
GTACGTGACATGCCAAAATGTACAAGATAAAATACTTCATACCCCTATAAACATGCAGTT
GGATTGAGCCATTGAGGAACCCAGGCACATTAAGCACACCTACATGTCAAGCACCACCAT
ATCGTTTGGTTCAGAAATATTGCACATACCATTTTTTTCTGAAGAGGTTGTGACCAAAGG
AGCAGCTGATTGAGCTAACAACTTCCCATGGCTTGTTCCGGTACACCCCAACAACGCAAA
TAATCGGATGGCAAAAGCATGCACATTGAAATATCTACAGCTTCACTATTCCATAAATTT
CAGGATGTAATCGACAAATATCAAGGACGTCATGTGTATACCAGTGACGCATGACATGGT
GCTAGTATCAAAACTTTTGAAAGGTGAATAAGACAACCCTCATCGCGCAATACAAGTAGT
TCATGCATCGCCACAGTTTCTTCAGGTCCGTAGAGAGATAGGTTAACAAAATAACAGATA
AGGCTGCCAACTGGTAGTCCTCCTCCAGTATATGTCGGCAGCGGAACCCTTGGTAGTGGC
CCATGTTATACAGGATGTGTTGGATCCATTTACATCAACTGTTCCACTCAGAATAGCCTA
CAACAATAGGCTAGTTCTCGCAGGTGCTGAGCTAAGGCCATCTGCAGTCGTAAGCAAGCC
GCGAGTTGATATCGGCGGCAATGACATGAGAGTTCTCTACACCCTGGTAAGCTTTTAGTT
GTAGTAGTGGACAGTACACGCTAATCCTTCAGTGATTGAACTGTTTTACATGGTTCACTA
GTATAATCGTGAAGAAATCCCATAGTAGCAGAATCATAGATGATTATTTTATTCCTAGCA
AACTGAAACAAATCATATGTTAACTTGTTTGAGGTTATCTTTTCCTTTGAAGATACTAGT
GGATCCAGACGCCCCAAGCCCAAGTCATCCATCACTAAGGGAGTACTTGCACTGGTAAAT
CAAATGCAACATGTTCTTATTCTCCCCAACATCTCCACCCATTTGTGTTCTGCCCAGACA
CTTTTGATATATGCTTTCTATTTATTTTTGCTCTCATTATGATATGCCTCTACTACTGTG
CAGGATGGTGGCAGACATCCCTGGAACAACTGGTGTCAACTTTGGTATGATATCAAGCAC
ACCAATTTGTTCCATGTGATTTATTATTAAACTGAATTTTGTGGATGCGGAAATTAAGCC
ATGTTAAGTTCTCTCAGTCAAACCTGTTGACTTCAGCTTGAATTTGGGTGCCTAATTCTC
TATCAAAGAAAAATTACCTAGTTCCTCCTAGGTAATCTCATTTACTAACTTGTTGACAAC
ATAGAATTAACAGACTCAATACACGTTAATTTCAGTTTAGCTCATAGTTAACCCTGGGAT
ATGTTAAACCTAAACAAAGAATAACAATGAACAACGTAAAATGACATGCATCTGTTTTGT
AAATGAATGGCCAACTTTAAGACAAGGCCATTGTACAGCGTAAAGAAACAAGGACTCTTA
AAATAAGTGTAAACATAACATTTTCCTAGTTATTATTTGTACTTAACATATTTTTCACAT
GTACAAAAACAAAATTTATGGAATCGAATTATTGTTCGATCATATGTTGGCTTTAAAGAG
TTTTGCCATATTGTTTTGCTTGCAACTAACATACACAACAGAACAAAGATTGTGCATGTA
CATGAAGATGATATGACAAGACTCCTATTTGCCTAAAATTGAAGAGAGCAAACTAAGTTG
CAGATAGCTGAGTAAATGTTTCTTCCCTCTTTAAATTCTTGACTAATTAAACGGAGGGTG
CTATTGCAGGCCAAGAACTCGTGGTTTATGAAAGACCAGAACCAAGATCAGGTATACACA
GGATGGTATTTGTGCTGCTCCAGCAACTAGGTAGGGGGACAGTTTTTGCACCAGACATGC
GACAGAACTTCAGTTGCAGGAACTTTGCACGTCAGTACCACCTCAACATTGTGGCTGCCT
CATATTTCAACTGTCAAAGGGAAGGTGGATCAGGAGGAAGAAGGTTTAGGCCAGGCAGTT
CTGAAGGGGAGTAGAGACTGGGTACTACAGAGTACAGGCAATTGTATCCGGTATGGTAGT
GCTGTATCAC
>barcode11_VRN1
ATGACCGCATGTGACCTACACAAAAACAAATAAAAATGAAGCTTTGTTATACTGTAAATA
GTATACGCTTAATCCTTATATTATGAACATCAAAATTTGATATTTTTGTGTAGGTTGCAT
ACTTTTATGTTTTATGTTCAGACTTAACATGTAGGTACCTGCATATATTCTCTACACACA
TGATTTATAGAATTTTTAAAATCATTTTTTGTATTTTAAATTTTATTGCTTTAACAGGTT
CTGGTGCACCTAGGAGCCAAAAATTCACATCCTAGTATGAGTTTTTTTTTCCTTTAGAAA
GAACTTGTATGATTTATTACAGCTATGATCATACGGTTCTCCATAAATGATGTATCCCTC
AAACCTGCTAAATATCAATTTGAAATGTTCTATATTTTAAGCGACACAAAAATTACAAAA
ATGTGGACCTGAGTTTAGTGATTTCAAATCTAAAAAAGAAGAAGATTTTGTCATTTTTAT
GTAGCTTAGAATGCGAAACATTCCGAATAGATATTTTGCACGTTTATGGGATACATCATT
GGCTACCTTTTGAATTTTTCTTAACTTTTTCTTCAAACATGTTAATATAATTTTCAAAGT
TTCTAATATGCAGGAAGAACTGCATTTCGGGAACCAAAAGGACTTTCCGACCAATTTGAT
GTTACATATATGTTTCTAGTCCACTCTATAAAGTTAGTCAAATTTTAAAAGTCTTACTTA
AAATAATGGTGGTATTTTTTTTTTTTGACAAATCTGATTCTTTAGCAAAAGTAATGGCTC
CCATGCGAAATTATTTTAGAATCTGACCCCTAGGTTCGATACCAACAAGAATGGAGTCGA
AATTGTACAGGTGGGCGCCAAGGATTTTCTTCACTAAATGGCTTCATAGGTTCGACGTCA
TGTGGTTTGGCGTTGGCCCTGCTTCGGCGCCGACCTGCACAATTTCAGCTTCATCCTCAT
TGGCACCAAACTCAGCGGTCAGACTTCAGTTAGATGAGTCATTAATTTCGCTAAATGGTC
ATTTTATTAAACAAAAAAATTACCCATTTATTCGTGAATGGAGGGAACGAGCAGCGCTAT
GGACAACCAGGGAGTGTGGACAATGACAATTCACTCGGGAAATGGTGAAGTTCATTAAAG
CTCGGAAAATGACGGTACTCCAACTGCAAGTATCTTCTTTCTCGAAATATACATATGAAC
CAAAAGTAGAAAAATAGTGTATTGCGCACGTTTGCGCATTGCCGGAAATGCAAGTATGCA
AGCTGTTTGCGGGCGTGGGCCGTGTAGGACGCGACATTTGAGGGCAAAGACCAGACGCAG
CAACGCCGGCCACTAGCTACCACCCCACTACTGTCAGCAGTAGCAGAGCAACACTTTTTT
TTTTTTGAGGGTAAAACACAATATATTAAGCTAGCAAGCCGCCTCATTAAAAACCTTCCA
GTCCCCTTCGGTACCCTGGTAAGGAAAAGAGTGCGTCTGAAACTTGCTGCCCGAGTTCAA
AACAGAGTTACATCAGCAATTACATCTGAAAGCACATGATCAGGAGGATCATCATCCCAA
ACTATAACTCTGTCAGCCTCAAAACTAAACCTAGCTAAATTGTGAGCTACCCTATTAGAC
TCCCTAGGACAGTAAGCAAAAGAAACAGCTCCTAATCTTTGTATGACCCCACTACTGTCA
GCAGTAGCAGAGCAACACTTGAAAGTCCACAAATCAATCATGAATCATGCGCACGAGACG
ACGCAGGCAGGGAGGACAGGCGGGAGTCCCAAACGGGAGAAGCGAGACGGCCCAAATTAA
GCAAGCAGCCTCCTACTGTCGCAGCCCGTACGCACCCACGCCATGACCAGACCCACCCGC
ACCAGACTTGACCTAGCATTTCCCCATTCGTCCCGCGCCGCCGTCACACACACCAACAAA
AAAAAAGCACAGGAGGGGAATAAATTGCCTCTGAGAAAAAGAAAAGAAAAGCCCTTTTTT
CTGTGGAGAAAACAAAAAAGCGCTGCTCCGTTCCTGTGGCGCGAGCAATGGATACGGGGG
TGCGAGGAATTCGGACAGCAGAATTTGGAGATTCGGACGTACGATCGGCGGACACGTCGA
CGGGATCCGGGCTCGCAGCAGGCCATCCTGTGGCGGGGCGGCCCCGGGGCCCCACGACGT
GGGCTTGGGCCAATGGCAGGTCGACAACGGATATGCTCCAGACCAACCCGGTATCGACAT
ACCGCGATCTGCCCCAGATCCCTTAAAAACCTCCCTCCCCCCTTGCCGGAACGGAACCCT
TGTTGTT
>barcode11_VRN1_2
ATGACCGCATGTGACCTACACAAAAACAAATAAAAATGAAGCTTTGTTATACTGTAAATA
GTATACGCTTAATCCTTATATTATGAACATCAAAATTTGATATTTTTGTGTAGGTTGCAT
ACTTTTATGTTTTATGTTCAGACTTAACATGTAGGTACCTGCATATATTCTCTACACACA
TGATTTATAGAATTTTTAAAATCATTTTTTGTATTTTAAATTTTATTGCTTTAACAGGTT
CTGGTGCACCTAGGAGCCAAAAATTCACATCCTAGTATGAGTTTTTTTTTCCTTTAGAAA
GAACTTGTATGATTTATTACAGCTATGATCATACGGTTCTCCATAAATGATGTATCCCTC
AAACCTGCTAAATATCAATTTGAAATGTTCTATATTTTAAGCGACACAAAAATTACAAAA
ATGTGGACCTGAGTTTAGTGATTTCAAATCTAAAAAAGAAGAAGATTTTGTCATTTTTAT
GTAGCTTAGAATGCGAAACATTCCGAATAGATATTTTGCACGTTTATGGGATACATCATT
GGCTACCTTTTGAATTTTTCTTAACTTTTTCTTCAAACATGTTAATATAATTTTCAAAGT
TTCTAATATGCAGGAAGAACTGCATTTCGGGAACCAAAAGGACTTTCCGACCAATTTGAT
GTTACATATATGTTTCTAGTCCACTCTATAAAGTTAGTCAAATTTTAAAAGTCTTACTTA
AAATAATGGTGGTATTTTTTTTTTTTGACAAATCTGATTCTTTAGCAAAAGTAATGGCTC
CCATGCGAAATTATTTTAGAATCTGACCCCTAGGTTCGATACCAACAAGAATGGAGTCGA
AATTGTACAGGTGGGCGCCAAGGATTTTCTTCACTAAATGGCTTCATAGGTTCGACGTCA
TGTGGTTTGGCGTTGGCCCTGCTTCGGCGCCGACCTGCACAATTTCAGCTTCATCCTCAT
TGGCACCAAACTCAGCGGTCAGACTTCAGTTAGATGAGTCATTAATTTCGCTAAATGGTC
ATTTTATTAAACAAAAAAATTACCCATTTATTCGTGAATGGAGGGAACGAGCAGCGCTAT
GGACAACCAGGGAGTGTGGACAATGACAATTCACTCGGGAAATGGTGAAGTTCATTAAAG
CTCGGAAAATGACGGTACTCCAACTGCAAGTATCTTCTTTCTCGAAATATACATATGAAC
CAAAAGTAGAAAAATAGTGTATTGCGCACGTTTGCGCATTGCCGGAAATGCAAGTATGCA
AGCTGTTTGCGGGCGTGGGCCGTGTAGGACGCGACATTTGAGGGCAAAGACCAGACGCAG
CAACGCCGGCCACTAGCTACCACCCCACTACTGTCAGCAGTAGCAGAGCAACACTTTTTT
TTTTTTTTGAGGGTAAAACACAATATATTAAGCTAGCAAGCCGCCTCATTAAAAACCTTC
CAGTCCCCTTCGGTACCCTGGTAAGGAAAAGAGTGCGTCTGAAACTTGCTGCCCGAGTTC
AAAACAGAGTTACATCAGCAATTACATCTGAAAGCACATGATCAGGAGGATCATCATCCC
AAACTATAACTCTGTCAGCCTCAAAACTAAACCTAGCTAAATTGTGAGCTACCCTATTAG
ACTCCCTAGGACAGTAAGCAAAAGAAACAGCTCCTAATCTTTGTATGACCCCACTACTGT
CAGCAGTAGCAGAGCAACACTTGAAAGTCCACAAATCAATCATGAATCATGCGCACGAGA
CGACGCAGGCAGGGAGGACAGGCGGGAGTCCCAAACGGGAGAAGCGAGACGGCCCAAATT
AAGCAAGCAGCCTCCTACTGTCGCAGCCCGTACGCACCCACGCCATGACCAGACCCACCC
GCACCAGACTTGACCTAGCATTTCCCCATTCGTCCCGCGCCGCCGTCACACACACCAACA
AAAAAAAAGCACAGGAGGGGAATAAATTGCCTCTGAGAAAAAGAAAAGAAAAGCCCTTTT
TTCTGTGGAGAAAACAAAAAAGCGCTGCTCCGTTCCTGTGGCGCGAGCAATGGATACGGG
GGTGCGAGGAATTCGGACAGCAGAATTTGGAGATTCGGACGTACGATCGGCGGACACGTC
GACGGGATCCGGGCTCGCAGCAGGCCATCCTGTGGCGGGGCGGCCCCGGGGCCCCACGAC
GTGGGCTTGGGCCAATGGCAGGTCGACAACGGATATGCTCCAGACCAACCCGGTATCGAC
ATACCGCGATCTGCCCCAGATCCCTTAAAAACCTCCCTCCCCCCTTGCCGGAACGGAACC
CTTGTTGTT
>barcode11_VRN2a
GTGGAAAAGGCTCAGTGTGGGAATATGTATCTCATAACACGTCCCTGAATAACCACTGCG
ATGACCTTCGGCAAGGCACCTATTGATCCATCACAATTAAGAGATTACCCCATGGTTATT
TGTGAAGTATGATGAGTCCTCTCTTATCCCCTCCTTTCATAGAATAGTGCACCGCCCACG
GTATGTCACTTCCCGCCGTATGCACTATCCTACTTCTGAAGGTAGTTCCCTCGTGCGACC
CTTAGGTAAATGTTACATGCTCGACTTCATATAACATCGCATGAGAGAGGTAACCCTGAT
CATAATAGACATGAGCCCGGAGCTTGAACAATAACAGGAGATTTAACGGTGGGTGTTACT
AGTGATCATATGAGAGTGAGCACCAAAAACCAACGGTCCCATACCAGAAGATGACATGCA
GTACAAGCACAAGTGCTCGTACCAGAGGTTCCGTCGCTTGTTTCGACCATATGAGGCCCG
AGAGAGGTAACCCTAGATCAGAATTTTTCAAACTTTGTTTCTTCTTCTTCTTCCAAACCT
TCAAGAAACCTCAAGGGATCTCTTTCCCTGCTCGTTTTTGGTTCGATTCCTTGTGCAAGA
GGCTCTATGACATGTTTCTCGTTTGATTCGCCATTTATTTTTTTGTGAATCCACGCTCAA
TCCCTTGTCATTAGTAATTACGGTGCAAACTCATTCTTGGACTCTTTTTTTGTTGAGGTA
GTACAGTAGATTTTTGAGGTCTAGAAGAATCATCATTTCTTAGTTCTATTGGACCAAACG
TGTTCAAACTCAATCCCAAACTACCATAACAACCTGTTTAGGATTAGCCAAGCCTACTTA
AGTATTGCATGTCTCTAGCTGCGCGCTGTTGTCGCTATGTGATCTTGTCAATGCTAAATG
AATATGCATGTATCTCTATGGACGGTTTGCTGTCATGTCTATCGCTGTTCGCATCACATG
AACCTGCCGGCCGGAATGGATCGAAGCTAGGTGCGGTGCGCATGCTTGGAGAACTATTGC
TCCACACATATATCCATCCATGGGAATATATGCCATCTCATCTTTTCTTTCTTTTTGTAG
AATAGCTTTTGCTTCCATTTCAGGACGGCACATTGGAACACAAATAGCCGTAGAGCTGCA
TCTCGTCCACACAGCCGGTGGTGCTCTCCGTTGTGGTGTGGCCAGAAGGTGCCTGCCCAC
GCGGGTACTCCGGCGAGCTCAACACACTGTGTGGACCGTTTTGCTTCCCTTTAGGAAAGA
CAAAAAGACGGTGGATTCCGGCCAGTCGGTGTGCATTCCTCGACTGATCGATGCATTCCC
CGCTTTATATATTCATCTATGTTATTGCACCTTCTTGATCTGCATCATCATATAATCCAA
TAATAATGGTTATGTGCCAACTTATCATTTTATAAAGCTTTTCCGCACAACATGAATTTC
TATCTCTCTGAAACTTCAGAAACATTTCAAAATCCATAAATGTATGCAAATGGTATCCAA
ATTAAACTTTGACCATTCATGCGGTGTACAAATAGATAATATGAATATAGTTTATATGTT
GTCAATTTTACACAAGATGGAAATAATTGTATTTTTTAATTTATTTCCACAAGCTACCAT
TCCATTGCATTAGACATCTGTGATTGTTTCTATTTATTTGAAAACAGAAACATGTAAAAG
CACTATCCAGCAAGGAGCTATAGGGTTCAAGTTAAACAGTCCAGAATTGATGATGCACTG
TATTACTCTCTTAATTTGCAAATAGCTAGCTAGAGACCATGCATAGAGGTGTCGGTCCAT
GCAAATCATAGTCGTTGCCGACATTTTTATCCATGGAACGCTCCTTCTAATTGGGTTGGT
GGAGGTTTTACCGACATGGTGTGGACCGGTTCAAAGGTGACTTCTCCAACGGGAGACGGG
GACCTTGATGACTAGGTACTTTTGCTGAAATAGAATTCTCTTGGTTTCCATTTATTTCCT
GGACCGGCCCTTTGTTCTCTTTTCTTGGGTCATTCCCTGAGAGTGACACAAAAAGCTACA
AATATCTAGTTGCGTCCTTTGTGTGGACTAGCATATGCAGGCAGCGCATAAGATCATGTG
GGATTCGATCATCCACGTACGCAAAGAAAGAATTGAACGAAATCTATGGAGTGATCGCGC
ATATCTATTCATCTCTGCCCATTAATCTTCATACCCCCTTTTACTAATGAATCCTTCAGT
CGAATCTTTTACTTGTTAGCTATATGATCGGAATGCAGGGCAGCAGGAGACACACACCGC
CTCCTAGCACTAGCATAGTCTTACGCAGTTGCTGCTCCGCTCCCTTCTCCCATCTAGTCT
CCTCCACACACCCCACCGCACCAGAGCAAACAATCGTACCCTTGACCTTGAGTCCATGTC
CATATCCATTTCATGCAGCGTGTGCGGCGGTGTCGTGGGCAACTGCCTGCACCACCACCA
CAACATAAGCGTGTTCCCCGT
>barcode11_VRN2a_2
GTGGAAAAGGCTCAGTGTGGGAATATGTATCTCATAACACGTCCCTGAATAACCACTGCG
ATGACCTTCGGCAAGGCACCTATTGATCCATCACAATTAAGAGATTACCCCATGGTTATT
TGTGAAGTATGATGAGTCCTCTCTTATCCCCTCCTTTCATAGAATAGTGCACCGCCCACG
GTATGTCACTTCCCGCCGTATGCACTATCCTACTTCTGAAGGTAGTTCCCTCGTGCGACC
CTTAGGTAAATGTTACATGCTCGACTTCATATAACATCGCATGAGAGAGGTAACCCTGAT
CATAATAGACATGAGCCCGGAGCTTGAACAATAACAGGAGATTTAACGGTGGGTGTTACT
AGTGATCATATGAGAGTGAGCACCAAAAACCAACGGTCCCATACCAGAAGATGACATGCA
GTACAAGCACAAGTGCTCGTACCAGAGGTTCCGTCGCTTGTTTCGACCATATGAGGCCCG
AGAGAGGTAACCCTAGATCAGAATTTTTCAAACTTTGTTTCTTCTTCTTCTTCCAAACCT
TCAAGAAACCTCAAGGGATCTCTTTCCCTGCTCGTTTTTGGTTCGATTCCTTGTGCAAGA
GGCTCTATGACATGTTTCTCGTTTGATTCGCCATTTATTTTTTTGTGAATCCACGCTCAA
TCCCTTGTCATTAGTAATTACGGTGCAAACTCATTCTTGGACTCTTTTTTTGTTGAGGTA
GTACAGTAGATTTTTGAGGTCTAGAAGAATCATCATTTCTTAGTTCTATTGGACCAAACG
TGTTCAAACTCAATCCCAAACTACCATAACAACCTGTTTAGGATTAGCCAAGCCTACTTA
AGTATTGCATGTCTCTAGCTGCGCGCTGTTGTCGCTATGTGATCTTGTCAATGCTAAATG
AATATGCATGTATCTCTATGGACGGTTTGCTGTCATGTCTATCGCTGTTCGCATCACATG
AACCTGCCGGCCGGAATGGATCGAAGCTAGGTGCGGTGCGCATGCTTGGAGAACTATTGC
TCCACACATATATCCATCCATGGGAATATATGCCATCTCATCTTTTCTTTCTTTTTGTAG
AATAGCTTTTGCTTCCATTTCAGGACGGCACATTGGAACACAAATAGCCGTAGAGCTGCA
TCTCGTCCACACAGCCGGTGGTGCTCTCCGTTGTGGTGTGGCCAGAAGGTGCCTGCCCAC
GCGGGTACTCCGGCGAGCTCAACACACTGTGTGGACCGTTTTGCTTCCCTTTAGGAAAGA
CAAAAAGACGGTGGATTCCGGCCAGTCGGTGTGCATTCCTCGACTGATCGATGCATTCCC
CGCTTTATATATTCATCTATGTTATTGCACCTTCTTGATCTGCATCATCATATAATCCAA
TAATAATGGTTATGTGCCAACTTATCATTTTATAAAGCTTTTCCGCACAACATGAATTTC
TATCTCTCTGAAACTTCAGAAACATTTCAAAATCCATAAATGTATGCAAATGGTATCCAA
ATTAAACTTTGACCATTCATGCGGTGTACAAATAGATAATATGAATATAGTTTATATGTT
GTCAATTTTACACAAGATGGAAATAATTGTATTTTTTAATTTATTTCCACAAGCTACCAT
TCCATTGCATTAGACATCTGTGATTGTTTCTATTTATTTGAAAACAGAAACATGTAAAAG
CACTATCCAGCAAGGAGCTATAGGGTTCAAGTTAAACAGTCCAGAATTGATGATGCACTG
TATTACTCTCTTAATTTGCAAATAGCTAGCTAGAGACCATGCATAGAGGTGTCGGTCCAT
GCAAATCATAGTCGTTGCCGACATTTTTATCCATGGAACGCTCCTTCTAATTGGGTTGGT
GGAGGTTTTACCGACATGGTGTGGACCGGTTCAAAGGTGACTTCTCCAACGGGAGACGGG
GACCTTGATGACTAGGTACTTTTGCTGAAATAGAATTCTCTTGGTTTCCATTTATTTCCT
GGACCGGCCCTTTGTTCTCTTTTCTTGGGTCATTCCCTGAGAGTGACACAAAAAGCTACA
AATATCTAGTTGCGTCCTTTGTGTGGACTAGCATATGCAGGCAGCGCATAAGATCATGTG
GGATTCGATCATCCACGTACGCAAAGAAAGAATTGAACGAAATCTATGGAGTGATCGCGC
ATATCTATTCATCTCTGCCCATTAATCTTCATACCCCCTTTTACTAATGAATCCTTCAGT
CGAATCTTTTACTTGTTAGCTATATGATCGGAATGCAGGGCAGCAGGAGACACACACCGC
CTCCTAGCACTAGCATAGTCTTACGCAGTTGCTGCTCCGCTCCCTTCTCCCATCTAGTCT
CCTCCACACACCCCACCGCACCAGAGCAAACAATCGTACCCTTGACCTTGAGTCCATGTC
CATATCCATTTCATGCAGCGTGTGCGGCGGTGTCGTGGGCAACTGCCTGCACCACCACCA
CAACATAAGCGTGTTCCCCGT
>barcode11_VRN2b
TCAGGATTGTGTGGGTCGATTGGCTCCGCTTTGTGGAAAGGCGAAAAGGTGGGGGATTCC
GGCCGGCGCGTGGCAGGGAAGAGCCTGCTTTATTCATTTTGTACCCTCCTCATCTATCTG
ACACAGCTCCTTTCATTGTGCTCCACATATAAGATAGATCCTGAAAATGACTTCATCATT
TTATGCCAATAAGATATTGACTTCTGGATCGAAGAGGAACACACAGCCCAGGATCCATCG
GGCTGCCAATGGCCATCAAGATACATATACGGCCCTAAAACATGATAAACTGAGCATTTT
GTCGGTACGTGGCCATGAGTGTCCCATAGACATCATCCTTGTAACAAAAACAAAAATTTG
CAGTTTGATTCAGTATTTATTTGAAGTATATTTTAGGACCCTTGAAACAATGAACCCTAA
CTCTATTTTGGAACCCTCGATTCAAATATATATACATGCAAAAATTTATTGAGGAATTAC
CATTTGTGTCCTTCAAGAAAATGAGAAAAAACAAATTATCAATGTGCCATTTTATTTTGC
CATCGAACATATGGTTTCATATCACCCGTCGATTTTTTTCGCCAAGTTATCATTTTTTTC
CATAGAGTTTTTTGGGTGTATCTTTGAAGACACGACCACCTTCCAAACCTTAGCCATATT
TTAGTGTGTTTTTTCATCTTTGATGATTTAGGATGAAAATGTAAACGTTGACCATTTATG
TGTCCCACAAACAGATTAGAAAAATCGAAGTTATCTCTTGTCACCTTTGCACAAGACTGA
ATAATCATACTCATATCTTTGTTTGATTTTTTGCAAGTAATCATCTCATCGCCTTCCATA
CATCTATGATTCTTTCTATTCATTTTGAATCAAGAAATGTAAAATCACTATCCAAAATAT
AACTAGGGCTTCTAGTTAAACACAGTATTATAAGTTTACAGTTTAACTGGGATGCTTCAT
AATACTTGGTATTCTAAATTCTGTATAGCTTGCTAGGGGTCTTGGCCAAGATGGCTCCCA
GTTGACATCACCGAGTCTTCCATGCAATCAGCGTTGCCCACATTTTATTTAGCGGAAAGA
CTACCAAAAGCTTCATGGACACCACTATCTTTCCTCGTATTCTCCTTGTTCTCCACCTAC
AACACTCACCACACAACACTCATTTGTCCCCATCCACGACTCCCTCCTAATTGATTCACC
GCCAACTTGTCGACACATCAGATGCTTGTGTAGTACCTCCATATACTCTCAGCATTCTTT
GACATATCTGCCTCTACAAAAGGGAGGCCACGACAGACCTAGCAAGCATTGTTGACATGA
AGACGAGCATATAGATCTTCCTAACTTTAAGCGACATGTTCATATCGTAATATTAGTATG
CACTTAGAGTTTTTAAAAATGCATATGCGAATGATGTTGTGTTTTTGGAGAATTTACAAA
AATTGTTTCAAACTTTTTGGTAGTCCCCGTAAAATGGTATCCATTTAATTTGAAAGTTCA
CCAAAAGCGGGTCAAATTTACACAAAAAAATCTAAATTATTGGTTTATCTTCAATTTTAT
TACAAACACACTACAAAACCAGACGCTCACAGGAGTGCCGTCTCCCACTAAAATAAAATT
CCACCTTTATAAGATACCAAAGCGTCAAATCTAGGGTTAGATCGAAAGTGACCACTCTAA
CGATTGAACATTAACTTGCATTTTCCTTTGGCCATGTGCATACACACGAATCTTCTCTTA
CCGCTTTTTTTGCCCCTATTTAGAATTGTCATGGTTTCCATTTATTTCCCGGCCCAGTCC
GGCTCTGGCTATAGCTTGTTATCTTTTCTCGGATCATTCCCTGAGAGTGACACGCAAAAG
CTACAAATATCTAGTTATGTCTTTTGTGTGGACTAGCAGGCATGCGGTGCATAAGATCAT
GTGGGATTCGATCCCGACAAGCAATACAAAAAAATTTGGCCCGGGATCATCCACGTAGGC
ACGCAAGAAATCCATCCATGGATATCTATTCCTCCCCGCTCATTAATCCTTGGATCAGCC
TTTTACTAATCCTACGATCGAATCTTTGTCTTGCTTGCTATAAGCAGGAGGGGAGACAGC
CCTAGCTCGCAGGCGCAGTTGCAGTTGCTCCTCTCTACTCCCTGAACTTCCTCTCCTCCA
CACACCACACCAGAAACAAAGAAACAAACACTTGACCTCAATTTCCTCAGCTAGGCTAGC
TACTCTCGATCGTCCATGTCTATGTCATGCGGCGTGTGCGGCGGCGTAGCCAACTGCCTG
CACCACCACATCATCGACCACGCCCCCATGTTCCCTGTTCTTCGTCACGAGCCACCGCTG
CTCGAGTACCAGTTCTTCGGCAACGGCCAAGGCCACAGCGTGGGAACGTGGCTCCCACCG
CCGGCGGACCACCACAACGTCCAGAACACCAGGCCGCCGTCGACGTTTCATGGCCTGCAG
TACCCACCGCATGGACACCAAGCAGCAGCTGGGCTGATCACGTTCCAGGTCGACGCCGGC
AGCCGACACATGCCACCGGCTACACCACCCATCGCCGTGAGTGATGCCTAATTAATTCTA
CATCATCGATGGCCGGGGTAGACCTGTGGTTAATGGCTTTTGCTCTTCTTCTGCTAATAC
TTTGATCACCCTTCCTACCTAGCTACTCGTCATACTTGTGTGAGTGTATGCTGCTAGCTG
ACGGATGGATTCTCCTGAGAAAAATTAATCGGGAGTCAACAGACAAATTAGTTCCAAGTA
AGGTAGCTAACAACGCATTCTCCTCAGGAGTCCATCAGCAGGACTGAGACACGGCCGGAG
CAATAAAAATTTAAACAAACACATACGTACTTATATTTTCTCAAAACAGAACATATGTAT
GGCAGATTGACAGTACCTTCAGAACTGTTCGTTTCGGGTATCAACTGTATCGTCGGGGAT
AAAATCAGTCAGTTATCGTTAATCTGAATGTTTTTTTTTAGATTTTTATAGTGAATTTAA
TGTTTGAACTACACAATATATCAATATCTAAATTGGCGAGGAAAAGACGTGTAAACTCAG
CTCGAAAGAAGACTTAATTATAAGCTAGCAAATTATATGACAACAACAAATCCTTTGTAA
TTTCACCTTTTCTTTCATGCACCAGGCGTCTAGTCCAGGTAAATATTCCTTGCCAAATTT
AGTCAAAACGAATACATATCAATGAGATGGATGTATCCTCTCATTTCATGTGGTCAACTC
TCAGTTTGGATTTGATTTTGTGCATCAATATCGATACAGATCAATCAGGGCATGCCTCCT
TTTTGAAAAAAAAACTTGGAGAATATTGATTTTCTCTCTCTAGACTTATCTCCTCTAACA
AATCATCAATTTCAGTTTGATCTTGAACCTTGCATGTAGTCCGTACATCCAATGAGCGTG
AAACAAGATGGCTAGTTGTGCAAAACCCAACTAATTCAGTTGATCAGGCTTTACATACAT
ATAATCAAGTTGACCACAGAACTAATGACACTACCACAGAACATGAATGGTTATATATAT
AGCCAGTTGAAACGTATCGTTTCAGACGGTCTTGGACTTTTGGTCGCTGACCTTTGTAAC
TGATCGTGGGATAGGAGGCTAAGGCTAACCGTTATTTCATGAGACAGGTCAAAACTAGTA
ATATAATTGGTTAGGGACTAACTAAATACCTTCATGAAACAATGATCGTTCACTATGCAC
AATTAATTTGTCTCATATGATTTTTTTTTGATATGTTCAGATGCCATTATGTGGGAGCAC
ACGCACTAACACCGCAGGAAGTGAGGTGATAATGGCTATCGATGGAGACATGATGATGGT
GGCGGCGCATCATCCAACGGTGCACGAGAGACGTGCAAAGGTGATGAGGTATAGGGAGAA
GAGGAAGAGACGGAGGTACGAGAAGCAGATCCGATATGAGTCCAGAAAAGCTTACGCCCA
GTTGAGGCCACGGGTCAAAGGCCGCTTCGCCAAGGTGCATGAAGAAGCCACTGTGCCATT
GTCACCACCACCATCGACCTATGATCCCAGTAAATTAGACCTCGGATGGTTCCATCCATA
ACATGTGATACAAGCTAGCTATAACTGTCCCATACATATTTCTAGCTTATCCTCCAATGA
ATAGTGTTCATGAG
>barcode11_VRN2b_2
TCAGGATTGTGTGGGTCGATTGGCTCCGCTTTGTGGAAAGGCGAAAAGGTGGGGGATTCC
GGCCGGCGCGTGGCAGGGAAGAGCCTGCTTTATTCATTTTGTACCCTCCTCATCTATCTG
ACACAGCTCCTTTCATTGTGCTCCACATATAAGATAGATCCTGAAAATGACTTCATCATT
TTATGCCAATAAGATATTGACTTCTGGATCGAAGAGGAACACACAGCCCAGGATCCATCG
GGCTGCCAATGGCCATCAAGATACATATACGGCCCTAAAACATGATAAACTGAGCATTTT
GTCGGTACGTGGCCATGAGTGTCCCATAGACATCATCCTTGTAACAAAAACAAAAATTTG
CAGTTTGATTCAGTATTTATTTGAAGTATATTTTAGGACCCTTGAAACAATGAACCCTAA
CTCTATTTTGGAACCCTCGATTCAAATATATATACATGCAAAAATTTATTGAGGAATTAC
CATTTGTGTCCTTCAAGAAAATGAGAAAAAACAAATTATCAATGTGCCATTTTATTTTGC
CATCGAACATATGGTTTCATATCACCCGTCGATTTTTTTCGCCAAGTTATCATTTTTTTC
CATAGAGTTTTTTGGGTGTATCTTTGAAGACACGACCACCTTCCAAACCTTAGCCATATT
TTAGTGTGTTTTTTCATCTTTGATGATTTAGGATGAAAATGTAAACGTTGACCATTTATG
TGTCCCACAAACAGATTAGAAAAATCGAAGTTATCTCTTGTCACCTTTGCACAAGACTGA
ATAATCATACTCATATCTTTGTTTGATTTTTTGCAAGTAATCATCTCATCGCCTTCCATA
CATCTATGATTCTTTCTATTCATTTTGAATCAAGAAATGTAAAATCACTATCCAAAATAT
AACTAGGGCTTCTAGTTAAACACAGTATTATAAGTTTACAGTTTAACTGGGATGCTTCAT
AATACTTTGTATTCTAAATTCTGTATAGCTTGCTAGGGGTCTTGGCCAAGATGGCTCCCA
GTTGACATCACCGAGTCTTCCATGCAATCAGCGTTGCCCACATTTTATTTAGCGGAAAGA
CTACCAAAAGCTTCATGGACACCACTATCTTTCCTCGTATTCTCCTTGTTCTCCACCTAC
AACACTCACCACACAACACTCATTTGTCCCCATCCACGACTCCCTCCTAATTGATTCACC
GCCAACTTGTCGACACATCAGATGCTTGTGTAGTACCTCCATATACTCTCAGCATTCTTT
GACATATCTGCCTCTACAAAAGGGAGGCCACGACAGACCTAGCAAGCATTGTTGACATGA
AGACGAGCATATAGATCTTCCTAACTTTAAGCGACATGTTCATATCGTAATATTAGTATG
CACTTAGAGTTTTTAAAAATGCATATGCGAATGATGTTGTGTTTTTGGAGAATTTACAAA
AATTGTTTCAAACTTTTTGGTAGTCCCCGTAAAATGGTATCCATTTAATTTGAAAGTTCA
CCAAAAGCGGGTCAAATTTACACAAAAAAATCTAAATTATTGGTTTATCTTCAATTTTAT
TACAAACACACTACAAAACCAGACGCTCACAGGAGTGCCGTCTCCCACTAAAATAAAATT
CCACCTTTATAAGATACCAAAGCGTCAAATCTAGGGTTAGATCGAAAGTGACCACTCTAA
CGATTGAACATTAACTTGCATTTTCCTTTGGCCATGTGCATACACACGAATCTTCTCTTA
CCGCTTTTTTTGCCCCTATTTAGAATTGTCATGGTTTCCATTTATTTCCCGGCCCAGTCC
GGCTCTGGCTATAGCTTGTTATCTTTTCTCGGATCATTCCCTGAGAGTGACACGCAAAAG
CTACAAATATCTAGTTATGTCTTTTGTGTGGACTAGCAGGCATGCGGTGCATAAGATCAT
GTGGGATTCGATCCCGACAAGCAATACAAAAAAATTTGGCCCGGGATCATCCACGTAGGC
ACGCAAGAAATCCATCCATGGATATCTATTCCTCCCCGCTCATTAATCCTTGGATCAGCC
TTTTACTAATCCTACGATCGAATCTTTGTCTTGCTTGCTATAAGCAGGAGGGGAGACAGC
CCTAGCTCGCAGGCGCAGTTGCAGTTGCTCCTCTCTACTCCCTGAACTTCCTCTCCTCCA
CACACCACACCAGAAACAAAGAAACAAACACTTGACCTCAATTTCCTCAGCTAGGCTAGC
TACTCTCGATCGTCCATGTCTATGTCATGCGGCGTGTGCGGCGGCGTAGCCAACTGCCTG
CACCACCACATCATCGACCACGCCCCCATGTTCCCTGTTCTTCGTCACGAGCCACCGCTG
CTCGAGTACCAGTTCTTCGGCAACGGCCAAGGCCACAGCGTGGGAACGTGGCTCCCACCG
CCGGCGGACCACCACAACGTCCAGAACACCAGGCCGCCGTCGACGTTTCATGGCCTGCAG
TACCCACCGCATGGACACCAAGCAGCAGCTGGGCTGATCACGTTCCAGGTCGACGCCGGC
AGCCGACACATGCCACCGGCTACACCACCCATCGCCGTGAGTGATGCCTAATTAATTCTA
CATCATCGATGGCCGGGGTAGACCTGTGGTTAATGGCTTTTGCTCTTCTTCTGCTAATAC
TTTGATCACCCTTCCTACCTAGCTACTCGTCATACTTGTGTGAGTGTATGCTGCTAGCTG
ACGGATGGATTCTCCTGAGAAAAATTAATCGGGAGTCAACAGACAAATTAGTTCCAAGTA
AGGTAGCTAACAACGCATTCTCCTCAGGAGTCCATCAGCAGGACTGAGACACGGCCGGAG
CAATAAAAATTTAAACAAACACATACGTACTTATATTTTCTCAAAACAGAACATATGTAT
GGCAGATTGACAGTACCTTCAGAACTGTTCGTTTCGGGTATCAACTGTATCGTCGGGGAT
AAAATCAGTCAGTTATCGTTAATCTGAATGTTTTTTTTTAGATTTTTATAGTGAATTTAA
TGTTTGAACTACACAATATATCAATATCTAAATTGGCGAGGAAAAGACGTGTAAACTCAG
CTCGAAAGAAGACTTAATTATAAGCTAGCAAATTATATGACAACAACAAATCCTTTGTAA
TTTCACCTTTTCTTTCATGCACCAGGCGTCTAGTCCAGGTAAATATTCCTTGCCAAATTT
AGTCAAAACGAATACATATCAATGAGATGGATGTATCCTCTCATTTCATGTGGTCAACTC
TCAGTTTGGATTTGATTTTGTGCATCAATATCGATACAGATCAATCAGGGCATGCCTCCT
TTTTGAAAAAAAAACTTGGAGAATATTGATTTTCTCTCTCTAGACTTATCTCCTCTAACA
AATCATCAATTTCAGTTTGATCTTGAACCTTGCATGTAGTCCGTACATCCAATGAGCGTG
AAACAAGATGGCTAGTTGTGCAAAACCCAACTAATTCAGTTGATCAGGCTTTACATACAT
ATAATCAAGTTGACCACAGAACTAATGACACTACCACAGAACATGAATGGTTATATATAT
AGCCAGTTGAAACGTATCGTTTCAGACGGTCTTGGACTTTTGGTCGCTGACCTTTGTAAC
TGATCGTGGGATAGGAGGCTAAGGCTAACCGTTATTTCATGAGACAGGTCAAAACTAGTA
ATATAATTGGTTAGGGACTAACTAAATACCTTCATGAAACAATGATCGTTCACTATGCAC
AATTAATTTGTCTCATATGATTTTTTTTTGATATGTTCAGATGCCATTATGTGGGAGCAC
ACGCACTAACACCGCAGGAAGTGAGGTGATAATGGCTATCGATGGAGACATGATGATGGT
GGCGGCGCATCATCCAACGGTGCACGAGAGACGTGCAAAGGTGATGAGGTATAGGGAGAA
GAGGAAGAGACGGAGGTACGAGAAGCAGATCCGATATGAGTCCAGAAAAGCTTACGCCCA
GTTGAGGCCACGGGTCAAAGGCCGCTTCGCCAAGGTGCATGAAGAAGCCACTGTGCCATT
GTCACCACCACCATCGACCTATGATCCCAGTAAATTAGACCTCGGATGGTTCCATCCATA
ACATGTGATACAAGCTAGCTATAACTGTCCCATACATATTTCTAGCTTATCCTCCAATGA
ATAGTGTTCATGAG
