# Supplementary material for: HapAsmbl: A reference‐aided pipeline for assembling haplotypes in Nanopore amplicon sequence data of polymorphic populations
Source: Appl Plant Sci. 2026 Jun 12;14(3):e70062. doi: 10.1002/aps3.70062 (PMC13287972; doi:10.1002/aps3.70062)
Supplement: Supplementary file 4 — Appendix S4: pipeline3_hapasmbl.fasta: Haplotypes assembled using HapAsmbl in protocol design. [file APS3-14-e70062-s007.fasta]

>barcode01_FT3_1
AGCCCGTCCTCTTCATTCTTTCCGACCACGCACACCCGGCCCCGGCCAAACAGCGAATCACTCCTCTACCGTACAGCCTATCCCTCCCCGTGGTCACTGCGCACGTGAAAAGGCGTGCTTTTGTATATGCCGGCGAACGACACATGCATGGCCGGCGGTCCGGACTAAGTGAAGCTAGCTGCTGATTCATGATCCATCGAGTCCGTAACTAGGTGAAGCTTATCTTTGCCACGTCCGATCAAATCGAGCAGAGTACCGTGGATTGATGGACGGGCGTCTCGCTTGTTGGCAGACATTCCCGGTGCCGGCTTGCCGGCCGGCCGCGGCCGGGAGAGCCCCAGACGCAACGCAACCGCTGTCTAGCACCTTGGCCATTAGCGAGAGCTTATTACGACAGACAAATCCATGTCCATGTAGAGCTGAACTAGCCTAGGGGGTCAAAAGCAGGGCTTTGGTGACTGCATCCCGTCCACATGATAGATTCAATTCTAAGAGAGAGGGGGAGGAGCAAAGGTCTCCACAGAATCTATATTCCACATAGGCAGCAGCAGCAGCGCCCAGGGTGTGCAAGCAGAACTATAGTCTAGACATGGACATGGACAACGCGCGCCCTTCCTCTACTCAACTTTTGCGGCCTATATAAAGTGGCCACCGGCCGTTGGGCAGTTCCAAACTCATCAGCATCATCATTCATCCAGGTAGCTCCTGCTCCAGATCAATATACACCCTAGCTAACTAGCTCAGCTGTGCCTGGTCATCGTCAACCTCTAGCTCCACCATACGAGATGGCCGGGAGGGATAGGGACCCGTTGGTGGTTGGTAGGGTTGTGGGGGATGTGCTGGACCCCTTCATCCGCACCACTAACCTCAGGGTGACATTCGGGAACCGGGCTGTGTCCAACGGCTGCGAGCTCAAGCCCTCCATGGTCACCCACCAGCCCAGGGTCGAGGTCGGCGGCAATGAGATGAGGACCTTCTACACACTCGTACGTGTACTACTCATTGTTGCCTAATTAATATAATCTAACACTAATTAAGATGCACCCTCGTATCGTATCGTATTTAATTTGGATACATGCTTTCATATATGTGTTGGCAAATTAATCAAGCACCTTCATGCATAATATGCATGTGCTATATGATCGATCAATGATGCAGAGGCCGGGGTCTTTATCCTCTTTCCGAAAAAAATATATGCATATGTCTTCTTTCTTGGAGAAAAATAAAAGGATTGCATCACTGTATGAATATGTTTGTGTTTACTCTGCACTATGAACTATTATTGATCATGCATGGTGTACATGCGCAGGTGATGGTAGACCCCGACGCGCCAAGTCCAAGCGATCCCAACCTCAGAGAATACCTCCATTGGTAATTCCACGCTCCAAATCCCTTGATTATAAACACTAGACGTACGTGTTCGATGCCACCACAGTGTAGTGTCTGTGCTAGTGCATCTCACTGCTGACAATTGCTGCTGGTATGCGTGCACAGGTTGGTGACAGATATTCCTGGGACAACTGGTGCTTCCTTCGGGCAGGAGGTGATGTGCTACGAGAGCCCTCGCCCCAACATGGGGATCCACCGCTTCGTGCTCGTGCTCTTCCAGCAGCTGGGCCGGCAGACGGTGTACGCGCCCGGGTGGCGCCAGAACTTCAATACCAGGGACTTCGCCGAGCTCTACAACCTCGGCCCGCCCGTCGCCGCCGTCTACTTCAACTGTCAGCGCGAGGCCGGCTCCGGC
>barcode01_FT3_2
TCAATTATACATCCTCCTGCCGCCAGAGCCGGCCTCGCGCTGGCAGTTGAAGTAGACGGCGGCGACGGGCGGGCCGAGGTTGTAGAGCTCGGCGAAGTCCCTGGTATTGAAGTTCTGGCGCCACCCGGGCGCGTACACCGTCTGCCGGCCCAGCTGCTGGAAGAGTACGAGCACGAAGCGGTGGATTCCCATGTTGGGGCGAGGGCTCTCGTAGCACATCACCTCCTGCCCGAAGGAAGCACCAGTAGTTCCAGGAATATCTGTCACCAACCTGCGTACGCATACCAGCAGCAATTGTCAGCAGTACTGAGATGCACTACCACAGACACTAGTGTGGTGGCATCGAACACACGTACGTCTAGTGTTTATAATCAAGGGATTTGGAGCGTGGAATTACCAATGGAGATATTCTCTGAGGTTGGGATCGCTTGGACTTGGCGCGTCGGGGTCTACCATCACCTGCGCATGTACACCATGATCAATACTAGTTCATAGTGCAGAGTAAACCTAAACATATTCATACAGTGATGCAATCCTTTTTTTCTCCAAGAAAGAAGACATATGCATTTTTTTTTCCGGAAAGAGGATAAAGACCCCCGTCCTCTGCATCATTGATCGATCATATATATAGCACATGCATATTATACATGAAGGTGCTTGATTAATTTGCCAACACATATATGAAAGCATGTAGCCATCAAATTACATACGATATGATACGAGGGTGCATCTTAATTAGTGTTAGATTATATTAATTAGGCAATAATGAGTAGTAGTACACGTACGAGTGTGTAGAAGGTCCTCATCTCATTGCCGCCGACCTCGACCCTGGGCTGGTGGGTGACCATGGAGGGCTTGAGCTCGCAGCCGTTGGACACGGCCCGGTTCCCGAATGTCACCCTGAGGTTAGTGGTGCGGACGAAGGGGTCCAGCACATCCCCCACAACCCTACCAACCACCAACGGGTCCCTATCCCTCCCGGCCATCTCGTATGTTGGAGCTAGAGGTTGACGATGACCAGGCACAGCTGAGCTAGTTAGCTAGAGTGTATTGATCTGGAGCAGGAGCTACCTGGATGAATGATGATGCTGATGAGTTTGGAACTGCCCCACGGCCGGTGGCCACTTTATATAGGCGGCAAAAGTTGAGTAGAGGAAGGGCGTGGCCTTGTCCATGTCCATGTCTAGACTATAGTTCTGCTTGCACACCCTGGGCTGGTCTGGGCTGCTTCTGCCTATGTGGAACATAGATTCTGGGGAGACCTTTCACTGCTCCTCCCCTCTCTCTTAGAATTGAATCTATCATGTGGATGGGATGCAGTCACCAAAGCCCTGATTTTGACCCCCTAGGCTAGTTCAGCTGAACATGGACATGGATTTGTCTGTTGTAAACTCGTAATAAGCTCTCGCTAATGGCCAAGGTGCTAGACAGCGGTTGCGTTGCGTCTGGGGCTCTCCCGGCCGCGGCCGGCCGGCAAGCCGGCACCGGGAATGTCTGCCAACAAGCGAGACGCCCGTCCATCAATCCACGGTACTCTGCTCGATTTGATCGAACGTGGCAAAGATAAGCCTCACCTAGTTACGGACTGGATGGATCATGAATCAGCAGCTAGCTTCACTTAGTCCGGACCGCCGGCCATGCATGTGTCGTTCGCCGGCATATACAAAAGCACGCCTTTTCACGTGCGCAGTGACCACGGGGAGGGATAGGCTGTACGGTAGAGGAGTGATTCGCTGTTTGGCCGGGGCCGGGTGTGCGTGGTCGGAAAGAATGAAGAGGACGGGCT
>barcode01_FTL9_1
TTAATGGTTATTACTTCCACTAAACAGACAGTTTACTTTGTGCACATAGCAAACAATTAGATGGGTTGTTGGGTTGGCCCAATCAGCTAGCCCAAGCTTGTATCCTCATGTACAGATAGGATAGCCTATCAAATAAAAACTGAACGGTACTACAAAAAAACTGGCAAAAAATTTTTTTTACTAAAGCACACGATGGTCTGCTGTGTTGCATTACTGTTTCTAAGGCAAGGTTAAGAATCAAGCCAACAAAAGAGAAATCAATGTTGTAATACGTTCTATTATATGTTAAATAATAGAGGTAGCAAAGTCCTAAGACGAAAAAGATAGTATGGATATACTACCTTAGATCTTTGTTAAAGTTTGCACAGAGCATAGCAATGGCTTCAAGAAGATGCCTGCAGCTCATGTTTTCAGCGAGAACAGAAGAATGATGACCATGTTCTAACATAGAGTATCTCTGCAACTTGGCAGGTTCCAGTAGAAACAATTCACCTTGTAAACAATGCTAATGTGGCCAGGCTCCTCGCCAGAGTGGAACTGTGGGTTGCAACTATATGTTTTCTATTTCCACTATTACATTCCTATAATCCCTGAATTTGAATGAAATAATGACCCTAAGCTATAAAAACCATGAGTTTCCAGAAGGGAAAAATATTTGTTAATGCTGTGCAAGTACGTGACATGCCAAAATGTACAAGATAAAATACTTCATACCCCTATAAACATGCAGTTGGATTGAGCCATTGAGGAACCCAGGCACATTAAGCACACCTACATGTCAAGCACCACCATATCGTTTGGTTCAGAAATATTGCACATACCATTTTTTTCTGAAGAGGTTGTGACCAAAGGAGCAGCTGATTGAGCTAACAACTTCCCATGGCTTGTTCCGGTACACCCCAACAACGCAAATAATCGGATGGCAAAAGCATGCACATTGAAATATCTACAGCTTCACTATTCCATAAATTTCAGGATGTAATCGACAAATATCAAGGACGTCATGTGTATACCAGTGACGCATGACATGGTGCTAGTATCAAAACTTTTGAAAGGTGAATAAGACAACCCTCATCGCGCAATACAAGTAGTTCATGCATCGCCACAGTTTCTTCAGGTCCGTAGAGAGATAGGTTAACAAAATAACAGATAAGGCTGCCAACTGGTAGTCCTCCTCCAGTATATGTCGGCAGCGGAACCCTTGGTAGTGGCCCATGTTATACAGGATGTGTTGGATCCATTTACATCAACTGTTCCACTCAGAATAGCCTACAACAATAGGCTAGTTCTCGCAGGTGCTGAGCTAAGGCCATCTGCAGTCGTAAGCAAGCCGCGAGTTGATATCGGCGGCAATGACATGAGAGTTCTCTACACCCTGGTAAGCTTTTAGTTGTAGTAGTGGACAGTACACGCTAATCCTTCAGTGATTGAACTGTTTTACATGGTTCACTAGTATAATCGTGAAGAAATCCCATAGTAGCAGAATCATAGATGATTATTTTATTCCTAGCAAACTGAAACAAATCATATGTTAACTTGTTTGAGGTTATCTTTTCCTTTGAAGATACTAGTGGATCCAGACGCCCCAAGCCCAAGTCATCCGTCACTAAGGGAGTACTTGCACTGGTAAATCAAATGCAACATGTTCTTATTCTCCCCAACATCTCCACCCATTTGTGTTCTGCCCAGACACTTTTGATATATGCTTTCTATTTATTTTTGCTCTCATTATGATATGCCTCTACTACTGTGCAGGATGGTGGCAGACATCCCTGGAACAACTGGTGTCAACTTTGGTATGATATCAAGCACACCAATTTGTTCCATGTGATTTATTATTAAACTGAATTTTGTGGATGCGGAAATTAAGCCATGTTAAGTTCTCTCAGTCAAACCTGTTGACTTCAGCTTGAATTTGGGTGCCTAATTCTCTATCAAAGAAAAATTACCTAGTTCCTCCTAGGTAATCTCATTTACTAACTTGTTGACAACATAGAATTAACAGACTCAATACACGTTAATTTCAGTTTAGCTCATAGTTAACCCTGGGATATGTTAAACCTAAACAAAGAATAACAATGAACAACGTAAAATGACATGCATCTGTTTTGTAAATGAATGGCCAACTTTAAGACAAGGCCATTGTACAGCGTAAAGAAACAAGGACTCTTAAAATAAGTGTAAACATAACATTTTCCTAGTTATTATTTGTACTTAACATATTTTTCACATGTACAAAAACAAAATTTATGGAATCGAATTATTGTTCGATCATATGTTGGCTTTAAAGAGTTTTGCCATATTGTTTTGCTTGCAACTAACATACACAACAGAACAAAGATTGTGCATGTACATGAAGATGATATGACAAGACTCCTATTTGCCTAAAATTGAAGAGAGCAAACTAAGTTGCAGATAGCTGAGTAAATGTTTCTTCCCTCTTTAAATTCTTGACTAATTAAACGGAGGGTGCTATTGCAGGCCAAGAACTCGTGGTTTATGAAAGACCAGAACCAAGATCAGGTATACACAGGATGGTATTTGTGCTGCTCCAGCAACTAGGTAGGGGGACAGTTTTTGCACCAGACATGCGACAGAACTTCAGTTGCAGGAACTTTGCACGTCAGTACCACCTCAACATTGTGGCTGCCTCATATTTCAACTGTCAAAGGGAAGGTGGATCAGGAGGAAGAAGGTTTAGGCCAGGCAGTTCTGAAGGGGAGTAGAGACTGGGTACTACAGAGTACAGGCAAT
>barcode01_FTL9_2
TTAATGGTTATTACTTCCACTAAACAGACAGTTTACTTTGTGCACATAGCAAACAATTAGATGGGTTGTTGGGTTGGCCCAATCAGCTAGCCCAAGCTTGTATCCTCATGTACAGATAGGATAGCCTATCAAATAAAAACTGAACGGTACTACAAAAAAACTGGCAAAAAATTTTTTTTACTAAAGCACACGATGGTCTGCTGTGTTGCATTACTGTTTCTAAGGCAAGGTTAAGAATCAAGCCAACAAAAGAGAAATCAATGTTGTAATACGTTCTATTATATGTTAAATAATAGAGGTAGCAAAGTCCTAAGACGAAAAAGATAGTATGGATATACTACCTTAGATCTTTGTTAAAGTTTGCACAGAGCATAGCAATGGCTTCAAGAAGATGCCTGCAGCTCATGTTTTCAGCGAGAACAGAAGAATGATGACCATGTTCTAACATAGAGTATCTCTGCAACTTGGCAGGTTCCAGTAGAAACAATTCACCTTGTAAACAATGCTAATGTGGCCAGGCTCCTCGCCAGAGTGGAACTGTGGGTTGCAACTATATGTTTTCTATTTCCACTATTACATTCCTATAATCCCTGAATTTGAATGAAATAATGACCCTAAGCTATAAAAACCATGAGTTTCCAGAAGGGAAAAATATTTGTTAATGCTGTGCAAGTACGTGACATGCCAAAATGTACAAGATAAAATACTTCATACCCCTATAAACATGCAGTTGGATTGAGCCATTGAGGAACCCAGGCACATTAAGCACACCTACATGTCAAGCACCACCATATCGTTTGGTTCAGAAATATTGCACATACCATTTTTTTCTGAAGAGGTTGTGACCAAAGGAGCAGCTGATTGAGCTAACAACTTCCCATGGCTTGTTCCGGTACACCCCAACAACGCAAATAATCGGATGGCAAAAGCATGCACATTGAAATATCTACAGCTTCACTATTCCATAAATTTCAGGATGTAATCGACAAATATCAAGGACGTCATGTGTATACCAGTGACGCATGACATGGTGCTAGTATCAAAACTTTTGAAAGGTGAATAAGACAACCCTCATCGCGCAATACAAGTAGTTCATGCATCGCCACAGTTTCTTCAGGTCCGTAGAGAGATAGGTTAACAAAATAACAGATAAGGCTGCCAACTGGTAGTCCTCCTCCAGTATATGTCGGCAGCGGAACCCTTGGTAGTGGCCCATGTTATACAGGATGTGTTGGATCCATTTACATCAACTGTTCCACTCAGAATAGCCTACAACAATAGGCTAGTTCTCGCAGGTGCTGAGCTAAGGCCATCTGCAGTCGTAAGCAAGCCGCGAGTTGATATCGGCGGCAATGACATGAGAGTTCTCTACACCCTGGTAAGCTTTTAGTTGTAGTAGTGGACAGTACACGCTAATCCTTCAGTGATTGAACTGTTTTACATGGTTCACTAGTATAATCGTGAAGAAATCCCATAGTAGCAGAATCATAGATGATTATTTTATTCCTAGCAAACTGAAACAAATCATATGTTAACTTGTTTGAGGTTATCTTTTCCTTTGAAGATACTAGTGGATCCAGACGCCCCAAGCCCAAGTCATCCGTCACTAAGGGAGTACTTGCACTGGTAAATCAAATGCAACATGTTCTTATTCTCCCCAACATCTCCACCCATTTGTGTTCTGCCCAGACACTTTTGATATATGCTTTCTATTTATTTTTGCTCTCATTATGATATGCCTCTACTACTGTGCAGGATGGTGGCAGACATCCCTGGAACAACTGGTGTCAACTTTGGTATGATATCAAGCACACCAATTTGTTCCATGTGATTTATTATTAAACTGAATTTTGTGGATGCGGAAATTAAGCCATGTTAAGTTCTCTCAGTCAAACCTGTTGACTTCAGCTTGAATTTGGGTGCCTAATTCTCTATCAAAGAAAAATTACCTAGTTCCTCCTAGGTAATCTCATTTACTAACTTGTTGACAACATAGAATTAACAGACTCAATACACGTTAATTTCAGTTTAGCTCATAGTTAACCCTGGGATATGTTAAACCTAAACAAAGAATAACAATGAACAACGTAAAATGACATGCATCTGTTTTGTAAATGAATGGCCAACTTTAAGACAAGGCCATTGTACAGCGTAAAGAAACAAGGACTCTTAAAATAAGTGTAAACATAACATTTTCCTAGTTATTATTTGTACTTAACATATTTTTCACATGTACAAAAACAAAATTTATGGAATCGAATTATTGTTCGATCATATGTTGGCTTTAAAGAGTTTTGCCATATTGTTTTGCTTGCAACTAACATACACAACAGAACAAAGATTGTGCATGTACATGAAGATGATATGACAAGACTCCTATTTGCCTAAAATTGAAGAGAGCAAACTAAGTTGCAGATAGCTGAGTAAATGTTTCTTCCCTCTTTAAATTCTTGACTAATTAAACGGAGGGTGCTATTGCAGGCCAAGAACTCGTGGTTTATGAAAGACCAGAACCAAGATCAGGTATACACAGGATGGTATTTGTGCTGCTCCAGCAACTAGGTAGGGGGACAGTTTTTGCACCAGACATGCGACAGAACTTCAGTTGCAGGAACTTTGCACGTCAGTACCACCTCAACATTGTGGCTGCCTCATATTTCAACTGTCAAAGGGAAGGTGGATCAGGAGGAAGAAGGTTTAGGCCAGGCAGTTCTGAAGGGGAGTAGAGACTGGGTACTACAGAGTACAGGCAAT
>barcode01_VRN1_1
TATACTGTAAATAGTATACGCTTAATCCTTATATTATGAACATCACAATTTGATATTTTTGTGTAGGTTGCATACTTTTATGTTTTATGTTCAAACTTAACATGTAGGTACCTGCATATATTCTCTACACACATGATTTATAGAATTTTTAAAATAATTTTTAGTATTTTAAATTTTATTGCTTTAAAAGGTTCTGGTGCACCTAGGAGCCAAAAATTCACATCCTAGTATGAGTTTTTTTTTCCTTTAGAAAGAACTTGTATGATTTATTACAGCTATATTCATACGGTTCTCCATAAATGATGTATCCCTCAAACCTGCTAAATATCAATTTGAAATGTTCTATATTTTAAGCGACACAAAAATTACAAAAATGTGGACTTGAGTTCGGTGATTTCAAATCTAAAAAAAGATGATTTTGTCATTTTTGTGTAGCTTAGAATGCGAAACATTCCGAATAGATATTTTGCACGTTTATGGGATACATCATTGGCTACCTTTTGAATTTTTCTTAACTTTTTCTTCAAACATGTTAATATAATTTTCAAAGTTTTTAATATGCATGAAGCACTCCATTTCGGGGACCAAAAGGACTTTCCGACCAATTTGATGTTATATATGTTTCTACTCCACTCTATAAAGTTAGTCAAAATTTAAAAGTCTTACTTAAAATAATGGTGGTATTTTTTTTGACAAATCTGATTCTTTAGCAAAAGTAATGGCTCCCATGCGAAATTTTATTAGAATCTGACCCCTAGGTTCGATACCAACAAGAATGGAGCCGAAATTGTACAGGTGGGCGCCAAGGATTTTCTTCACTAAATGGCTTCATAGGTTCGACGTCATGTGGTTTGGCGTTGGCCCTGCTTCGGCGCCGACCTGCAAAATTTCAGCTTCATCCTCATTGGCACCAAACTCAGCAGTCAGACTTCAGTTAGATGAGTCATTAATTTCGCTAAATGGTCAGTTCATTAAACAAAAAAATTACCCATTTATTCGTGAATGGAGGGAACGAGCAGCGCTATGGACAACCAGGGAGTGTGGACAATGACAATTCACTCGGGAAATGGTGAAGTTCATTAAAGCTCGGAAAATGACGGTACTCCAACTTCAAGTACTATCTTCTTTCTCGAAATACACATATGAACCAAAAGTAGAAAAATAGTGTATTGCGCACGTTTGCGCATTGCCGGAAATGCAAGTATGCAAGCTGTTTGCGGGCGTGGGCCGTGTAGGACGCGACATTTGAGGGCAAAGACCAGACGCAGCAACGCCGGCCACTAGCTACCACCCCACTACTGTCAGCAGTAGCAGAGCAACACTTGAAAGTCCACAAATCAATCATGAATCATGCGCACTAGACGACGCAGGCAGGGAGGACAGGCGGGAGTCCCAAACGGGAGAAGCGAGACGGCCCAAATTAAGCAAGCAGCCTCCTACTGTCGCAGCCCGTACGCCCCTACGCCATGACCAGACCCACCCGCACCAGACTTGACCTAGCATTTCCCCATTCGTCCCGCGCCGCCGTCACAACAAAAAAAAAAAAAAAGCACGTTCTACTAAAAAAAAACAAAATAAGCACAAGAGGCGAATAAATTGCCTCTGAGAAAAACAAAAGAAAAGCCCCTTCTCTCTTTCGAGAAAACAAAAAAAGCGCTGCTCCGTTCCTGTGGCGCGAGCAATGGATACGGGGGTGCGAGGAATTCGGACAGCAGAATTTGGAGATTCGGACGTACGATTGGTGGACACGTCGACGGGATCCGGGCTCGCAGCAGGCCATCCTGTGGCGGGGCGGCCCCGGGGCCCCACGGCGTGGGCTTGGGCCAATGGCAGGTCGACAACGGATATGCTCCAGACCAGTCCGGTATCGACATACCGCGATCTGCCCCAGATCCCTTAAAAACCTCCCTCCCCCTTGCCG
>barcode01_VRN1_2
TATACTGTAAATAGTATACGCTTAATCCTTATATTATGAACATCACAATTTGATATTTTTGTGTAGGTTGCATACTTTTATGTTTTATGTTCAAACTTAACATGTAGGTACCTGCATATATTCTCTACACACATGATTTATAGAATTTTTAAAATAATTTTTAGTATTTTAAATTTTATTGCTTTAAAAGGTTCTGGTGCACCTAGGAGCCAAAAATTCACATCCTAGTATGAGTTTTTTTTTCCTTTAGAAAGAACTTGTATGATTTATTACAGCTATATTCATACGGTTCTCCATAAATGATGTATCCCTCAAACCTGCTAAATATCAATTTGAAATGTTCTATATTTTAAGCGACACAAAAATTACAAAAATGTGGACTTGAGTTCGGTGATTTCAAATCTAAAAAAAGATGATTTTGTCATTTTTGTGTAGCTTAGAATGCGAAACATTCCGAATAGATATTTTGCACGTTTATGGGATACATCATTGGCTACCTTTTGAATTTTTCTTAACTTTTTCTTCAAACATGTTAATATAATTTTCAAAGTTTTTAATATGCATGAAGCACTCCATTTCGGGGACCAAAAGGACTTTCCGACCAATTTGATGTTATATATGTTTCTACTCCACTCTATAAAGTTAGTCAAAATTTAAAAGTCTTACTTAAAATAATGGTGGTATTTTTTTTGACAAATCTGATTCTTTAGCAAAAGTAATGGCTCCCATGCGAAATTTTATTAGAATCTGACCCCTAGGTTCGATACCAACAAGAATGGAGCCGAAATTGTACAGGTGGGCGCCAAGGATTTTCTTCACTAAATGGCTTCATAGGTTCGACGTCATGTGGTTTGGCGTTGGCCCTGCTTCGGCGCCGACCTGCAAAATTTCAGCTTCATCCTCATTGGCACCAAACTCAGCAGTCAGACTTCAGTTAGATGAGTCATTAATTTCGCTAAATGGTCAGTTCATTAAACAAAAAAATTACCCATTTATTCGTGAATGGAGGGAACGAGCAGCGCTATGGACAACCAGGGAGTGTGGACAATGACAATTCACTCGGGAAATGGTGAAGTTCATTAAAGCTCGGAAAATGACGGTACTCCAACTTCAAGTACTATCTTCTTTCTCGAAATACACATATGAACCAAAAGTAGAAAAATAGTGTATTGCGCACGTTTGCGCATTGCCGGAAATGCAAGTATGCAAGCTGTTTGCGGGCGTGGGCCGTGTAGGACGCGACATTTGAGGGCAAAGACCAGACGCAGCAACGCCGGCCACTAGCTACCACCCCACTACTGTCAGCAGTAGCAGAGCAACACTTGAAAGTCCACAAATCAATCATGAATCATGCGCACTAGACGACGCAGGCAGGGAGGACAGGCGGGAGTCCCAAACGGGAGAAGCGAGACGGCCCAAATTAAGCAAGCAGCCTCCTACTGTCGCAGCCCGTACGCCCCTACGCCATGACCAGACCCACCCGCACCAGACTTGACCTAGCATTTCCCCATTCGTCCCGCGCCGCCGTCACAACAAAAAAAAAAAAAAAGCACGTTCTACTAAAAAAAAACAAAATAAGCACAAGAGGCGAATAAATTGCCTCTGAGAAAAACAAAAGAAAAGCCCCTTCTCTCTTTCGAGAAAACAAAAAAAGCGCTGCTCCGTTCCTGTGGCGCGAGCAATGGATACGGGGGTGCGAGGAATTCGGACAGCAGAATTTGGAGATTCGGACGTACGATTGGTGGACACGTCGACGGGATCCGGGCTCGCAGCAGGCCATCCTGTGGCGGGGCGGCCCCGGGGCCCCACGGCGTGGGCTTGGGCCAATGGCAGGTCGACAACGGATATGCTCCAGACCAGTCCGGTATCGACATACCGCGATCTGCCCCAGATCCCTTAAAAACCTCCCTCCCCCTTGCCG
>barcode01_VRN2a_1
ACGGGGAACACGCTTATGTTGTGGTGGTGGTGCAGGCAGTTGCCCACGACACCGCCGCACACGCTGCATGAAATGGATATGGACATGGACTCAAGGTCAAGGGTACGATTGTTTGCTCTGGTGCGGTGGGGTGTGTGGAGGAGACTAGATGGGAGAAGGGAGCGGAGCAGCAACTGCGTAAGACTATGCTAGTGCTAGGAGGCGGTGTGTGTCTCCTGCTGCCCTGCATTCCGATCATATAGCTAACAAGTAAAAGATTCGACTGAAGGATTCATTAGTAAAAGGGGGTATGAAGATTAATGGGCAGAGATGAATAGATATGCGCGATCACTCCATAGATTTCGTTCAATTCTTTCTTTGCGTACGTGGATGATCGAATCCCACATGATCTTATGCGCTGCCTGCATATGCTAGTCCACACAAAGGACGCAACTAGATATTTGTAGCTTTTTGTGTCACTCTCAGGGAATGACCCAAGAAAAGAGAACAAAGGGCCGGTCCAGGAAATAAATGGAAACCAAGAGAATTCTATTTCAGCAAAAGTACCTAGTCATCAAGGTCCCCGTCTCCCGTTGGAGAAGTCACCTTTGAACCGGTCCACACCATGTCGGTAAAACCTCCACCAACCCAATTAGAAGGAGCGTTCCATGGATAAAAATGTCGGCAACGACTATGATTTGCATGGACCGACACCTCTATGCATGGTCTCTAGCTAGCTATTTGCAAATTAAGAGAGTAATACAGTGCATCATCAATTCTGGACTGTTTAACTTGAACCCTATAGCTCCTTGCTGGATAGTGCTTTTACATGTTTCTGTTTTCAAATAAATAGAAACAATCACAGATGTCTAATGCAATGGAATGGTAGCTTGTGGAAATAAATTAAAAAATACAATTATTTCCATCTTGTGTAAAATTGACAACATATAAACTATATTCATATTATCTATTTGTACACCGCATGAATGGTCAAAGTTTAATTTGGATACCATTTGCATACATTTATGGATTTTGAAATGTTTCTGAAGTTTCAGAGAGATAGAAATTCATGTTGTGCGGAAAAGCTTTATAAAATGATAAGTTGGCACATAACCATTATTATTGGATTATATGATGATGCAGATCAAGAAGGTGCAATAACATAGATGAATATATAAAGCGGGGAATGCATCGATCAGTCGAGGAATGCACACCGACTGGCCGGAATCCACCGTCTTTTTGTCTTTCCTAAAGGGAAGCAAAACGGTCCACACAGTGTGTTGAGCTCGCCGGAGTACCCGCGTGGGCAGGCACCTTCTGGCCACACCACAACGGAGAGCACCACCGGCTGTGTGGACGAGATGCAGCTCTACGGCTATTTGTGTTCCAATGTGCCGTCCTGAAATGGAAGCAAAAGCTATTCTACAAAAAGAAAGAAAAGATGAGATGGCATATATTCCCATGGATGGATATATGTGTGGAGCAATAGTTCTCCAAGCATGCGCACCGCACCTAGCTTCGATCCATTCCGGCCGGCAGGTTCATGTGATGCGAACAGCGATAGACATGACAGCAAACCGTCCATAGAGATACATGCATATTCATTTAGCATTGACAAGATCACATAGCGACAACAGCGCGCAGCTAGAGACATGCAATACTTAAGTAGGCTTGGCTAATCCTAAACAGGTTGTTATGGTAGTTTGGGATTGAGTTTGAACACGTTTGGTCCAATAGAACTAAGAAATGATGATTCTTCTAGACCTCAAAAATCTACTGTACTACCTCAACAAAAAAAGAGTCCAAGAATGAGTTTGCACCGTAATTACTAATGACAAGGGATTGAGCGTGGATTCACAAAAAAATAAATGGCGAATCAAACGAGAAACATGTCATAGAGCCTCTTGCACAAGGAATCGAACCAAAAACGAGCAGGGAAAGAGATCCCTTGAGGTTTCTTGAAGGTTTGGAAGAAGAAGAAGAAACAAAGTTTGAAAAATTCTGATCTAGGGTTACCTCTCTCGGGCCTCATATGGTCGAAACAAGCGACGGAACCTCTGGTACGAGCACTTGTGCTTGTACTGCATGTCATCTTCTGGTATGGGACCGTTGGTTTTTGGTGCTCACTCTCATATGATCACTAGTAACACCCACCGTTAAATCTCCTGTTATTGTTCAAGCTCCGGGCTCATGTCTATTATGATCAGGGTTACCTCTCTCATGCGATGTTATATGAAGTCGAGCATGTAACATTTACCTAAGGGTCGCACGAGGGAACTACCTTCAGAAGTAGGATAGTGCATACGGCGGGAAGTGACATACCGTGGGCGGTGCACTATTCTATGAAAGGAGGGGATAAGAGAGGACTCATCATACTTCACAAATAACCATGGGGTAATCTCTTAATTGTGATGGATCAATAGGTGCCTTGCCGAAGGTCATCGCA
>barcode01_VRN2a_2
ACGGGGAACACGCTTATGTTGTGGTGGTGGTGCAGGCAGTTGCCCACGACACCGCCGCACACGCTGCATGAAATGGATATGGACATGGACTCAAGGTCAAGGGTACGATTGTTTGCTCTGGTGCGGTGGGGTGTGTGGAGGAGACTAGATGGGAGAAGGGAGCGGAGCAGCAACTGCGTAAGACTATGCTAGTGCTAGGAGGCGGTGTGTGTCTCCTGCTGCCCTGCATTCCGATCATATAGCTAACAAGTAAAAGATTCGACTGAAGGATTCATTAGTAAAAGGGGGTATGAAGATTAATGGGCAGAGATGAATAGATATGCGCGATCACTCCATAGATTTCGTTCAATTCTTTCTTTGCGTACGTGGATGATCGAATCCCACATGATCTTATGCGCTGCCTGCATATGCTAGTCCACACAAAGGACGCAACTAGATATTTGTAGCTTTTTGTGTCACTCTCAGGGAATGACCCAAGAAAAGAGAACAAAGGGCCGGTCCAGGAAATAAATGGAAACCAAGAGAATTCTATTTCAGCAAAAGTACCTAGTCATCAAGGTCCCCGTCTCCCGTTGGAGAAGTCACCTTTGAACCGGTCCACACCATGTCGGTAAAACCTCCACCAACCCAATTAGAAGGAGCGTTCCATGGATAAAAATGTCGGCAACGACTATGATTTGCATGGACCGACACCTCTATGCATGGTCTCTAGCTAGCTATTTGCAAATTAAGAGAGTAATACAGTGCATCATCAATTCTGGACTGTTTAACTTGAACCCTATAGCTCCTTGCTGGATAGTGCTTTTACATGTTTCTGTTTTCAAATAAATAGAAACAATCACAGATGTCTAATGCAATGGAATGGTAGCTTGTGGAAATAAATTAAAAAATACAATTATTTCCATCTTGTGTAAAATTGACAACATATAAACTATATTCATATTATCTATTTGTACACCGCATGAATGGTCAAAGTTTAATTTGGATACCATTTGCATACATTTATGGATTTTGAAATGTTTCTGAAGTTTCAGAGAGATAGAAATTCATGTTGTGCGGAAAAGCTTTATAAAATGATAAGTTGGCACATAACCATTATTATTGGATTATATGATGATGCAGATCAAGAAGGTGCAATAACATAGATGAATATATAAAGCGGGGAATGCATCGATCAGTCGAGGAATGCACACCGACTGGCCGGAATCCACCGTCTTTTTGTCTTTCCTAAAGGGAAGCAAAACGGTCCACACAGTGTGTTGAGCTCGCCGGAGTACCCGCGTGGGCAGGCACCTTCTGGCCACACCACAACGGAGAGCACCACCGGCTGTGTGGACGAGATGCAGCTCTACGGCTATTTGTGTTCCAATGTGCCGTCCTGAAATGGAAGCAAAAGCTATTCTACAAAAAGAAAGAAAAGATGAGATGGCATATATTCCCATGGATGGATATATGTGTGGAGCAATAGTTCTCCAAGCATGCGCACCGCACCTAGCTTCGATCCATTCCGGCCGGCAGGTTCATGTGATGCGAACAGCGATAGACATGACAGCAAACCGTCCATAGAGATACATGCATATTCATTTAGCATTGACAAGATCACATAGCGACAACAGCGCGCAGCTAGAGACATGCAATACTTAAGTAGGCTTGGCTAATCCTAAACAGGTTGTTATGGTAGTTTGGGATTGAGTTTGAACACGTTTGGTCCAATAGAACTAAGAAATGATGATTCTTCTAGACCTCAAAAATCTACTGTACTACCTCAACAAAAAAAGAGTCCAAGAATGAGTTTGCACCGTAATTACTAATGACAAGGGATTGAGCGTGGATTCACAAAAAAATAAATGGCGAATCAAACGAGAAACATGTCATAGAGCCTCTTGCACAAGGAATCGAACCAAAAACGAGCAGGGAAAGAGATCCCTTGAGGTTTCTTGAAGGTTTGGAAGAAGAAGAAGAAACAAAGTTTGAAAAATTCTGATCTAGGGTTACCTCTCTCGGGCCTCATATGGTCGAAACAAGCGACGGAACCTCTGGTACGAGCACTTGTGCTTGTACTGCATGTCATCTTCTGGTATGGGACCGTTGGTTTTTGGTGCTCACTCTCATATGATCACTAGTAACACCCACCGTTAAATCTCCTGTTATTGTTCAAGCTCCGGGCTCATGTCTATTATGATCAGGGTTACCTCTCTCATGCGATGTTATATGAAGTCGAGCATGTAACATTTACCTAAGGGTCGCACGAGGGAACTACCTTCAGAAGTAGGATAGTGCATACGGCGGGAAGTGACATACCGTGGGCGGTGCACTATTCTATGAAAGGAGGGGATAAGAGAGGACTCATCATACTTCACAAATAACCATGGGGTAATCTCTTAATTGTGATGGATCAATAGGTGCCTTGCCGAAGGTCATCGCA
>barcode01_VRN2b_1
GGATTGTGTGTGGGTCGATTGGCTCCGCTTTGTGGAAAGGCGAAAAGGTGGGGGATTCCGGCCGGCGCGTGGCAGGGAAGAGCCTGCTTTATTCATTTTGTACCCTCCTCATCTATCTGACACAGCTCCTTTCATTGTGCTCCACATATAAGATAGATCCTGAAAATGACTTCATCATTTTATGCCAATAAGATATTGACTTCTGGATCGAAGAGGAACACACAGCCCAGGATCCATCGGGCTGCCAATGGCCATCAAGATACATATACGGCCCTAAAACATGATAAACTGAGCATTTTGTCGGTACGTGGCCATGAGTGTCCCATAGACATCATCCTTGTAACAAAAACAAAAATTTGCAGTTTGATTCAGTATTTATTTGAAGTATATTTTAGGACCCTTGAAACAATGAACCCTAACTCTATTTTGGAACCCTCGATTCAAATATATATACATGCAAAAATTTATTGAGGAATTACCATTTGTGTCCTTCAAGAAAATGAGAAAAAACAAATTATCAATGTGCCATTTTATTTTGCCATCGAACATATGGTTTCATATCACCCGTCGATTTTTTTCGCCAAGTTATCATTTTTTTTCCATAGAGTTTTTTGGGTGTATCTTTGAAGACACGACCACCTTCCAAACCTTAGCCATATTTTAGTGTGTTTTTTCATCTTTGATGATTTAGGATGAAAATGTAAACGTTGACCATTTATGTGTCCCACAAACAGATTAGAAAAATCGAAGTTATCTCTTGTCACCTTTGCACAAGACTGAATAATCATGCTCATATCTTTGTTTGATTTTTTGCAAGTAATCATCTCATCGCCTTCCATACATCTATGATTCTTTCTATTCATTTTGAATCAAGAAATGTAAAATCACTATCCAAAATATAACTAGGGCTTCTAGTTAAACACAGTATTATAAGTTTACAGTTTAACTGGGATGCTTCATAATACTTGGTATTCTAAATTCTGTATAGCTTGCTAGGGGTCTTGGCCAAGATGGCTCCCAGTTGACATCACCGAGTCTTCCATGCAATCAGCGTTGCCCACATTTTATTTAGCGGAAAGACTACCAAAAGCTTCATGGACACCACTATCTTTCCTCGTATTCTCCTTGTTCTCCACCTACAACACTCACCACACAACACTCATTTGTCCCCATCCACGACTCCCTCCTAATTGATTCACCGCCAACTTGTCGACACATCAGATGCTTGTGTAGTACCTCCATATACTCTCAGCATTCTTTGACATATCTGCCTCTACAAAAGGGAGGCCACGACAGACCTAGCAAGCATTGTTGACATGAAGACGAGCATATAGATCTTCCTAACTTTAAGCGACATGTTCATATCGTAATATTAGTATGCACTTAGAGTTTTTAAAAATGCATATGCGAATGATGTTGTGTTTTTGGAGAATTTACAAAAATTGTTTCAAACTTTTTGGTAGTCCCCGTAAAATGGTATCCATTTAATTTGAAAGTTCACCAAAAGCGGGTCAAATTTACACAAAAAAATCTAAATTATTGGTTTATCTTCAATTTTATTACAAACACACTACAAAACCAGACGCTCACAGGAGTGCCGTCTCCCACTAAAATAAAATTCCACCTTTATAAGATACCAAAGCGTCAAATCTAGGGTTAGATCGAAAGTGACCACTCTAACGATTGAACATTAACTTGCATTTTCCTTTGGCCATGTGCATACACACGAATCTTCTCTTACCGCTTTTTTTGCCCCTATTTAGAATTGTCATGGTTTCCATTTATTTCCCGGCCCAGTCCGGCTCTGGCTATAGCTTGTTATCTTTTCTCGGATCATTCCCTGAGAGTGACACGCAAAAGCTACAAATATCTAGTTATGTCTTTTGTGTGGACTAGCAGGCATGCGGTGCATAAGATCATGTGGGATTCGATCCCGACAAGCAATACAAAAAAATTTGGCCCGGGATCATCCACGTAGGCACGCAAGAAATCCATCCATGGATATCTATTCCTCCCCGCTCATTAATCCTTGGATCAGCCTTTTACTAATCCTACGATCGAATCTTTGTCTTGCTTGCTATAAGCAGGAGGGGAGACAGCCCTAGCTCGCAGGCGCAGTTGCAGTTGCTCCTCTCTACTCCCTGAACTTCCTCTCCTCCACACACCACACCAGAAACAAAGAAACAAACACTTGACCTCAATTTCCTCAGCTAGGCTAGCTACTCTCGATCGTCCATGTCTATGTCATGCGGCGTGTGCGGCGGCGTAGCCAACTGCCTGCACCACCACATCATCGACCACGCCCCCATGTTCCCTGTTCTTCGTCACGAGCCACCGCTGCTCGAGTACCAGTTCTTCGGCAACGGCCAAGGCCACAGCGTGGGAACGTGGCTCCCACCGCCGGCGGACCACCACAACGTCCAGAACACCAGGCCGCCGTCGACGTTTCATGGCCTGCAGTACCCACCGCATGGACACCAAGCAGCAGCTGGGCTGATCACGTTCCAGGTCGACGCCGGCAGCCGACACATGCCACCGGCTACACCACCCATCGCCGTGAGTGATGCCTAATTAATTCTACATCATCGATGGCCGGGGTAGACCTGTGGTTAATTAATGGCTTTTGCTCTTCTTCTGCTAATACTTTGATCACCCTTCCTACCTAGCTACTCGTCATACTTGTGTGAGTGTATGCTGCTAGCTGACGGATGGATTCTCCTGAGAAAAATTAATCGGGAGTCAACAGACAAATTAGTTCCAAGTAAGGTAGCTAACAACGCATTCTCCTCAGGAGTCCATCAGCAGGACTGAGACACGGCCGGAGCAATAAAAATTTAAACAAACACATACGTACTTATATTTTCTCAAAACAGAACATATGTATGGCAGATTGACAGTACCTTCAGAACTGTTCGTTTCGGGTATCAACTGTATCGTCGGGGATAAAATCAGTCAGTTATCGTTAATCTGAATGTTTTTTTTTAGATTTTTATAGTGAATTTAATGTTTGAACTACACAATATATCAATATCTAAATTGGCGAGGAAAAGACGTGTAAACTCAGCTCGAAAGAAGACTTAATTATAAGCTAGCAAATTATATGACAACAACAAATCCTTTGTAATTTCACCTTTTCTTTCATGCACCAGGCGTCTAGTCCAGGTAAATATTCCTTGCCAAATTTAGTCAAAACGAATACATATCAATGAGATGGATGTATCCTCTCATTTCATGTGGTCAACTCTCAGTTTGGATTTGATTTTGTGCATCAATATCGATACAGATCAATCAGGGCATGCCTCCTTTTTGAAAAAAAAACTTGGAGAATATTGATTTTCTCTCTCTAGACTTATCTCCTCTAACAAATCATCAATTTCAGTTTGATCTTGAACCTTGCATGTAGTCCGTACATCCAATGAGCGTGAAACAAGATGGCTAGTTGTGCAAAACCCAACTAATTCAGTTGATCAGGCTTTACATACATATAATCAAGTTGACCACAGAACTAATGACACTACCACAGAACATGAATGGTTATATATATAGCCAGTTGAAACGTATCGTTTCAGACGGTCTTGGACTTTTGGTCGCTGACCTTTGTAACTGATCGTGGGATAGGAGGCTAAGGCTAACCGTTATTTCATGAGACAGGTCAAAACTAGTAATATAATTGGTTAGGGACTAACTAAATACCTTCATGAAACAATGATCGTTCACTATGCACAATTAATTTGTCTCATATGATTTTTTTTTGATATGTTCAGATGCCATTATGTGGGAGCACACGCACTAACACCGCAGGAAGTGAGGTGATAATGGCTATCGATGGAGACATGATGATGGTGGCGGCGCATCATCCAACGGTGCACGAGAGACGTGCAAAGGTGATGAGGTATAGGGAGAAGAGGAAGAGACGGAGGTACGAGAAGCAGATCCGATATGAGTCCAGAAAAGCTTACGCCCAGTTGAGGCCACGGGTCAAAGGCCGCTTCGCCAAGGTGCATGAAGAAGCCACTGTGCCATTGTCACCACCACCATCGACCTATGATCCCAGTAAATTAGACCTCGGATGGTTCCATCCATAACATGTGATACAAGCTAGCTATAACTGTCCCATACATATTTCTAGCTT
>barcode01_VRN2b_2
GGATTGTGTGTGGGTCGATTGGCTCCGCTTTGTGGAAAGGCGAAAAGGTGGGGGATTCCGGCCGGCGCGTGGCAGGGAAGAGCCTGCTTTATTCATTTTGTACCCTCCTCATCTATCTGACACAGCTCCTTTCATTGTGCTCCACATATAAGATAGATCCTGAAAATGACTTCATCATTTTATGCCAATAAGATATTGACTTCTGGATCGAAGAGGAACACACAGCCCAGGATCCATCGGGCTGCCAATGGCCATCAAGATACATATACGGCCCTAAAACATGATAAACTGAGCATTTTGTCGGTACGTGGCCATGAGTGTCCCATAGACATCATCCTTGTAACAAAAACAAAAATTTGCAGTTTGATTCAGTATTTATTTGAAGTATATTTTAGGACCCTTGAAACAATGAACCCTAACTCTATTTTGGAACCCTCGATTCAAATATATATACATGCAAAAATTTATTGAGGAATTACCATTTGTGTCCTTCAAGAAAATGAGAAAAAACAAATTATCAATGTGCCATTTTATTTTGCCATCGAACATATGGTTTCATATCACCCGTCGATTTTTTTCGCCAAGTTATCATTTTTTTTCCATAGAGTTTTTTGGGTGTATCTTTGAAGACACGACCACCTTCCAAACCTTAGCCATATTTTAGTGTGTTTTTTCATCTTTGATGATTTAGGATGAAAATGTAAACGTTGACCATTTATGTGTCCCACAAACAGATTAGAAAAATCGAAGTTATCTCTTGTCACCTTTGCACAAGACTGAATAATCATGCTCATATCTTTGTTTGATTTTTTGCAAGTAATCATCTCATCGCCTTCCATACATCTATGATTCTTTCTATTCATTTTGAATCAAGAAATGTAAAATCACTATCCAAAATATAACTAGGGCTTCTAGTTAAACACAGTATTATAAGTTTACAGTTTAACTGGGATGCTTCATAATACTTGGTATTCTAAATTCTGTATAGCTTGCTAGGGGTCTTGGCCAAGATGGCTCCCAGTTGACATCACCGAGTCTTCCATGCAATCAGCGTTGCCCACATTTTATTTAGCGGAAAGACTACCAAAAGCTTCATGGACACCACTATCTTTCCTCGTATTCTCCTTGTTCTCCACCTACAACACTCACCACACAACACTCATTTGTCCCCATCCACGACTCCCTCCTAATTGATTCACCGCCAACTTGTCGACACATCAGATGCTTGTGTAGTACCTCCATATACTCTCAGCATTCTTTGACATATCTGCCTCTACAAAAGGGAGGCCACGACAGACCTAGCAAGCATTGTTGACATGAAGACGAGCATATAGATCTTCCTAACTTTAAGCGACATGTTCATATCGTAATATTAGTATGCACTTAGAGTTTTTAAAAATGCATATGCGAATGATGTTGTGTTTTTGGAGAATTTACAAAAATTGTTTCAAACTTTTTGGTAGTCCCCGTAAAATGGTATCCATTTAATTTGAAAGTTCACCAAAAGCGGGTCAAATTTACACAAAAAAATCTAAATTATTGGTTTATCTTCAATTTTATTACAAACACACTACAAAACCAGACGCTCACAGGAGTGCCGTCTCCCACTAAAATAAAATTCCACCTTTATAAGATACCAAAGCGTCAAATCTAGGGTTAGATCGAAAGTGACCACTCTAACGATTGAACATTAACTTGCATTTTCCTTTGGCCATGTGCATACACACGAATCTTCTCTTACCGCTTTTTTTGCCCCTATTTAGAATTGTCATGGTTTCCATTTATTTCCCGGCCCAGTCCGGCTCTGGCTATAGCTTGTTATCTTTTCTCGGATCATTCCCTGAGAGTGACACGCAAAAGCTACAAATATCTAGTTATGTCTTTTGTGTGGACTAGCAGGCATGCGGTGCATAAGATCATGTGGGATTCGATCCCGACAAGCAATACAAAAAAATTTGGCCCGGGATCATCCACGTAGGCACGCAAGAAATCCATCCATGGATATCTATTCCTCCCCGCTCATTAATCCTTGGATCAGCCTTTTACTAATCCTACGATCGAATCTTTGTCTTGCTTGCTATAAGCAGGAGGGGAGACAGCCCTAGCTCGCAGGCGCAGTTGCAGTTGCTCCTCTCTACTCCCTGAACTTCCTCTCCTCCACACACCACACCAGAAACAAAGAAACAAACACTTGACCTCAATTTCCTCAGCTAGGCTAGCTACTCTCGATCGTCCATGTCTATGTCATGCGGCGTGTGCGGCGGCGTAGCCAACTGCCTGCACCACCACATCATCGACCACGCCCCCATGTTCCCTGTTCTTCGTCACGAGCCACCGCTGCTCGAGTACCAGTTCTTCGGCAACGGCCAAGGCCACAGCGTGGGAACGTGGCTCCCACCGCCGGCGGACCACCACAACGTCCAGAACACCAGGCCGCCGTCGACGTTTCATGGCCTGCAGTACCCACCGCATGGACACCAAGCAGCAGCTGGGCTGATCACGTTCCAGGTCGACGCCGGCAGCCGACACATGCCACCGGCTACACCACCCATCGCCGTGAGTGATGCCTAATTAATTCTACATCATCGATGGCCGGGGTAGACCTGTGGTTAATTAATGGCTTTTGCTCTTCTTCTGCTAATACTTTGATCACCCTTCCTACCTAGCTACTCGTCATACTTGTGTGAGTGTATGCTGCTAGCTGACGGATGGATTCTCCTGAGAAAAATTAATCGGGAGTCAACAGACAAATTAGTTCCAAGTAAGGTAGCTAACAACGCATTCTCCTCAGGAGTCCATCAGCAGGACTGAGACACGGCCGGAGCAATAAAAATTTAAACAAACACATACGTACTTATATTTTCTCAAAACAGAACATATGTATGGCAGATTGACAGTACCTTCAGAACTGTTCGTTTCGGGTATCAACTGTATCGTCGGGGATAAAATCAGTCAGTTATCGTTAATCTGAATGTTTTTTTTTAGATTTTTATAGTGAATTTAATGTTTGAACTACACAATATATCAATATCTAAATTGGCGAGGAAAAGACGTGTAAACTCAGCTCGAAAGAAGACTTAATTATAAGCTAGCAAATTATATGACAACAACAAATCCTTTGTAATTTCACCTTTTCTTTCATGCACCAGGCGTCTAGTCCAGGTAAATATTCCTTGCCAAATTTAGTCAAAACGAATACATATCAATGAGATGGATGTATCCTCTCATTTCATGTGGTCAACTCTCAGTTTGGATTTGATTTTGTGCATCAATATCGATACAGATCAATCAGGGCATGCCTCCTTTTTGAAAAAAAAACTTGGAGAATATTGATTTTCTCTCTCTAGACTTATCTCCTCTAACAAATCATCAATTTCAGTTTGATCTTGAACCTTGCATGTAGTCCGTACATCCAATGAGCGTGAAACAAGATGGCTAGTTGTGCAAAACCCAACTAATTCAGTTGATCAGGCTTTACATACATATAATCAAGTTGACCACAGAACTAATGACACTACCACAGAACATGAATGGTTATATATATAGCCAGTTGAAACGTATCGTTTCAGACGGTCTTGGACTTTTGGTCGCTGACCTTTGTAACTGATCGTGGGATAGGAGGCTAAGGCTAACCGTTATTTCATGAGACAGGTCAAAACTAGTAATATAATTGGTTAGGGACTAACTAAATACCTTCATGAAACAATGATCGTTCACTATGCACAATTAATTTGTCTCATATGATTTTTTTTTGATATGTTCAGATGCCATTATGTGGGAGCACACGCACTAACACCGCAGGAAGTGAGGTGATAATGGCTATCGATGGAGACATGATGATGGTGGCGGCGCATCATCCAACGGTGCACGAGAGACGTGCAAAGGTGATGAGGTATAGGGAGAAGAGGAAGAGACGGAGGTACGAGAAGCAGATCCGATATGAGTCCAGAAAAGCTTACGCCCAGTTGAGGCCACGGGTCAAAGGCCGCTTCGCCAAGGTGCATGAAGAAGCCACTGTGCCATTGTCACCACCACCATCGACCTATGATCCCAGTAAATTAGACCTCGGATGGTTCCATCCATAACATGTGATACAAGCTAGCTATAACTGTCCCATACATATTTCTAGCTT
>barcode02_FT3_1
TAAGGGAAAGTTCTGATAAGCCCGTCCTCTTCATTCTTTCCGACCACGCACACCCGGCCCCGGCCAAACAGCGAATCACTCCTCTACCGTACAGCCTATCCCTCCCCGTGGTCACTGCGCACGTGAAAAGGCGTGCTTTTGTATATGCCGGCGAACGACACATGCATGGCCGGCGGTCCGGACTAAGTGAAGCTAGCTGCTGATTCATGATCCATCGAGTCCGTAACTAGGTGAAGCTTATCTTTGCCACGTCCGATCAAATCGAGCAGAGTACCGTGGATTGATGGACGGGCGTCTCGCTTGTTGGCAGACATTCCCGGTGCCGGCTTGCCGGCCGGCCGCGGCCGGGAGAGCCCCAGACGCAACGCAACCGCTGTCTAGCACCTTGGCCATTAGCGAGAGCTTATTACGACAGACAAATCCATGTCCATGTAGAGCTGAACTAGCCTAGGGGGTCAAAAGCAGGGCTTTGGTGACTGCATCCCGTCCACATGATAGATTCAATTCTAAGAGAGAGGGGAGGAGCAAAGGTCTCCACAGAATCTATATTCCACATAGGCAGCAGCAGCAGCGCCCAGGGTGTGCAAGCAGAACTATAGTCTAGACATGGACATGGACAACGCGCGCCCTTCCTCTACTCAACTTTTGCGGCCTATATAAAGTGGCCACCGGCCGTTGGGCAGTTCCAAACTCATCAGCATCATCATTCATCCAGGTAGCTCCTGCTCCAGATCAATATACACCCTAGCTAACTAGCTCAGCTGTGCCTGGTCATCGTCAACCTCTAGCTCCACCATACGAGATGGCCGGGAGGGATAGGGACCCGTTGGTGGTTGGTAGGGTTGTGGGGGATGTGCTGGACCCCTTCATCCGCACCACTAACCTCAGGGTGACATTCGGGAACCGGGCTGTGTCCAACGGCTGCGAGCTCAAGCCCTCCATGGTCACCCACCAGCCCAGGGTCGAGGTCGGCGGCAATGAGATGAGGACCTTCTACACACTCGTACGTGTACTACTCATTGTTGCCTAATTAATATAATCTAACACTAATTAAGATGCACCCTCGTATCGTATCGTATTTAATTTGGATACATGCTTTCATATATGTGTTGGCAAATTAATCAAGCACCTTCATGCATAATATGCATGTGCTATATGATCGATCAATGATGCAGAGGCCGGGGTCTTTATCCTCTTTCCGAAAAAAATATATGCATATGTCTTCTTTCTTGGAGAAAAATAAAAGGATTGCATCACTGTATGAATATGTTTGTGTTTACTCTGCACTATGAACTATTATTGATCATGCATGGTGTACATGCGCAGGTGATGGTAGACCCCGACGCGCCAAGTCCAAGCGATCCCAACCTCAGAGAATACCTCCATTGGTAATTCCACGCTCCAAATCCCTTGATTATAAACACTAGACGTACGTGTTCGATGCCACCACAGTGTAGTGTCTGTGCTAGTGCATCTCACTGCTGACAATTGCTGCTGGTATGCGTGCACAGGTTGGTGACAGATATTCCTGGGACAACTGGTGCTTCCTTCGGGCAGGAGGTGATGTGCTACGAGAGCCCTCGCCCCAACATGGGGATCCACCGCTTCGTGCTCGTGCTCTTCCAGCAGCTGGGCCGGCAGACGGTGTACGCGCCCGGGTGGCGCCAGAACTTCAATACCAGGGACTTCGCCGAGCTCTACAACCTCGGCCCGCCCGTCGCCGCCGTCTACTTCAACTGTCAGCGCGAGGCCGGCCCCCCCCCCCCCCCCCCCCCGGGATCCACCGCTTCGTGCTCGTGCTCTTCCAGCAGCTGGGCCGGCAGACGGTGTACGCGCCCGGGGTGGCGCCAGAACTTCAATACCAGGGACTTCGCCGAGCTCTACAACCTCGGCCCGCCTGTCGCCGCCGTCTACTTCAACTGTCAGCG
>barcode02_FT3_2
TAAGGGAAAGTTCTGATAAGCCCGTCCTCTTCATTCTTTCCGACCACGCACACCCGGCCCCGGCCAAACAGCGAATCACTCCTCTACCGTACAGCCTATCCCTCCCCGTGGTCACTGCGCACGTGAAAAGGCGTGCTTTTGTATATGCCGGCGAACGACACATGCATGGCCGGCGGTCCGGACTAAGTGAAGCTAGCTGCTGATTCATGATCCATCGAGTCCGTAACTAGGTGAAGCTTATCTTTGCCACGTCCGATCAAATCGAGCAGAGTACCGTGGATTGATGGACGGGCGTCTCGCTTGTTGGCAGACATTCCCGGTGCCGGCTTGCCGGCCGGCCGCGGCCGGGAGAGCCCCAGACGCAACGCAACCGCTGTCTAGCACCTTGGCCATTAGCGAGAGCTTATTACGACAGACAAATCCATGTCCATGTAGAGCTGAACTAGCCTAGGGGGTCAAAAGCAGGGCTTTGGTGACTGCATCCCGTCCACATGATAGATTCAATTCTAAGAGAGAGGGGAGGAGCAAAGGTCTCCACAGAATCTATATTCCACATAGGCAGCAGCAGCAGCGCCCAGGGTGTGCAAGCAGAACTATAGTCTAGACATGGACATGGACAACGCGCGCCCTTCCTCTACTCAACTTTTGCGGCCTATATAAAGTGGCCACCGGCCGTTGGGCAGTTCCAAACTCATCAGCATCATCATTCATCCAGGTAGCTCCTGCTCCAGATCAATATACACCCTAGCTAACTAGCTCAGCTGTGCCTGGTCATCGTCAACCTCTAGCTCCACCATACGAGATGGCCGGGAGGGATAGGGACCCGTTGGTGGTTGGTAGGGTTGTGGGGGATGTGCTGGACCCCTTCATCCGCACCACTAACCTCAGGGTGACATTCGGGAACCGGGCTGTGTCCAACGGCTGCGAGCTCAAGCCCTCCATGGTCACCCACCAGCCCAGGGTCGAGGTCGGCGGCAATGAGATGAGGACCTTCTACACACTCGTACGTGTACTACTCATTGTTGCCTAATTAATATAATCTAACACTAATTAAGATGCACCCTCGTATCGTATCGTATTTAATTTGGATACATGCTTTCATATATGTGTTGGCAAATTAATCAAGCACCTTCATGCATAATATGCATGTGCTATATGATCGATCAATGATGCAGAGGCCGGGGTCTTTATCCTCTTTCCGAAAAAAATATATGCATATGTCTTCTTTCTTGGAGAAAAATAAAAGGATTGCATCACTGTATGAATATGTTTGTGTTTACTCTGCACTATGAACTATTATTGATCATGCATGGTGTACATGCGCAGGTGATGGTAGACCCCGACGCGCCAAGTCCAAGCGATCCCAACCTCAGAGAATACCTCCATTGGTAATTCCACGCTCCAAATCCCTTGATTATAAACACTAGACGTACGTGTTCGATGCCACCACAGTGTAGTGTCTGTGCTAGTGCATCTCACTGCTGACAATTGCTGCTGGTATGCGTGCACAGGTTGGTGACAGATATTCCTGGGACAACTGGTGCTTCCTTCGGGCAGGAGGTGATGTGCTACGAGAGCCCTCGCCCCAACATGGGGATCCACCGCTTCGTGCTCGTGCTCTTCCAGCAGCTGGGCCGGCAGACGGTGTACGCGCCCGGGTGGCGCCAGAACTTCAATACCAGGGACTTCGCCGAGCTCTACAACCTCGGCCCGCCCGTCGCCGCCGTCTACTTCAACTGTCAGCGCGAGGCCGGCCCCCCCCCCCCCCCCCCCCCGGGATCCACCGCTTCGTGCTCGTGCTCTTCCAGCAGCTGGGCCGGCAGACGGTGTACGCGCCCGGGGTGGCGCCAGAACTTCAATACCAGGGACTTCGCCGAGCTCTACAACCTCGGCCCGCCTGTCGCCGCCGTCTACTTCAACTGTCAGCG
>barcode02_FTL9_1
AATTGCCTGTACTCTGTAGTACCCAGTCTCTACTCCCCTTCAGAACTGCCTGGCCTAAACCTTCTTCCTCCTGATCCACCTTCCCTTTGACAGTTGAAATATGAGGCAGCCACAATGTTGAGGTGGTACTGACGTGCAAAGTTCCTGCAACTGAAGTTCTGTCGCATGTCTGGTGCAAAAACTGTCCCCCTACCTAGTTGCTGGAGCAGCACAAATACCATCCTGTGTATACCTGATCTTGGTTCTGGTCTTTCATAAACCACGAGTTCTTGGCCTGCAATAGCACCCTCCGTTTAATTAGTCAAGAATTTAAAGAGGGAAGAAACATTTACTCAGCTATCTGCAACTTAGTTTGCTCTCTTCAATTTTAGGCAAATAGGAGTCTTGTCATATCATCTTCATGTACATGCACAATCTTTGTTCTGTTGTGTATGTTAGTTGCAAGCAAAACAATATGGCAAAACTCTTTAAAGCCAACATATGATCGAACAATAATTCGATTCCATAAATTTTGTTTTTGTACATGTGAAAAATATGTTAAGTACAAATAATAACTAGGAAAATGTTATGTTTACACTTATTTTAAGAGTCCTTGTTTCTTTACGCTGTACAATGGCCTTGTCTTAAAGTTGGCCATTCATTTACAAAACAGATGCATGTCATTTTACGTTGTTCATTGTTATTCTTTGTTTAGGTTTAACATATCCCAGGGTTAACTATGAGCTAAACTGAAATTAACGTGTATTGAGTCTGTTAATTCTATGTTGTCAACAAGTTAGTAAATGAGATTACCTAGGAGGAACTAGGTAATTTTTCTTTGATAGAGAATTAGGCACCCAAATTCAAGCTGAAGTCAACAGGTTTGACTGAGAGAACTTAACATGGCTTAATTTCCGCATCCACAAAATTCAGTTTAATAATAAATCACATGGAACAAATTGGTGTGCTTGATATCATACCAAAGTTGACACCAGTTGTTCCAGGGATGTCTGCCACCATCCTGCACAGTAGTAGAGGCATATCATAATGAGAGCAAAAATAAATAGAAAGCATATATCAAAAGTGTCTGGGCAGAACACAAATGGGTGGAGATGTTGGGGAGAATAAGAACATGTTGCATTTGATTTACCAGTGCAAGTACTCCCTTAGTGACGGATGACTTGGGCTTGGGGCGTCTGGATCCACTAGTATCTTCAAAGGAAAAGATAACCTCAAACAAGTTAACATATGATTTGTTTCAGTTTGCTAGGAATAAAATAATCATCTATGATTCTGCTACTATGGGATTTCTTCACGATTATACTAGTGAACCATGTAAAACAGTTCAATCACTGAAGGATTAGCGTGTACTGTCCACTACTACAACTAAAAGCTTACCAGGGTGTAGAGAACTCTCATGTCATTGCCGCCGATATCAACTCGCGGCTTGCTTACGACTGCAGATGGCCTTAGCTCAGCACCTGCGAGAACTAGCCTATTGTTGTAGGCTATTCTGAGTGGAACAGTTGATGTAAATGGATCCAACACATCCTGTATAACATGGGCCACTACCAAGGGTTCCGCTGCCGACATATACTGGAGGAGGACTACCAGTTGGCAGCCTTATCTGTTATTTTGTTAACCTATCTCTCTACGGACCTGAAGAAACTGTGGCGATGCATGAACTACTTGTATTGCGCGATGAGGGTTGTCTTATTCACCTTTCAAAAGTTTTGATACTAGCACCATGTCATGCGTCACTGGTATACACATGACGTCCTTGATATTTGTCGATTACATCCTGAAATTTATGGAATAGTGAAGCTGTAGATATTTCAATGTGCATGCTTTTGCCATCCGATTATTTGCGTTGTTGGGGTGTACCGGAACAAGCCATGGGAAGTTGTTAGCTCAATCAGCTGCTCCTTTGGTCACAACCTCTTCAGAAAAAAATGGTATGTGCAATATTTCTGAACCAAACGATATGGTGGTGCTTGACATGTAGGTGTGCTTAATGTGCCTGGGTTCCTCAATGGCTCAATCCAACTGCATGTTTATAGGGGTATGAAGTATTTTATCTTGTACATTTTGGCATGTCACGTACTTGCACAGCATTAACAAATATTTTTCCCTTCTGGAAACTCATGGTTTTTATAGCTTAGGGTCATTATTTCATTCAAATTCAGGGATTATAGGAATGTAATAGTGGAAATAGAAAACATATAGTTGCAACCCACAGTTCCACTCTGGCGAGGAGCCTGGCCACATTAGCATTGTTTACAAGGTGAATTGTTTCTACTGGAACCTGCCAAGTTGCAGAGATACTCTATGTTAGAACATGGTCATCATTCTTCTGTTCTCGCTGAAAACATGAGCTGCAGGCATCTTCTTGAAGCCATTGCTATGCTCTGTGCAAACTTTAACAAAGATCTAAGGTAGTATATCCATACTATCTTTTTCGTCTTAGGACTTTGCTACCTCTATTATTTAACATATAATAGAACGTATTACAACATTGATTTCTCTTTTGTTGGCTTGATTCTTAACCTTGCCTTAGAAACAGTAATGCAACACAGCAGACCATCGTGTGCTTTAGTAAAAAAATTTTTTTGCCAGTTTTTTTGTAGTACCGTTCAGTTTTTATTTGATAGGCTATCCTATCTGTACATGAGGATACAAGCTTGGGCTAGCTGATTGGGCCAACCCAACAACCCATCTAATTGTTTGCTATGTGCACAAAGTAAACTGTCTGTTTAGTGGAAGTAATAACCATTAATTTGATAAAGCGGGCCGTGTGTTGGTCCAC
>barcode02_FTL9_2
AATTGCCTGTACTCTGTAGTACCCAGTCTCTACTCCCCTTCAGAACTGCCTGGCCTAAACCTTCTTCCTCCTGATCCACCTTCCCTTTGACAGTTGAAATATGAGGCAGCCACAATGTTGAGGTGGTACTGACGTGCAAAGTTCCTGCAACTGAAGTTCTGTCGCATGTCTGGTGCAAAAACTGTCCCCCTACCTAGTTGCTGGAGCAGCACAAATACCATCCTGTGTATACCTGATCTTGGTTCTGGTCTTTCATAAACCACGAGTTCTTGGCCTGCAATAGCACCCTCCGTTTAATTAGTCAAGAATTTAAAGAGGGAAGAAACATTTACTCAGCTATCTGCAACTTAGTTTGCTCTCTTCAATTTTAGGCAAATAGGAGTCTTGTCATATCATCTTCATGTACATGCACAATCTTTGTTCTGTTGTGTATGTTAGTTGCAAGCAAAACAATATGGCAAAACTCTTTAAAGCCAACATATGATCGAACAATAATTCGATTCCATAAATTTTGTTTTTGTACATGTGAAAAATATGTTAAGTACAAATAATAACTAGGAAAATGTTATGTTTACACTTATTTTAAGAGTCCTTGTTTCTTTACGCTGTACAATGGCCTTGTCTTAAAGTTGGCCATTCATTTACAAAACAGATGCATGTCATTTTACGTTGTTCATTGTTATTCTTTGTTTAGGTTTAACATATCCCAGGGTTAACTATGAGCTAAACTGAAATTAACGTGTATTGAGTCTGTTAATTCTATGTTGTCAACAAGTTAGTAAATGAGATTACCTAGGAGGAACTAGGTAATTTTTCTTTGATAGAGAATTAGGCACCCAAATTCAAGCTGAAGTCAACAGGTTTGACTGAGAGAACTTAACATGGCTTAATTTCCGCATCCACAAAATTCAGTTTAATAATAAATCACATGGAACAAATTGGTGTGCTTGATATCATACCAAAGTTGACACCAGTTGTTCCAGGGATGTCTGCCACCATCCTGCACAGTAGTAGAGGCATATCATAATGAGAGCAAAAATAAATAGAAAGCATATATCAAAAGTGTCTGGGCAGAACACAAATGGGTGGAGATGTTGGGGAGAATAAGAACATGTTGCATTTGATTTACCAGTGCAAGTACTCCCTTAGTGACGGATGACTTGGGCTTGGGGCGTCTGGATCCACTAGTATCTTCAAAGGAAAAGATAACCTCAAACAAGTTAACATATGATTTGTTTCAGTTTGCTAGGAATAAAATAATCATCTATGATTCTGCTACTATGGGATTTCTTCACGATTATACTAGTGAACCATGTAAAACAGTTCAATCACTGAAGGATTAGCGTGTACTGTCCACTACTACAACTAAAAGCTTACCAGGGTGTAGAGAACTCTCATGTCATTGCCGCCGATATCAACTCGCGGCTTGCTTACGACTGCAGATGGCCTTAGCTCAGCACCTGCGAGAACTAGCCTATTGTTGTAGGCTATTCTGAGTGGAACAGTTGATGTAAATGGATCCAACACATCCTGTATAACATGGGCCACTACCAAGGGTTCCGCTGCCGACATATACTGGAGGAGGACTACCAGTTGGCAGCCTTATCTGTTATTTTGTTAACCTATCTCTCTACGGACCTGAAGAAACTGTGGCGATGCATGAACTACTTGTATTGCGCGATGAGGGTTGTCTTATTCACCTTTCAAAAGTTTTGATACTAGCACCATGTCATGCGTCACTGGTATACACATGACGTCCTTGATATTTGTCGATTACATCCTGAAATTTATGGAATAGTGAAGCTGTAGATATTTCAATGTGCATGCTTTTGCCATCCGATTATTTGCGTTGTTGGGGTGTACCGGAACAAGCCATGGGAAGTTGTTAGCTCAATCAGCTGCTCCTTTGGTCACAACCTCTTCAGAAAAAAATGGTATGTGCAATATTTCTGAACCAAACGATATGGTGGTGCTTGACATGTAGGTGTGCTTAATGTGCCTGGGTTCCTCAATGGCTCAATCCAACTGCATGTTTATAGGGGTATGAAGTATTTTATCTTGTACATTTTGGCATGTCACGTACTTGCACAGCATTAACAAATATTTTTCCCTTCTGGAAACTCATGGTTTTTATAGCTTAGGGTCATTATTTCATTCAAATTCAGGGATTATAGGAATGTAATAGTGGAAATAGAAAACATATAGTTGCAACCCACAGTTCCACTCTGGCGAGGAGCCTGGCCACATTAGCATTGTTTACAAGGTGAATTGTTTCTACTGGAACCTGCCAAGTTGCAGAGATACTCTATGTTAGAACATGGTCATCATTCTTCTGTTCTCGCTGAAAACATGAGCTGCAGGCATCTTCTTGAAGCCATTGCTATGCTCTGTGCAAACTTTAACAAAGATCTAAGGTAGTATATCCATACTATCTTTTTCGTCTTAGGACTTTGCTACCTCTATTATTTAACATATAATAGAACGTATTACAACATTGATTTCTCTTTTGTTGGCTTGATTCTTAACCTTGCCTTAGAAACAGTAATGCAACACAGCAGACCATCGTGTGCTTTAGTAAAAAAATTTTTTTGCCAGTTTTTTTGTAGTACCGTTCAGTTTTTATTTGATAGGCTATCCTATCTGTACATGAGGATACAAGCTTGGGCTAGCTGATTGGGCCAACCCAACAACCCATCTAATTGTTTGCTATGTGCACAAAGTAAACTGTCTGTTTAGTGGAAGTAATAACCATTAATTTGATAAAGCGGGCCGTGTGTTGGTCCAC
>barcode02_VRN1_1
ATGTCGATACCGGACTGGTCTGGAGCATATCCGTTGTCGACCTGCCATTGGCCCAAGCCCACGTCGTGGGGCCCCGGGGCCGCCCCGCCACAGGATGGCCTGCTGCGAGCCCGGATCCCGTCGATGTGTCCGCCAATCGTACGTCCGAATCTCCAAATTCTGCTGTCCGAATTCCTCGCACCCCCGTATCCATTGCTCGCGCCACAGGAACGGAGCAGCGCTTTTTTGTTTTCTCCACAGAAAAAAGGGCTTTTCTTTTCTTTTTTCGGAGGCAATTTATTCCCCTCCTGTGCTTTTTTTTTGTTGGTGTGTGTGACGGCGGCGCGGGACGAATGGGGAAATGCTAGGTCAAGTCTGGTGCGGGTGGGTCTGGTCATGGCGTGGGCGTGCGGGCTGCGACAGTAGGAGGCTGGCTTTGCTTGCTTAATTTGGGCCGTCTCGCTTCTCCCGTTTGGGACTGCCGCCTGTCCTGCCTACCTGCGTCGTCTCGTCTGCGCGCATGAAGCATGATTGATTTGTGGACTTTGAAGTGTTGCTCTGCTACTGCTGACAGTAGTGGGGTGGTAGCTAGTGGCCGGCGTTGCCGCGTCTCTGGTCTTTGCCCTCAAATGTCGCGTCCTACACGGCCCACGCCCGCAAACAGCTTGCATACTTGCATTTCCGGCAATGCGCAAACGTGTGCAATACACTATTTTTCTACTTTTGGTTCATATGTGTATTTCGAGAAAGAAGATACTTGCAGTTGGAGTACCGTCATTTTCCGAGCTTTAATGAACTTCACCATTTCCCGAGTGAATTGTCATTGTCCACACTCCCTGGTTGTCCATAGCGCTGCTCGTTCCCTCCATTCACGAATAAATGGGTAATTTTTTTGTTTAATAAAATGACCATTTAGCGAAATTAATGACTCATCTAACTGAAGTCTGACCGCTGAGTTTGGTGCCAATGAGGATGAAGCTGAAATTGTGCAGGTCGGCGCCGAAGCAGGGCCAACGCCAAACCACATGACGTCGAACCTATGAAGCCATTTAGTGAAGAAAATCCTTGGCGCCCACCTGTACAATTTCGGCTCCATTCTTGTTGGTATCGAACCTAGGGGTCAGATTCTAAAATAATTTCGCATGGGAGCCATTACTTTTGCTAAAGAATCAGATTTGTCAAAAAAAAATACCACCATTATTTTAAGTAAGACTTTTAAAATTTGACTAACTTTATAGAGTGGACTAGAAACATATATGTAACATCAAATTGGTCGGAAAGTCCTTTTGGTTCCCGAAATGCAGTTCTTCCTGCATATTAGAAACTTTGAAAATTATATTAACATGTTTGAAGAAAAAGTTAAGAAAAATTCAAAAGGTAGCCAATGATGTATCCCATAAACGTGCAAAATATCTATTCGGAATGTTTCGCATCTAAGCTACATAAAAATGACAAAATCTTCTTCTTTTTTAGATTTGAAATCACTAAACTCAGGTCCACATTTTTGTAATTTTTGTGTCGCTTAAAATATAGAACATTTCAAATTGATATTTAGCAGGTTTGAGGGATACATCATTTATGGAGAACCGTATGATCATAGCTGTAATAAATCATACAAGTTCTTTCTAAAGGAAAAAAAAACTCATACTAGGATGTGAATTTTTGGCTCCTAGGTGCACCAGAACCTGTTAAAGCAATAAAATTTAAAATACAAAAAATGATTTTAAAAATTCTATAAATCATGTGTGTAGAGAATATATGCAGGTACCTACATGTTAAGTCTGAACATAAAACATAAAAGTATGCAACCTACACAAAAATATCAAATTTTGATGTTCATAATATAAGGATTAAGCGTATACTATTTACAGTATAACAAAGCTTCATTTTTATTTGTTTTTGTG
>barcode02_VRN1_2
ATGTCGATACCGGACTGGTCTGGAGCATATCCGTTGTCGACCTGCCATTGGCCCAAGCCCACGTCGTGGGGCCCCGGGGCCGCCCCGCCACAGGATGGCCTGCTGCGAGCCCGGATCCCGTCGATGTGTCCGCCAATCGTACGTCCGAATCTCCAAATTCTGCTGTCCGAATTCCTCGCACCCCCGTATCCATTGCTCGCGCCACAGGAACGGAGCAGCGCTTTTTTGTTTTCTCCACAGAAAAAAGGGCTTTTCTTTTCTTTTTTCGGAGGCAATTTATTCCCCTCCTGTGCTTTTTTTTTGTTGGTGTGTGTGACGGCGGCGCGGGACGAATGGGGAAATGCTAGGTCAAGTCTGGTGCGGGTGGGTCTGGTCATGGCGTGGGCGTGCGGGCTGCGACAGTAGGAGGCTGGCTTTGCTTGCTTAATTTGGGCCGTCTCGCTTCTCCCGTTTGGGACTGCCGCCTGTCCTGCCTACCTGCGTCGTCTCGTCTGCGCGCATGAAGCATGATTGATTTGTGGACTTTGAAGTGTTGCTCTGCTACTGCTGACAGTAGTGGGGTGGTAGCTAGTGGCCGGCGTTGCCGCGTCTCTGGTCTTTGCCCTCAAATGTCGCGTCCTACACGGCCCACGCCCGCAAACAGCTTGCATACTTGCATTTCCGGCAATGCGCAAACGTGTGCAATACACTATTTTTCTACTTTTGGTTCATATGTGTATTTCGAGAAAGAAGATACTTGCAGTTGGAGTACCGTCATTTTCCGAGCTTTAATGAACTTCACCATTTCCCGAGTGAATTGTCATTGTCCACACTCCCTGGTTGTCCATAGCGCTGCTCGTTCCCTCCATTCACGAATAAATGGGTAATTTTTTTGTTTAATAAAATGACCATTTAGCGAAATTAATGACTCATCTAACTGAAGTCTGACCGCTGAGTTTGGTGCCAATGAGGATGAAGCTGAAATTGTGCAGGTCGGCGCCGAAGCAGGGCCAACGCCAAACCACATGACGTCGAACCTATGAAGCCATTTAGTGAAGAAAATCCTTGGCGCCCACCTGTACAATTTCGGCTCCATTCTTGTTGGTATCGAACCTAGGGGTCAGATTCTAAAATAATTTCGCATGGGAGCCATTACTTTTGCTAAAGAATCAGATTTGTCAAAAAAAAATACCACCATTATTTTAAGTAAGACTTTTAAAATTTGACTAACTTTATAGAGTGGACTAGAAACATATATGTAACATCAAATTGGTCGGAAAGTCCTTTTGGTTCCCGAAATGCAGTTCTTCCTGCATATTAGAAACTTTGAAAATTATATTAACATGTTTGAAGAAAAAGTTAAGAAAAATTCAAAAGGTAGCCAATGATGTATCCCATAAACGTGCAAAATATCTATTCGGAATGTTTCGCATCTAAGCTACATAAAAATGACAAAATCTTCTTCTTTTTTAGATTTGAAATCACTAAACTCAGGTCCACATTTTTGTAATTTTTGTGTCGCTTAAAATATAGAACATTTCAAATTGATATTTAGCAGGTTTGAGGGATACATCATTTATGGAGAACCGTATGATCATAGCTGTAATAAATCATACAAGTTCTTTCTAAAGGAAAAAAAAACTCATACTAGGATGTGAATTTTTGGCTCCTAGGTGCACCAGAACCTGTTAAAGCAATAAAATTTAAAATACAAAAAATGATTTTAAAAATTCTATAAATCATGTGTGTAGAGAATATATGCAGGTACCTACATGTTAAGTCTGAACATAAAACATAAAAGTATGCAACCTACACAAAAATATCAAATTTTGATGTTCATAATATAAGGATTAAGCGTATACTATTTACAGTATAACAAAGCTTCATTTTTATTTGTTTTTGTG
>barcode02_VRN2a_1
ACGGGGAACACGCTTATGTTGTGGTGGTGGTGCAGGCAGTTGCCCACGACACCGCCGCACACGCTGCATGAAATGGATATGGACATGGACTCAAGGTCAAGGGTACGATTGTTTGCTCTGGTGCGGTGGGGTGTGTGGAGGAGACTAGATGGGAGAAGGGAGCGGAGCAGCAACTGCGTAAGACTATGCTAGTGCTAGGAGGCGGTGTGTGTCTCCTGCTGCCCTGCATTCCGATCATATAGCTAACAAGTAAAAGATTCGACTGAAGGATTCATTAGTAAAAGGGGGTATGAAGATTAATGGGCAGAGATGAATAGATATGCGCGATCACTCCATAGATTTCGTTCAATTCTTTCTTTGCGTACGTGGATGATCGAATCCCACATGATCTTATGCGCTGCCTGCATATGCTAGTCCACACAAAGGACGCAACTAGATATTTGTAGCTTTTTGTGTCACTCTCAGGGAATGACCCAAGAAAAGAGAACAAAGGGCCGGTCCAGGAAATAAATGGAAACCAAGAGAATTCTATTTCAGCAAAAGTACCTAGTCATCAAGGTCCCCGTCTCCCGTTGGAGAAGTCACCTTTGAACCGGTCCACACCATGTCGGTAAAACCTCCACCAACCCAATTAGAAGGAGCGTTCCATGGATAAAAATGTCGGCAACGACTATGATTTGCATGGACCGACACCTCTATGCATGGTCTCTAGCTAGCTATTTGCAAATTAAGAGAGTAATACAGTGCATCATCAATTCTGGACTGTTTAACTTGAACCCTATAGCTCCTTGCTGGATAGTGCTTTTACATGTTTCTGTTTTCAAATAAATAGAAACAATCACAGATGTCTAATGCAATGGAATGGTAGCTTGTGGAAATAAATTAAAAAATACAATTATTTCCATCTTGTGTAAAATTGACAACATATAAACTATATTCATATTATCTATTTGTACACCGCATGAATGGTCAAAGTTTAATTTGGATACCATTTGCATACATTTATGGATTTTGAAATGTTTCTGAAGTTTCAGAGAGATAGAAATTCATGTTGTGCGGAAAAGCTTTATAAAATGATAAGTTGGCACATAACCATTATTATTGGATTATATGATGATGCAGATCAAGAAGGTGCAATAACATAGATGAATATATAAAGCGGGGAATGCATCGATCAGTCGAGGAATGCACACCGACTGGCCGGAATCCACCGTCTTTTTGTCTTTCCTAAAGGGAAGCAAAACGGTCCACACAGTGTGTTGAGCTCGCCGGAGTACCCGCGTGGGCAGGCACCTTCTGGCCACACCACAACGGAGAGCACCACCGGCTGTGTGGACGAGATGCAGCTCTACGGCTATTTGTGTTCCAATGTGCCGTCCTGAAATGGAAGCAAAAGCTATTCTACAAAAAGAAAGAAAAGATGAGATGGCATATATTCCCATGGATGGATATATGTGTGGAGCAATAGTTCTCCAAGCATGCGCACCGCACCTAGCTTCGATCCATTCCGGCCGGCAGGTTCATGTGATGCGAACAGCGATAGACATGACAGCAAACCGTCCATAGAGATACATGCATATTCATTTAGCATTGACAAGATCACATAGCGACAACAGCGCGCAGCTAGAGACATGCAATACTTAAGTAGGCTTGGCTAATCCTAAACAGGTTGTTATGGTAGTTTGGGATTGAGTTTGAACACGTTTGGTCCAATAGAACTAAGAAATGATGATTCTTCTAGACCTCAAAAATCTACTGTACTACCTCAACAAAAAAAGAGTCCAAGAATGAGTTTGCACCGTAATTACTAATGACAAGGGATTGAGCGTGGATTCACAAAAAAATAAATGGCGAATCAAACGAGAAACATGTCATAGAGCCTCTTGCACAAGGAATCGAACCAAAAACGAGCAGGGAAAGAGATCCCTTGAGGTTTCTTGAAGGTTTGGAAGAAGAAGAAGAAACAAAGTTTGAAAAATTCTGATCTAGGGTTACCTCTCTCGGGCCTCATATGGTCGAAACAAGCGACGGAACCTCTGGTACGAGCACTTGTGCTTGTACTGCATGTCATCTTCTGGTATGGGACCGTTGGTTTTTGGTGCTCACTCTCATATGATCACTAGTAACACCCACCGTTAAATCTCCTGTTATTGTTCAAGCTCCGGGCTCATGTCTATTATGATCAGGGTTACCTCTCTCATGCGATGTTATATGAAGTCGAGCATGTAACATTTACCTAAGGGTCGCACGAGGGAACTACCTTCAGAAGTAGGATAGTGCATACGGCGGGAAGTGACATACCGTGGGCGGTGCACTATTCTATGAAAGGAGGGGATAAGAGAGGACTCATCATACTTCACAAATAACCATGGGGTAATCTCTTAATTGTGATGGATCAATAGGTGCCTTGCCGAAGGTCATCGCAGTGGTTATTCAGGGACGTGTTATGAGATACATATTCC
>barcode02_VRN2a_2
ACGGGGAACACGCTTATGTTGTGGTGGTGGTGCAGGCAGTTGCCCACGACACCGCCGCACACGCTGCATGAAATGGATATGGACATGGACTCAAGGTCAAGGGTACGATTGTTTGCTCTGGTGCGGTGGGGTGTGTGGAGGAGACTAGATGGGAGAAGGGAGCGGAGCAGCAACTGCGTAAGACTATGCTAGTGCTAGGAGGCGGTGTGTGTCTCCTGCTGCCCTGCATTCCGATCATATAGCTAACAAGTAAAAGATTCGACTGAAGGATTCATTAGTAAAAGGGGGTATGAAGATTAATGGGCAGAGATGAATAGATATGCGCGATCACTCCATAGATTTCGTTCAATTCTTTCTTTGCGTACGTGGATGATCGAATCCCACATGATCTTATGCGCTGCCTGCATATGCTAGTCCACACAAAGGACGCAACTAGATATTTGTAGCTTTTTGTGTCACTCTCAGGGAATGACCCAAGAAAAGAGAACAAAGGGCCGGTCCAGGAAATAAATGGAAACCAAGAGAATTCTATTTCAGCAAAAGTACCTAGTCATCAAGGTCCCCGTCTCCCGTTGGAGAAGTCACCTTTGAACCGGTCCACACCATGTCGGTAAAACCTCCACCAACCCAATTAGAAGGAGCGTTCCATGGATAAAAATGTCGGCAACGACTATGATTTGCATGGACCGACACCTCTATGCATGGTCTCTAGCTAGCTATTTGCAAATTAAGAGAGTAATACAGTGCATCATCAATTCTGGACTGTTTAACTTGAACCCTATAGCTCCTTGCTGGATAGTGCTTTTACATGTTTCTGTTTTCAAATAAATAGAAACAATCACAGATGTCTAATGCAATGGAATGGTAGCTTGTGGAAATAAATTAAAAAATACAATTATTTCCATCTTGTGTAAAATTGACAACATATAAACTATATTCATATTATCTATTTGTACACCGCATGAATGGTCAAAGTTTAATTTGGATACCATTTGCATACATTTATGGATTTTGAAATGTTTCTGAAGTTTCAGAGAGATAGAAATTCATGTTGTGCGGAAAAGCTTTATAAAATGATAAGTTGGCACATAACCATTATTATTGGATTATATGATGATGCAGATCAAGAAGGTGCAATAACATAGATGAATATATAAAGCGGGGAATGCATCGATCAGTCGAGGAATGCACACCGACTGGCCGGAATCCACCGTCTTTTTGTCTTTCCTAAAGGGAAGCAAAACGGTCCACACAGTGTGTTGAGCTCGCCGGAGTACCCGCGTGGGCAGGCACCTTCTGGCCACACCACAACGGAGAGCACCACCGGCTGTGTGGACGAGATGCAGCTCTACGGCTATTTGTGTTCCAATGTGCCGTCCTGAAATGGAAGCAAAAGCTATTCTACAAAAAGAAAGAAAAGATGAGATGGCATATATTCCCATGGATGGATATATGTGTGGAGCAATAGTTCTCCAAGCATGCGCACCGCACCTAGCTTCGATCCATTCCGGCCGGCAGGTTCATGTGATGCGAACAGCGATAGACATGACAGCAAACCGTCCATAGAGATACATGCATATTCATTTAGCATTGACAAGATCACATAGCGACAACAGCGCGCAGCTAGAGACATGCAATACTTAAGTAGGCTTGGCTAATCCTAAACAGGTTGTTATGGTAGTTTGGGATTGAGTTTGAACACGTTTGGTCCAATAGAACTAAGAAATGATGATTCTTCTAGACCTCAAAAATCTACTGTACTACCTCAACAAAAAAAGAGTCCAAGAATGAGTTTGCACCGTAATTACTAATGACAAGGGATTGAGCGTGGATTCACAAAAAAATAAATGGCGAATCAAACGAGAAACATGTCATAGAGCCTCTTGCACAAGGAATCGAACCAAAAACGAGCAGGGAAAGAGATCCCTTGAGGTTTCTTGAAGGTTTGGAAGAAGAAGAAGAAACAAAGTTTGAAAAATTCTGATCTAGGGTTACCTCTCTCGGGCCTCATATGGTCGAAACAAGCGACGGAACCTCTGGTACGAGCACTTGTGCTTGTACTGCATGTCATCTTCTGGTATGGGACCGTTGGTTTTTGGTGCTCACTCTCATATGATCACTAGTAACACCCACCGTTAAATCTCCTGTTATTGTTCAAGCTCCGGGCTCATGTCTATTATGATCAGGGTTACCTCTCTCATGCGATGTTATATGAAGTCGAGCATGTAACATTTACCTAAGGGTCGCACGAGGGAACTACCTTCAGAAGTAGGATAGTGCATACGGCGGGAAGTGACATACCGTGGGCGGTGCACTATTCTATGAAAGGAGGGGATAAGAGAGGACTCATCATACTTCACAAATAACCATGGGGTAATCTCTTAATTGTGATGGATCAATAGGTGCCTTGCCGAAGGTCATCGCAGTGGTTATTCAGGGACGTGTTATGAGATACATATTCC
>barcode02_VRN2b_1
CAGGATTGTGGGTCGATTGGCTCCGCTTTGTGGAAAGGCGAAAAGGTGGGGGATTCCGGCCGGCGCGTGGCAGGGAAGAGCCTGCTTTATTCATTTTGTACCCTCCTCATCTATCTGACACAGCTCCTTTCATTGTGCTCCACATATAAGATAGATCCTGAAAATGACTTCATCATTTTATGCCAATAAGATATTGACTTCTGGATCGAAGAGGAACACACAGCCCAGGATCCATCGGGCTGCCAATGGCCATCAAGATACATATACGGCCCTAAAACATGATAAACTGAGCATTTTGTCGGTACGTGGCCATGAGTGTCCCATAGACATCATCCTTGTAACAAAAACAAAAATTTGCAGTTTGATTCAGTATTTATTTGAAGTATATTTTAGGACCCTTGAAACAATGAACCCTAACTCTATTTTGGAACCCTCGATTCAAATATATATACATGCAAAAATTTATTGAGGAATTACCATTTGTGTCCTTCAAGAAAATGAGAAAAAACAAATTATCAATGTGCCATTTTATTTTGCCATCGAACATATGGTTTCATATCACCCGTCGATTTTTTTCGCCAAGTTATCATTTTTTTTCCATAGAGTTTTTTGGGTGTATCTTTGAAGACACGACCACCTTCCAAACCTTAGCCATATTTTAGTGTGTTTTTTCATCTTTGATGATTTAGGATGAAAATGTAAACGTTGACCATTTATGTGTCCCACAAACAGATTAGAAAAATCGAAGTTATCTCTTGTCACCTTTGCACAAGACTGAATAATCATGCTCATATCTTTGTTTGATTTTTTGCAAGTAATCATCTCATCGCCTTCCATACATCTATGATTCTTTCTATTCATTTTGAATCAAGAAATGTAAAATCACTATCCAAAATATAACTAGGGCTTCTAGTTAAACACAGTATTATAAGTTTACAGTTTAACTGGGATGCTTCATAATACTTGGTATTCTAAATTCTGTATAGCTTGCTAGGGGTCTTGGCCAAGATGGCTCCCAGTTGACATCACCGAGTCTTCCATGCAATCAGCGTTGCCCACATTTTATTTAGCGGAAAGACTACCAAAAGCTTCATGGACACCACTATCTTTCCTCGTATTCTCCTTGTTCTCCACCTACAACACTCACCACACAACACTCATTTGTCCCCATCCACGACTCCCTCCTAATTGATTCACCGCCAACTTGTCGACACATCAGATGCTTGTGTAGTACCTCCATATACTCTCAGCATTCTTTGACATATCTGCCTCTACAAAAGGGAGGCCACGACAGACCTAGCAAGCATTGTTGACATGAAGACGAGCATATAGATCTTCCTAACTTTAAGCGACATGTTCATATCGTAATATTAGTATGCACTTAGAGTTTTTAAAAATGCATATGCGAATGATGTTGTGTTTTTGGAGAATTTACAAAAATTGTTTCAAACTTTTTGGTAGTCCCCGTAAAATGGTATCCATTTAATTTGAAAGTTCACCAAAAGCGGGTCAAATTTACACAAAAAAATCTAAATTATTGGTTTATCTTCAATTTTATTACAAACACACTACAAAACCAGACGCTCACAGGAGTGCCGTCTCCCACTAAAATAAAATTCCACCTTTATAAGATACCAAAGCGTCAAATCTAGGGTTAGATCGAAAGTGACCACTCTAACGATTGAACATTAACTTGCATTTTCCTTTGGCCATGTGCATACACACGAATCTTCTCTTACCGCTTTTTTTGCCCCTATTTAGAATTGTCATGGTTTCCATTTATTTCCCGGCCCAGTCCGGCTCTGGCTATAGCTTGTTATCTTTTCTCGGATCATTCCCTGAGAGTGACACGCAAAAGCTACAAATATCTAGTTATGTCTTTTGTGTGGACTAGCAGGCATGCGGTGCATAAGATCATGTGGGATTCGATCCCGACAAGCAATACAAAAAAATTTGGCCCGGGATCATCCACGTAGGCACGCAAGAAATCCATCCATGGATATCTATTCCTCCCCGCTCATTAATCCTTGGATCAGCCTTTTACTAATCCTACGATCGAATCTTTGTCTTGCTTGCTATAAGCAGGAGGGGAGACAGCCCTAGCTCGCAGGCGCAGTTGCAGTTGCTCCTCTCTACTCCCTGAACTTCCTCTCCTCCACACACCACACCAGAAACAAAGAAACAAACACTTGACCTCAATTTCCTCAGCTAGGCTAGCTACTCTCGATCGTCCATGTCTATGTCATGCGGCGTGTGCGGCGGCGTAGCCAACTGCCTGCACCACCACATCATCGACCACGCCCCCATGTTCCCTGTTCTTCGTCACGAGCCACCGCTGCTCGAGTACCAGTTCTTCGGCAACGGCCAAGGCCACAGCGTGGGAACGTGGCTCCCACCGCCGGCGGACCACCACAACGTCCAGAACACCAGGCCGCCGTCGACGTTTCATGGCCTGCAGTACCCACCGCATGGACACCAAGCAGCAGCTGGGCTGATCACGTTCCAGGTCGACGCCGGCAGCCGACACATGCCACCGGCTACACCACCCATCGCCGTGAGTGATGCCTAATTAATTCTACATCATCGATGGCCGGGGTAGACCTGTGGTTAATTAATGGCTTTTGCTCTTCTTCTGCTAATACTTTGATCACCCTTCCTACCTAGCTACTCGTCATACTTGTGTGAGTGTATGCTGCTAGCTGACGGATGGATTCTCCTGAGAAAAATTAATCGGGAGTCAACAGACAAATTAGTTCCAAGTAAGGTAGCTAACAACGCATTCTCCTCAGGAGTCCATCAGCAGGACTGAGACACGGCCGGAGCAATAAAAATTTAAACAAACACATACGTACTTATATTTTCTCAAAACAGAACATATGTATGGCAGATTGACAGTACCTTCAGAACTGTTCGTTTCGGGTATCAACTGTATCGTCGGGGATAAAATCAGTCAGTTATCGTTAATCTGAATGTTTTTTTTTAGATTTTTATAGTGAATTTAATGTTTGAACTACACAATATATCAATATCTAAATTGGCGAGGAAAAGACGTGTAAACTCAGCTCGAAAGAAGACTTAATTATAAGCTAGCAAATTATATGACAACAACAAATCCTTTGTAATTTCACCTTTTCTTTCATGCACCAGGCGTCTAGTCCAGGTAAATATTCCTTGCCAAATTTAGTCAAAACGAATACATATCAATGAGATGGATGTATCCTCTCATTTCATGTGGTCAACTCTCAGTTTGGATTTGATTTTGTGCATCAATATCGATACAGATCAATCAGGGCATGCCTCCTTTTTGAAAAAAAAACTTGGAGAATATTGATTTTCTCTCTCTAGACTTATCTCCTCTAACAAATCATCAATTTCAGTTTGATCTTGAACCTTGCATGTAGTCCGTACATCCAATGAGCGTGAAACAAGATGGCTAGTTGTGCAAAACCCAACTAATTCAGTTGATCAGGCTTTACATACATATAATCAAGTTGACCACAGAACTAATGACACTACCACAGAACATGAATGGTTATATATATAGCCAGTTGAAACGTATCGTTTCAGACGGTCTTGGACTTTTGGTCGCTGACCTTTGTAACTGATCGTGGGATAGGAGGCTAAGGCTAACCGTTATTTCATGAGACAGGTCAAAACTAGTAATATAATTGGTTAGGGACTAACTAAATACCTTCATGAAACAATGATCGTTCACTATGCACAATTAATTTGTCTCATATGATTTTTTTTTGATATGTTCAGATGCCATTATGTGGGAGCACACGCACTAACACCGCAGGAAGTGAGGTGATAATGGCTATCGATGGAGACATGATGATGGTGGCGGCGCATCATCCAACGGTGCACGAGAGACGTGCAAAGGTGATGAGGTATAGGGAGAAGAGGAAGAGACGGAGGTACGAGAAGCAGATCCGATATGAGTCCAGAAAAGCTTACGCCCAGTTGAGGCCACGGGTCAAAGGCCGCTTCGCCAAGGTGCATGAAGAAGCCACTGTGCCATTGTCACCACCACCATCGACCTATGATCCCAGTAAATTAGACCTCGGATGGTTCCATCCATAACATGTGATACAAGCTAGCTATAACTGTCCCATACATATTTCTAGCTTATCCTCC
>barcode02_VRN2b_2
CAGGATTGTGGGTCGATTGGCTCCGCTTTGTGGAAAGGCGAAAAGGTGGGGGATTCCGGCCGGCGCGTGGCAGGGAAGAGCCTGCTTTATTCATTTTGTACCCTCCTCATCTATCTGACACAGCTCCTTTCATTGTGCTCCACATATAAGATAGATCCTGAAAATGACTTCATCATTTTATGCCAATAAGATATTGACTTCTGGATCGAAGAGGAACACACAGCCCAGGATCCATCGGGCTGCCAATGGCCATCAAGATACATATACGGCCCTAAAACATGATAAACTGAGCATTTTGTCGGTACGTGGCCATGAGTGTCCCATAGACATCATCCTTGTAACAAAAACAAAAATTTGCAGTTTGATTCAGTATTTATTTGAAGTATATTTTAGGACCCTTGAAACAATGAACCCTAACTCTATTTTGGAACCCTCGATTCAAATATATATACATGCAAAAATTTATTGAGGAATTACCATTTGTGTCCTTCAAGAAAATGAGAAAAAACAAATTATCAATGTGCCATTTTATTTTGCCATCGAACATATGGTTTCATATCACCCGTCGATTTTTTTCGCCAAGTTATCATTTTTTTTCCATAGAGTTTTTTGGGTGTATCTTTGAAGACACGACCACCTTCCAAACCTTAGCCATATTTTAGTGTGTTTTTTCATCTTTGATGATTTAGGATGAAAATGTAAACGTTGACCATTTATGTGTCCCACAAACAGATTAGAAAAATCGAAGTTATCTCTTGTCACCTTTGCACAAGACTGAATAATCATGCTCATATCTTTGTTTGATTTTTTGCAAGTAATCATCTCATCGCCTTCCATACATCTATGATTCTTTCTATTCATTTTGAATCAAGAAATGTAAAATCACTATCCAAAATATAACTAGGGCTTCTAGTTAAACACAGTATTATAAGTTTACAGTTTAACTGGGATGCTTCATAATACTTGGTATTCTAAATTCTGTATAGCTTGCTAGGGGTCTTGGCCAAGATGGCTCCCAGTTGACATCACCGAGTCTTCCATGCAATCAGCGTTGCCCACATTTTATTTAGCGGAAAGACTACCAAAAGCTTCATGGACACCACTATCTTTCCTCGTATTCTCCTTGTTCTCCACCTACAACACTCACCACACAACACTCATTTGTCCCCATCCACGACTCCCTCCTAATTGATTCACCGCCAACTTGTCGACACATCAGATGCTTGTGTAGTACCTCCATATACTCTCAGCATTCTTTGACATATCTGCCTCTACAAAAGGGAGGCCACGACAGACCTAGCAAGCATTGTTGACATGAAGACGAGCATATAGATCTTCCTAACTTTAAGCGACATGTTCATATCGTAATATTAGTATGCACTTAGAGTTTTTAAAAATGCATATGCGAATGATGTTGTGTTTTTGGAGAATTTACAAAAATTGTTTCAAACTTTTTGGTAGTCCCCGTAAAATGGTATCCATTTAATTTGAAAGTTCACCAAAAGCGGGTCAAATTTACACAAAAAAATCTAAATTATTGGTTTATCTTCAATTTTATTACAAACACACTACAAAACCAGACGCTCACAGGAGTGCCGTCTCCCACTAAAATAAAATTCCACCTTTATAAGATACCAAAGCGTCAAATCTAGGGTTAGATCGAAAGTGACCACTCTAACGATTGAACATTAACTTGCATTTTCCTTTGGCCATGTGCATACACACGAATCTTCTCTTACCGCTTTTTTTGCCCCTATTTAGAATTGTCATGGTTTCCATTTATTTCCCGGCCCAGTCCGGCTCTGGCTATAGCTTGTTATCTTTTCTCGGATCATTCCCTGAGAGTGACACGCAAAAGCTACAAATATCTAGTTATGTCTTTTGTGTGGACTAGCAGGCATGCGGTGCATAAGATCATGTGGGATTCGATCCCGACAAGCAATACAAAAAAATTTGGCCCGGGATCATCCACGTAGGCACGCAAGAAATCCATCCATGGATATCTATTCCTCCCCGCTCATTAATCCTTGGATCAGCCTTTTACTAATCCTACGATCGAATCTTTGTCTTGCTTGCTATAAGCAGGAGGGGAGACAGCCCTAGCTCGCAGGCGCAGTTGCAGTTGCTCCTCTCTACTCCCTGAACTTCCTCTCCTCCACACACCACACCAGAAACAAAGAAACAAACACTTGACCTCAATTTCCTCAGCTAGGCTAGCTACTCTCGATCGTCCATGTCTATGTCATGCGGCGTGTGCGGCGGCGTAGCCAACTGCCTGCACCACCACATCATCGACCACGCCCCCATGTTCCCTGTTCTTCGTCACGAGCCACCGCTGCTCGAGTACCAGTTCTTCGGCAACGGCCAAGGCCACAGCGTGGGAACGTGGCTCCCACCGCCGGCGGACCACCACAACGTCCAGAACACCAGGCCGCCGTCGACGTTTCATGGCCTGCAGTACCCACCGCATGGACACCAAGCAGCAGCTGGGCTGATCACGTTCCAGGTCGACGCCGGCAGCCGACACATGCCACCGGCTACACCACCCATCGCCGTGAGTGATGCCTAATTAATTCTACATCATCGATGGCCGGGGTAGACCTGTGGTTAATTAATGGCTTTTGCTCTTCTTCTGCTAATACTTTGATCACCCTTCCTACCTAGCTACTCGTCATACTTGTGTGAGTGTATGCTGCTAGCTGACGGATGGATTCTCCTGAGAAAAATTAATCGGGAGTCAACAGACAAATTAGTTCCAAGTAAGGTAGCTAACAACGCATTCTCCTCAGGAGTCCATCAGCAGGACTGAGACACGGCCGGAGCAATAAAAATTTAAACAAACACATACGTACTTATATTTTCTCAAAACAGAACATATGTATGGCAGATTGACAGTACCTTCAGAACTGTTCGTTTCGGGTATCAACTGTATCGTCGGGGATAAAATCAGTCAGTTATCGTTAATCTGAATGTTTTTTTTTAGATTTTTATAGTGAATTTAATGTTTGAACTACACAATATATCAATATCTAAATTGGCGAGGAAAAGACGTGTAAACTCAGCTCGAAAGAAGACTTAATTATAAGCTAGCAAATTATATGACAACAACAAATCCTTTGTAATTTCACCTTTTCTTTCATGCACCAGGCGTCTAGTCCAGGTAAATATTCCTTGCCAAATTTAGTCAAAACGAATACATATCAATGAGATGGATGTATCCTCTCATTTCATGTGGTCAACTCTCAGTTTGGATTTGATTTTGTGCATCAATATCGATACAGATCAATCAGGGCATGCCTCCTTTTTGAAAAAAAAACTTGGAGAATATTGATTTTCTCTCTCTAGACTTATCTCCTCTAACAAATCATCAATTTCAGTTTGATCTTGAACCTTGCATGTAGTCCGTACATCCAATGAGCGTGAAACAAGATGGCTAGTTGTGCAAAACCCAACTAATTCAGTTGATCAGGCTTTACATACATATAATCAAGTTGACCACAGAACTAATGACACTACCACAGAACATGAATGGTTATATATATAGCCAGTTGAAACGTATCGTTTCAGACGGTCTTGGACTTTTGGTCGCTGACCTTTGTAACTGATCGTGGGATAGGAGGCTAAGGCTAACCGTTATTTCATGAGACAGGTCAAAACTAGTAATATAATTGGTTAGGGACTAACTAAATACCTTCATGAAACAATGATCGTTCACTATGCACAATTAATTTGTCTCATATGATTTTTTTTTGATATGTTCAGATGCCATTATGTGGGAGCACACGCACTAACACCGCAGGAAGTGAGGTGATAATGGCTATCGATGGAGACATGATGATGGTGGCGGCGCATCATCCAACGGTGCACGAGAGACGTGCAAAGGTGATGAGGTATAGGGAGAAGAGGAAGAGACGGAGGTACGAGAAGCAGATCCGATATGAGTCCAGAAAAGCTTACGCCCAGTTGAGGCCACGGGTCAAAGGCCGCTTCGCCAAGGTGCATGAAGAAGCCACTGTGCCATTGTCACCACCACCATCGACCTATGATCCCAGTAAATTAGACCTCGGATGGTTCCATCCATAACATGTGATACAAGCTAGCTATAACTGTCCCATACATATTTCTAGCTTATCCTCC
>barcode03_FT3_1
TTGTGGTGGTGTCAACTATACATCCTCCTGCCGCCGGAGCCGGCCTCGCGCTGACAGTTGAAGTAGACGGCGGCGACGGGCGGGCCGAGGTTGTAGAGCTCGGCGAAGTCCCTGGTATTGAAGTTCTGGCGCCACCCGGGCGCGTACACCGTCTGCCGGCCCAGCTGCTGGAAGAGCACGAGCACGAAGCGGTGGATCCCCATGTTGGGGCGAGGGCTCTCGTAGCACATCACCTCCTGCCCGAAGGAAGCACCAGTTGTCCCAGGAATATCTGTCACCAACCTGTGCACGCATACCAGCAGCAATTGTCAGCAGTGAGATGCACTAGCACAGACACTACACTGTGGTGGCATCGAACACGTACGTCTAGTGTTTATAATCAAGGGATTTGGAGCGTGGAATTACCAATGGAGGTATTCTCTGAGGTTGGGATCGCTTGGACTTGGCGCGTCGGGGTCTACCATCACCTGCGCATGTACACCATGCATGATCAATAATAGTTCATAGTGCAGAGTAAACACAAACATATTCATACAGTGATGCAATCCTTTTATTTTTCTCCAAGAAAGAAGACATATGCATATATTTTTTTCGGAAAGAGGATAAAGACCCCGGCCTCTGCATCATTGATCGATCATATAGCACATGCATATTATGCATGAAGGTGCTTGATTAATTTGCCAACACATATATGAAAGCATGTATCCAAATTAAATACGATACGATACGAGGGTGCATCTTAATTAGTGTTAGATTATATTAATTAGGCAACAATGAGTAGTACACGTACGAGTGTGTAGAAGGTCCTCATCTCATTGCCGCCGACCTCGACCCTGGGCTGGTGGGTGACCATGGAGGGCTTGAGCTCGCAGCCGTTGGACACAGCCCGGTTCCCGAATGTCACCCTGAGGTTAGTGGTGCGGATGAAGGGGTCCAGCACATCCCCCACAACCCTACCAACCACCAACGGGTCCCTATCCCTCCCGGCCATCTCGTATGGTGGAGCTAGAGGTTGACGATGACCAGGCACAGCTGAGCTAGTTAGCTAGGGTGTATATTGATCTGGAGCAGGAGCTACCTGGATGAATGATGATGCTGATGAGTTTGGAACTGCCCAACGGCCGGTGGCCACTTTATATAGGCCGCAAAAGTTGAGTAGAGGAAGGGCGCGCGTTGTCCATGTCCATGTCTAGACTATAGTTCTGCTTGCACACCCTGGGCGCTGCTGCTGCTGCCTATGTGGAATATAGATTCTGTGGAGACCTTTGCTCCTCCCCTCTCTCTTAGAATTGAATCTATCATGTGGACGGGATGCAGTCACCAAAGCCCTGCTTTTGACCCCCTAGGCTAGTTCAGCTCTACATGGACATGGATTTGTCTGTCGTAATAAGCTCTCGCTAATGGCCAAGGTGCTAGACAGCGGTTGCGTTGCGTCTGGGGCTCTCCCGGCCGCGGCCGGCCGGCAAGCCGGCACCGGGAATGTCTGCCAACAAGCGAGACGCCCGTCCATCAATCCACGGTACTCTGCTCGATTTGATCGGACGTGGCAAAGATAAGCTTCACCTAGTTACGGACTCGATGGATCATGAATCAGCAGCTAGCTTCACTTAGTCCGGACCGCCGGCCATGCATGTGTCGTTCGCCGGCATATACAAAAGCACGCCTTTTCACGTGCGCAGTGACCACGGGGAGGGATAGGCTGTACGGTAGAGGAGTGATTCGCTGTTTGGCCGGGGCCGGGTGTGCGTGGTCGGAAAGAATGAAGAG
>barcode03_FT3_2
TTGTGGTGGTGTCAACTATACATCCTCCTGCCGCCGGAGCCGGCCTCGCGCTGACAGTTGAAGTAGACGGCGGCGACGGGCGGGCCGAGGTTGTAGAGCTCGGCGAAGTCCCTGGTATTGAAGTTCTGGCGCCACCCGGGCGCGTACACCGTCTGCCGGCCCAGCTGCTGGAAGAGCACGAGCACGAAGCGGTGGATCCCCATGTTGGGGCGAGGGCTCTCGTAGCACATCACCTCCTGCCCGAAGGAAGCACCAGTTGTCCCAGGAATATCTGTCACCAACCTGTGCACGCATACCAGCAGCAATTGTCAGCAGTGAGATGCACTAGCACAGACACTACACTGTGGTGGCATCGAACACGTACGTCTAGTGTTTATAATCAAGGGATTTGGAGCGTGGAATTACCAATGGAGGTATTCTCTGAGGTTGGGATCGCTTGGACTTGGCGCGTCGGGGTCTACCATCACCTGCGCATGTACACCATGCATGATCAATAATAGTTCATAGTGCAGAGTAAACACAAACATATTCATACAGTGATGCAATCCTTTTATTTTTCTCCAAGAAAGAAGACATATGCATATATTTTTTTCGGAAAGAGGATAAAGACCCCGGCCTCTGCATCATTGATCGATCATATAGCACATGCATATTATGCATGAAGGTGCTTGATTAATTTGCCAACACATATATGAAAGCATGTATCCAAATTAAATACGATACGATACGAGGGTGCATCTTAATTAGTGTTAGATTATATTAATTAGGCAACAATGAGTAGTACACGTACGAGTGTGTAGAAGGTCCTCATCTCATTGCCGCCGACCTCGACCCTGGGCTGGTGGGTGACCATGGAGGGCTTGAGCTCGCAGCCGTTGGACACAGCCCGGTTCCCGAATGTCACCCTGAGGTTAGTGGTGCGGATGAAGGGGTCCAGCACATCCCCCACAACCCTACCAACCACCAACGGGTCCCTATCCCTCCCGGCCATCTCGTATGGTGGAGCTAGAGGTTGACGATGACCAGGCACAGCTGAGCTAGTTAGCTAGGGTGTATATTGATCTGGAGCAGGAGCTACCTGGATGAATGATGATGCTGATGAGTTTGGAACTGCCCAACGGCCGGTGGCCACTTTATATAGGCCGCAAAAGTTGAGTAGAGGAAGGGCGCGCGTTGTCCATGTCCATGTCTAGACTATAGTTCTGCTTGCACACCCTGGGCGCTGCTGCTGCTGCCTATGTGGAATATAGATTCTGTGGAGACCTTTGCTCCTCCCCTCTCTCTTAGAATTGAATCTATCATGTGGACGGGATGCAGTCACCAAAGCCCTGCTTTTGACCCCCTAGGCTAGTTCAGCTCTACATGGACATGGATTTGTCTGTCGTAATAAGCTCTCGCTAATGGCCAAGGTGCTAGACAGCGGTTGCGTTGCGTCTGGGGCTCTCCCGGCCGCGGCCGGCCGGCAAGCCGGCACCGGGAATGTCTGCCAACAAGCGAGACGCCCGTCCATCAATCCACGGTACTCTGCTCGATTTGATCGGACGTGGCAAAGATAAGCTTCACCTAGTTACGGACTCGATGGATCATGAATCAGCAGCTAGCTTCACTTAGTCCGGACCGCCGGCCATGCATGTGTCGTTCGCCGGCATATACAAAAGCACGCCTTTTCACGTGCGCAGTGACCACGGGGAGGGATAGGCTGTACGGTAGAGGAGTGATTCGCTGTTTGGCCGGGGCCGGGTGTGCGTGGTCGGAAAGAATGAAGAG
>barcode03_FTL9_1
GTGATACACTACCATACCGGATACAATTGCCTGTACTCTGTAGTACCCAGTCTCTACTCCCCTTCAGAACTGCCTGGCCTAAACCTTCTTCCTCCTGATCCACCTTCCCTTTGACAGTTGAAATATGAGGCAGCCACAATGTTGAGGTGGTACTGACGTGCAAAGTTCCTGCAACTGAAGTTCTGTCGCATGTCTGGTGCAAAAACTGTCCCCCTACCTAGTTGCTGGAGCAGCACAAATACCATCCTGTGTATACCTGATCTTGGTTCTGGTCTTTCATAAACCACGAGTTCTTGGCCTGCAATAGCACCCTCCGTTTAATTAGTCAAGAATTTAAAGAGGGAAGAAACATTTACTCAGCTATCTGCAACTTAGTTTGCTCTCTTCAATTTTAGGCAAATAGGAGTCTTGTCATATCATCTTCATGTACATGCACAATCTTTGTTCTGTTGTGTATGTTAGTTGCAAGCAAAACAATATGGCAAAACTCTTTAAAGCCAACATATGATCGAACAATAATTCGATTCCATAAATTTTGTTTTTGTACATGTGAAAAATATGTTAAGTACAAATAATAACTAGGAAAATGTTATGTTTACACTTATTTTAAGAGTCCTTGTTTCTTTACGCTGTACAATGGCCTTGTCTTAAAGTTGGCCATTCATTTACAAAACAGATGCATGTCATTTTACGTTGTTCATAGTTATTCTTTGTTTAGGTTTAACATATCCCAGGGTTAACTATGAGCTAAACTGAAATTAACGTGTATTGAGTCTGTTAATTCTATGTTGTCAACAAGTTAGTAAATGAGATTACCTAGGAGGAACTAGGTAATTTTTCTTTGATAGAGAATTAGGCACCCAAATTCAAGCTGAAGTCAACAGGTTTGACTGAGAGAACTTAACATGGCTTAATTTCCGCATCCACAAAATTCAGTTTAATAATAAATCACATGGAACAAATTGGTGTGCTTGATATCATACCAAAGTTGACACCAGTTGTTCCAGGGATGTCTGCCACCATCCTGCACAGTAGTAGAGGCATATCATAATGAGAGCAAAAATAAATAGAAAGCATATATCAAAAGTGTCTGGGCAGAACACAAATGGGTGGAGATGTTGGGGAGAATAAGAACATGTTGCATTTGATTTACCAGTGCAAGTACTCCCTTAGTGACGGATGACTTGGGCTTGGGGCGTCTGGATCCACTAGTATCTTCAAAGGAAAAGATAACCTCAAACAAGTTAACATATGATTTGTTTCAGTTTGCTAGGAATAAAATAATCATCTATGATTCTGCTACTATGGGATTTCTTCACGATTATACTAGTGAACCATGTAAAACAGTTCAATCACTGAAGGATTAGCGTGTACTGTCCACTACTACAACTAAAAGCTTACCAGGGTGTAGAGAACTCTCATGTCATTGCCGCCGATATCAACTCGCGGCTTGCTTACGACTGCAGATGGCCTTAGCTCAGCACCTGCGAGAACTAGCCTATTGTTGTAGGCTATTCTGAGTGGAACAGTTGATGTAAATGGATCCAACACATCCTGTATAACATGGGCCACTACCAAGGGTTCCGCTGCCGACATATACTGGAGGAGGACTACCAGTTGGCAGCCTTATCTGTTATTTTGTTAACCTATCTCTCTACGGACCTGAAGAAACTGTGGCGATGCATGAACTACTTGTATTGCGCGATGAGGGTTGTCTTATTCACCTTTCAAAAGTTTTGATACTAGCACCATGTCATGCGTCACTGGTATACACATGACGTCCTTGATATTTGTCGATTACATCCTGAAATTTATGGAATAGTGAAGCTGTAGATATTTCAATGTGCATGCTTTTGCCATCCGATTATTTGCGTTGTTGGGGTGTACCGGAACAAGCCATGGGAAGTTGTTAGCTCAATCAGCTGCTCCTTTGGTCACAACCTCTTCAGAAAAAAATGGTATGTGCAATATTTCTGAACCAAACGATATGGTGGTGCTTGACATGTAGGTGTGCTTAATGTGCCTGGGTTCCTCAATGGCTCAATCCAACTGCATGTTTATAGGGGTATGAAGTATTTTATCTTGTACATTTTGGCATGTCACGTACTTGCACAGCATTAACAAATATTTTTCCCTTCTGGAAACTCATGGTTTTTATAGCTTAGGGTCATTATTTCATTCAAATTCAGGGATTATAGGAATGTAATAGTGGAAATAGAAAACATATAGTTGCAACCCACAGTTCCACTCTGGCGAGGAGCCTGGCCACATTAGCATTGTTTACAAGGTGAATTGTTTCTACTGGAACCTGCCAAGTTGCAGAGATACTCTATGTTAGAACATGGTCATCATTCTTCTGTTCTCGCTGAAAACATGAGCTGCAGGCATCTTCTTGAAGCCATTGCTATGCTCTGTGCAAACTTTAACAAAGATCTAAGGTAGTATATCCATACTATCTTTTTCGTCTTAGGACTTTGCTACCTCTATTATTTAACATATAATAGAACGTATTACAACATTGATTTCTCTTTTGTTGGCTTGATTCTTAACCTTGCCTTAGAAACAGTAATGCAACACAGCAGACCATCGTGTGCTTTAGTAAAAAAATTTTTTTGCCAGTTTTTTTGTAGTACCGTTCAGTTTTTATTTGATAGGCTATCCTATCTGTACATGAGGATACAAGCTTGGGCTAGCTGATTGGGCCAACCCAACAACCCATCTAATTGTTTGCTATGTGCACAAAGTAAACTGTCTGTTTAGTGGAAGTAATAAC
>barcode03_FTL9_2
GTGATACACTACCATACCGGATACAATTGCCTGTACTCTGTAGTACCCAGTCTCTACTCCCCTTCAGAACTGCCTGGCCTAAACCTTCTTCCTCCTGATCCACCTTCCCTTTGACAGTTGAAATATGAGGCAGCCACAATGTTGAGGTGGTACTGACGTGCAAAGTTCCTGCAACTGAAGTTCTGTCGCATGTCTGGTGCAAAAACTGTCCCCCTACCTAGTTGCTGGAGCAGCACAAATACCATCCTGTGTATACCTGATCTTGGTTCTGGTCTTTCATAAACCACGAGTTCTTGGCCTGCAATAGCACCCTCCGTTTAATTAGTCAAGAATTTAAAGAGGGAAGAAACATTTACTCAGCTATCTGCAACTTAGTTTGCTCTCTTCAATTTTAGGCAAATAGGAGTCTTGTCATATCATCTTCATGTACATGCACAATCTTTGTTCTGTTGTGTATGTTAGTTGCAAGCAAAACAATATGGCAAAACTCTTTAAAGCCAACATATGATCGAACAATAATTCGATTCCATAAATTTTGTTTTTGTACATGTGAAAAATATGTTAAGTACAAATAATAACTAGGAAAATGTTATGTTTACACTTATTTTAAGAGTCCTTGTTTCTTTACGCTGTACAATGGCCTTGTCTTAAAGTTGGCCATTCATTTACAAAACAGATGCATGTCATTTTACGTTGTTCATAGTTATTCTTTGTTTAGGTTTAACATATCCCAGGGTTAACTATGAGCTAAACTGAAATTAACGTGTATTGAGTCTGTTAATTCTATGTTGTCAACAAGTTAGTAAATGAGATTACCTAGGAGGAACTAGGTAATTTTTCTTTGATAGAGAATTAGGCACCCAAATTCAAGCTGAAGTCAACAGGTTTGACTGAGAGAACTTAACATGGCTTAATTTCCGCATCCACAAAATTCAGTTTAATAATAAATCACATGGAACAAATTGGTGTGCTTGATATCATACCAAAGTTGACACCAGTTGTTCCAGGGATGTCTGCCACCATCCTGCACAGTAGTAGAGGCATATCATAATGAGAGCAAAAATAAATAGAAAGCATATATCAAAAGTGTCTGGGCAGAACACAAATGGGTGGAGATGTTGGGGAGAATAAGAACATGTTGCATTTGATTTACCAGTGCAAGTACTCCCTTAGTGACGGATGACTTGGGCTTGGGGCGTCTGGATCCACTAGTATCTTCAAAGGAAAAGATAACCTCAAACAAGTTAACATATGATTTGTTTCAGTTTGCTAGGAATAAAATAATCATCTATGATTCTGCTACTATGGGATTTCTTCACGATTATACTAGTGAACCATGTAAAACAGTTCAATCACTGAAGGATTAGCGTGTACTGTCCACTACTACAACTAAAAGCTTACCAGGGTGTAGAGAACTCTCATGTCATTGCCGCCGATATCAACTCGCGGCTTGCTTACGACTGCAGATGGCCTTAGCTCAGCACCTGCGAGAACTAGCCTATTGTTGTAGGCTATTCTGAGTGGAACAGTTGATGTAAATGGATCCAACACATCCTGTATAACATGGGCCACTACCAAGGGTTCCGCTGCCGACATATACTGGAGGAGGACTACCAGTTGGCAGCCTTATCTGTTATTTTGTTAACCTATCTCTCTACGGACCTGAAGAAACTGTGGCGATGCATGAACTACTTGTATTGCGCGATGAGGGTTGTCTTATTCACCTTTCAAAAGTTTTGATACTAGCACCATGTCATGCGTCACTGGTATACACATGACGTCCTTGATATTTGTCGATTACATCCTGAAATTTATGGAATAGTGAAGCTGTAGATATTTCAATGTGCATGCTTTTGCCATCCGATTATTTGCGTTGTTGGGGTGTACCGGAACAAGCCATGGGAAGTTGTTAGCTCAATCAGCTGCTCCTTTGGTCACAACCTCTTCAGAAAAAAATGGTATGTGCAATATTTCTGAACCAAACGATATGGTGGTGCTTGACATGTAGGTGTGCTTAATGTGCCTGGGTTCCTCAATGGCTCAATCCAACTGCATGTTTATAGGGGTATGAAGTATTTTATCTTGTACATTTTGGCATGTCACGTACTTGCACAGCATTAACAAATATTTTTCCCTTCTGGAAACTCATGGTTTTTATAGCTTAGGGTCATTATTTCATTCAAATTCAGGGATTATAGGAATGTAATAGTGGAAATAGAAAACATATAGTTGCAACCCACAGTTCCACTCTGGCGAGGAGCCTGGCCACATTAGCATTGTTTACAAGGTGAATTGTTTCTACTGGAACCTGCCAAGTTGCAGAGATACTCTATGTTAGAACATGGTCATCATTCTTCTGTTCTCGCTGAAAACATGAGCTGCAGGCATCTTCTTGAAGCCATTGCTATGCTCTGTGCAAACTTTAACAAAGATCTAAGGTAGTATATCCATACTATCTTTTTCGTCTTAGGACTTTGCTACCTCTATTATTTAACATATAATAGAACGTATTACAACATTGATTTCTCTTTTGTTGGCTTGATTCTTAACCTTGCCTTAGAAACAGTAATGCAACACAGCAGACCATCGTGTGCTTTAGTAAAAAAATTTTTTTGCCAGTTTTTTTGTAGTACCGTTCAGTTTTTATTTGATAGGCTATCCTATCTGTACATGAGGATACAAGCTTGGGCTAGCTGATTGGGCCAACCCAACAACCCATCTAATTGTTTGCTATGTGCACAAAGTAAACTGTCTGTTTAGTGGAAGTAATAAC
>barcode03_VRN1_1
TTCCGGCAAGGGGGGGAGGTTTTTAAGGGATCTGGGGCAGATCGCGGTATGTCGATACCGGGTTGGTCTGGAGCATATCCGTTGTCGACCTGCCATTGGCCCAAGCCCACGTCGTGGGGCCCCGGGGCCGCCCCGCCACAGGATGGCCTGCTGCGAGCCCGGATCCCGTCGACGTGTCCGCCGATCGTACGTCCGAATCTCCAAATTCTGCTGTCCGAATTCCTCGCACCCCCGTATCCATTGCTCGCGCCACAGGAACGGAGCAGCGCTTTTTTGTTTTCTCCACAGAAAAAAGGGCTTTTCTTTTCTTTTTCTCAGAGGCAATTTATTCCCCTCCTGTGCTTTTTTTTTGTTGGTGTGTGTGACGGCGGCGCGGGACGAATGGGGAAATGCTAGGTCAAGTCTGGTGCGGGTGGGTCTGGTCATGGCGTGGGTGCGTACGGGCTGCGACAGTAGGAGGCTGCTTGCTTAATTTGGGCCGTCTCGCTTCTCCCGTTTGGGACTCCCGCCTGTCCTCCCTGCCTGCGTCGTCTCGTGCGCATGATTCATGATTGATTTGTGGACTTTCAAGTGTTGCTCTGCTACTGCTGACAGTAGTGGGGTCATACAAAGATTAGGAGCTGTTTCTTTTGCTTACTGTCCTAGGGAGTCTAATAGGGTAGCTCACAATTTAGCTAGGTTTAGTTTTGAGGCTGACAGAGTTATAGTTTGGGATGATGATCCTCCTGATCATGTGCTTTCAGATGTAATTGCTGATGTAACTCTGTTTTGAACTCGGGCAGCAAGTTTCAGACGCACTCTTTTCCTTACCAGGGTACCGAAGGGGACTGGAAGGTTTTTAATGAGGCGGCTTGCTAGCTTAATATATTGTGTTTTACCCTCAAAAAAAAAAAAGTGTTGCTCTGCTACTGCTGACAGTAGTGGGGTGGTAGCTAGTGGCCGGCGTTGCTGCGTCTGGTCTTTGCCCTCAAATGTCGCGTCCTACACGGCCCACGCCCGCAAACAGCTTGCATACTTGCATTTCCGGCAATGCGCAAACGTGCGCAATACACTATTTTTCTACTTTTGGTTCATATGTATATTTCGAGAAAGAAGATACTTGCAGTTGGAGTACCGTCATTTTCCGAGCTTTAATGAACTTCACCATTTCCCGAGTGAATTGTCATTGTCCACACTCCCTGGTTGTCCATAGCGCTGCTCGTTCCCTCCATTCACGAATAAATGGGTAATTTTTTTGTTTAATAAAATGACCATTTAGCGAAATTAATGACTCATCTAACTGAAGTCTGACCGCTGAGTTTGGTGCCAATGAGGATGAAGCTGAAATTGTGCAGGTCGGCGCCGAAGCAGGGCCAACGCCAAACCACATGACGTCGAACCTATGAAGCCATTTAGTGAAGAAAATCCTTGGCGCCCACCTGTACAATTTCGACTCCATTCTTGTTGGTATCGAACCTAGGGGTCAGATTCTAAAATAATTTCGCATGGGAGCCATTACTTTTGCTAAAGAATCAGATTTGTCAAAAAAAAAATACCACCATTATTTTAAGTAAGACTTTTAAAATTTGACTAACTTTATAGAGTGGACTAGAAACATATATGTAACATCAAATTGGTCGGAAAGTCCTTTTGGTTCCCGAAATGCAGTTCTTCCTGCATATTAGAAACTTTGAAAATTATATTAACATGTTTGAAGAAAAAGTTAAGAAAAATTCAAAAGGTAGCCAATGATGTATCCCATAAACGTGCAAAATATCTATTCGGAATGTTTCGCATTCTAAGCTACATAAAAATGACAAAATCTTCTTCTTTTTTAGATTTGAAATCACTAAACTCAGGTCCACATTTTTGTAATTTTTGTGTCGCTTAAAATATAGAACATTTCAAATTGATATTTAGCAGGTTTGAGGGATACATCATTTATGGAGAACCGTATGATCATAGCTGTAATAAATCATACAAGTTCTTTCTAAAGGAAAAAAAAACTCATACTAGGATGTGAATTTTTGGCTCCTAGGTGCACCAGAACCTGTTAAAGCAATAAAATTTAAAATACAAAAAATGATTTTAAAAATTCTATAAATCATGTGTGTAGAGAATATATGCAGGTACCTACATGTTAAGTCTGAACATAAAACATAAAAGTATGCAACCTACACAAAAATATCAAATTTTGATGTTCATAATATAAGGATTAAGCGTATACTATTTACAGTATAACAAAGCTTCATTTTTATTTGTTTTTGT
>barcode03_VRN1_2
TATACTGTAAATAGTATACGCTTAATCCTTATATTATGAACATCACAATTTGATATTTTTGTGTAGGTTGCATACTTTTATGTTTTATGTTCAAACTTAACATGTAGGTACCTGCATATATTCTCTACACACATGATTTATAGAATTTTTAAAATAATTTTTAGTATTTTAAATTTTATTGCTTTAAAAGGTTCTGGTGCACCTAGGAGCCAAAAATTCACATCCTAGTATGAGTTTTTTTTTCCTTTAGAAAGAACTTGTATGATTTATTACAGCTATATTCATACGGTTCTCCATAAATGATGTATCCCTCAAACCTGCTAAATATCAATTTGAAATGTTCTATATTTTAAGCGACACAAAAATTACAAAAATGTGGACTTGAGTTCGGTGATTTCAAATCTAAAAAAAGATGATTTTGTCATTTTTGTGTAGCTTAGAATGCGAAACATTCCGAATAGATATTTTGCACGTTTATGGGATACATCATTGGCTACCTTTTGAATTTTTCTTAACTTTTTCTTCAAACATGTTAATATAATTTTCAAAGTTTTTAATATGCATGAAGCACTCCATTTCGGGGACCAAAAGGACTTTCCGACCAATTTGATGTTATATATGTTTCTACTCCACTCTATAAAGTTAGTCAAAATTTAAAAGTCTTACTTAAAATAATGGTGGTATTTTTTTGACAAATCTGATTCTTTAGCAAAAGTAATGGCTCCCATGCGAAATTTTATTAGAATCTGACCCCTAGGTTCGATACCAACAAGAATGGAGCCGAAATTGTACAGGTGGGCGCCAAGGATTTTCTTCACTAAATGGCTTCATAGGTTCGACGTCATGTGGTTTGGCGTTGGCCCTGCTTCGGCGCCGACCTGCAAAATTTCAGCTTCATCCTCATTGGCACCAAACTCAGCAGTCAGACTTCAGTTAGATGAGTCATTAATTTCGCTAAATGGTCAGTTCATTAAACAAAAAAAATTACCCATTTATTCGTGAATGGAGGGAACGAGCAGCGCTATGGACAACCAGGGAGTGTGGACAATGACAATTCACTCGGGAAATGGTGAAGTTCATTAAAGCTCGGAAAATGACGGTACTCCAACTTCAAGTACTATCTTCTTTCTCGAAATACACATATGAACCAAAAGTAGAAAAATAGTGTATTGCGCACGTTTGCGCATTGCCGGAAATGCAAGTATGCAAGCTGTTTGCGGGCGTGGGCCGTGTAGGACGCGACATTTGAGGGCAAAGACCAGACGCAGCAACGCCGGCCACTAGCTACCACCCCACTACTGTCAGCAGTAGCAGAGCAACACTTGAAAGTCCACAAATCAATCATGAATCATGCGCACTAGACGACGCAGGCAGGGAGGACAGGCGGGAGTCCCAAACGGGAGAAGCGAGACGGCCCAAATTAAGCAAGCAGCCTCCTACTGTCGCAGCCCGTACGCCCCTACGCCATGACCAGACCCACCCGCACCAGACTTGACCTAGCATTTCCCCATTCGTCCCGCGCCGCCGTCACAACAAAAAAAAAAAAAAAGCACGTTCTACTAAAAAAAAACAAAATAAGCACAAGAGGCGAATAAATTGCCTCTGAGAAAAACAAAAGAAAAGCCCCTTCTCTCTTTCGAGAAAACAAAAAAAGCGCTGCTCCGTTCCTGTGGCGCGAGCAATGGATACGGGGGTGCGAGGAATTCGGACAGCAGAATTTGGAGATTCGGACGTACGATTGGTGGACACGTCGACGGGATCCGGGCTCGCAGCAGGCCATCCTGTGGCGGGGCGGCCCCGGGGCCCCACGGCGTGGGCTTGGGCCAATGGCAGGTCGACAACGGATATGCTCCAGACCAGTCCGGTATCGA
>barcode03_VRN2a_1
CGGGGAACACGCTTATGTTGTGGTGGTGGTGCAGGCAGTTGCCCACGACACCGCCGCACACGCTGCATGAAATGGATATGGACATGGACTCAAGGTCAAGGGTACGATTGTTTGCTCTGGTGCGGTGGGGTGTGTGGAGGAGACTAGATGGGAGAAGGGAGCGGAGCAGCAACTGCGTAAGACTATGCTAGTGCTAGGAGGCGGTGTGTGTCTCCTGCTGCCCTGCATTCCGATCATATAGCTAACAAGTAAAAGATTCGACTGAAGGATTCATTAGTAAAAGGGGGTATGAAGATTAATGGGCAGAGATGAATAGATATGCGCGATCACTCCATAGATTTCGTTCAATTCTTTCTTTGCGTACGTGGATGATCGAATCCCACATGATCTTATGCGCTGCCTGCATATGCTAGTCCACACAAAGGACGCAACTAGATATTTGTAGCTTTTTGTGTCACTCTCAGGGAATGACCCAAGAAAAGAGAACAAAGGGCCGGTCCAGGAAATAAATGGAAACCAAGAGAATTCTATTTCAGCAAAAGTACCTAGTCATCAAGGTCCCCGTCTCCCGTTGGAGAAGTCACCTTTGAACCGGTCCACACCATGTCGGTAAAACCTCCACCAACCCAATTAGAAGGAGCGTTCCATGGATAAAAATGTCGGCAACGACTATGATTTGCATGGACCGACACCTCTATGCATGGTCTCTAGCTAGCTATTTGCAAATTAAGAGAGTAATACAGTGCATCATCAATTCTGGACTGTTTAACTTGAACCCTATAGCTCCTTGCTGGATAGTGCTTTTACATGTTTCTGTTTTCAAATAAATAGAAACAATCACAGATGTCTAATGCAATGGAATGGTAGCTTGTGGAAATAAATTAAAAAATACAATTATTTCCATCTTGTGTAAAATTGACAACATATAAACTATATTCATATTATCTATTTGTACACCGCATGAATGGTCAAAGTTTAATTTGGATACCATTTGCATACATTTATGGATTTTGAAATGTTTCTGAAGTTTCAGAGAGATAGAAATTCATGTTGTGCGGAAAAGCTTTATAAAATGATAAGTTGGCACATAACCATTATTATTGGATTATATGATGATGCAGATCAAGAAGGTGCAATAACATAGATGAATATATAAAGCGGGGAATGCATCGATCAGTCGAGGAATGCACACCGACTGGCCGGAATCCACCGTCTTTTTGTCTTTCCTAAAGGGAAGCAAAACGGTCCACACAGTGTGTTGAGCTCGCCGGAGTACCCGCGTGGGCAGGCACCTTCTGGCCACACCACAACGGAGAGCACCACCGGCTGTGTGGACGAGATGCAGCTCTACGGCTATTTGTGTTCCAATGTGCCGTCCTGAAATGGAAGCAAAAGCTATTCTACAAAAAGAAAGAAAAGATGAGATGGCATATATTCCCATGGATGGATATATGTGTGGAGCAATAGTTCTCCAAGCATGCGCACCGCACCTAGCTTCGATCCATTCCGGCCGGCAGGTTCATGTGATGCGAACAGCGATAGACATGACAGCAAACCGTCCATAGAGATACATGCATATTCATTTAGCATTGACAAGATCACATAGCGACAACAGCGCGCAGCTAGAGACATGCAATACTTAAGTAGGCTTGGCTAATCCTAAACAGGTTGTTATGGTAGTTTGGGATTGAGTTTGAACACGTTTGGTCCAATAGAACTAAGAAATGATGATTCTTCTAGACCTCAAAAATCTACTGTACTACCTCAACAAAAAAAGAGTCCAAGAATGAGTTTGCACCGTAATTACTAATGACAAGGGATTGAGCGTGGATTCACAAAAAAATAAATGGCGAATCAAACGAGAAACATGTCATAGAGCCTCTTGCACAAGGAATCGAACCAAAAACGAGCAGGGAAAGAGATCCCTTGAGGTTTCTTGAAGGTTTGGAAGAAGAAGAAGAAACAAAGTTTGAAAAATTCTGATCTAGGGTTACCTCTCTCGGGCCTCATATGGTCGAAACAAGCGACGGAACCTCTGGTACGAGCACTTGTGCTTGTACTGCATGTCATCTTCTGGTATGGGACCGTTGGTTTTTGGTGCTCACTCTCATATGATCACTAGTAACACCCACCGTTAAATCTCCTGTTATTGTTCAAGCTCCGGGCTCATGTCTATTATGATCAGGGTTACCTCTCTCATGCGATGTTATATGAAGTCGAGCATGTAACATTTACCTAAGGGTCGCACGAGGGAACTACCTTCAGAAGTAGGATAGTGCATACGGCGGGAAGTGACATACCGTGGGCGGTGCACTATTCTATGAAAGGAGGGGATAAGAGAGGACTCATCATACTTCACAAATAACCATGGGGTAATCTCTTAATTGTGATGGATCAATAGGTGCCTTGCCGAAGGTCATCGCAGTGGTTATTCAGGGACGTGTTATGAGATACATATTCC
>barcode03_VRN2a_2
CGGGGAACACGCTTATGTTGTGGTGGTGGTGCAGGCAGTTGCCCACGACACCGCCGCACACGCTGCATGAAATGGATATGGACATGGACTCAAGGTCAAGGGTACGATTGTTTGCTCTGGTGCGGTGGGGTGTGTGGAGGAGACTAGATGGGAGAAGGGAGCGGAGCAGCAACTGCGTAAGACTATGCTAGTGCTAGGAGGCGGTGTGTGTCTCCTGCTGCCCTGCATTCCGATCATATAGCTAACAAGTAAAAGATTCGACGGATTCATTAGTAAAAGGGGGTATGAAGATTAATGGGCAGAGATGAATAGATATGCGCGATCACTCCATAGATTTCGTTCAATTCTTTCTTTGCGTACGTGGATGATCGAATCCCACATGATCTTATGCGCTGCCTGCATATGCTAGTCCACACAAAGGACGCAACTAGATATTTGTAGCTTTTTGTGTCACTCTCAGGGAATGACCCAAGAAAAGAGAACAAAGGGCCGGTCCAGGAAATAAATGGAAACCAAGAGAATTCTATTTCAGCAAAAGTACCTAGTCATCAAGGTCCCCGTCTCCCGTTGGAGAAGTCACCTTTGAACCGGTCCACACCATGTCGGTAAAACCTCCACCAACCCAATTAGAAGGAGCGTTCCACGGATAAAAATGTCGGCAACGACTATGATTTGCATGGACCGACACCTCTATGCATGGTCTCTAGCTAGCTATTTGCAAAGAGAGTAATACAGTGCATCATCAATTCTGGACTGTTTAACTTGAACCCTATAGCTCCTTGCTGGATAGTGCTTTTACATGTTTCTATTTTCAAATAAATAGAAACAATCATAGATGTCTAATGCAATGGAATGGTAGCTTGTGGAAATAAATTAAAAAGTACAATTATTTCCATCTTGTGTAAAATTGACAACATATAAACTATATTCATATTATCTCTTTGTACACCACATGAATGGTCAAAGTTTAATTTGGATACCATTTGCATACATTTATGGATTTTGAAATGTTTCTAAAGTTTCAGAGATGCAAAACCACCCTACAATCCAAAAGCCAAGGTTTTTGCAAGGTGGTTTTGTTTTCTAAGATAGAAATTCATGTTGTGCGGAAAAGCTTTATAAAATGATAAGTTGGCACATAACCATTATTATTGGATTATATGATGATGCAAAGAAACCAATAAATATACATTTTCACTTACCATTTTCTCAGAGGATACAAAATGGCAATTTCTGAACTAATCATTGCATCAATCATATCACCATAGCCAACTGTTTTCTTTCCAAATCGAGTTAAGGTTCATTGTACCACTGGTAGAAAAAGGGCCTATAATCCCGGTTGGCAACTGCCATTAATCCCGGTTGCGCAACCGGGATTAAATATGCGGGACTAAAGGCACCCCCCCCTAGTCGCGGTTGCTTACGAACCGCAACTAAAGGCCCATCCACGTGGGCGCCAGCCGTCCGTCGGGGCGGAGGACCTTTAGTCGCGGTTCTCCTGGCCAACCGCGACTAAAGGCCTCCGCAGGTTAGGGTTTTAGCCCCTCCCCTAAATCTGGTTTCTTTTTTATTTGTATTGTTTTATTTCTTTTATATTTTATTTTGTGTTTTATTTTAATTTTGAAGAAGTTTCACATATTCTACGCTACTATATACATGCATATGAATGTACAATTTCAAACAAATTTAGAACCAAGAAGAATTCAAGAGGAATATACAATATATATTCAATCTCGGATGACCATATACAATTTCGAACAAGTTTCCATACATAATTTACGGCATCAGAAGTTCTACATCCTCGTAATAGTGTTCTCCTTTAGGATGGAGGACTTTCCTCATCAAAAAATCCTGCTAGTTCCTCTTGAATTGGTCGGAAGCGAGCTTCTAGACTAAGCGTCTTCCGCATGTTATTCCTCTTGACGTTGTTCTCCGACGGCTTCCGCTCAGAGGTGTATCTCCGGATGAACTCACAAACATAGTATCCACATAGAATGTTCCCCGGTGGCTGAACATCCCCAGACAGTACCAATCTAAATTCTAGCTCTTTTTTGAATTCACCGACCGTTTCATCTGTGAACCATCTCCAAACCCTACAAGGCAAAGAAAATTAAATAAACAAGGGAGTTATTAGTTACTTGATATTAGGAAATAAACGAAAGAGGCCCAACGGTTTTAAATATAGTTTTATTAAGAATTGAATCGTTTTGGATATTTATGCGGCTTTCAACATGCATTCAACACGGTACGTATATTTAACGAAATCCTATATTCCTAATATGACGGGGAGATCGTATATGTTTTACGCTCATATCCCTACACTGAAATTGTATATGTTTTAAGCTCCATCGGTCCTTGACTCCTTGATTGTGTGATTCTCTTCGGTCGAGAAATCAAAATCCCACCGGCATCGAAGTCGTCGTTTTCAGGATCTATCGTGTATGTGTGGAGCACATGAAAAGCAGACAGCAGGGACAGATCAAGAAGGTGCAATAACATAGATGAATATGTAAAGCGGGGAATGCATCGATCAGTCGATCAATATGCGCGCCAACTGGCCGGAATCCACTGTCATTTTGTCTTTCCCAAAGGGAAGCAAAACGGTCCACACAGTGTCTTGAGCTCGCCGGAGTACGCGCGTGGGCAGGCACCTTCTGGCCACACCACCACGGAGCAGTCCGGCTGTGTGGACGAGATGCAGCTATACGGCTATTTGTGTCCCAATGTGCCGTCCTGAAATGGAAGCAAAAGCTATTCTACAAAAAGAAAGAAAAGATGAGCTAGTATATATTCTCATGGATGGATATATGTGTGGACCGATAGTTCTCCAAGCATGCGCACCGCACCTAGCTTTGATCCATTCCGGCCGGCAGGTTCATGTGATGCGAACAGAGATAGACATGATAGCAAACCGTCCATAAAGATACATGCATATTCATTTAGCATTGACAAGATCACATAGCGACAACAGCAGCTAGAGACGTGCAATACTTAAGTAGGCTTGGCTAATCCTAAACAGGTTATTATGGAAGTTTGGGATTGAGTTTGAACATGTTTGGTCCAATAGAACTAAGAAATGATGATTCTTCTAGACCTCAAAAATCTACTATACTACCTCAACAAAAAGAGAGTCCAAGAATGAGTTTGCACCGTAATTACTAATGACAAGGGATTGAGCGTGGATTCGCGAAAAATAAATGGCGAATCAAACGAGAAACATGTCATAGAGCCTCTTGCACAAGGAATCAAACCAAAAACGAGCAGGGAAGGAGATCCCTTGAGGTTTCTTGAAGGTTTGGAAGAAGAAGAAACAAAGTTTGAAAAATTCTGATCTAGGGTTTCCTCTCTCGGGACTCATATGGTCGAAACAAGCGACGGAACCTCTGGTACGAGCACTTGTGCTTGTACTGCACGTCATCTTCGGGTATGGGACCGTTGGTTTTTGGCGCTCACTCTGATACGATCACTAGTAACACCCATCGTTAAATCTTCTGTTATTGTTCAAGCTCCGGGCTCATGTCTATTATGATCAGGGTTACCTCTCTGTTGCGATGTTATATGAAGTTTAGCATGTAACATTTACCTAAGAGTCACACGAGGGAACTACCTTCAGAAGTAGGATAGTGCATACGGCAGAAAGTGACATACCGTGTGCGGTACACTATTCTATGACAGGAGGGGATAAGAGAGGACTCATCATACTTCACAAATAACCATGGGGTAATCTCTTAATTGTGATGGATCAATAGATGGCTTGCCGAAGGTCATCGCGGTGGTTATTCAGGGATGTGTTATGAGATACATATTCCC
>barcode03_VRN2b_1
GGAGGATAAGCTAGAAATATGTATGGGACATGTTATAGCTAGCTTGTATCACATGTTATGGATGGAACCATCCGAGGTCTAATTTACTGGGATCATAGGTCGATGGTGGTGGTGACGATGGCACAGATGGCTGGTTCATGCACCTTGGCGAAGCGGCCTTTGACCCGTGGCCTCAACTGGGCGTAAGCTTTTCTGGACTCATATCGGATCTGCTTCTCGTACCTCCGTCTCTTCCTCTTCTCCCTATACCTCATCACCTTTGCACGTCTCTCGTGCACCGTTGGATGATGCGCCGCCACCATCATCATGTCTCCATCGATAGCCATTATCACCTCACTTCCCGCGGTGTTAGTGCGTGTGCTCCCACATAATGGCATCTGAACATATCAAAAGAAAATAATCATATGAGACAAATTAATTGTGCATAGTGAATGATCATTGTTTCATGAAGGTATTTAGTTAGTCCCTAACCAATTATATTACTAGTTTTGACCTGTCTCATGAAATAACGGTTAGCCTTAGCCTCCTATATCCCACGATCAGTTACAAAGGTCAGCGACCAAAAGTCCAAAACCGTCTGAAAAATGATACTATTTCAACTGGCTAGATATATATAACCATTCATGTTCTGTGGTAGTGTCATTAGTTCTGTGGTCAACTTGATTATACTGCTATGTATGTAAGCCTGATCAACTGAATTAGTTGGGTTTTGCACAACTAGCCATCTTGATTTCACGCTCATTGGATGTACGGACTACATGCAAGGTTCAGAGATCAAACTGAAATTGATGATTTGTTAGAGGAGATAAGTCTAGAGAGAGAAAATCAATATTCTCCAAGTTTTTGTTTCAAAAAGGAGGCATGCCCTGATTGATCTGTATCGATATTGATGCACAAAATCAAATCCAAACTGAGAGTTGACCACATGAAATGAGAGGATGCATCCATCTCATTGATATGTATTCGTTTTGACTAAATTTGGCAAGGAATATTTACCTGGACTAGACGCCTGGTGCATGAAAGAAAAGGTGAAATTACAAACCGGATTTGTTGTTGTCATATAATTTGCTAGCTTATAATTAAGTCTTCTTTCGAGCTGAGTTTACACGTCTTTTCCTCGCCAATTTAGATATTGATATATTGTGTAGTTCAAACATTAAATTCACTATAACAATCTAAGAAAAAACATTCAGATTAACGATAACTGACTGATTTTATCCCCGACGATACAGTTGATACCCGAAACGAACAGTTCTGAAGGTACTGTCAATCTGCCATACCTATGTTCTGTTTTGAGAAAATATAAGTACGTATGTGTTTGTTTAAATTTTTATTGCTCCGCGGCCGTGTCTCAGTCCTGCTGATGGACTCCTGAGGAGAATGCGTTGTTAGCTACCTTACTTGGAACTAATTTGTCTGTTGACTCCCGATTAATTTTTCTCAGGAGAATCCATCCGTCAGCTAGCAGCATACACTCACACAAGTATGACGAGCTAGCTAGGTAGGAAGAAGGTGATCAAAGTATTAGCAGAAGAAGAGCAAAAGCCATTAACCACAGGTCTACCCCGGCCATCGATGATGTAGGAGCAAGATGCGTGGAATTAATTAGGCATCACTCACGGCGATGGGTGGTGTGGCCGGTGGCAAGTGTCGGCTGCCGGCGTCGACCTGGAACGTGATCAGCCCAGCTGCTGCTGCTTGGTGTCCATGCGGTGGGTACTGCAGGCCATGAAACGTCGACGGCGGCCTGGTGTTCTGGACGTTGTGGTGGTCCGCCGGCGGTGGGAGCCACGTTCCCACGCTGTGGCCTTGGCCGTTGCCGAAGAACTGGTACTCAGAGCAGCGGTGGCTCGTGACGAAGAACAGGGAACATGGGGGCGTGGTCGATGATGTGGTGGTGCAGGCAGTTGGCTACGCCGCCGCACACGCCGCATGACATGGACATGGACGATCGAGAGTAGCTAGCCTAGCTGAGGAAATTGAGGTCAAGTGTTTGTTTCTTTGTTTCTGGTGTGGTGTGTGGGGAAGGAAGTTCAGGGAGTAGAGAGGAGCAACTGCAACTGCGCCTGCGAGCTAGGGCTGTCTCCCCTCCTGCTTATAGCAAGCAAGACAAAGATTCGATCGTAGGATTAGTAAAAGGCTGATCCAAGGATTAATGAGCGGGGAGGAATAGATATCCATGGATGGATTTCTTGCGTGCCTACGTGGATGATCCCGGGCCAAATTTTTTTGTATTGCTTGTCGGGATCGAATCCCACATGATCTTATGCACCGCATGCCTGCTAGTCCACACAAAAGACATAACTAGATATTTGTAGCTTTTGCGTGTCACTCTCAGGGGAATGATCCGAGAAAAGATAACAAGCTATAGCCAGAGCCGGACTGGGCCGGGAAATAAATGGAAACCATGACAATTCTAAATAGGGGCAAAAAAGCGGTAAGAAGAAGATTCAAGAGTGTTGTATGCACATGGCCAACGCGAAAATGCAAGTTAATGTTCAATCGTTAGAGTGGTCGCTTTCGATCTAACCCTAGATTTGACGCTTTGGTATCTTATAAAGGTGGAATTTTATTTTAGTGGGAGCACGGCACTCCTGTAGAGCGTCTGGTTTTGTAGTGTGTTTGATAATAAAATTGAAGATAAACCAATAATTTAGATTTTTTTGTGTAAATTTGAGCCGCTTTTGGTGAACTTTCAAATTAAATGGATACCATTTTACGGGGACTATCAAAAAGTTTGAAACAATTTTTGTAAATTCTCCAAAAACACAACATCATTCACAACATTAATTCTCAAAACTCTAAGTGCATACTAAATATTACGATATGAACATGTCGCTTAAAGTTAGGAAGATCTATATGCTCGTCTTCATGTCAACAATGCTTGCTAGGTCTGTCGTGGCCTCCCTTTTGTAGAGGCAGATATGTCAAAGAATGTCTGAGAGTATATGGAGGTACTACACAAGCATCTGATGGCGAGTCGACACAGTTGGCGGGTGAATCAATCAGGAGGGAGTCGTGGATGGGGACAAATGAGTGTTGTGTGGTGAGTGGTAATGTAGGTGGAGAACAAGGAGAATACGAGGAAAGATAGTGGGTGTCCATGAAGCTTTTGTTGATCCCATACCATATAGTCTTTTCGCTAAATAAAATGTGGGCAACGCTGATTGCATGGAAGACTCAGTGCATGTCAACTGGGAGCCATCTCGGCCAAGACCCCTAGCAAGCTATACAGAATCGAGAATGACAAGTATTATGAAGCATCCCAGTTAAACTGTAAACTTATAATACTGTGTTTAACTAGAAGCCCTAGCTATATTTTGGATAGTGATTTTACATTTCTTGATTCAAAGTGAATAGAAAGAATCATAGATGTATGGAAGGCGATGAGATGATTACTTGCAAAAAATCAAACCAAAGATATGAGTATGATTATTCAGTCTTGTGCAAAGGTGACAAGAGATAACATAGATTTTTCTAATCTGTTCTGTGGGACACATAAATGGTCAACGTTTACATTTTCATCCTAAATCATCAAAGATGAAAAAACAACACTAAAAATATGGCTAAGGTTTGGAAGGTGGTCGTGTCTTCAAAGATACACCCAAAAAACTCTATGGAAAAAAATGATAACTTGGAACGAAAAACATCGACTGGTTGATATGACACCATATGTTCGATGGCAAAATAAAATGGCACATTGATAATTTGTTTTCCTCATTTTCTTGAAGGACACAAATGGTAATTCCTCAATAAATGTTTGCATGTATATATATTTGATCATAGTCGAGGGTTCCAAAATAGAGTTAGGGTTCATTGTTGTCAAGGGTCCTAAAATATACTGGTAAATAAATACTGAATCAAACTGCAAATTTATGTTTTTGTTACAAGGATGATGTCTATAGGGACACTCATGGCCACGTACCGACAAAATGCTCAGTTTATCATGTTGTTAGGGCCGTATATGTATCTTGATGGCCATTGGCAGCCCGATGGATCCTGGGCTGTGTGTTCCTCTTCGATCCAGAAGTCAATATCTTATTGGCATAAAATGATTGAAGTCATTTTCAGGATCTATCTTATATGTGGAGCACAATGAAAGGAGCTGTGTCAGATAGATGAGGAGGGTACAAAATGAATAGAGCAGGCTCTTCTCAGCCACGCGCCGGCCGGAATCCGCCACCTTTTCGCCTTTCCACAAAGCGGAGCCAATCGACCCACACAATCC
>barcode03_VRN2b_2
GGAGGATAAGCTAGAAATATGTATGGGACATGTTATAGCTAGCTTGTATCACATGTTATGGATGGAACCATCCGAGGTCTAATTTACTGGGATCATAGGTCGATGGTGGTGGTGACGATGGCACAGATGGCTGGTTCATGCACCTTGGCGAAGCGGCCTTTGACCCGTGGCCTCAACTGGGCGTAAGCTTTTCTGGACTCATATCGGATCTGCTTCTCGTACCTCCGTCTCTTCCTCTTCTCCCTATACCTCATCACCTTTGCACGTCTCTCGTGCACCGTTGGATGATGCGCCGCCACCATCATCATGTCTCCATCGATAGCCATTATCACCTCACTTCCCGCGGTGTTAGTGCGTGTGCTCCCACATAATGGCATCTGAACATATCAAAAGAAAATAATCATATGAGACAAATTAATTGTGCATAGTGAATGATCATTGTTTCATGAAGGTATTTAGTTAGTCCCTAACCAATTATATTACTAGTTTTGACCTGTCTCATGAAATAACGGTTAGCCTTAGCCTCCTATATCCCACGATCAGTTACAAAGGTCAGCGACCAAAAGTCCAAAACCGTCTGAAAAATGATACTATTTCAACTGGCTAGATATATATAACCATTCATGTTCTGTGGTAGTGTCATTAGTTCTGTGGTCAACTTGATTATACTGCTATGTATGTAAGCCTGATCAACTGAATTAGTTGGGTTTTGCACAACTAGCCATCTTGATTTCACGCTCATTGGATGTACGGACTACATGCAAGGTTCAGAGATCAAACTGAAATTGATGATTTGTTAGAGGAGATAAGTCTAGAGAGAGAAAATCAATATTCTCCAAGTTTTTGTTTCAAAAAGGAGGCATGCCCTGATTGATCTGTATCGATATTGATGCACAAAATCAAATCCAAACTGAGAGTTGACCACATGAAATGAGAGGATGCATCCATCTCATTGATATGTATTCGTTTTGACTAAATTTGGCAAGGAATATTTACCTGGACTAGACGCCTGGTGCATGAAAGAAAAGGTGAAATTACAAACCGGATTTGTTGTTGTCATATAATTTGCTAGCTTATAATTAAGTCTTCTTTCGAGCTGAGTTTACACGTCTTTTCCTCGCCAATTTAGATATTGATATATTGTGTAGTTCAAACATTAAATTCACTATAACAATCTAAGAAAAAACATTCAGATTAACGATAACTGACTGATTTTATCCCCGACGATACAGTTGATACCCGAAACGAACAGTTCTGAAGGTACTGTCAATCTGCCATACCTATGTTCTGTTTTGAGAAAATATAAGTACGTATGTGTTTGTTTAAATTTTTATTGCTCCGCGGCCGTGTCTCAGTCCTGCTGATGGACTCCTGAGGAGAATGCGTTGTTAGCTACCTTACTTGGAACTAATTTGTCTGTTGACTCCCGATTAATTTTTCTCAGGAGAATCCATCCGTCAGCTAGCAGCATACACTCACACAAGTATGACGAGCTAGCTAGGTAGGAAGAAGGTGATCAAAGTATTAGCAGAAGAAGAGCAAAAGCCATTAACCACAGGTCTACCCCGGCCATCGATGATGTAGGAGCAAGATGCGTGGAATTAATTAGGCATCACTCACGGCGATGGGTGGTGTGGCCGGTGGCAAGTGTCGGCTGCCGGCGTCGACCTGGAACGTGATCAGCCCAGCTGCTGCTGCTTGGTGTCCATGCGGTGGGTACTGCAGGCCATGAAACGTCGACGGCGGCCTGGTGTTCTGGACGTTGTGGTGGTCCGCCGGCGGTGGGAGCCACGTTCCCACGCTGTGGCCTTGGCCGTTGCCGAAGAACTGGTACTCAGAGCAGCGGTGGCTCGTGACGAAGAACAGGGAACATGGGGGCGTGGTCGATGATGTGGTGGTGCAGGCAGTTGGCTACGCCGCCGCACACGCCGCATGACATGGACATGGACGATCGAGAGTAGCTAGCCTAGCTGAGGAAATTGAGGTCAAGTGTTTGTTTCTTTGTTTCTGGTGTGGTGTGTGGGGAAGGAAGTTCAGGGAGTAGAGAGGAGCAACTGCAACTGCGCCTGCGAGCTAGGGCTGTCTCCCCTCCTGCTTATAGCAAGCAAGACAAAGATTCGATCGTAGGATTAGTAAAAGGCTGATCCAAGGATTAATGAGCGGGGAGGAATAGATATCCATGGATGGATTTCTTGCGTGCCTACGTGGATGATCCCGGGCCAAATTTTTTTGTATTGCTTGTCGGGATCGAATCCCACATGATCTTATGCACCGCATGCCTGCTAGTCCACACAAAAGACATAACTAGATATTTGTAGCTTTTGCGTGTCACTCTCAGGGGAATGATCCGAGAAAAGATAACAAGCTATAGCCAGAGCCGGACTGGGCCGGGAAATAAATGGAAACCATGACAATTCTAAATAGGGGCAAAAAAGCGGTAAGAAGAAGATTCAAGAGTGTTGTATGCACATGGCCAACGCGAAAATGCAAGTTAATGTTCAATCGTTAGAGTGGTCGCTTTCGATCTAACCCTAGATTTGACGCTTTGGTATCTTATAAAGGTGGAATTTTATTTTAGTGGGAGCACGGCACTCCTGTAGAGCGTCTGGTTTTGTAGTGTGTTTGATAATAAAATTGAAGATAAACCAATAATTTAGATTTTTTTGTGTAAATTTGAGCCGCTTTTGGTGAACTTTCAAATTAAATGGATACCATTTTACGGGGACTATCAAAAAGTTTGAAACAATTTTTGTAAATTCTCCAAAAACACAACATCATTCACAACATTAATTCTCAAAACTCTAAGTGCATACTAAATATTACGATATGAACATGTCGCTTAAAGTTAGGAAGATCTATATGCTCGTCTTCATGTCAACAATGCTTGCTAGGTCTGTCGTGGCCTCCCTTTTGTAGAGGCAGATATGTCAAAGAATGTCTGAGAGTATATGGAGGTACTACACAAGCATCTGATGGCGAGTCGACACAGTTGGCGGGTGAATCAATCAGGAGGGAGTCGTGGATGGGGACAAATGAGTGTTGTGTGGTGAGTGGTAATGTAGGTGGAGAACAAGGAGAATACGAGGAAAGATAGTGGGTGTCCATGAAGCTTTTGTTGATCCCATACCATATAGTCTTTTCGCTAAATAAAATGTGGGCAACGCTGATTGCATGGAAGACTCAGTGCATGTCAACTGGGAGCCATCTCGGCCAAGACCCCTAGCAAGCTATACAGAATCGAGAATGACAAGTATTATGAAGCATCCCAGTTAAACTGTAAACTTATAATACTGTGTTTAACTAGAAGCCCTAGCTATATTTTGGATAGTGATTTTACATTTCTTGATTCAAAGTGAATAGAAAGAATCATAGATGTATGGAAGGCGATGAGATGATTACTTGCAAAAAATCAAACCAAAGATATGAGTATGATTATTCAGTCTTGTGCAAAGGTGACAAGAGATAACATAGATTTTTCTAATCTGTTCTGTGGGACACATAAATGGTCAACGTTTACATTTTCATCCTAAATCATCAAAGATGAAAAAACAACACTAAAAATATGGCTAAGGTTTGGAAGGTGGTCGTGTCTTCAAAGATACACCCAAAAAACTCTATGGAAAAAAATGATAACTTGGAACGAAAAACATCGACTGGTTGATATGACACCATATGTTCGATGGCAAAATAAAATGGCACATTGATAATTTGTTTTCCTCATTTTCTTGAAGGACACAAATGGTAATTCCTCAATAAATGTTTGCATGTATATATATTTGATCATAGTCGAGGGTTCCAAAATAGAGTTAGGGTTCATTGTTGTCAAGGGTCCTAAAATATACTGGTAAATAAATACTGAATCAAACTGCAAATTTATGTTTTTGTTACAAGGATGATGTCTATAGGGACACTCATGGCCACGTACCGACAAAATGCTCAGTTTATCATGTTGTTAGGGCCGTATATGTATCTTGATGGCCATTGGCAGCCCGATGGATCCTGGGCTGTGTGTTCCTCTTCGATCCAGAAGTCAATATCTTATTGGCATAAAATGATTGAAGTCATTTTCAGGATCTATCTTATATGTGGAGCACAATGAAAGGAGCTGTGTCAGATAGATGAGGAGGGTACAAAATGAATAGAGCAGGCTCTTCTCAGCCACGCGCCGGCCGGAATCCGCCACCTTTTCGCCTTTCCACAAAGCGGAGCCAATCGACCCACACAATCC
>barcode04_FT3_1
CGCCGGAGCCGGCCTCGCGCTGACAGTTGAAGTAGACGGCGGCGACGGGCGGGCCGAGGTTGTAGAGCTCGGCGAAGTCCCTGGTATTGAAGTTCTGGCGCCACCCGGGCGCGTACACCGTCTGCCGGCCCAGCTGCTGGAAGAGCACGAGCACGAAGCGGTGGATCCCCATGTTGGGGCGAGGGCTCTCGTAGCACATCACCTCCTGCCCGAAGGAAGCACCAGTTGTCCCAGGAATATCTGTCACCAACCTGTGCACGCATACCAGCAGCAATTGTCAGCAGTGAGATGCACTAGCACAGACACTACACTGTGGTGGCATCGAACACGTACGTCTAGTGTTTATAATCAAGGGATTTGGAGCGTGGAATTACCAATGGAGGTATTCTCTGAGGTTGGGATCGCTTGGACTTGGCGCGTCGGGGTCTACCATCACCTGCGCATGTACACCATGCATGATCAATAATAGTTCATAGTGCAGAGTAAACACAAACATATTCATACAGTGATGCAATCCTTTTATTTTTCTCCAAGAAAGAAGACATATGCATATATTTTTTTCGGAAAGAGGATAAAGACCCCGGCCTCTGCATCATTGATCGATCATATAGCACATGCATATTATGCATGAAGGTGCTTGATTAATTTGCCAACACATATATGAAAGCATGTATCCAAATTAAATACGATACGATACGAGGGTGCATCTTAATTAGTGTTAGATTATATTAATTAGGCAACAATGAGTAGTACACGTACGAGTGTGTAGAAGGTCCTCATCTCATTGCCGCCGACCTCGACCCTGGGCTGGTGGGTGACCATGGAGGGCTTGAGCTCGCAGCCGTTGGACACAGCCCGGTTCCCGAATGTCACCCTGAGGTTAGTGGTGCGGATGAAGGGGTCCAGCACATCCCCCACAACCCTACCAACCACCAACGGGTCCCTATCCCTCCCGGCCATCTCGTATGGTGGAGCTAGAGGTTGACGATGACCAGGCACAGCTGAGCTAGTTAGCTAGGGTGTATATTGATCTGGAGCAGGAGCTACCTGGATGAATGATGATGCTGATGAGTTTGGAACTGCCCAACGGCCGGTGGCCACTTTATATAGGCCGCAAAAGTTGAGTAGAGGAAGGGCGCGCGTTGTCCATGTCCATGTCTAGACTATAGTTCTGCTTGCACACCCTGGGCGCTGCTGCTGCTGCCTATGTGGAATATAGATTCTGTGGAGACCTTTGCTCCTCCCCTCTCTCTTAGAATTGAATCTATCATGTGGACGGGATGCAGTCACCAAAGCCCTGCTTTTGACCCCCTAGGCTAGTTCAGCTCTACATGGACATGGATTTGTCTGTCGTAATAAGCTCTCGCTAATGGCCAAGGTGCTAGACAGCGGTTGCGTTGCGTCTGGGGCTCTCCCGGCCGCGGCCGGCCGGCAAGCCGGCACCGGGAATGTCTGCCAACAAGCGAGACGCCCGTCCATCAATCCACGGTACTCTGCTCGATTTGATCGGACGTGGCAAAGATAAGCTTCACCTAGTTACGGACTCGATGGATCATGAATCAGCAGCTAGCTTCACTTAGTCCGGACCGCCGGCCATGCATGTGTCGTTCGCCGGCATATACAAAAGCACGCCTTTTCACGTGCGCAGTGACCACGGGGAGGGATAGGCTGTACGGTAGAGGAGTGATTCGCTGTTTGGCCGGGGCCGGGTGTGCGTGGTCGGAAAGAATGAAGAG
>barcode04_FT3_2
CCTCTTCATTCTTTCCGGCCACGCACACCCGGCCCCGGCCAAACAGCGAATCACTCCTCTACCGTACAGCCTATCCCTCCCCGTGGTCACTGCGCACGTGAAAAGGCGTGCTTTTGTATATGCCGGCGAACGACACATGCATGGCCGGCGGTCCGGACTAAGTGAAGCTAGCTGCTGATTCATGATCCATCCAGTCCGTAACTAGGTGAAGCTTATCTTTGCCACGTCCGATCAAATCGAGCAGAGTACCGTGGATTGATGGACGGGCGTCTCGCTTGTTGGCAGACATTCCCGGTGCCGGCTTGCCGGCCGGCCGCGGCCGGGAGAGCCCCAGACGCAACGCAACCGCTGTCTAGCACCTTGGCCATTAGCGAGAGCTTATTACGACAGACAAATCCATGTCCATGTAGAGCTGAACTAGCCTAGGGGGTCAAAAGCAGGGCTTTGGTGACTGCATCCCGTCCACATGATAGATTCAATTCTAAGAGAGAGGGGAGGAGCAGAGAGAAAGGTCTCCACAGAATCTATATTCCACATAGGCAGCAGCAGCAGCGCCCAGGGTGTGCAAGCAGAACTATAGTCTAAACATGGACATGGACAACGCGCGCCCTTCCTCTACTCAACTTTTGCGGCCTATATAAAGTGGCCACCGGCCGTTGAGCAGTTCCAAACTCATCAGCATCATCATTCATCCAGGTAGCTCCTGCTCCAGATCAATATACACTCTAGCTAACTAGCTCAGCTGTGCCTGGTCATCGTCAACCTCTAGCTCCACCATACGAGATGGCCGGGAGGGATAGGGACCCGTTGGTGGTTGGTAGGGTTGTGGGGGATGTGCTGGACCCCTTCGTCCGCACCACTAACCTCAGGGTGACATTCGGGAACCGGGCTGTGTCCAACGGCTGCGAGCTCAAGCCCTCCATGGTCACCCACCAGCCCAGGGTCGAGGTCGGCGGCAATGAGATGAGGACCTTCTACACACTCGTACGTGTACTACTCATTGTTGCCTAATTAATATAATCTAACACTAATTAAGATGCACCCTCGTATCGTATCGTATTTAATTTGGATACATGCTTTCATATATGTGTTGGCAAATTAATCAAGCACCTTCATGCATAATATGCATGTGCTATATGATCGATCAATGATGCAGAGGCCGGGGTCTTTATCCTCTTTCCGAAAAAAATATATGCATATGTCTTCTTTCTTGGAGAAAAAAAAGGATTGCATCACTGTATGAATATGTTTGTGTTTACTCTGCACTATGAACTATTATTGATCATGCATGGTGTACATGCGCAGGTGATGGTAGACCCCGACGCGCCAAGTCCAAGCGATCCCAACCTCAGAGAATACCTTCATTGGTAATTCCACGCTCCAATTCCCTTGATTATAAACACTAGACGTACGTGTTCGATGCCGGCCACCACACTAGTGTCTGTGCTAGCTAGTGCATCTCACTGCTGACAATTGCTGCTGGTATGCGTGCGCAGGTTGGTGACAGATATTCCTGGGACAACTGCTGCTTCCTTCGGGCAGGAGGTGATGTGCTACGAGAGCCCTCGCCCCAACATGGGGATCCACCGCTTCGTGCTCGTGCTCTTCCAGCAGCTGGGCCGGCAGACGGTGTACGCGCCCGGGTGGCGCCAGAACTTCAATACCAGGGACTTCGCCGAGCTCTACAACCTCGGCCCGCCGGTCGCCGCCGTCTACTTCAACTGTCAGCGCGAGGCCGGCTCCGGCGGCAGGAGGATGTA
>barcode04_FTL9_1
CGGATACAGCACTACCATACCGGATACAATTGCCTGTACTCTGTAGTACCCAGTCTCTACTCCCCTTCAGAACTGCCTGGCCTAAACCTTCTTCCTCCTGATCCACCTTCCCTTTGACAGTTGAAATATGAGGCAGCCACAATGTTGAGGTGGTACTGACGTGCAAAGTTCCTGCAACTGAAGTTCTGTCGCATGTCTGGTGCAAAAACTGTCCCCCTACCTAGTTGCTGGAGCAGCACAAATACCATCCTGTGTATACCTGATCTTGGTTCTGGTCTTTCATAAACCACGAGTTCTTGGCCTGCAATAGCACCCTCCGTTTAATTAGTCAAGAATTTAAAGAGGGAAGAAACATTTACTCAGCTATCTGCAACTTAGTTTGCTCTCTTCAATTTTAGGCAAATAGGAGTCTTGTCATATCATCTTCATGTACATGCACAATCTTTGTTCTGTTGTGTATGTTAGTTGCAAGCAAAACAATATGGCAAAACTCTTTAAAGCCAACATATGATCGAACAATAATTCGATTCCATAAATTTTGTTTTTGTACATGTGAAAAATATGTTAAGTACAAATAATAACTAGGAAAATGTTATGTTTACACTTATTTTAAGAGTCCTTGTTTCTTTACGCTGTACAATGGCCTTGTCTTAAAGTTGGCCATTCATTTACAAAACAGATGCATGTCATTTTACGTTGTTCATAGTTATTCTTTGTTTAGGTTTAACATATCCCAGGGTTAACTATGAGCTAAACTGAAATTAACGTGTATTGAGTCTGTTAATTCTATGTTGTCAACAAGTTAGTAAATGAGATTACCTAGGAGGAACTAGGTAATTTTTCTTTGATAGAGAATTAGGCACCCAAATTCAAGCTGAAGTCAACAGGTTTGACTGAGAGAACTTAACATGGCTTAATTTCCGCATCCACAAAATTCAGTTTAATAATAAATCACATGGAACAAATTGGTGTGCTTGATATCATACCAAAGTTGACACCAGTTGTTCCAGGGATGTCTGCCACCATCCTGCACAGTAGTAGAGGCATATCATAATGAGAGCAAAAATAAATAGAAAGCATATATCAAAAGTGTCTGGGCAGAACACAAATGGGTGGAGATGTTGGGGAGAATAAGAACATGTTGCATTTGATTTACCAGTGCAAGTACTCCCTTAGTGACGGATGACTTGGGCTTGGGGCGTCTGGATCCACTAGTATCTTCAAAGGAAAAGATAACCTCAAACAAGTTAACATATGATTTGTTTCAGTTTGCTAGGAATAAAATAATCATCTATGATTCTGCTACTATGGGATTTCTTCACGATTATACTAGTGAACCATGTAAAACAGTTCAATCACTGAAGGATTAGCGTGTACTGTCCACTACTACAACTAAAAGCTTACCAGGGTGTAGAGAACTCTCATGTCATTGCCGCCGATATCAACTCGCGGCTTGCTTACGACTGCAGATGGCCTTAGCTCAGCACCTGCGAGAACTAGCCTATTGTTGTAGGCTATTCTGAGTGGAACAGTTGATGTAAATGGATCCAACACATCCTGTATAACATGGGCCACTACCAAGGGTTCCGCTGCCGACATATACTGGAGGAGGACTACCAGTTGGCAGCCTTATCTGTTATTTTGTTAACCTATCTCTCTACGGACCTGAAGAAACTGTGGCGATGCATGAACTACTTGTATTGCGCGATGAGGGTTGTCTTATTCACCTTTCAAAAGTTTTGATACTAGCACCATGTCATGCGTCACTGGTATACACATGACGTCCTTGATATTTGTCGATTACATCCTGAAATTTATGGAATAGTGAAGCTGTAGATATTTCAATGTGCATGCTTTTGCCATCCGATTATTTGCGTTGTTGGGGTGTACCGGAACAAGCCATGGGAAGTTGTTAGCTCAATCAGCTGCTCCTTTGGTCACAACCTCTTCAGAAAAAAATGGTATGTGCAATATTTCTGAACCAAACGATATGGTGGTGCTTGACATGTAGGTGTGCTTAATGTGCCTGGGTTCCTCAATGGCTCAATCCAACTGCATGTTTATAGGGGTATGAAGTATTTTATCTTGTACATTTTGGCATGTCACGTACTTGCACAGCATTAACAAATATTTTTCCCTTCTGGAAACTCATGGTTTTTATAGCTTAGGGTCATTATTTCATTCAAATTCAGGGATTATAGGAATGTAATAGTGGAAATAGAAAACATATAGTTGCAACCCACAGTTCCACTCTGGCGAGGAGCCTGGCCACATTAGCATTGTTTACAAGGTGAATTGTTTCTACTGGAACCTGCCAAGTTGCAGAGATACTCTATGTTAGAACATGGTCATCATTCTTCTGTTCTCGCTGAAAACATGAGCTGCAGGCATCTTCTTGAAGCCATTGCTATGCTCTGTGCAAACTTTAACAAAGATCTAAGGTAGTATATCCATACTATCTTTTTCGTCTTAGGACTTTGCTACCTCTATTATTTAACATATAATAGAACGTATTACAACATTGATTTCTCTTTTGTTGGCTTGATTCTTAACCTTGCCTTAGAAACAGTAATGCAACACAGCAGACCATCGTGTGCTTTAGTAAAAAAATTTTTTTGCCAGTTTTTTTGTAGTACCGTTCAGTTTTTATTTGATAGGCTATCCTATCTGTACATGAGGATACAAGCTTGGGCTAGCTGATTGGGCCAACCCAACAACCCATCTAATTGTTTGCTATGTGCACAAAGTAAACTGTCTGTTTAGTGGAAGTAATAAC
>barcode04_FTL9_2
CGGATACAGCACTACCATACCGGATACAATTGCCTGTACTCTGTAGTACCCAGTCTCTACTCCCCTTCAGAACTGCCTGGCCTAAACCTTCTTCCTCCTGATCCACCTTCCCTTTGACAGTTGAAATATGAGGCAGCCACAATGTTGAGGTGGTACTGACGTGCAAAGTTCCTGCAACTGAAGTTCTGTCGCATGTCTGGTGCAAAAACTGTCCCCCTACCTAGTTGCTGGAGCAGCACAAATACCATCCTGTGTATACCTGATCTTGGTTCTGGTCTTTCATAAACCACGAGTTCTTGGCCTGCAATAGCACCCTCCGTTTAATTAGTCAAGAATTTAAAGAGGGAAGAAACATTTACTCAGCTATCTGCAACTTAGTTTGCTCTCTTCAATTTTAGGCAAATAGGAGTCTTGTCATATCATCTTCATGTACATGCACAATCTTTGTTCTGTTGTGTATGTTAGTTGCAAGCAAAACAATATGGCAAAACTCTTTAAAGCCAACATATGATCGAACAATAATTCGATTCCATAAATTTTGTTTTTGTACATGTGAAAAATATGTTAAGTACAAATAATAACTAGGAAAATGTTATGTTTACACTTATTTTAAGAGTCCTTGTTTCTTTACGCTGTACAATGGCCTTGTCTTAAAGTTGGCCATTCATTTACAAAACAGATGCATGTCATTTTACGTTGTTCATAGTTATTCTTTGTTTAGGTTTAACATATCCCAGGGTTAACTATGAGCTAAACTGAAATTAACGTGTATTGAGTCTGTTAATTCTATGTTGTCAACAAGTTAGTAAATGAGATTACCTAGGAGGAACTAGGTAATTTTTCTTTGATAGAGAATTAGGCACCCAAATTCAAGCTGAAGTCAACAGGTTTGACTGAGAGAACTTAACATGGCTTAATTTCCGCATCCACAAAATTCAGTTTAATAATAAATCACATGGAACAAATTGGTGTGCTTGATATCATACCAAAGTTGACACCAGTTGTTCCAGGGATGTCTGCCACCATCCTGCACAGTAGTAGAGGCATATCATAATGAGAGCAAAAATAAATAGAAAGCATATATCAAAAGTGTCTGGGCAGAACACAAATGGGTGGAGATGTTGGGGAGAATAAGAACATGTTGCATTTGATTTACCAGTGCAAGTACTCCCTTAGTGACGGATGACTTGGGCTTGGGGCGTCTGGATCCACTAGTATCTTCAAAGGAAAAGATAACCTCAAACAAGTTAACATATGATTTGTTTCAGTTTGCTAGGAATAAAATAATCATCTATGATTCTGCTACTATGGGATTTCTTCACGATTATACTAGTGAACCATGTAAAACAGTTCAATCACTGAAGGATTAGCGTGTACTGTCCACTACTACAACTAAAAGCTTACCAGGGTGTAGAGAACTCTCATGTCATTGCCGCCGATATCAACTCGCGGCTTGCTTACGACTGCAGATGGCCTTAGCTCAGCACCTGCGAGAACTAGCCTATTGTTGTAGGCTATTCTGAGTGGAACAGTTGATGTAAATGGATCCAACACATCCTGTATAACATGGGCCACTACCAAGGGTTCCGCTGCCGACATATACTGGAGGAGGACTACCAGTTGGCAGCCTTATCTGTTATTTTGTTAACCTATCTCTCTACGGACCTGAAGAAACTGTGGCGATGCATGAACTACTTGTATTGCGCGATGAGGGTTGTCTTATTCACCTTTCAAAAGTTTTGATACTAGCACCATGTCATGCGTCACTGGTATACACATGACGTCCTTGATATTTGTCGATTACATCCTGAAATTTATGGAATAGTGAAGCTGTAGATATTTCAATGTGCATGCTTTTGCCATCCGATTATTTGCGTTGTTGGGGTGTACCGGAACAAGCCATGGGAAGTTGTTAGCTCAATCAGCTGCTCCTTTGGTCACAACCTCTTCAGAAAAAAATGGTATGTGCAATATTTCTGAACCAAACGATATGGTGGTGCTTGACATGTAGGTGTGCTTAATGTGCCTGGGTTCCTCAATGGCTCAATCCAACTGCATGTTTATAGGGGTATGAAGTATTTTATCTTGTACATTTTGGCATGTCACGTACTTGCACAGCATTAACAAATATTTTTCCCTTCTGGAAACTCATGGTTTTTATAGCTTAGGGTCATTATTTCATTCAAATTCAGGGATTATAGGAATGTAATAGTGGAAATAGAAAACATATAGTTGCAACCCACAGTTCCACTCTGGCGAGGAGCCTGGCCACATTAGCATTGTTTACAAGGTGAATTGTTTCTACTGGAACCTGCCAAGTTGCAGAGATACTCTATGTTAGAACATGGTCATCATTCTTCTGTTCTCGCTGAAAACATGAGCTGCAGGCATCTTCTTGAAGCCATTGCTATGCTCTGTGCAAACTTTAACAAAGATCTAAGGTAGTATATCCATACTATCTTTTTCGTCTTAGGACTTTGCTACCTCTATTATTTAACATATAATAGAACGTATTACAACATTGATTTCTCTTTTGTTGGCTTGATTCTTAACCTTGCCTTAGAAACAGTAATGCAACACAGCAGACCATCGTGTGCTTTAGTAAAAAAATTTTTTTGCCAGTTTTTTTGTAGTACCGTTCAGTTTTTATTTGATAGGCTATCCTATCTGTACATGAGGATACAAGCTTGGGCTAGCTGATTGGGCCAACCCAACAACCCATCTAATTGTTTGCTATGTGCACAAAGTAAACTGTCTGTTTAGTGGAAGTAATAAC
>barcode04_VRN1_1
AACAACAAGGGTTCCGTTCCGGCAAGGGGTGGGGGAGGTTTTTAAGGGATCTGGGGCAGATCGCGGTATGTCGATACCGGGTTGGTCTGGAGCATATCCGTTGTCGACCTGCCATTGGCCCAAGCCCACGTCGTGGGGCCCCGGGGCCGCCCCGCCACAGGATGGCCTGCTGCGAGCCCGGATCCCGTCGACGTGTCCGCCGATCGTACGTCCGAATCTCCAAATTCTGCTGTCCGAATTCCTCGCACCCCCGTATCCATTGCTCGCGCCACAGGAACGGAGCAGCGCTTTTTTGTTTTCTCCACAGAAAAAAGGGCTTTTCTTTTCTTTTTCTCAGAGGCAATTTATTCCCCTCCTGTGCTTTTTTTTTGTTGGTGTGTGTGACGGCGGCGCGGGACGAATGGGGAAATGCTAGGTCAAGTCTGGTGCGGGTGGGTCTGGTCATGGCGTGGGTGCGTACGGGCTGCGACAGTAGGAGGCTGCTTGCTTAATTTGGGCCGTCTCGCTTCTCCCGTTTGGGACTCCCGCCTGTCCTCCCTGCCTGCGTCGTCTCGTGCGCATGATTCATGATTGATTTGTGGACTTTCAAGTGTTGCTCTGCTACTGCTGACAGTAGTGGGGTCATACAAAGATTAGGAGCTGTTTCTTTTGCTTACTGTCCTAGGGAGTCTAATAGGGTAGCTCACAATTTAGCTAGGTTTAGTTTTGAGGCTGACAGAGTTATAGTTTGGGATGATGATCCTCCTGATCATGTGCTTTCAGATGTAATTGCTGATGTAACTCTGTTTTGAACTCGGGCAGCAAGTTTCAGACGCACTCTTTTCCTTACCAGGGTACCGAAGGGGACTGGAAGGTTTTTAATGAGGCGGCTTGCTAGCTTAATATATTGTGTTTTACCCTCAAAAAAAAAAAAGTGTTGCTCTGCTACTGCTGACAGTAGTGGGGTGGTAGCTAGTGGCCGGCGTTGCTGCGTCTGGTCTTTGCCCTCAAATGTCGCGTCCTACACGGCCCACGCCCGCAAACAGCTTGCATACTTGCATTTCCGGCAATGCGCAAACGTGCGCAATACACTATTTTTCTACTTTTGGTTCATATGTATATTTCGAGAAAGAAGATACTTGCAGTTGGAGTACCGTCATTTTCCGAGCTTTAATGAACTTCACCATTTCCCGAGTGAATTGTCATTGTCCACACTCCCTGGTTGTCCATAGCGCTGCTCGTTCCCTCCATTCACGAATAAATGGGTAATTTTTTTGTTTAATAAAATGACCATTTAGCGAAATTAATGACTCATCTAACTGAAGTCTGACCGCTGAGTTTGGTGCCAATGAGGATGAAGCTGAAATTGTGCAGGTCGGCGCCGAAGCAGGGCCAACGCCAAACCACATGACGTCGAACCTATGAAGCCATTTAGTGAAGAAAATCCTTGGCGCCCACCTGTACAATTTCGACTCCATTCTTGTTGGTATCGAACCTAGGGGTCAGATTCTAAAATAATTTCGCATGGGAGCCATTACTTTTGCTAAAGAATCAGATTTGTCAAAAAAAAAATACCACCATTATTTTAAGTAAGACTTTTAAAATTTGACTAACTTTATAGAGTGGACTAGAAACATATATGTAACATCAAATTGGTCGGAAAGTCCTTTTGGTTCCCGAAATGCAGTTCTTCCTGCATATTAGAAACTTTGAAAATTATATTAACATGTTTGAAGAAAAAGTTAAGAAAAATTCAAAAGGTAGCCAATGATGTATCCCATAAACGTGCAAAATATCTATTCGGAATGTTTCGCATTCTAAGCTACATAAAAATGACAAAATCTTCTTCTTTTTTAGATTTGAAATCACTAAACTCAGGTCCACATTTTTGTAATTTTTGTGTCGCTTAAAATATAGAACATTTCAAATTGATATTTAGCAGGTTTGAGGGATACATCATTTATGGAGAACCGTATGATCATAGCTGTAATAAATCATACAAGTTCTTTCTAAAGGAAAAAAAAACTCATACTAGGATGTGAATTTTTGGCTCCTAGGTGCACCAGAACCTGTTAAAGCAATAAAATTTAAAATACAAAAAATGATTTTAAAAATTCTATAAATCATGTGTGTAGAGAATATATGCAGGTACCTACATGTTAAGTCTGAACATAAAACATAAAAGTATGCAACCTACACAAAAATATCAAATTTTGATGTTCATAATATAAGGATTAAGCGTATACTATTTACAGTATAACAAAGCTTCATTTTTATTTGTTTTTGTG
>barcode04_VRN1_2
AACAACAAGGGTTCCGTTCCGGCAAGGGGTGGGGGAGGTTTTTAAGGGATCTGGGGCAGATCGCGGTATGTCGATACCGGGTTGGTCTGGAGCATATCCGTTGTCGACCTGCCATTGGCCCAAGCCCACGTCGTGGGGCCCCGGGGCCGCCCCGCCACAGGATGGCCTGCTGCGAGCCCGGATCCCGTCGACGTGTCCGCCGATCGTACGTCCGAATCTCCAAATTCTGCTGTCCGAATTCCTCGCACCCCCGTATCCATTGCTCGCGCCACAGGAACGGAGCAGCGCTTTTTTGTTTTCTCCACAGAAAAAAGGGCTTTTCTTTTCTTTTTCTCAGAGGCAATTTATTCCCCTCCTGTGCTTTTTTTTTGTTGGTGTGTGTGACGGCGGCGCGGGACGAATGGGGAAATGCTAGGTCAAGTCTGGTGCGGGTGGGTCTGGTCATGGCGTGGGTGCGTACGGGCTGCGACAGTAGGAGGCTGCTTGCTTAATTTGGGCCGTCTCGCTTCTCCCGTTTGGGACTCCCGCCTGTCCTCCCTGCCTGCGTCGTCTCGTGCGCATGATTCATGATTGATTTGTGGACTTTCAAGTGTTGCTCTGCTACTGCTGACAGTAGTGGGGTCATACAAAGATTAGGAGCTGTTTCTTTTGCTTACTGTCCTAGGGAGTCTAATAGGGTAGCTCACAATTTAGCTAGGTTTAGTTTTGAGGCTGACAGAGTTATAGTTTGGGATGATGATCCTCCTGATCATGTGCTTTCAGATGTAATTGCTGATGTAACTCTGTTTTGAACTCGGGCAGCAAGTTTCAGACGCACTCTTTTCCTTACCAGGGTACCGAAGGGGACTGGAAGGTTTTTAATGAGGCGGCTTGCTAGCTTAATATATTGTGTTTTACCCTCAAAAAAAAAAAAGTGTTGCTCTGCTACTGCTGACAGTAGTGGGGTGGTAGCTAGTGGCCGGCGTTGCTGCGTCTGGTCTTTGCCCTCAAATGTCGCGTCCTACACGGCCCACGCCCGCAAACAGCTTGCATACTTGCATTTCCGGCAATGCGCAAACGTGCGCAATACACTATTTTTCTACTTTTGGTTCATATGTATATTTCGAGAAAGAAGATACTTGCAGTTGGAGTACCGTCATTTTCCGAGCTTTAATGAACTTCACCATTTCCCGAGTGAATTGTCATTGTCCACACTCCCTGGTTGTCCATAGCGCTGCTCGTTCCCTCCATTCACGAATAAATGGGTAATTTTTTTGTTTAATAAAATGACCATTTAGCGAAATTAATGACTCATCTAACTGAAGTCTGACCGCTGAGTTTGGTGCCAATGAGGATGAAGCTGAAATTGTGCAGGTCGGCGCCGAAGCAGGGCCAACGCCAAACCACATGACGTCGAACCTATGAAGCCATTTAGTGAAGAAAATCCTTGGCGCCCACCTGTACAATTTCGACTCCATTCTTGTTGGTATCGAACCTAGGGGTCAGATTCTAAAATAATTTCGCATGGGAGCCATTACTTTTGCTAAAGAATCAGATTTGTCAAAAAAAAAATACCACCATTATTTTAAGTAAGACTTTTAAAATTTGACTAACTTTATAGAGTGGACTAGAAACATATATGTAACATCAAATTGGTCGGAAAGTCCTTTTGGTTCCCGAAATGCAGTTCTTCCTGCATATTAGAAACTTTGAAAATTATATTAACATGTTTGAAGAAAAAGTTAAGAAAAATTCAAAAGGTAGCCAATGATGTATCCCATAAACGTGCAAAATATCTATTCGGAATGTTTCGCATTCTAAGCTACATAAAAATGACAAAATCTTCTTCTTTTTTAGATTTGAAATCACTAAACTCAGGTCCACATTTTTGTAATTTTTGTGTCGCTTAAAATATAGAACATTTCAAATTGATATTTAGCAGGTTTGAGGGATACATCATTTATGGAGAACCGTATGATCATAGCTGTAATAAATCATACAAGTTCTTTCTAAAGGAAAAAAAAACTCATACTAGGATGTGAATTTTTGGCTCCTAGGTGCACCAGAACCTGTTAAAGCAATAAAATTTAAAATACAAAAAATGATTTTAAAAATTCTATAAATCATGTGTGTAGAGAATATATGCAGGTACCTACATGTTAAGTCTGAACATAAAACATAAAAGTATGCAACCTACACAAAAATATCAAATTTTGATGTTCATAATATAAGGATTAAGCGTATACTATTTACAGTATAACAAAGCTTCATTTTTATTTGTTTTTGTG
>barcode04_VRN2a_1
TGTGGTGGTGGTGCAGGCAGTTGCCCACGACACCGCCGCACACGCTGCATGAAATGGATATGGACATGGACTCAAGGTCAAGGGTACGATTGTTTGCTCTGGTGCGGTGGGGTGTGTGGAGGAGACTAGATGGGAGAAGGGAGCGGAGCAGCAACTGCGTAAGACTATGCTAGTGCTAGGAGGCGGTGTGTGTCTCCTGCTGCCCTGCATTCCGATCATATAGCTAACAAGTAAAAGATTCGACTGAAGGATTCATTAGTAAAAGGGGGTATGAAGATTAATGGGCAGAGATGAATAGATATGCGCGATCACTCCATAGATTTCGTTCAATTCTTTCTTTGCGTACGTGGATGATCGAATCCCACATGATCTTATGCGCTGCCTGCATATGCTAGTCCACACAAAGGACGCAACTAGATATTTGTAGCTTTTTGTGTCACTCTCAGGGAATGACCCAAGAAAAGAGAACAAAGGGCCGGTCCAGGAAATAAATGGAAACCAAGAGAATTCTATTTCAGCAAAAGTACCTAGTCATCAAGGTCCCCGTCTCCCGTTGGAGAAGTCACCTTTGAACCGGTCCACACCATGTCGGTAAAACCTCCACCAACCCAATTAGAAGGAGCGTTCCATGGATAAAAATGTCGGCAACGACTATGATTTGCATGGACCGACACCTCTATGCATGGTCTCTAGCTAGCTATTTGCAAATTAAGAGAGTAATACAGTGCATCATCAATTCTGGACTGTTTAACTTGAACCCTATAGCTCCTTGCTGGATAGTGCTTTTACATGTTTCTGTTTTCAAATAAATAGAAACAATCACAGATGTCTAATGCAATGGAATGGTAGCTTGTGGAAATAAATTAAAAAATACAATTATTTCCATCTTGTGTAAAATTGACAACATATAAACTATATTCATATTATCTATTTGTACACCGCATGAATGGTCAAAGTTTAATTTGGATACCATTTGCATACATTTATGGATTTTGAAATGTTTCTGAAGTTTCAGAGAGATAGAAATTCATGTTGTGCGGAAAAGCTTTATAAAATGATAAGTTGGCACATAACCATTATTATTGGATTATATGATGATGCAGATCAAGAAGGTGCAATAACATAGATGAATATATAAAGCGGGGAATGCATCGATCAGTCGAGGAATGCACACCGACTGGCCGGAATCCACCGTCTTTTTGTCTTTCCTAAAGGGAAGCAAAACGGTCCACACAGTGTGTTGAGCTCGCCGGAGTACCCGCGTGGGCAGGCACCTTCTGGCCACACCACAACGGAGAGCACCACCGGCTGTGTGGACGAGATGCAGCTCTACGGCTATTTGTGTTCCAATGTGCCGTCCTGAAATGGAAGCAAAAGCTATTCTACAAAAAGAAAGAAAAGATGAGATGGCATATATTCCCATGGATGGATATATGTGTGGAGCAATAGTTCTCCAAGCATGCGCACCGCACCTAGCTTCGATCCATTCCGGCCGGCAGGTTCATGTGATGCGAACAGCGATAGACATGACAGCAAACCGTCCATAGAGATACATGCATATTCATTTAGCATTGACAAGATCACATAGCGACAACAGCGCGCAGCTAGAGACATGCAATACTTAAGTAGGCTTGGCTAATCCTAAACAGGTTGTTATGGTAGTTTGGGATTGAGTTTGAACACGTTTGGTCCAATAGAACTAAGAAATGATGATTCTTCTAGACCTCAAAAATCTACTGTACTACCTCAACAAAAAAGAGTCCAAGAATGAGTTTGCACCGTAATTACTAATGACAAGGGATTGAGCGTGGATTCACAAAAAAATAAATGGCGAATCAAACGAGAAACATGTCATAGAGCCTCTTGCACAAGGAATCGAACCAAAAACGAGCAGGGAAAGAGATCCCTTGAGGTTTCTTGAAGGTTTGGAAGAAGAAGAAGAAACAAAGTTTGAAAAATTCTGATCTAGGGTTACCTCTCTCGGGCCTCATATGGTCGAAACAAGCGACGGAACCTCTGGTACGAGCACTTGTGCTTGTACTGCATGTCATCTTCTGGTATGGGACCGTTGGTTTTTGGTGCTCACTCTCATATGATCACTAGTAACACCCACCGTTAAATCTCCTGTTATTGTTCAAGCTCCGGGCTCATGTCTATTATGATCAGGGTTACCTCTCTCATGCGATGTTATATGAAGTCGAGCATGTAACATTTACCTAAGGGTCGCACGAGGGAACTACCTTCAGAAGTAGGATAGTGCATACGGCGGGAAGTGACATACCGTGGGCGGTGCACTATTCTATGAAAGGAGGGGATAAGAGAGGACTCATCATACTTCACAAATAACCATGGGGTAATCTCTTAATTGTGATGGATCAATAGGTGCCTTGCCGAAGGTCATCGCAGTGGTTATTCAGGGACGTGTTATGAGATACATATTCCCACA
>barcode04_VRN2a_2
GCCCACGACACCGCCGCACACGCTGCATGAAATGGATATGGACATGGACTCAAGGTCAAGGGTACGATTGTTTGCTCTGGTGCGGTGGGGTGTGTGGAGGAGACTAGATGGGAGAAGGGAGCGGAGCAGCAACTGCGTAAGACTATGCTAGTGCTAGGAGGCGGTGTGTGTCTCCTGCTGCCCTGCATTCCGATCATATAGCTAACAAGTAAAAGATTCGACGGATTCATTAGTAAAAGGGGGTATGAAGATTAATGGGCAGAGATGAATAGATATGCGCGATCACTCCATAGATTTCGTTCAATTCTTTCTTTGCGTACGTGGATGATCGAATCCCACATGATCTTATGCGCTGCCTGCATATGCTAGTCCACACAAAGGACGCAACTAGATATTTGTAGCTTTTTGTGTCACTCTCAGGGAATGACCCAAGAAAAGAGAACAAAGGGCCGGTCCAGGAAATAAATGGAAACCAAGAGAATTCTATTTCAGCAAAAGTACCTAGTCATCAAGGTCCCCGTCTCCCGTTGGAGAAGTCACCTTTGAACCGGTCCACACCATGTCGGTAAAACCTCCACCAACCCAATTAGAAGGAGCGTTCCACGGATAAAAATGTCGGCAACGACTATGATTTGCATGGACCGACACCTCTATGCATGGTCTCTAGCTAGCTATTTGCAAAGAGAGTAATACAGTGCATCATCAATTCTGGACTGTTTAACTTGAACCCTATAGCTCCTTGCTGGATAGTGCTTTTACATGTTTCTATTTTCAAATAAATAGAAACAATCATAGATGTCTAATGCAATGGAATGGTAGCTTGTGGAAATAAATTAAAAAGTACAATTATTTCCATCTTGTGTAAAATTGACAACATATAAACTATATTCATATTATCTCTTTGTACACCACATGAATGGTCAAAGTTTAATTTGGATACCATTTGCATACATTTATGGATTTTGAAATGTTTCTAAAGTTTCAGAGATGCAAAACCACCCTACAATCCAAAAGCCAAGGTTTTTGCAAGGTGGTTTTGTTTTCTAAGATAGAAATTCATGTTGTGCGGAAAAGCTTTATAAAATGATAAGTTGGCACATAACCATTATTATTGGATTATATGATGATGCAAAGAAACCAATAAATATACATTTTCACTTACCATTTTCTCAGAGGATACAAAATGGCAATTTCTGAACTAATCATTGCATCAATCATATCACCATAGCCAACTGTTTTCTTTCCAAATCGAGTTAAGGTTCATTGTACCACTGGTAGAAAAAGGGCCTATAATCCCGGTTGGCAACTGCCATTAATCCCGGTTGCGCAACCGGGATTAAATATGCGGGACTAAAGGCACCCCCCCCCTAGTCGCGGTTGCTTACGAACCGCAACTAAAGGCCCATCCACGTGGGCGCCAGCCGTCCGTCGGGGCGGAGGACCTTTAGTCGCGGTTCTCCTGGCCAACCGCGACTAAAGGCCTCCGCAGGTTAGGGTTTTAGCCCCTCCCCCTAAATCTGGTTTCTTTTTTATTTGTATTGTTTTATTTCTTTTATATTTTATTTTGTGTTTTATTTTAATTTTGAAGAAGTTTCACATATTCTACGCTACTATATACATGCATATGAATGTACAATTTCAAACAAATTTAGAACCAAGAAGAATTCAAGAGGAATATACAATATATATTCAATCTCGGATGACCATATACAATTTCGAACAAGTTTCCATACATAATTTACGGCATCAGAAGTTCTACATCCTCGTAATAGTGTTCTCCTTTAGGATGGAGGACTTTCCTCATCAAAAAATCCTGCTAGTTCCTCTTGAATTGGTCGGAAGCGAGCTTCTAGACTAAGCGTCTTCCGCATGTTATTCCTCTTGACGTTGTTCTCCGACGGCTTCCGCTCAGAGGTGTATCTCCGGATGAACTCACAAACATAGTATCCACATAGAATGTTCCCCGGTGGCTGAACATCCCCAGACAGTACCAATCTAAATTCTAGCTCTTTTTTGAATTCACCGACCGTTTCATCTGTGAACCATCTCCAAACCCTACAAGGCAAAGAAAATTAAATAAACAAGGGAGTTATTAGTTACTTGATATTAGGAAATAAACGAAAGAGGCCCAACGGTTTTAAATATAGTTTTATTAAGAATTGAATCGTTTTGGATATTTATGCGGCTTTCAACATGCATTCAACACGGTACGTATATTTAACGAAATCCTATATTCCTAATATGACGGGGAGATCGTATATGTTTTACGCTCATATCCCTACACTGAAATTGTATATGTTTTAAGCTCCATCGGTCCTTGACTCCTTGATTGTGTGATTCTCTTCGGTCGAGAAATCAAAATCCCACCGGCATCGAAGTCGTCGTTTTCAGGATCTATCGTGTATGTGTGGAGCACATGAAAAGCAGACAGCAGGGACAGATCAAGAAGGTGCAATAACATAGATGAATATGTAAAGCGGGGAATGCATCGATCAGTCGATCAATATGCGCGCCAACTGGCCGGAATCCACTGTCATTTTGTCTTTCCCAAAGGGAAGCAAAACGGTCCACACAGTGTCTTGAGCTCGCCGGAGTACGCGCGTGGGCAGGCACCTTCTGGCCACACCACCACGGAGCAGTCCGGCTGTGTGGACGAGATGCAGCTATACGGCTATTTGTGTCCCAATGTGCCGTCCTGAAATGGAAGCAAAAGCTATTCTACAAAAAGAAAGAAAAGATGAGCTAGTATATATTCTCATGGATGGATATATGTGTGGACCGATAGTTCTCCAAGCATGCGCACCGCACCTAGCTTTGATCCATTCCGGCCGGCAGGTTCATGTGATGCGAACAGAGATAGACATGATAGCAAACCGTCCATAAAGATACATGCATATTCATTTAGCATTGACAAGATCACATAGCGACAACAGCAGCTAGAGACGTGCAATACTTAAGTAGGCTTGGCTAATCCTAAACAGGTTATTATGGAAGTTTGGGATTGAGTTTGAACATGTTTGGTCCAATAGAACTAAGAAATGATGATTCTTCTAGACCTCAAAAATCTACTATACTACCTCAACAAAAAGAGAGTCCAAGAATGAGTTTGCACCGTAATTACTAATGACAAGGGATTGAGCGTGGATTCGCGAAAAATAAATGGCGAATCAAACGAGAAACATGTCATAGAGCCTCTTGCACAAGGAATCAAACCAAAAACGAGCAGGGAAGGAGATCCCTTGAGGTTTCTTGAAGGTTTGGAAGAAGAAGAAACAAAGTTTGAAAAATTCTGATCTAGGGTTTCCTCTCTCGGGACTCATATGGTCGAAACAAGCGACGGAACCTCTGGTACGAGCACTTGTGCTTGTACTGCACGTCATCTTCGGGTATGGGACCGTTGGTTTTTGGCGCTCACTCTGATACGATCACTAGTAACACCCATCGTTAAATCTTCTGTTATTGTTCAAGCTCCGGGCTCATGTCTATTATGATCAGGGTTACCTCTCTGTTGCGATGTTATATGAAGTTTAGCATGTAACATTTACCTAAGAGTCACACGAGGGAACTACCTTCAGAAGTAGGATAGTGCATACGGCAGAAAGTGACATACCGTGTGCGGTACACTATTCTATGACAGGAGGGGATAAGAGAGGACTCATCATACTTCACAAATAACCATGGGGTAATCTCTTAATTGTGATGGATCAATAGATGGCTTGCCGAAGGTCATCGCGGTGGTTATTCAGGGATGTGTTATGAGATACATATTCCCACACTGAGCCTTTTCCA
>barcode04_VRN2b_1
TTGGCTCCGCTTTGTGGAAAGGCGAAAAGGTGGGGATTCCGGCCGGCGCGTGGCAGGGAAGAGCCTGCTTTATTCATTTTGTACCCTCCTCATCTATCTGACACAGCTCCTTTCATTGTGCTCCACATATAAGATAGATCCTGAAAATGACTTCATCATTTTATGCCAATAAGATATTGACTTCTGGATCGAAGAGGAACACACAGCCCAGGATCCATCGGGCTGCCAATGGCCATCAAGATACATATACGGCCCTAAAACATGATAAACTGAGCATTTTGTCGGTACGTGGCCATGAGTGTCCCATAGACATCATCCTTGTAACAAAAACAAAAATTTGCAGTTTGATTCAGTATTTATTTGAAGTATATTTTAGGACCCTTGAAACAATGAACCCTAACTCTATTTTGGAACCCTCGATTCAAATATATATACATGCAAAAATTTATTGAGGAATTACCATTTGTGTCCTTCAAGAAAATGAGAAAAAACAAATTATCAATGTGCCATTTTATTTTGCCATCGAACATATGGTTTCATATCACCCGTCGATTTTTTTTCGCCAAGTTATCATTTTTTTCCATAGAGTTTTTTGGGTGTATCTTTGAAGACACGACCACCTTCCAAACCTTAGCCATATTTTAGTGTGTTTTTTCATCTTTGATGATTTAGGATGAAAATGTAAACGTTGACCATTTATGTGTCCCACAAACAGATTAGAAAAATCGAAGTTATCTCTTGTCACCTTTGCACAAGACTGAATAATCATACTCATATCTTTGTTTGATTTTTTGCAAGTAATCATCTCATCGCCTTCCATACATCTATGATTCTTTCTATTCATTTTGAATCAAGAAATGTAAAATCACTATCCAAAATATAACTAGGGCTTCTAGTTAAACACAGTATTATAAGTTTACAGTTTAACTGGGATGCTTCATAATACTTGGTATTCTAAATTCTGTATAGCTTGCTAGGGGTCTTGGCCAAGATGGCTCCCAGTTGACATCACCGAGTCTTCCATGCAATCAGCGTTGCCCACATTTTATTTAGCGGAAAGACTACCAAAAGCTTCATGGACACCACTATCTTTCCTCGTATTCTCCTTGTTCTCCACCTACAACACTCACCACACAACACTCATTTGTCCCCATCCACGACTCCCTCCTAATTGATTCACCGCCAACTTGTCGACACATCAGATGCTTGTGTAGTACCTCCATATACTCTCAGCATTCTTTGACATATCTGCCTCTACAAAAGGGAGGCCACGACAGACCTAGCAAGCATTGTTGACATGAAGACGAGCATATAGATCTTCCTAACTTTAAGCGACATGTTCATATCGTAATATTAGTATGCACTTAGAGTTTTTAAAAATGCATATGCGAATGATGTTGTGTTTTTGGAGAATTTACAAAAATTGTTTCAAACTTTTTGGTAGTCCCCGTAAAATGGTATCCATTTAATTTGAAAGTTCACCAAAAGCGGGTCAAATTTACACAAAAAAATCTAAATTATTGGTTTATCTTCAATTTTATTACAAACACACTACAAAACCAGACGCTCACAGGAGTGCCGTCTCCCACTAAAAATAAAATTCCACCTTTATAAGATACCAAAGCGTCAAATCTAGGGTTAGATCGAAAGTGACCACTCTAACGATTGAACATTAACTTGCATTTTCCTTTGGCCATGTGCATACACACGAATCTTCTCTTACCGCTTTTTTTGCCCCTATTTAGAATTGTCATGGTTTCCATTTATTTCCCGGCCCAGTCCGGCTCTGGCTATAGCTTGTTATCTTTTCTCGGATCATTCCCTGAGAGTGACACGCAAAAGCTACAAATATCTAGTTATGTCTTTTGTGTGGACTAGCAGGCATGCGGTGCATAAGATCATGTGGGATTCGATCCCGACAAAGCAATACAAAAAAATTTGGCCCGGGATCATCCACGTAGGCACGCAAGAAATCCATCCATGGATATCTATTCCTCCCCGCTCATTAATCCTTGGATCAGCCTTTTACTAATCCTACGATCGAATCTTTGTCTTGCTTGCTATAAGCAGGAGGGGAGACAGCCCTAGCTCGCAGGCGCAGTTGCAGTTGCTCCTCTCTACTCCCTGAACTTCCTCTCCTCCACACACCACACCAGAAACAAAGAAACAAACACTTGACCTCAATTTCCTCAGCTAGGCTAGCTACTCTCGATCGTCCATGTCTATGTCATGCGGCGTGTGCGGCGGCGTAGCCAACTGCCTGCACCACCACATCATCGACCACGCCCCCATGTTCCCTGTTCTTCGTCACGAGCCACCGCTGCTCGAGTACCAGTTCTTCGGCAACGGCCAAGGCCACAGCGTGGGAACGTGGCTCCCACCGCCGGCGGACCACCACAACGTCCAGAACACCAGGCCGCCGTCGACGTTTCATGGCCTGCAGTACCCACCGCATGGACACCAAGCAGCAGCTGGGCTGATCACGTTCCAGGTCGACGCCGGCAGCCGACACATGCCACCGGCTACACCACCCATCGCCGTGAGTGATGCCTAATTAATTCTACATCATCGATGGCCGGGGTAGACCTGTGGTTAATGGCTTTTGCTCTTCTTCTTGCTAATACTTTGATCACCCTTCCTACCTAGCTACTCGTCATACTTGTGTGAGTGTATGCTGCTAGCTGACGGATGGATTCTCCTGAGAAAATTAATCGGGAGTCAACAGACAAATTAGTTCCAAGTAAGGTAGCTAACAACGCATTCTCCTCAGGAGTCCATCAGCAGGACTGAGACACGGCCGGAGCAATAAAAATTTAAACAAACACATACGTACTTATATTTTCTCAAAACAGAACATATGTATGGCAGATTGACAGTACCTTCAGAACTGTTCGTTTCGGGTATCAACTGTATCGTCGGGGATAAAATCAGTCAGTTATCGTTAATCTGAATGTTTTTTTTTAGATTTTTATAGTGAATTTAATGTTTGAACTACACAATATATCAATATCTAAATTGGCGAGGAAAAGACGTGTAAACTCAGCTCGAAAGAAGACTTAATTATAAGCTAGCAAATTATATGACAACAACAAATCCTTTGTAATTTCACCTTTTCTTTCATGCACCAGGCGTCTAGTCCAGGTAAATATTCCTTGCCAAATTTAGTCAAAACGAATACATATCAATGAGATGGATGTATCCTCTCATTCCATGTGGTCAACTCTCAGTTTGGATTTGATTTTGTGCATCAATATCGATACAGATCAATCAGGGCATGCCTCCTTTTTGAATGAAAAAAAACTTGGAGAATATTGATTTTCTCTACTCTAGACTTATCTCCTCTAACAAATCATCAATTTCAGTTTGATCTTGAACCTTGCATGTAGTCCGTACATCCAATGAGCGTGAAACAAGATGGCTAGTTGTGCAAAACCCAACTAATTCAGTTGATCAGGCTTTACATACATATAATCAAGTTGACCACAGAACTAATGACACTACCACAGAACATGAATGGTTATATATATAGCCGGTTGAAACGTATCGTTTCAGACGGTCTTGGACTTTTGGTCGCTGACCTTTGTAACTGATCGTGGGATAGGAGGCTAAGGCTAACCGTTATTTCATGAGACAGGTCAAAACTAGTAATATAATTGGTTAGGGACTAACTAAATACCTTCATGAAACAATGATCGTTCACTATGCACAATTAATTTGTCTCATATGATTTTTTTTTGATATGTTCAGATGCCATTATGTGGGAGCACACGCACTAACACCGCAGGAAGTGAGGTGATAATGGCTATCGATGGAGACATGATGATGGTGGCGGCGCATCATCCAACGGTGCACGAGAGACGTGCAAAGGTGATGAGGTATAGGGAGAAGAGGAAGAGACGGAGGTACGAGAAGCAGATCCGATATGAGTCCAGAAAGGCTGTACGCCCAGTTGAGGCCACGGGTCAAAGGCCGCTTCGCCAAGGTGCATGAAGAAGCCACTGTGCCATTGTCACCACCACCATCGACCTATGATCCCAGTAAATTAGACCTCGGATGGTTCCATCCATAACATGTGATACAAGCTAGCTATAACTGTCCCATACATATTTCTAGCTT
>barcode04_VRN2b_2
TTGGCTCCGCTTTGTGGAAAGGCGAAAAGGTGGGGGATTCCGGCCGGCGCGTGGCAGGGAAGAGCCTGCTTTATTCATTTTGTACCCTCCTCATCTATCTGACACAGCTCCTTTCATTGTGCTCCACATATAAGATAGATCCTGAAAATGACTTCATCATTTTATGCCAATAAGATATTGACTTCTGGATCGAAGAGGAACACACAGCCCAGGATCCATCGGGCTGCCAATGGCCATCAAGATACATATACGGCCCTAAAACATGATAAACTGAGCATTTTGTCGGTACGTGGCCATGAGTGTCCCATAGACATCATCCTTGTAACAAAAACAAAAATTTGCAGTTTGATTCAGTATTTATTTGAAGTATATTTTAGGACCCTTGAAACAATGAACCCTAACTCTATTTTGGAACCCTCGATTCAAATATATATACATGCAAAAATTTATTGAGGAATTACCATATTGTGTCCTTCAAGAAAATGAGAAAAAACAAATTATCAATGTGCCATTTATTTTGCCATCGAACATATGGTTTCATATCACCCGTCGATTTTTTTCGCCAAGTTATCATTTTTTTTCCATAGAGTTTTTTGGGTGTATCTTTGAAGACACGACCACCTTCCAAACCTTAGCCATATTTTAGTGTGTTTTTTCATCTTTGATGATTTAGGATGAAAATGTAAACGTTGACCATTTATGTGTCCCACAAACAGATTAGAAAAATCGAAGTTATCTCTTGTCACCTTTGCACAAGACTGAATAATCATACTCATATCTTTGTTTGATTTTTTGCAAGTAATCATCTCATCGCCTTCCATACATCTATGATTCTTTCTATTCATTTTGAATCAAGAAATGTAAAATCACTATCCAAAATATAACTAGGGCTTCTAGTTAAACACAGTATTATAAGTTTACAGTTTAACTGGGATGCTTCATAATACTTGGTATTCTAAATTCTGTATAGCTTGCTAGGGGTCTTGGCCAAGATGGCTCCCAGTTGACATCACCGAGTCTTCCATGCAATCAGCGTTGCCCACATTTTATTTAGCGGAAAGACTACCAAAAGCTTCATGGACACCACTATCTTTCCTCGTATTCTCCTTGTTCTCCACCTACAACACTCACCACACAACACTCATTTGTCCCCATCCACGACTCCCTCCTAATTGATTCACCGCCAACTTGTCGACACATCAGATGCTTGTGTAGTACCTCCATATACTCTCAGCATTCTTTGACATATCTGCCTCTACAAAAGGGAGGCCACGACAGACCTAGCAAGCATTGTTGACATGAAGACGAGCATATAGATCTTCCTAACTTTAAGCGACATGTTCATATCGTAATATTAGTATGCACTTAGAGTTTTTAAAAATGCATATGCGAATGATGTTGTGTTTTTGGAGAATTTACAAAAATTGTTTCAAACTTTTTGGTAGTCCCCGTAAAATGGTATCCATTTAATTTGAAAGTTCACCAAAAGCGGGTCAAATTTACACAAAAAAATCTAAATTATTGGTTTATCTTCAATTTTATTACAAACACACTACAAAACCAGACGCTCACAGGAGTGCCGTCTCCCACTAAAATAAAATTCCACCTTTATAAGATACCAAAGCGTCAAATCTAGGGTTAGATCGAAAGTGACCACTCTAACGATTGAACATTAACTTGCATTTTCCTTTGGCCATGTGCATACACACGAATCTTCTCTTACCGCTTTTTTTGCCCCTATTTAGAATTGTCATGGTTTCCATTTATTTCCCGGCCCAGTCCGGCTCTGGCTATAGCTTGTTATCTTTTCTCGGATCATTCCCTGAGAGTGACACGCAAAAGCTACAAATATCTAGTTATGTCTTTTGTGTGGACTAGCAGGCATGCGGTGCATAAGATCATGTGGGATTCGATCCCGACAAGCAATACAAAAAAATTTGGCCCGGGATCATCCACGTAGGCACGCAAGAAATCCATCCATGGATATCTATTCCTCCCCGCTCATTAATCCTTGGATCAGCCTTTTACTAATCCTACGATCGAATCTTTGTCTTGCTTGCTATAAGCAGGAGGGGAGACAGCCCTAGCTCGCAGGCGCAGTTGCAGTTGCTCCTCTCTACTCCCTGAACTTCCTCTCCTCCACACACCACACCAGAAACAAAGAAACAAACACTTGACCTCAATTTCCTCAGCTAGGCTAGCTACTCTCGATCGTCCATGTCTATGTCATGCGGCGTGTGCGGCGGCGTAGCCAACTGCCTGCACCACCACATCATCGACCACGCCCCCATGTTCCCTGTTCTTCGTCACGAGCCACCGCTGCTCGAGTACCAGTTCTTCGGCAACGGCCAAGGCCACAGCGTGGGAACGTGGCTCCCACCGCCGGCGGACCACCACAACGTCCAGAACACCAGGCCGCCGTCGACGTTTCATGGCCTGCAGTACCCACCGCATGGACACCAAGCAGCAGCTGGGCTGATCACGTTCCAGGTCGACGCCGGCAGCCGACACATGCCACCGGCTACACCACCCATCGCCGTGAGTGATGCCTAATTAATTCTACATCATCGATGGCCGGGGTAGACCTGTGGTTAATTAATGGCTTTTGCTCTTCTTCTGCTAATACTTTGATCACCCTTCCTACCTAGCTACTCGTCATACTTGTGTGAGTGTATGCTGCTAGCTGACGGATGGATTCTCCTGAGAAAAATTAATCGGGAGTCAACAGACAAATTAGTTCCAAGTAAGGTAGCTAACAACGCATTCTCCTCAGGAGTCCATCAGCAGGACTGAGACACGGCCGGAGCAATAAAAATTTAAACAAACACATACGTACTTATATTTTCTCAAAACAGAACATATGTATGGCAGATTGACAGTACCTTCAGAACTGTTCGTTTCGGGTATCAACTGTATCGTCGGGGATAAAATCAGTCAGTTATCGTTAATCTGAATGTTTTTTTTTAGATTTTTATAGTGAATTTAATGTTTGAACTACACAATATATCAATATCTAAATTGGCGAGGAAAAGACGTGTAAACTCAGCTCGAAAGAAGACTTAATTATAAGCTAGCAAATTATATGACAACAACAAATCCTTTGTAATTTCACCTTTTCTTTCATGCACCAGGCGTCTAGTCCAGGTAAATATTCCTTGCCAAATTTAGTCAAAACGAATACATATCAATGAGATGGATGTATCCTCTCATTTCATGTGGTCAACTCTCAGTTTGGATTTGATTTTGTGCATCAATATCGATACAGATCAATCAGGGCATGCCTCCTTTTTGAAAAAAAAACTTGGAGAATATTGATTTTCTCTCTCTAGACTTATCTCCTCTAACAAATCATCAATTTCAGTTTGATCTTGAACCTTGCATGTAGTCCGTACATCCAATGAGCGTGAAACAAGATGGCTAGTTGTGCAAAACCCAACTAATTCAGTTGATCAGGCTTTACATACATATAATCAAGTTGACCACAGAACTAATGACACTACCACAGAACATGAATGGTTATATATATAGCCAGTTGAAACGTATCGTTTCAGACGGTCTTGGACTTTTGGTCGCTGACCTTTGTAACTGATCGTGGGATAGGAGGCTAAGGCTAACCGTTATTTCATGAGACAGGTCAAAACTAGTAATATAATTGGTTAGGGACTAACTAAATACCTTCATGAAACAATGATCGTTCACTATGCACAATTAATTTGTCTCATATGATTTTTTTTTTTGATATGTTCAGATGCCATTATGTGGGAGCACACGCACTAACACCGCAGGAAGTGAGGTGATAATGGCTATCGATGGAGACATGATGATGGTGGCGGCGCATCATCCAACGGTGCACGAGAGACGTGCAAAGGTGATGAGGTATAGGGAGAAGAGGAAGAGACGGAGGTACGAGAAGCAGATCCGATATGAGTCCAGAAAAGCTTACGCCCAGTTGAGGCCACGGGTCAAAGGCCGCTTCGCCAAGGTGCATGAAGAAGCCACTGTGCCATTGTCACCACCACCATCGACCTATGATCCCAGTAAATTAGACCTCGGATGGTTCCATCCATAACATGTGATACAAGCTAGCTATAACTGTCCCATACATATTTCTAGCTTATCCTCC
>barcode05_FT3_1
TGTTGTGTCAATTATACATCCTCCTGCCGCCGGAGCCGGCCTCGCGCTGACAGTTGAAGTAGACGGCGGCGACCGGCGGGCCGAGGTTGTAGAGCTCGGCGAAGTCCCTGGTATTGAAGTTCTGGCGCCACCCGGGCGCGTACACCGTCTGCCGGCCCAGCTGCTGGAAGAGCACGAGCACGAAGCGGTGGATCCCCATGTTGGGGCGAGGGCTCTCGTAGCACATCACCTCCTGCCCGAAGGAAGCAGCAGTTGTCCCAGGAATATCTGTCACCAACCTGCGCACGCATACCAGCAGCAATTGTCAGCAGTGAGATGCACTAGCTAGCACAGACACTAGTGTGGTGGCCGGCATCGAACACGTACGTCTAGTGTTTATAATCAAGGGAATTGGAGCGTGGAATTACCAATGAAGGTATTCTCTGAGGTTGGGATCGCTTGGACTTGGCGCGTCGGGGTCTACCATCACCTGCGCATGTACACCATGCATGATCAATAATAGTTCATAGTGCAGAGTAAACACAAACATATTCATACAGTGATGCAATCCTTTTTTTCTCCAAGAAAGAAGACATATGCATATATTTTTTTCGGAAAGAGGATAAAGACCCCGGCCTCTGCATCATTGATCGATCATATAGCACATGCATATTATGCATGAAGGTGCTTGATTAATTTGCCAACACATATATGAAAGCATGTATCCAAATTAAATACGATACGATACGAGGGTGCATCTTAATTAGTGTTAGATTATATTAATTAGGCAACAATGAGTAGTACACGTACGAGTGTGTAGAAGGTCCTCATCTCATTGCCGCCGACCTCGACCCTGGGCTGGTGGGTGACCATGGAGGGCTTGAGCTCGCAGCCGTTGGACACAGCCCGGTTCCCGAATGTCACCCTGAGGTTAGTGGTGCGGACGAAGGGGTCCAGCACATCCCCCACAACCCTACCAACCACCAACGGGTCCCTATCCCTCCCGGCCATCTCGTATGGTGGAGCTAGAGGTTGACGATGACCAGGCACAGCTGAGCTAGTTAGCTAGAGTGTATATTGATCTGGAGCAGGAGCTACCTGGATGAATGATGATGCTGATGAGTTTGGAACTGCTCAACGGCCGGTGGCCACTTTATATAGGCCGCAAAAGTTGAGTAGAGGAAGGGCGCGCGTTGTCCATGTCCATGTTTAGACTATAGTTCTGCTTGCACACCCTGGGCGCTGCTGCTGCTGCCTATGTGGAATATAGATTCTGTGGAGACCTTTCTCTCTGCTCCTCCCCTCTCTCTTAGAATTGAATCTATCATGTGGACGGGATGCAGTCACCAAAGCCCTGCTTTTGACCCCCTAGGCTAGTTCAGCTCTACATGGACATGGATTTGTCTGTCGTAATAAGCTCTCGCTAATGGCCAAGGTGCTAGACAGCGGTTGCGTTGCGTCTGGGGCTCTCCCGGCCGCGGCCGGCCGGCAAGCCGGCACCGGGAATGTCTGCCAACAAGCGAGACGCCCGTCCATCAATCCACGGTACTCTGCTCGATTTGATCGGACGTGGCAAAGATAAGCTTCACCTAGTTACGGACTGGATGGATCATGAATCAGCAGCTAGCTTCACTTAGTCCGGACCGCCGGCCATGCATGTGTCGTTCGCCGGCATATACAAAAGCACGCCTTTTCACGTGCGCAGTGACCACGGGGAGGGATAGGCTGTACGGTAGAGGAGTGATTCGCTGTTTGGCCGGGGCCGGGTGTGCGTGGCCGGAAAGAATGAAGAG
>barcode05_FT3_2
TGTTGTGTCAATTATACATCCTCCTGCCGCCGGAGCCGGCCTCGCGCTGACAGTTGAAGTAGACGGCGGCGACCGGCGGGCCGAGGTTGTAGAGCTCGGCGAAGTCCCTGGTATTGAAGTTCTGGCGCCACCCGGGCGCGTACACCGTCTGCCGGCCCAGCTGCTGGAAGAGCACGAGCACGAAGCGGTGGATCCCCATGTTGGGGCGAGGGCTCTCGTAGCACATCACCTCCTGCCCGAAGGAAGCAGCAGTTGTCCCAGGAATATCTGTCACCAACCTGCGCACGCATACCAGCAGCAATTGTCAGCAGTGAGATGCACTAGCTAGCACAGACACTAGTGTGGTGGCCGGCATCGAACACGTACGTCTAGTGTTTATAATCAAGGGAATTGGAGCGTGGAATTACCAATGAAGGTATTCTCTGAGGTTGGGATCGCTTGGACTTGGCGCGTCGGGGTCTACCATCACCTGCGCATGTACACCATGCATGATCAATAATAGTTCATAGTGCAGAGTAAACACAAACATATTCATACAGTGATGCAATCCTTTTTTTCTCCAAGAAAGAAGACATATGCATATATTTTTTTCGGAAAGAGGATAAAGACCCCGGCCTCTGCATCATTGATCGATCATATAGCACATGCATATTATGCATGAAGGTGCTTGATTAATTTGCCAACACATATATGAAAGCATGTATCCAAATTAAATACGATACGATACGAGGGTGCATCTTAATTAGTGTTAGATTATATTAATTAGGCAACAATGAGTAGTACACGTACGAGTGTGTAGAAGGTCCTCATCTCATTGCCGCCGACCTCGACCCTGGGCTGGTGGGTGACCATGGAGGGCTTGAGCTCGCAGCCGTTGGACACAGCCCGGTTCCCGAATGTCACCCTGAGGTTAGTGGTGCGGACGAAGGGGTCCAGCACATCCCCCACAACCCTACCAACCACCAACGGGTCCCTATCCCTCCCGGCCATCTCGTATGGTGGAGCTAGAGGTTGACGATGACCAGGCACAGCTGAGCTAGTTAGCTAGAGTGTATATTGATCTGGAGCAGGAGCTACCTGGATGAATGATGATGCTGATGAGTTTGGAACTGCTCAACGGCCGGTGGCCACTTTATATAGGCCGCAAAAGTTGAGTAGAGGAAGGGCGCGCGTTGTCCATGTCCATGTTTAGACTATAGTTCTGCTTGCACACCCTGGGCGCTGCTGCTGCTGCCTATGTGGAATATAGATTCTGTGGAGACCTTTCTCTCTGCTCCTCCCCTCTCTCTTAGAATTGAATCTATCATGTGGACGGGATGCAGTCACCAAAGCCCTGCTTTTGACCCCCTAGGCTAGTTCAGCTCTACATGGACATGGATTTGTCTGTCGTAATAAGCTCTCGCTAATGGCCAAGGTGCTAGACAGCGGTTGCGTTGCGTCTGGGGCTCTCCCGGCCGCGGCCGGCCGGCAAGCCGGCACCGGGAATGTCTGCCAACAAGCGAGACGCCCGTCCATCAATCCACGGTACTCTGCTCGATTTGATCGGACGTGGCAAAGATAAGCTTCACCTAGTTACGGACTGGATGGATCATGAATCAGCAGCTAGCTTCACTTAGTCCGGACCGCCGGCCATGCATGTGTCGTTCGCCGGCATATACAAAAGCACGCCTTTTCACGTGCGCAGTGACCACGGGGAGGGATAGGCTGTACGGTAGAGGAGTGATTCGCTGTTTGGCCGGGGCCGGGTGTGCGTGGCCGGAAAGAATGAAGAG
>barcode05_FTL9_1
CCATACCGGATACAATTGCCTGTACTCTGTAGTACCCAGTCTCTACTCCCCTTCAGAACTGCCTGGCCTAAACCTTCTTCCTCCTGATCCACCTTCCCTTTGACAGTTGAAATATGAGGCAGCCACAATGTTGAGGTGGTACTGACGTGCAAAGTTCCTGCAACTGAAGTTCTGTCGCATGTCTGGTGCAAAAACTGTCCCCCTACCTAGTTGCTGGAGCAGCACAAATACCATCCTGTGTATACCTGATCTTGGTTCTGGTCTTTCATAAACCACGAGTTCTTGGCCTGCAATAGCACCCTCCGTTTAATTAGTCAAGAATTTAAAGAGGGAAGAAACATTTACTCAGCTATCTGCAACTTAGTTTGCTCTCTTCAATTTTAGGCAAATAGGAGTCTTGTCATATCATCTTCATGTACATGCACAATCTTTGTTCTGTTGTGTATGTTAGTTGCAAGCAAAACAATATGGCAAAACTCTTTAAAGCCAACATATGATCGAACAATAATTCGATTCCATAAATTTTGTTTTTGTACATGTGAAAAATATGTTAAGTACAAATAATAACTAGGAAAATGTTATGTTTACACTTATTTTAAGAGTCCTTGTTTCTTTACGCTGTACAATGGCCTTGTCTTAAAGTTGGCCATTCATTTACAAAACAGATGCATGTCATTTTACGTTGTTCATAGTTATTCTTTGTTTAGGTTTAACATATCCCAGGGTTAACTATGAGCTAAACTGAAATTAACGTGTATTGAGTCTGTTAATTCTATGTTGTCAACAAGTTAGTAAATGAGATTACCTAGGAGGAACTAGGTAATTTTTCTTTGATAGAGAATTAGGCACCCAAATTCAAGCTGAAGTCAACAGGTTTGACTGAGAGAACTTAACATGGCTTAATTTCCGCATCCACAAAATTCAGTTTAATAATAAATCACATGGAACAAATTGGTGTGCTTGATATCATACCAAAGTTGACACCAGTTGTTCCAGGGATGTCTGCCACCATCCTGCACAGTAGTAGAGGCATATCATAATGAGAGCAAAAATAAATAGAAAGCATATATCAAAAGTGTCTGGGCAGAACACAAATGGGTGGAGATGTTGGGGAGAATAAGAACATGTTGCATTTGATTTACCAGTGCAAGTACTCCCTTAGTGACGGATGACTTGGGCTTGGGGCGTCTGGATCCACTAGTATCTTCAAAGGAAAAGATAACCTCAAACAAGTTAACATATGATTTGTTTCAGTTTGCTAGGAATAAAATAATCATCTATGATTCTGCTACTATGGGATTTCTTCACGATTATACTAGTGAACCATGTAAAACAGTTCAATCACTGAAGGATTAGCGTGTACTGTCCACTACTACAACTAAAAGCTTACCAGGGTGTAGAGAACTCTCATGTCATTGCCGCCGATATCAACTCGCGGCTTGCTTACGACTGCAGATGGCCTTAGCTCAGCACCTGCGAGAACTAGCCTATTGTTGTAGGCTATTCTGAGTGGAACAGTTGATGTAAATGGATCCAACACATCCTGTATAACATGGGCCACTACCAAGGGTTCCGCTGCCGACATATACTGGAGGAGGACTACCAGTTGGCAGCCTTATCTGTTATTTTGTTAACCTATCTCTCTACGGACCTGAAGAAACTGTGGCGATGCATGAACTACTTGTATTGCGCGATGAGGGTTGTCTTATTCACCTTTCAAAAGTTTTGATACTAGCACCATGTCATGCGTCACTGGTATACACATGACGTCCTTGATATTTGTCGATTACATCCTGAAATTTATGGAATAGTGAAGCTGTAGATATTTCAATGTGCATGCTTTTGCCATCCGATTATTTGCGTTGTTGGGGTGTACCGGAACAAGCCATGGGAAGTTGTTAGCTCAATCAGCTGCTCCTTTGGTCACAACCTCTTCAGAAAAAAATGGTATGTGCAATATTTCTGAACCAAACGATATGGTGGTGCTTGACATGTAGGTGTGCTTAATGTGCCTGGGTTCCTCAATGGCTCAATCCAACTGCATGTTTATAGGGGTATGAAGTATTTTATCTTGTACATTTTGGCATGTCACGTACTTGCACAGCATTAACAAATATTTTTCCCTTCTGGAAACTCATGGTTTTTATAGCTTAGGGTCATTATTTCATTCAAATTCAGGGATTATAGGAATGTAATAGTGGAAATAGAAAACATATAGTTGCAACCCACAGTTCCACTCTGGCGAGGAGCCTGGCCACATTAGCATTGTTTACAAGGTGAATTGTTTCTACTGGAACCTGCCAAGTTGCAGAGATACTCTATGTTAGAACATGGTCATCATTCTTCTGTTCTCGCTGAAAACATGAGCTGCAGGCATCTTCTTGAAGCCATTGCTATGCTCTGTGCAAACTTTAACAAAGATCTAAGGTAGTATATCCATACTATCTTTTTCGTCTTAGGACTTTGCTACCTCTATTATTTAACATATAATAGAACGTATTACAACATTGATTTCTCTTTTGTTGGCTTGATTCTTAACCTTGCCTTAGAAACAGTAATGCAACACAGCAGACCATCGTGTGCTTTAGTAAAAAAATTTTTTTGCCAGTTTTTTTGTAGTACCGTTCAGTTTTTATTTGATAGGCTATCCTATCTGTACATGAGGATACAAGCTTGGGCTAGCTGATTGGGCCAACCCAACAACCCATCTAATTGTTTGCTATGTGCACAAAGTAAACTGTCTGTTTAGTGGAAGTAATAAC
>barcode05_FTL9_2
CCATACCGGATACAATTGCCTGTACTCTGTAGTACCCAGTCTCTACTCCCCTTCAGAACTGCCTGGCCTAAACCTTCTTCCTCCTGATCCACCTTCCCTTTGACAGTTGAAATATGAGGCAGCCACAATGTTGAGGTGGTACTGACGTGCAAAGTTCCTGCAACTGAAGTTCTGTCGCATGTCTGGTGCAAAAACTGTCCCCCTACCTAGTTGCTGGAGCAGCACAAATACCATCCTGTGTATACCTGATCTTGGTTCTGGTCTTTCATAAACCACGAGTTCTTGGCCTGCAATAGCACCCTCCGTTTAATTAGTCAAGAATTTAAAGAGGGAAGAAACATTTACTCAGCTATCTGCAACTTAGTTTGCTCTCTTCAATTTTAGGCAAATAGGAGTCTTGTCATATCATCTTCATGTACATGCACAATCTTTGTTCTGTTGTGTATGTTAGTTGCAAGCAAAACAATATGGCAAAACTCTTTAAAGCCAACATATGATCGAACAATAATTCGATTCCATAAATTTTGTTTTTGTACATGTGAAAAATATGTTAAGTACAAATAATAACTAGGAAAATGTTATGTTTACACTTATTTTAAGAGTCCTTGTTTCTTTACGCTGTACAATGGCCTTGTCTTAAAGTTGGCCATTCATTTACAAAACAGATGCATGTCATTTTACGTTGTTCATAGTTATTCTTTGTTTAGGTTTAACATATCCCAGGGTTAACTATGAGCTAAACTGAAATTAACGTGTATTGAGTCTGTTAATTCTATGTTGTCAACAAGTTAGTAAATGAGATTACCTAGGAGGAACTAGGTAATTTTTCTTTGATAGAGAATTAGGCACCCAAATTCAAGCTGAAGTCAACAGGTTTGACTGAGAGAACTTAACATGGCTTAATTTCCGCATCCACAAAATTCAGTTTAATAATAAATCACATGGAACAAATTGGTGTGCTTGATATCATACCAAAGTTGACACCAGTTGTTCCAGGGATGTCTGCCACCATCCTGCACAGTAGTAGAGGCATATCATAATGAGAGCAAAAATAAATAGAAAGCATATATCAAAAGTGTCTGGGCAGAACACAAATGGGTGGAGATGTTGGGGAGAATAAGAACATGTTGCATTTGATTTACCAGTGCAAGTACTCCCTTAGTGACGGATGACTTGGGCTTGGGGCGTCTGGATCCACTAGTATCTTCAAAGGAAAAGATAACCTCAAACAAGTTAACATATGATTTGTTTCAGTTTGCTAGGAATAAAATAATCATCTATGATTCTGCTACTATGGGATTTCTTCACGATTATACTAGTGAACCATGTAAAACAGTTCAATCACTGAAGGATTAGCGTGTACTGTCCACTACTACAACTAAAAGCTTACCAGGGTGTAGAGAACTCTCATGTCATTGCCGCCGATATCAACTCGCGGCTTGCTTACGACTGCAGATGGCCTTAGCTCAGCACCTGCGAGAACTAGCCTATTGTTGTAGGCTATTCTGAGTGGAACAGTTGATGTAAATGGATCCAACACATCCTGTATAACATGGGCCACTACCAAGGGTTCCGCTGCCGACATATACTGGAGGAGGACTACCAGTTGGCAGCCTTATCTGTTATTTTGTTAACCTATCTCTCTACGGACCTGAAGAAACTGTGGCGATGCATGAACTACTTGTATTGCGCGATGAGGGTTGTCTTATTCACCTTTCAAAAGTTTTGATACTAGCACCATGTCATGCGTCACTGGTATACACATGACGTCCTTGATATTTGTCGATTACATCCTGAAATTTATGGAATAGTGAAGCTGTAGATATTTCAATGTGCATGCTTTTGCCATCCGATTATTTGCGTTGTTGGGGTGTACCGGAACAAGCCATGGGAAGTTGTTAGCTCAATCAGCTGCTCCTTTGGTCACAACCTCTTCAGAAAAAAATGGTATGTGCAATATTTCTGAACCAAACGATATGGTGGTGCTTGACATGTAGGTGTGCTTAATGTGCCTGGGTTCCTCAATGGCTCAATCCAACTGCATGTTTATAGGGGTATGAAGTATTTTATCTTGTACATTTTGGCATGTCACGTACTTGCACAGCATTAACAAATATTTTTCCCTTCTGGAAACTCATGGTTTTTATAGCTTAGGGTCATTATTTCATTCAAATTCAGGGATTATAGGAATGTAATAGTGGAAATAGAAAACATATAGTTGCAACCCACAGTTCCACTCTGGCGAGGAGCCTGGCCACATTAGCATTGTTTACAAGGTGAATTGTTTCTACTGGAACCTGCCAAGTTGCAGAGATACTCTATGTTAGAACATGGTCATCATTCTTCTGTTCTCGCTGAAAACATGAGCTGCAGGCATCTTCTTGAAGCCATTGCTATGCTCTGTGCAAACTTTAACAAAGATCTAAGGTAGTATATCCATACTATCTTTTTCGTCTTAGGACTTTGCTACCTCTATTATTTAACATATAATAGAACGTATTACAACATTGATTTCTCTTTTGTTGGCTTGATTCTTAACCTTGCCTTAGAAACAGTAATGCAACACAGCAGACCATCGTGTGCTTTAGTAAAAAAATTTTTTTGCCAGTTTTTTTGTAGTACCGTTCAGTTTTTATTTGATAGGCTATCCTATCTGTACATGAGGATACAAGCTTGGGCTAGCTGATTGGGCCAACCCAACAACCCATCTAATTGTTTGCTATGTGCACAAAGTAAACTGTCTGTTTAGTGGAAGTAATAAC
>barcode05_VRN1_1
CCGGCAAGGGGGGAGGGAGGTTTTTAAGGGATCTGGGGCAGATCGCGGTATGTCGATACCGGACTGGTCTGGAGCATATCCGTTGTCGACCTGCCATTGGCCCAAGCCCACGCCGTGGGGCCCCGGGGCCGCCCCGCCACAGGATGGCCTGCTGCGAGCCCGGATCCCGTCGACGTGTCCACCAATCGTACGTCCGAATCTCCAAATTCTGCTGTCCGAATTCCTCGCACCCCCGTATCCATTGCTCGCGCCACAGGAACGGAGCAGCGCTTTTTTTGTTTTCTCGAAAGAGAGAAGGGGCTTTTCTTTTGTTTTTCTCAGAGGCAATTTATTCGCCTCTTGTGCTTATTTTGTTTTTTTTTAGTAGAACGTGCTTTTTTTTTTTTTTTGTTGTGACGGCGGCGCGGGACGAATGGGGAAATGCTAGGTCAAGTCTGGTGCGGGTGGGTCTGGTCATGGCGTAGGGGCGTACGGGCTGCGACAGTAGGAGGCTGCTTGCTTAATTTGGGCCGTCTCGCTTCTCCCGTTTGGGACTCCCGCCTGTCCTCCCTGCCTGCGTCGTCTAGTGCGCATGATTCATGATTGATTTGTGGACTTTCAAGTGTTGCTCTGCTACTGCTGACAGTAGTGGGGTGGTAGCTAGTGGCCGGCGTTGCTGCGTCTGGTCTTTGCCCTCAAATGTCGCGTCCTACACGGCCCACGCCCGCAAACAGCTTGCATACTTGCATTTCCGGCAATGCGCAAACGTGCGCAATACACTATTTTTCTACTTTTGGTTCATATGTGTATTTCGAGAAAGAAGATAGTACTTGAAGTTGGAGTACCGTCATTTTCCGAGCTTTAATGAACTTCACCATTTCCCGAGTGAATTGTCATTGTCCACACTCCCTGGTTGTCCATAGCGCTGCTCGTTCCCTCCATTCACGAATAAATGGGTAATTTTTTTTGTTTAATGAACTGACCATTTAGCGAAATTAATGACTCATCTAACTGAAGTCTGACTGCTGAGTTTGGTGCCAATGAGGATGAAGCTGAAATTTTGCAGGTCGGCGCCGAAGCAGGGCCAACGCCAAACCACATGACGTCGAACCTATGAAGCCATTTAGTGAAGAAAATCCTTGGCGCCCACCTGTACAATTTCGGCTCCATTCTTGTTGGTATCGAACCTAGGGGTCAGATTCTAATAAAATTTCGCATGGGAGCCATTACTTTTGCTAAAGAATCAGATTTGTCAAAAAAAATACCACCATTATTTTAAGTAAGACTTTTAAATTTTGACTAACTTTATAGAGTGGAGTAGAAACATATATAACATCAAATTGGTCGGAAAGTCCTTTTGGTCCCCGAAATGGAGTGCTTCATGCATATTAAAAACTTTGAAAATTATATTAACATGTTTGAAGAAAAAGTTAAGAAAAATTCAAAAGGTAGCCAATGATGTATCCCATAAACGTGCAAAATATCTATTCGGAATGTTTCGCATTCTAAGCTACACAAAAATGACAAAATCATCTTTTTTTAGATTTGAAATCACCGAACTCAAGTCCACATTTTTGTAATTTTTGTGTCGCTTAAAATATAGAACATTTCAAATTGATATTTAGCAGGTTTGAGGGATACATCATTTATGGAGAACCGTATGAATATAGCTGTAATAAATCATACAAGTTCTTTCTAAAGGAAAAAAAAACTCATACTAGGATGTGAATTTTTGGCTCCTAGGTGCACCAGAACCTTTTAAAGCAATAAAATTTAAAATACTAAAAATTATTTTAAAAATTCTATAAATCATGTGTGTAGAGAATATATGCAGGTACCTACATGTTAAGTTTGAACATAAAACATAAAAGTATGCAACCTACACAAAAATATCAAATTGTGATGTTCATAATATAAGGATTAAGCGTATACTATTTACAGTATAACAAAGCTTCATTTTTATTTGTTTTTGTGTAG
>barcode05_VRN1_2
ATCGCGGTATGTCGATACCGGGTTGGTCTGGAGCATATCCGTTGTCGACCTGCCATTGGCCCAAGCCCACGCCGTGGGGCCCCGGGGCCGCCCCGCCACAGGATGGCCTGCTGCGGGCCCGGATCCCGTCGACGTCCGAATCTCCAAATTCTGCTGTCCGAATTCCTCGCACCCCCGTATCCATTGCTCGCGCCACAGGAACGGAGCAGCGCTTTTTTGTTTTCTCCACAGAAAGAAAGGGCTTTTCTTTTCTTTTTTCGGAGGCAATTTATTATTCCCTCCTGTGCTTTTTTTTGTGTGTGACGGCGGCGCGGGACGAATGGGGAAATGCTAGGTCAAGTCTGGTGCGGGTGGGTCTGGTCATGGCGTAGGGGCGTACGGGCTGCGACAGTAGGAGGCTGCTTGCTTAATTTGGGCCGCCTCGCGTCTCCGGTTTGGGACTTGCCGCCTGTCCTGCCTGCCTGCGTCGTCTCGTGCGCATGATTGATTTGTGGACTTTCAAGTGTTGCTCTGCTACTGCTGACACTAGTGGGGTGGTAGCTAGTGGCCGGCGTTGCTGCGTCTGGTCTTTGCCCTCAAATGTCGCGTCCTACACGGCCCACGCCCGCAAACAGCTTGCATACTTGCATTTCCGGCAATGCGCAAACGTGCGCAATACACTATTTTTCTACTTTTGGTTCATATGTGTATTTCGAGAAAGAAGATACTTGCAGTTGGAGTACCGTCATTTTCCGAGCTTTAATGAACTTCACCATTTCCCGAGTGAATTGTCATTGTCCACACTCCCTGGTTGTCCATAGCGCTGCTCGTTCCCTCCATTCACGAATAAATGGGTAATTTCTTTTGTTTAATAAACTGACCATTTAGCGAAATTAATGACCCATCTAACTGAAGTCTGACCGCTGAGTTTGGTGCCCAACGAGGATGAAGCTGAACTTGTGCAGGTCGGCGCCGAGCACGAGCAGGGGCCAACGCCAAACCACATGGCGCCGAACCTATGAAGCCATTCAGTGACGAAAATCCTTGGCGCCCACCTGTACAATTTCAGCTCCATTCTTTTTGGTATCGAACCTAGGGATCAGATTCTAAAATAATTTCGCAAGGGAGCCATTACTTTTGCTAAAGAATCGGAGTTGTCAAAAATTTCAATAAATATACCACCATTATTTTAAGTCATACTTTTAAAATTTGACTAACTTTATAGAGTGGAGTAGAAACATATATAACATCAAATTGGTCGGAAAGTCCTTTTGGTTCCCGAAATGCAGTGCTTCCTGCATATTAAAAACTTTGAAAATTATATTAACATGTTTGAAGAAAAATTTAAGAAAAATTCAAAAGGTAGCCAATGATGTATCCCACAAACGTGCAAAATATCTATTCGGAATGTTTCGCATTCTAAGCTACACAAAAATGACAAAGTCTTCTTCTTCTTTTGAGATTTGAAATCACTAAACTCAGGTCCACATTTTTGCATTTTTGTGTCGCTTAAAATATAGAACATTTCAAATTGATATTTAGCAGGTTTGAGGGATACATCATTTATGGAGAACCGTATGAATATAGCTGTAATAAATCATACAAGTTCTTTCTAAAGGAAAAAAAACTCATACTAGGATGTGAATTTTTGGCTCCTAGGTGCACCAGAACTTGTTAAAGCAATAAAATTTAAAATACTAAAAATTATTAAAAAAAAATCTATAAATCATGTGTGTAGAGAATATATGCAGGTACCTACATGTTAAGTTTCAACATAAAACATAAAAGTATGCAACCTACACAAAAATATCAAATTGTGATGTTCATAATATAAGGATTAAGCGTATACTATTTACAG
>barcode05_VRN2a_1
AGTGTGGGAATATGTATCTCATAACACGTCCCTGAATAACCACTGCGATGACCTTCGGCAAGGCACCTATTGATCCATCACAATTAAGAGATTACCCCATGGTTATTTGTGAAGTATGATGAGTCCTCTCTTATCCCCTCCTTTCATAGAATAGTGCACCGCCCACGGTATGTCACTTCCCGCCGTATGCACTATCCTACTTCTGAAGGTAGTTCCCTCGTGCGACCCTTAGGTAAATGTTACATGCTCGACTTCATATAACATCGCATGAGAGAGGTAACCCTGATCATAATAGACATGAGCCCGGAGCTTGAACAATAACAGGAGATTTAACGGTGGGTGTTACTAGTGATCATATGAGAGTGAGCACCAAAAACCAACGGTCCCATACCAGAAGATGACATGCAGTACAAGCACAAGTGCTCGTACCAGAGGTTCCGTCGCTTGTTTCGACCATATGAGGCCCGAGAGAGGTAACCCTAGATCAGAATTTTTCAAACTTTGTTTCTTCTTCTTCTTCCAAACCTTCAAGAAACCTCAAGGGATCTCTTTCCCTGCTCGTTTTTGGTTCGATTCCTTGTGCAAGAGGCTCTATGACATGTTTCTCGTTTGATTCGCCATTTATTTTTTTGTGAATCCACGCTCAATCCCTTGTCATTAGTAATTACGGTGCAAACTCATTCTTGGACTCTTTTTTTGTTGAGGTAGTACAGTAGATTTTTGAGGTCTAGAAGAATCATCATTTCTTAGTTCTATTGGACCAAACGTGTTCAAACTCAATCCCAAACTACCATAACAACCTGTTTAGGATTAGCCAAGCCTACTTAAGTATTGCATGTCTCTAGCTGCGCGCTGTTGTCGCTATGTGATCTTGTCAATGCTAAATGAATATGCATGTATCTCTATGGACGGTTTGCTGTCATGTCTATCGCTGTTCGCATCACATGAACCTGCCGGCCGGAATGGATCGAAGCTAGGTGCGGTGCGCATGCTTGGAGAACTATTGCTCCACACATATATCCATCCATGGGAATATATGCCATCTCATCTTTTCTTTCTTTTTGTAGAATAGCTTTTGCTTCCATTTCAGGACGGCACATTGGAACACAAATAGCCGTAGAGCTGCATCTCGTCCACACAGCCGGTGGTGCTCTCCGTTGTGGTGTGGCCAGAAGGTGCCTGCCCACGCGGGTACTCCGGCGAGCTCAACACACTGTGTGGACCGTTTTGCTTCCCTTTAGGAAAGACAAAAAGACGGTGGATTCCGGCCAGTCGGTGTGCATTCCTCGACTGATCGATGCATTCCCCGCTTTATATATTCATCTATGTTATTGCACCTTCTTGATCTGCATCATCATATAATCCAATAATAATGGTTATGTGCCAACTTATCATTTTATAAAGCTTTTCCGCACAACATGAATTTCTATCTCTCTGAAACTTCAGAAACATTTCAAAATCCATAAATGTATGCAAATGGTATCCAAATTAAACTTTGACCATTCATGCGGTGTACAAATAGATAATATGAATATAGTTTATATGTTGTCAATTTTACACAAGATGGAAATAATTGTATTTTTTAATTTATTTCCACAAGCTACCATTCCATTGCATTAGACATCTGTGATTGTTTCTATTTATTTGAAAACAGAAACATGTAAAAGCACTATCCAGCAAGGAGCTATAGGGTTCAAGTTAAACAGTCCAGAATTGATGATGCACTGTATTACTCTCTTAATTTGCAAATAGCTAGCTAGAGACCATGCATAGAGGTGTCGGTCCATGCAAATCATAGTCGTTGCCGACATTTTTATCCATGGAACGCTCCTTCTAATTGGGTTGGTGGAGGTTTTACCGACATGGTGTGGACCGGTTCAAAGGTGACTTCTCCAACGGGAGACGGGGACCTTGATGACTAGGTACTTTTGCTGAAATAGAATTCTCTTGGTTTCCATTTATTTCCTGGACCGGCCCTTTGTTCTCTTTTCTTGGGTCATTCCCTGAGAGTGACACAAAAAGCTACAAATATCTAGTTGCGTCCTTTGTGTGGACTAGCATATGCAGGCAGCGCATAAGATCATGTGGGATTCGATCATCCACGTACGCAAAGAAAGAATTGAACGAAATCTATGGAGTGATCGCGCATATCTATTCATCTCTGCCCATTAATCTTCATACCCCCTTTTACTAATGAATCCTTCAGTCGAATCTTTTACTTGTTAGCTATATGATCGGAATGCAGGGCAGCAGGAGACACACACCGCCTCCTAGCACTAGCATAGTCTTACGCAGTTGCTGCTCCGCTCCCTTCTCCCATCTAGTCTCCTCCACACACCCCACCGCACCAGAGCAAACAATCGTACCCTTGACCTTGAGTCCATGTCCATATCCATTTCATGCAGCGTGTGCGGCGGTGTCGTGGGCAACTGCCTGCACCACCACCACAACATAAGCGCGTTCCC
>barcode05_VRN2a_2
AGTGTGGGAATATGTATCTCATAACACGTCCCTGAATAACCACTGCGATGACCTTCGGCAAGGCACCTATTGATCCATCACAATTAAGAGATTACCCCATGGTTATTTGTGAAGTATGATGAGTCCTCTCTTATCCCCTCCTTTCATAGAATAGTGCACCGCCCACGGTATGTCACTTCCCGCCGTATGCACTATCCTACTTCTGAAGGTAGTTCCCTCGTGCGACCCTTAGGTAAATGTTACATGCTCGACTTCATATAACATCGCATGAGAGAGGTAACCCTGATCATAATAGACATGAGCCCGGAGCTTGAACAATAACAGGAGATTTAACGGTGGGTGTTACTAGTGATCATATGAGAGTGAGCACCAAAAACCAACGGTCCCATACCAGAAGATGACATGCAGTACAAGCACAAGTGCTCGTACCAGAGGTTCCGTCGCTTGTTTCGACCATATGAGGCCCGAGAGAGGTAACCCTAGATCAGAATTTTTCAAACTTTGTTTCTTCTTCTTCTTCCAAACCTTCAAGAAACCTCAAGGGATCTCTTTCCCTGCTCGTTTTTGGTTCGATTCCTTGTGCAAGAGGCTCTATGACATGTTTCTCGTTTGATTCGCCATTTATTTTTTTGTGAATCCACGCTCAATCCCTTGTCATTAGTAATTACGGTGCAAACTCATTCTTGGACTCTTTTTTTGTTGAGGTAGTACAGTAGATTTTTGAGGTCTAGAAGAATCATCATTTCTTAGTTCTATTGGACCAAACGTGTTCAAACTCAATCCCAAACTACCATAACAACCTGTTTAGGATTAGCCAAGCCTACTTAAGTATTGCATGTCTCTAGCTGCGCGCTGTTGTCGCTATGTGATCTTGTCAATGCTAAATGAATATGCATGTATCTCTATGGACGGTTTGCTGTCATGTCTATCGCTGTTCGCATCACATGAACCTGCCGGCCGGAATGGATCGAAGCTAGGTGCGGTGCGCATGCTTGGAGAACTATTGCTCCACACATATATCCATCCATGGGAATATATGCCATCTCATCTTTTCTTTCTTTTTGTAGAATAGCTTTTGCTTCCATTTCAGGACGGCACATTGGAACACAAATAGCCGTAGAGCTGCATCTCGTCCACACAGCCGGTGGTGCTCTCCGTTGTGGTGTGGCCAGAAGGTGCCTGCCCACGCGGGTACTCCGGCGAGCTCAACACACTGTGTGGACCGTTTTGCTTCCCTTTAGGAAAGACAAAAAGACGGTGGATTCCGGCCAGTCGGTGTGCATTCCTCGACTGATCGATGCATTCCCCGCTTTATATATTCATCTATGTTATTGCACCTTCTTGATCTGCATCATCATATAATCCAATAATAATGGTTATGTGCCAACTTATCATTTTATAAAGCTTTTCCGCACAACATGAATTTCTATCTCTCTGAAACTTCAGAAACATTTCAAAATCCATAAATGTATGCAAATGGTATCCAAATTAAACTTTGACCATTCATGCGGTGTACAAATAGATAATATGAATATAGTTTATATGTTGTCAATTTTACACAAGATGGAAATAATTGTATTTTTTAATTTATTTCCACAAGCTACCATTCCATTGCATTAGACATCTGTGATTGTTTCTATTTATTTGAAAACAGAAACATGTAAAAGCACTATCCAGCAAGGAGCTATAGGGTTCAAGTTAAACAGTCCAGAATTGATGATGCACTGTATTACTCTCTTAATTTGCAAATAGCTAGCTAGAGACCATGCATAGAGGTGTCGGTCCATGCAAATCATAGTCGTTGCCGACATTTTTATCCATGGAACGCTCCTTCTAATTGGGTTGGTGGAGGTTTTACCGACATGGTGTGGACCGGTTCAAAGGTGACTTCTCCAACGGGAGACGGGGACCTTGATGACTAGGTACTTTTGCTGAAATAGAATTCTCTTGGTTTCCATTTATTTCCTGGACCGGCCCTTTGTTCTCTTTTCTTGGGTCATTCCCTGAGAGTGACACAAAAAGCTACAAATATCTAGTTGCGTCCTTTGTGTGGACTAGCATATGCAGGCAGCGCATAAGATCATGTGGGATTCGATCATCCACGTACGCAAAGAAAGAATTGAACGAAATCTATGGAGTGATCGCGCATATCTATTCATCTCTGCCCATTAATCTTCATACCCCCTTTTACTAATGAATCCTTCAGTCGAATCTTTTACTTGTTAGCTATATGATCGGAATGCAGGGCAGCAGGAGACACACACCGCCTCCTAGCACTAGCATAGTCTTACGCAGTTGCTGCTCCGCTCCCTTCTCCCATCTAGTCTCCTCCACACACCCCACCGCACCAGAGCAAACAATCGTACCCTTGACCTTGAGTCCATGTCCATATCCATTTCATGCAGCGTGTGCGGCGGTGTCGTGGGCAACTGCCTGCACCACCACCACAACATAAGCGCGTTCCC
>barcode05_VRN2b_1
CGCTTTGTGGAAAGGCGAAAAGGTGGGGGATTCCGGCCGGCGCGTGGCAGGGAAGAGCCTGCTTTATTCATTTTGTACCCTCCTCATCTATCTGACACAGCTCCTTTCATTGTGCTCCACATATAAGATAGATCCTGAAAATGACTTCATCATTTTATGCCAATAAGATATTGACTTCTGGATCGAAGAGGAACACACAGCCCAGGATCCATCGGGCTGCCAATGGCCATCAAGATACATATACGGCCCTAAAACATGATAAACTGAGCATTTTGTCGGTACGTGGCCATGAGTGTCCCATAGACATCATCCTTGTAACAAAAACAAAAATTTGCAGTTTGATTCAGTATTTATTTGAAGTATATTTTAGGACCCTTGAAACAATGAACCCTAACTCTATTTTGGAACCCTCGATTCAAATATATATACATGCAAAAATTTATTGAGGAATTACCATTTGTGTCCTTCAAGAAAATGAGAAAAAACAAATTATCAATGTGCCATTTTATTTTGCCATCGAACATATGGTTTCATATCACCCGTCGATTTTTTTCGCCAAGTTATCATTTTTTTTCCATAGAGTTTTTTGGGTGTATCTTTGAAGACACGACCACCTTCCAAACCTTAGCCATATTTTAGTGTGTTTTTTCATCTTTGATGATTTAGGATGAAAATGTAAACGTTGACCATTTATGTGTCCCACAAACAGATTAGAAAAATCGAAGTTATCTCTTGTCACCTTTGCACAAGACTGAATAATCATGCTCATATCTTTGTTTGATTTTTTGCAAGTAATCATCTCATCGCCTTCCATACATCTATGATTCTTTCTATTCATTTTGAATCAAGAAATGTAAAATCACTATCCAAAATATAACTAGGGCTTCTAGTTAAACACAGTATTATAAGTTTACAGTTTAACTGGGATGCTTCATAATACTTGGTATTCTAAATTCTGTATAGCTTGCTAGGGGTCTTGGCCAAGATGGCTCCCAGTTGACATCACCGAGTCTTCCATGCAATCAGCGTTGCCCACATTTTATTTAGCGGAAAGACTACCAAAAGCTTCATGGACACCACTATCTTTCCTCGTATTCTCCTTGTTCTCCACCTACAACACTCACCACACAACACTCATTTGTCCCCATCCACGACTCCCTCCTAATTGATTCACCGCCAACTTGTCGACACATCAGATGCTTGTGTAGTACCTCCATATACTCTCAGCATTCTTTGACATATCTGCCTCTACAAAAGGGAGGCCACGACAGACCTAGCAAGCATTGTTGACATGAAGACGAGCATATAGATCTTCCTAACTTTAAGCGACATGTTCATATCGTAATATTAGTATGCACTTAGAGTTTTTAAAAATGCATATGCGAATGATGTTGTGTTTTTGGAGAATTTACAAAAATTGTTTCAAACTTTTTGGTAGTCCCCGTAAAATGGTATCCATTTAATTTGAAAGTTCACCAAAAGCGGGTCAAATTTACACAAAAAAATCTAAATTATTGGTTTATCTTCAATTTTATTACAAACACACTACAAAACCAGACGCTCACAGGAGTGCCGTCTCCCACTAAAATAAAATTCCACCTTTATAAGATACCAAAGCGTCAAATCTAGGGTTAGATCGAAAGTGACCACTCTAACGATTGAACATTAACTTGCATTTTCCTTTGGCCATGTGCATACACACGAATCTTCTCTTACCGCTTTTTTTGCCCCTATTTAGAATTGTCATGGTTTCCATTTATTTCCCGGCCCAGTCCGGCTCTGGCTATAGCTTGTTATCTTTTCTCGGATCATTCCCTGAGAGTGACACGCAAAAGCTACAAATATCTAGTTATGTCTTTTGTGTGGACTAGCAGGCATGCGGTGCATAAGATCATGTGGGATTCGATCCCGACAAGCAATACAAAAAAATTTGGCCCGGGATCATCCACGTAGGCACGCAAGAAATCCATCCATGGATATCTATTCCTCCCCGCTCATTAATCCTTGGATCAGCCTTTTACTAATCCTACGATCGAATCTTTGTCTTGCTTGCTATAAGCAGGAGGGGAGACAGCCCTAGCTCGCAGGCGCAGTTGCAGTTGCTCCTCTCTACTCCCTGAACTTCCTCTCCTCCACACACCACACCAGAAACAAAGAAACAAACACTTGACCTCAATTTCCTCAGCTAGGCTAGCTACTCTCGATCGTCCATGTCTATGTCATGCGGCGTGTGCGGCGGCGTAGCCAACTGCCTGCACCACCACATCATCGACCACGCCCCCATGTTCCCTGTTCTTCGTCACGAGCCACCGCTGCTCGAGTACCAGTTCTTCGGCAACGGCCAAGGCCACAGCGTGGGAACGTGGCTCCCACCGCCGGCGGACCACCACAACGTCCAGAACACCAGGCCGCCGTCGACGTTTCATGGCCTGCAGTACCCACCGCATGGACACCAAGCAGCAGCTGGGCTGATCACGTTCCAGGTCGACGCCGGCAGCCGACACATGCCACCGGCTACACCACCCATCGCCGTGAGTGATGCCTAATTAATTCTACATCATCGATGGCCGGGGTAGACCTGTGGTTAATTAATGGCTTTTGCTCTTCTTCTGCTAATACTTTGATCACCCTTCCTACCTAGCTACTCGTCATACTTGTGTGAGTGTATGCTGCTAGCTGACGGATGGATTCTCCTGAGAAAAATTAATCGGGAGTCAACAGACAAATTAGTTCCAAGTAAGGTAGCTAACAACGCATTCTCCTCAGGAGTCCATCAGCAGGACTGAGACACGGCCGGAGCAATAAAAATTTAAACAAACACATACGTACTTATATTTTCTCAAAACAGAACATATGTATGGCAGATTGACAGTACCTTCAGAACTGTTCGTTTCGGGTATCAACTGTATCGTCGGGGATAAAATCAGTCAGTTATCGTTAATCTGAATGTTTTTTTTTAGATTTTTATAGTGAATTTAATGTTTGAACTACACAATATATCAATATCTAAATTGGCGAGGAAAAGACGTGTAAACTCAGCTCGAAAGAAGACTTAATTATAAGCTAGCAAATTATATGACAACAACAAATCCTTTGTAATTTCACCTTTTCTTTCATGCACCAGGCGTCTAGTCCAGGTAAATATTCCTTGCCAAATTTAGTCAAAACGAATACATATCAATGAGATGGATGTATCCTCTCATTTCATGTGGTCAACTCTCAGTTTGGATTTGATTTTGTGCATCAATATCGATACAGATCAATCAGGGCATGCCTCCTTTTTGAAAAAAAAACTTGGAGAATATTGATTTTCTCTCTCTAGACTTATCTCCTCTAACAAATCATCAATTTCAGTTTGATCTTGAACCTTGCATGTAGTCCGTACATCCAATGAGCGTGAAACAAGATGGCTAGTTGTGCAAAACCCAACTAATTCAGTTGATCAGGCTTTACATACATATAATCAAGTTGACCACAGAACTAATGACACTACCACAGAACATGAATGGTTATATATATAGCCAGTTGAAACGTATCGTTTCAGACGGTCTTGGACTTTTGGTCGCTGACCTTTGTAACTGATCGTGGGATAGGAGGCTAAGGCTAACCGTTATTTCATGAGACAGGTCAAAACTAGTAATATAATTGGTTAGGGACTAACTAAATACCTTCATGAAACAATGATCGTTCACTATGCACAATTAATTTGTCTCATATGATTTTTTTTTGATATGTTCAGATGCCATTATGTGGGAGCACACGCACTAACACCGCAGGAAGTGAGGTGATAATGGCTATCGATGGAGACATGATGATGGTGGCGGCGCATCATCCAACGGTGCACGAGAGACGTGCAAAGGTGATGAGGTATAGGGAGAAGAGGAAGAGACGGAGGTACGAGAAGCAGATCCGATATGAGTCCAGAAAAGCTTACGCCCAGTTGAGGCCACGGGTCAAAGGCCGCTTCGCCAAGGTGCATGAAGAAGCCACTGTGCCATTGTCACCACCACCATCGACCTATGATCCCAGTAAATTAGACCTCGGATGGTTCCATCCATAACATGTGATACAAGCTAGCTATAACTGTCCCATACATATTTCTAGCTTATCCTCCAATG
>barcode05_VRN2b_2
CGCTTTGTGGAAAGGCGAAAAGGTGGGGGATTCCGGCCGGCGCGTGGCAGGGAAGAGCCTGCTTTATTCATTTTGTACCCTCCTCATCTATCTGACACAGCTCCTTTCATTGTGCTCCACATATAAGATAGATCCTGAAAATGACTTCATCATTTTATGCCAATAAGATATTGACTTCTGGATCGAAGAGGAACACACAGCCCAGGATCCATCGGGCTGCCAATGGCCATCAAGATACATATACGGCCCTAAAACATGATAAACTGAGCATTTTGTCGGTACGTGGCCATGAGTGTCCCATAGACATCATCCTTGTAACAAAAACAAAAATTTGCAGTTTGATTCAGTATTTATTTGAAGTATATTTTAGGACCCTTGAAACAATGAACCCTAACTCTATTTTGGAACCCTCGATTCAAATATATATACATGCAAAAATTTATTGAGGAATTACCATTTGTGTCCTTCAAGAAAATGAGAAAAAACAAATTATCAATGTGCCATTTTATTTTGCCATCGAACATATGGTTTCATATCACCCGTCGATTTTTTTCGCCAAGTTATCATTTTTTTTCCATAGAGTTTTTTGGGTGTATCTTTGAAGACACGACCACCTTCCAAACCTTAGCCATATTTTAGTGTGTTTTTTCATCTTTGATGATTTAGGATGAAAATGTAAACGTTGACCATTTATGTGTCCCACAAACAGATTAGAAAAATCGAAGTTATCTCTTGTCACCTTTGCACAAGACTGAATAATCATGCTCATATCTTTGTTTGATTTTTTGCAAGTAATCATCTCATCGCCTTCCATACATCTATGATTCTTTCTATTCATTTTGAATCAAGAAATGTAAAATCACTATCCAAAATATAACTAGGGCTTCTAGTTAAACACAGTATTATAAGTTTACAGTTTAACTGGGATGCTTCATAATACTTGGTATTCTAAATTCTGTATAGCTTGCTAGGGGTCTTGGCCAAGATGGCTCCCAGTTGACATCACCGAGTCTTCCATGCAATCAGCGTTGCCCACATTTTATTTAGCGGAAAGACTACCAAAAGCTTCATGGACACCACTATCTTTCCTCGTATTCTCCTTGTTCTCCACCTACAACACTCACCACACAACACTCATTTGTCCCCATCCACGACTCCCTCCTAATTGATTCACCGCCAACTTGTCGACACATCAGATGCTTGTGTAGTACCTCCATATACTCTCAGCATTCTTTGACATATCTGCCTCTACAAAAGGGAGGCCACGACAGACCTAGCAAGCATTGTTGACATGAAGACGAGCATATAGATCTTCCTAACTTTAAGCGACATGTTCATATCGTAATATTAGTATGCACTTAGAGTTTTTAAAAATGCATATGCGAATGATGTTGTGTTTTTGGAGAATTTACAAAAATTGTTTCAAACTTTTTGGTAGTCCCCGTAAAATGGTATCCATTTAATTTGAAAGTTCACCAAAAGCGGGTCAAATTTACACAAAAAAATCTAAATTATTGGTTTATCTTCAATTTTATTACAAACACACTACAAAACCAGACGCTCACAGGAGTGCCGTCTCCCACTAAAATAAAATTCCACCTTTATAAGATACCAAAGCGTCAAATCTAGGGTTAGATCGAAAGTGACCACTCTAACGATTGAACATTAACTTGCATTTTCCTTTGGCCATGTGCATACACACGAATCTTCTCTTACCGCTTTTTTTGCCCCTATTTAGAATTGTCATGGTTTCCATTTATTTCCCGGCCCAGTCCGGCTCTGGCTATAGCTTGTTATCTTTTCTCGGATCATTCCCTGAGAGTGACACGCAAAAGCTACAAATATCTAGTTATGTCTTTTGTGTGGACTAGCAGGCATGCGGTGCATAAGATCATGTGGGATTCGATCCCGACAAGCAATACAAAAAAATTTGGCCCGGGATCATCCACGTAGGCACGCAAGAAATCCATCCATGGATATCTATTCCTCCCCGCTCATTAATCCTTGGATCAGCCTTTTACTAATCCTACGATCGAATCTTTGTCTTGCTTGCTATAAGCAGGAGGGGAGACAGCCCTAGCTCGCAGGCGCAGTTGCAGTTGCTCCTCTCTACTCCCTGAACTTCCTCTCCTCCACACACCACACCAGAAACAAAGAAACAAACACTTGACCTCAATTTCCTCAGCTAGGCTAGCTACTCTCGATCGTCCATGTCTATGTCATGCGGCGTGTGCGGCGGCGTAGCCAACTGCCTGCACCACCACATCATCGACCACGCCCCCATGTTCCCTGTTCTTCGTCACGAGCCACCGCTGCTCGAGTACCAGTTCTTCGGCAACGGCCAAGGCCACAGCGTGGGAACGTGGCTCCCACCGCCGGCGGACCACCACAACGTCCAGAACACCAGGCCGCCGTCGACGTTTCATGGCCTGCAGTACCCACCGCATGGACACCAAGCAGCAGCTGGGCTGATCACGTTCCAGGTCGACGCCGGCAGCCGACACATGCCACCGGCTACACCACCCATCGCCGTGAGTGATGCCTAATTAATTCTACATCATCGATGGCCGGGGTAGACCTGTGGTTAATTAATGGCTTTTGCTCTTCTTCTGCTAATACTTTGATCACCCTTCCTACCTAGCTACTCGTCATACTTGTGTGAGTGTATGCTGCTAGCTGACGGATGGATTCTCCTGAGAAAAATTAATCGGGAGTCAACAGACAAATTAGTTCCAAGTAAGGTAGCTAACAACGCATTCTCCTCAGGAGTCCATCAGCAGGACTGAGACACGGCCGGAGCAATAAAAATTTAAACAAACACATACGTACTTATATTTTCTCAAAACAGAACATATGTATGGCAGATTGACAGTACCTTCAGAACTGTTCGTTTCGGGTATCAACTGTATCGTCGGGGATAAAATCAGTCAGTTATCGTTAATCTGAATGTTTTTTTTTAGATTTTTATAGTGAATTTAATGTTTGAACTACACAATATATCAATATCTAAATTGGCGAGGAAAAGACGTGTAAACTCAGCTCGAAAGAAGACTTAATTATAAGCTAGCAAATTATATGACAACAACAAATCCTTTGTAATTTCACCTTTTCTTTCATGCACCAGGCGTCTAGTCCAGGTAAATATTCCTTGCCAAATTTAGTCAAAACGAATACATATCAATGAGATGGATGTATCCTCTCATTTCATGTGGTCAACTCTCAGTTTGGATTTGATTTTGTGCATCAATATCGATACAGATCAATCAGGGCATGCCTCCTTTTTGAAAAAAAAACTTGGAGAATATTGATTTTCTCTCTCTAGACTTATCTCCTCTAACAAATCATCAATTTCAGTTTGATCTTGAACCTTGCATGTAGTCCGTACATCCAATGAGCGTGAAACAAGATGGCTAGTTGTGCAAAACCCAACTAATTCAGTTGATCAGGCTTTACATACATATAATCAAGTTGACCACAGAACTAATGACACTACCACAGAACATGAATGGTTATATATATAGCCAGTTGAAACGTATCGTTTCAGACGGTCTTGGACTTTTGGTCGCTGACCTTTGTAACTGATCGTGGGATAGGAGGCTAAGGCTAACCGTTATTTCATGAGACAGGTCAAAACTAGTAATATAATTGGTTAGGGACTAACTAAATACCTTCATGAAACAATGATCGTTCACTATGCACAATTAATTTGTCTCATATGATTTTTTTTTGATATGTTCAGATGCCATTATGTGGGAGCACACGCACTAACACCGCAGGAAGTGAGGTGATAATGGCTATCGATGGAGACATGATGATGGTGGCGGCGCATCATCCAACGGTGCACGAGAGACGTGCAAAGGTGATGAGGTATAGGGAGAAGAGGAAGAGACGGAGGTACGAGAAGCAGATCCGATATGAGTCCAGAAAAGCTTACGCCCAGTTGAGGCCACGGGTCAAAGGCCGCTTCGCCAAGGTGCATGAAGAAGCCACTGTGCCATTGTCACCACCACCATCGACCTATGATCCCAGTAAATTAGACCTCGGATGGTTCCATCCATAACATGTGATACAAGCTAGCTATAACTGTCCCATACATATTTCTAGCTTATCCTCCAATG
>barcode07_FT3_1
GTCCTCTTCATTCTTTCCGACCACGCACACCCGGCCCCGGCCAAACAGCGAATCACTCCTCTACCGTACAGCCTATCCCTCCCCGTGGTCACTGCGCACGTGAAAAGGCGTGCTTTTGTATATGCCGGCGAACGACACATGCATGGCCGGCGGTCCGGACTAAGTGAAGCTAGCTGCTGATTCATGATCCATCGAGTCCGTAACTAGGTGAAGCTTATCTTTGCCACGTCCGATCAAATCGAGCAGAGTACCGTGGATTGATGGACGGGCGTCTCGCTTGTTGGCAGACATTCCCGGTGCCGGCTTGCCGGCCGGCCGCGGCCGGGAGAGCCCCAGACGCAACGCAACCGCTGTCTAGCACCTTGGCCATTAGCGAGAGCTTATTACGACAGACAAATCCATGTCCATGTAGAGCTGAACTAGCCTAGGGGGTCAAAAGCAGGGCTTTGGTGACTGCATCCCGTCCACATGATAGATTCAATTCTAAGAGAGAGGGGAGGAGCAAAGGTCTCCACAGAATCTATATTCCACATAGGCAGCAGCAGCAGCGCCCAGGGTGTGCAAGCAGAACTATAGTCTAGACATGGACATGGACAACGCGCGCCCTTCCTCTACTCAACTTTTGCGGCCTATATAAAGTGGCCACCGGCCGTTGGGCAGTTCCAAACTCATCAGCATCATCATTCATCCAGGTAGCTCCTGCTCCAGATCAATATACACCCTAGCTAACTAGCTCAGCTGTGCCTGGTCATCGTCAACCTCTAGCTCCACCATACGAGATGGCCGGGAGGGATAGGGACCCGTTGGTGGTTGGTAGGGTTGTGGGGGATGTGCTGGACCCCTTCATCCGCACCACTAACCTCAGGGTGACATTCGGGAACCGGGCTGTGTCCAACGGCTGCGAGCTCAAGCCCTCCATGGTCACCCACCAGCCCAGGGTCGAGGTCGGCGGCAATGAGATGAGGACCTTCTACACACTCGTACGTGTACTACTCATTGTTGCCTAATTAATATAATCTAACACTAATTAAGATGCACCCTCGTATCGTATCGTATTTAATTTGGATACATGCTTTCATATATGTGTTGGCAAATTAATCAAGCACCTTCATGCATAATATGCATGTGCTATATGATCGATCAATGATGCAGAGGCCGGGGTCTTTATCCTCTTTCCGAAAAAAATATATGCATATGTCTTCTTTCTTGGAGAAAAATAAAAGGATTGCATCACTGTATGAATATGTTTGTGTTTACTCTGCACTATGAACTATTATTGATCATGCATGGTGTACATGCGCAGGTGATGGTAGACCCCGACGCGCCAAGTCCAAGCGATCCCAACCTCAGAGAATACCTCCATTGGTAATTCCACGCTCCAAATCCCTTGATTATAAACACTAGACGTACGTGTTCGATGCCACCACAGTGTAGTGTCTGTGCTAGTGCATCTCACTGCTGACAATTGCTGCTGGTATGCGTGCACAGGTTGGTGACAGATATTCCTGGGACAACTGGTGCTTCCTTCGGGCAGGAGGTGATGTGCTACGAGAGCCCTCGCCCCAACATGGGGATCCACCGCTTCGTGCTCGTGCTCTTCCAGCAGCTGGGCCGGCAGACGGTGTACGCGCCCGGGTGGCGCCAGAACTTCAATACCAGGGACTTCGCCGAGCTCTACAACCTCGGCCCGCCCGTCGCCGCCGTCTACTTCAACTGTCAGCGCGAGGCCGGCTCCGGC
>barcode07_FT3_2
GTCCTCTTCATTCTTTCCGACCACGCACACCCGGCCCCGGCCAAACAGCGAATCACTCCTCTACCGTACAGCCTATCCCTCCCCGTGGTCACTGCGCACGTGAAAAGGCGTGCTTTTGTATATGCCGGCGAACGACACATGCATGGCCGGCGGTCCGGACTAAGTGAAGCTAGCTGCTGATTCATGATCCATCGAGTCCGTAACTAGGTGAAGCTTATCTTTGCCACGTCCGATCAAATCGAGCAGAGTACCGTGGATTGATGGACGGGCGTCTCGCTTGTTGGCAGACATTCCCGGTGCCGGCTTGCCGGCCGGCCGCGGCCGGGAGAGCCCCAGACGCAACGCAACCGCTGTCTAGCACCTTGGCCATTAGCGAGAGCTTATTACGACAGACAAATCCATGTCCATGTAGAGCTGAACTAGCCTAGGGGGTCAAAAGCAGGGCTTTGGTGACTGCATCCCGTCCACATGATAGATTCAATTCTAAGAGAGAGGGGAGGAGCAAAGGTCTCCACAGAATCTATATTCCACATAGGCAGCAGCAGCAGCGCCCAGGGTGTGCAAGCAGAACTATAGTCTAGACATGGACATGGACAACGCGCGCCCTTCCTCTACTCAACTTTTGCGGCCTATATAAAGTGGCCACCGGCCGTTGGGCAGTTCCAAACTCATCAGCATCATCATTCATCCAGGTAGCTCCTGCTCCAGATCAATATACACCCTAGCTAACTAGCTCAGCTGTGCCTGGTCATCGTCAACCTCTAGCTCCACCATACGAGATGGCCGGGAGGGATAGGGACCCGTTGGTGGTTGGTAGGGTTGTGGGGGATGTGCTGGACCCCTTCATCCGCACCACTAACCTCAGGGTGACATTCGGGAACCGGGCTGTGTCCAACGGCTGCGAGCTCAAGCCCTCCATGGTCACCCACCAGCCCAGGGTCGAGGTCGGCGGCAATGAGATGAGGACCTTCTACACACTCGTACGTGTACTACTCATTGTTGCCTAATTAATATAATCTAACACTAATTAAGATGCACCCTCGTATCGTATCGTATTTAATTTGGATACATGCTTTCATATATGTGTTGGCAAATTAATCAAGCACCTTCATGCATAATATGCATGTGCTATATGATCGATCAATGATGCAGAGGCCGGGGTCTTTATCCTCTTTCCGAAAAAAATATATGCATATGTCTTCTTTCTTGGAGAAAAATAAAAGGATTGCATCACTGTATGAATATGTTTGTGTTTACTCTGCACTATGAACTATTATTGATCATGCATGGTGTACATGCGCAGGTGATGGTAGACCCCGACGCGCCAAGTCCAAGCGATCCCAACCTCAGAGAATACCTCCATTGGTAATTCCACGCTCCAAATCCCTTGATTATAAACACTAGACGTACGTGTTCGATGCCACCACAGTGTAGTGTCTGTGCTAGTGCATCTCACTGCTGACAATTGCTGCTGGTATGCGTGCACAGGTTGGTGACAGATATTCCTGGGACAACTGGTGCTTCCTTCGGGCAGGAGGTGATGTGCTACGAGAGCCCTCGCCCCAACATGGGGATCCACCGCTTCGTGCTCGTGCTCTTCCAGCAGCTGGGCCGGCAGACGGTGTACGCGCCCGGGTGGCGCCAGAACTTCAATACCAGGGACTTCGCCGAGCTCTACAACCTCGGCCCGCCCGTCGCCGCCGTCTACTTCAACTGTCAGCGCGAGGCCGGCTCCGGC
>barcode07_FTL9_1
TGTGGACCAACACACGGCCCGCTTTATCAAATTAATGGTTATTACTTCCACTAAACAGACAGTTTACTTTGTGCACATAGCAAACAATTAGATGGGTTGTTGGGTTGGCCCAATCAGCTAGCCCAAGCTTGTATCCTCATGTACAGATAGGATAGCCTATCAAATAAAAACTGAACGGTACTACAAAAAAACTGGCAAAAAAAATTTTTTACTAAAGCACACGATGGTCTGCTGTGTTGCATTACTGTTTCTAAGGCAAGGTTAAGAATCAAGCCAACAAAAGAGAAATCAATGTTGTAATACGTTCTATTATATGTTAAATAATAGAGGTAGCAAAGTCCTAAGACGAAAAAGATAGTATGGATATACTACCTTAGATCTTTGTTAAAGTTTGCACAGAGCATAGCAATGGCTTCAAGAAGATGCCTGCAGCTCATGTTTTCAGCGAGAACAGAAGAATGATGACCATGTTCTAACATAGAGTATCTCTGCAACTTGGCAGGTTCCAGTAGAAACAATTCACCTTGTAAACAATGCTAATGTGGCCAGGCTCCTCGCCAGAGTGGAACTGTGGGTTGCAACTATATGTTTTCTATTTCCACTATTACATTCCTATAATCCCTGAATTTGAATGAAATAATGACCCTAAGCTATAAAAACCATGAGTTTCCAGAAGGGAAAAATATTTGTTAATGCTGTGCAAGTACGTGACATGCCAAAATGTACAAGATAAAATACTTCATACCCCTATAAACATGCAGTTGGATTGAGCCATTGAGGAACCCAGGCACATTAAGCACACCTACATGTCAAGCACCACCATATCGTTTGGTTCAGAAATATTGCACATACCATTTTTTTCTGAAGAGGTTGTGACCAAAGGAGCAGCTGATTGAGCTAACAACTTCCCATGGCTTGTTCCGGTACACCCCAACAACGCAAATAATCGGATGGCAAAAGCATGCACATTGAAATATCTACAGCTTCACTATTCCATAAATTTCAGGATGTAATCGACAAATATCAAGGACGTCATGTGTATACCAGTGACGCATGACATGGTGCTAGTATCAAAACTTTTGAAAGGTGAATAAGACAACCCTCATCGCGCAATACAAGTAGTTCATGCATCGCCACAGTTTCTTCAGGTCCGTAGAGAGATAGGTTAACAAAATAACAGATAAGGCTGCCAACTGGTAGTCCTCCTCCAGTATATGTCGGCAGCGGAACCCTTGGTAGTGGCCCATGTTATACAGGATGTGTTGGATCCATTTACATCAACTGTTCCACTCAGAATAGCCTACAACAATAGGCTAGTTCTCGCAGGTGCTGAGCTAAGGCCATCTGCAGTCGTAAGCAAGCCGCGAGTTGATATCGGCGGCAATGACATGAGAGTTCTCTACACCCTGGTAAGCTTTTAGTTGTAGTAGTGGACAGTACACGCTAATCCTTCAGTGATTGAACTGTTTTACATGGTTCACTAGTATAATCGTGAAGAAATCCCATAGTAGCAGAATCATAGATGATTATTTTATTCCTAGCAAACTGAAACAAATCATATGTTAACTTGTTTGAGGTTATCTTTTCCTTTGAAGATACTAGTGGATCCAGACGCCCCAAGCCCAAGTCATCCATCACTAAGGGAGTACTTGCACTGGTAAATCAAATGCAACATGTTCTTATTCTCCCCAACATCTCCACCCATTTGTGTTCTGCCCAGACACTTTTGATATATGCTTTCTATTTATTTTTGCTCTCATTATGATATGCCTCTACTACTGTGCAGGATGGTGGCAGACATCCCTGGAACAACTGGTGTCAACTTTGGTATGATATCAAGCACACCAATTTGTTCCATGTGATTTATTATTAAACTGAATTTTGTGGATGCGGAAATTAAGCCATGTTAAGTTCTCTCAGTCAAACCTGTTGACTTCAGCTTGAATTTGGGTGCCTAATTCTCTATCAAAGAAAAATTACCTAGTTCCTCCTAGGTAATCTCATTTACTAACTTGTTGACAACATAGAATTAACAGACTCAATACACGTTAATTTCAGTTTAGCTCATAGTTAACCCTGGGATATGTTAAACCTAAACAAAGAATAACAATGAACAACGTAAAATGACATGCATCTGTTTTGTAAATGAATGGCCAACTTTAAGACAAGGCCATTGTACAGCGTAAAGAAACAAGGACTCTTAAAATAAGTGTAAACATAACATTTTCCTAGTTATTATTTGTACTTAACATATTTTTCACATGTACAAAAACAAAATTTATGGAATCGAATTATTGTTCGATCATATGTTGGCTTTAAAGAGTTTTGCCATATTGTTTTGCTTGCAACTAACATACACAACAGAACAAAGATTGTGCATGTACATGAAGATGATATGACAAGACTCCTATTTGCCTAAAATTGAAGAGAGCAAACTAAGTTGCAGATAGCTGAGTAAATGTTTCTTCCCTCTTTAAATTCTTGACTAATTAAACGGAGGGTGCTATTGCAGGCCAAGAACTCGTGGTTTATGAAAGACCAGAACCAAGATCAGGTATACACAGGATGGTATTTGTGCTGCTCCAGCAACTAGGTAGGGGGACAGTTTTTGCACCAGACATGCGACAGAACTTCAGTTGCAGGAACTTTGCACGTCAGTACCACCTCAACATTGTGGCTGCCTCATATTTCAACTGTCAAAGGGAAGGTGGATCAGGAGGAAGAAGGTTTAGGCCAGGCAGTTCTGAAGGGGAGTAGAGACTGGGTACTACAGAGTACAGGCAATTGTATCCGGT
>barcode07_FTL9_2
TTAATGGTTATTACTTCCACTAAACAGACAGTTTACTTTGTGCACATAGCAAACAATTAGATGGGTTGTTGGGTTGGCCCAATCAGCTAGCCCAAGCTTGTATCCTCATGTACAGATAGGATAGCCTATCAAATAAAAACTGAACGGTACTACAAAAAAACTGGCAAAAAAATTTTTTTACTAAAGCACACGATGGTCTGCTGTGTTGCATTACTGTTTCTAAGGCAAGGTTAAGAATCAAGCCAACAAAAGAGAAATCAATGTTGTAATACGTTCTATTATATGTTAAATAATAGAGGTAGCAAAGTCCTAAGACGAAAAAGATAGTATGGATATACTACCTTAGATCTTTGTTAAAGTTTGCACAGAGCATAGCAATGGCTTCAAGAAGATGCCTGCAGCTCATGTTTTCAGCGAGAACAGAAGAATGATGACCATGTTCTAACATAGAGTATCTCTGCAACTTGGCAGGTTCCAGTAGAAACAATTCACCTTGTAAACAATGCTAATGTGGCCAGGCTCCTCGCCAGAGTGGAACTGTGGGTTGCAACTATATGTTTTCTATTTCCACTATTACATTCCTATAATCCCTGAATTTGAATGAAATAATGACCCTAAGCTATAAAAACCATGAGTTTCCAGAAGGGAAAAATATTTGTTAATGCTGTGCAAGTACGTGACATGCCAAAATGTACAAGATAAAATACTTCATACCCCTATAAACATGCAGTTGGATTGAGCCATTGAGGAACCCAGGCACATTAAGCACACCTACATGTCAAGCACCACCATATCGTTTGGTTCAGAAATATTGCACATACCATTTTTTTCTGAAGAGGTTGTGACCAAAGGAGCAGCTGATTGAGCTAACAACTTCCCATGGCTTGTTCCGGTACACCCCAACAACGCAAATAATCGGATGGCAAAAGCATGCACATTGAAATATCTACAGCTTCACTATTCCATAAATTTCAGGATGTAATCGACAAATATCAAGGACGTCATGTGTATACCAGTGACGCATGACATGGTGCTAGTATCAAAACTTTTGAAAGGTGAATAAGACAACCCTCATCGCGCAATACAAGTAGTTCATGCATCGCCACAGTTTCTTCAGGTCCGTAGAGAGATAGGTTAACAAAATAACAGATAAGGCTGCCAACTGGTAGTCCTCCTCCAGTATATGTCGGCAGCGGAACCCTTGGTAGTGGCCCATGTTATACAGGATGTGTTGGATCCATTTACATCAACTGTTCCACTCAGAATAGCCTACAACAATAGGCTAGTTCTCGCAGGTGCTGAGCTAAGGCCATCTGCAGTCGTAAGCAAGCCGCGAGTTGATATCGGCGGCAATGACATGAGAGTTCTCTACACCCTGGTAAGCTTTTAGTTGTAGTAGTGGACAGTACACGCTAATCCTTCAGTGATTGAACTGTTTTACATGGTTCACTAGTATAATCGTGAAGAAATCCCATAGTAGCAGAATCATAGATGATTATTTTATTCCTAGCAAACTGAAACAAATCATATGTTAACTTGTTTGAGGTTATCTTTTCCTTTGAAGATACTAGTGGATCCAGACGCCCCAAGCCCAAGTCATCCGTCACTAAGGGAGTACTTGCACTGGTAAATCAAATGCAACATGTTCTTATTCTCCCCAACATCTCCACCCATTTGTGTTCTGCCCAGACACTTTTGATATATGCTTTCTATTTATTTTTGCTCTCATTATGATATGCCTCTACTACTGTGCAGGATGGTGGCAGACATCCCTGGAACAACTGGTGTCAACTTTGGTATGATATCAAGCACACCAATTTGTTCCATGTGATTTATTATTAAACTGAATTTTGTGGATGCGGAAATTAAGCCATGTTAAGTTCTCTCAGTCAAACCTGTTGACTTCAGCTTGAATTTGGGTGCCTAATTCTCTATCAAAGAAAAATTACCTAGTTCCTCCTAGGTAATCTCATTTACTAACTTGTTGACAACATAGAATTAACAGACTCAATACACGTTAATTTCAGTTTAGCTCATAGTTAACCCTGGGATATGTTAAACCTAAACAAAGAATAACTATGAACAACGTAAAATGACATGCATCTGTTTTGTAAATGAATGGCCAACTTTAAGACAAGGCCATTGTACAGCGTAAAGAAACAAGGACTCTTAAAATAAGTGTAAACATAACATTTTCCTAGTTATTATTTGTACTTAACATATTTTTCACATGTACAAAAACAAAATTTATGGAATCGAATTATTGTTCGATCATATGTTGGCTTTAAAGAGTTTTGCCATATTGTTTTGCTTGCAACTAACATACACAACAGAACAAAGATTGTGCATGTACATGAAGATGATATGACAAGACTCCTATTTGCCTAAAATTGAAGAGAGCAAACTAAGTTGCAGATAGCTGAGTAAATGTTTCTTCCCTCTTTAAATTCTTGACTAATTAAACGGAGGGTGCTATTGCAGGCCAAGAACTCGTGGTTTATGAAAGACCAGAACCAAGATCAGGTATACACAGGATGGTATTTGTGCTGCTCCAGCAACTAGGTAGGGGGACAGTTTTTGCACCAGACATGCGACAGAACTTCAGTTGCAGGAACTTTGCACGTCAGTACCACCTCAACATTGTGGCTGCCTCATATTTCAACTGTCAAAGGGAAGGTGGATCAGGAGGAAGAAGGTTTAGGCCAGGCAGTTCTGAAGGGGAGTAGAGACTGGGTACTACAGAGTACAGGCAATTG
>barcode07_VRN1_1
TACGCATGTGACCTACACAAAAACAAATAAAAATGAAGCTTTGTTATACTGTAAATAGTATACGCTTAATCCTTATATTATGAACATCAAAATTTGATATTTTTGTGTAGGTTGCATACTTTTATGTTTTATGTTCAGACTTAACATGTAGGTACCTGCATATATTCTCTACACACATGATTTATAGAATTTTTAAAATCATTTTTTGTATTTTAAATTTTATTGCTTTAACAGGTTCTGGTGCACCTAGGAGCCAAAAATTCACATCCTAGTATGAGTTTTTTTTCCTTTAGAAAGAACTTGTATGATTTATTACAGCTATGATCATACGGTTCTCCATAAATGATGTATCCCTCAAACCTGCTAAATATCAATTTGAAATGTTCTATATTTTAAGCGACACAAAAATTACAAAAATGTGGACCTGAGTTTAGTGATTTCAAATCTAAAAAAGAAGAAGATTTTGTCATTTTTATGTAGCTTAGAATGCGAAACATTCCGAATAGATATTTTGCACGTTTATGGGATACATCATTGGCTACCTTTTGAATTTTTCTTAACTTTTTCTTCAAACATGTTAATATAATTTTCAAAGTTTCTAATATGCAGGAAGAACTGCATTTCGGGAACCAAAAGGACTTTCCGACCAATTTGATGTTACATATATGTTTCTAGTCCACTCTATAAAGTTAGTCAAATTTTAAAAGTCTTACTTAAAATAATGGTGGTATTTTTTTTTTTTGACAAATCTGATTCTTTAGCAAAAGTAATGGCTCCCATGCGAAATTATTTTAGAATCTGACCCCTAGGTTCGATACCAACAAGAATGGAGTCGAAATTGTACAGGTGGGCGCCAAGGATTTTCTTCACTAAATGGCTTCATAGGTTCGACGTCATGTGGTTTGGCGTTGGCCCTGCTTCGGCGCCGACCTGCACAATTTCAGCTTCATCCTCATTGGCACCAAACTCAGCGGTCAGACTTCAGTTAGATGAGTCATTAATTTCGCTAAATGGTCATTTTATTAAACAAAAAAATTACCCATTTATTCGTGAATGGAGGGAACGAGCAGCGCTATGGACAACCAGGGAGTGTGGACAATGACAATTCACTCGGGAAATGGTGAAGTTCATTAAAGCTCGGAAAATGACGGTACTCCAACTGCAAGTATCTTCTTTCTCGAAATATACATATGAACCAAAAGTAGAAAAATAGTGTATTGCGCACGTTTGCGCATTGCCGGAAATGCAAGTATGCAAGCTGTTTGCGGGCGTGGGCCGTGTAGGACGCGACATTTGAGGGCAAAGACCAGACGCAGCAACGCCGGCCACTAGCTACCACCCCACTACTGTCAGCAGTAGCAGAGCAACACTTTTTTTTTTTTGAGGGTAAAACACAATATATTAAGCTAGCAAGCCGCCTCATTAAAAACCTTCCAGTCCCCTTCGGTACCCTGGTAAGGAAAAGAGTGCGTCTGAAACTTGCTGCCCGAGTTCAAAACAGAGTTACATCAGCAATTACATCTGAAAGCACATGATCAGGAGGATCATCATCCCAAACTATAACTCTGTCAGCCTCAAAACTAAACCTAGCTAAATTGTGAGCTACCCTATTAGACTCCCTAGGACAGTAAGCAAAAGAAACAGCTCCTAATCTTTGTATGACCCCACTACTGTCAGCAGTAGCAGAGCAACACTTGAAAGTCCACAAATCAATCATGAATCATGCGCACGAGACGACGCAGGCAGGGAGGACAGGCGGGAGTCCCAAACGGGAGAAGCGAGACGGCCCAAATTAAGCAAGCAGCCTCCTACTGTCGCAGCCCGTACGCACCCACGCCATGACCAGACCCACCCGCACCAGACTTGACCTAGCATTTCCCCATTCGTCCCGCGCCGCCGTCACACACACCAACAAAAAAAAAGCACAGGAGGGGAATAAATTGCCTCTGAGAAAAAGAAAAGAAAAGCCCTTTTTTCTGTGGAGAAAACAAAAAAGCGCTGCTCCGTTCCTGTGGCGCGAGCAATGGATACGGGGGTGCGAGGAATTCGGACAGCAGAATTTGGAGATTCGGACGTACGATCGGCGGACACGTCGACGGGATCCGGGCTCGCAGCAGGCCATCCTGTGGCGGGGCGGCCCCGGGGCCCCACGACGTGGGCTTGGGCCAATGGCAGGTCGACAACGGATATGCTCCAGACCAACCCGGTATCGA
>barcode07_VRN1_2
TACGCATGTGACCTACACAAAAACAAATAAAAATGAAGCTTTGTTATACTGTAAATAGTATACGCTTAATCCTTATATTATGAACATCAAAATTTGATATTTTTGTGTAGGTTGCATACTTTTATGTTTTATGTTCAGACTTAACATGTAGGTACCTGCATATATTCTCTACACACATGATTTATAGAATTTTTAAAATCATTTTTTGTATTTTAAATTTTATTGCTTTAACAGGTTCTGGTGCACCTAGGAGCCAAAAATTCACATCCTAGTATGAGTTTTTTTTCCTTTAGAAAGAACTTGTATGATTTATTACAGCTATGATCATACGGTTCTCCATAAATGATGTATCCCTCAAACCTGCTAAATATCAATTTGAAATGTTCTATATTTTAAGCGACACAAAAATTACAAAAATGTGGACCTGAGTTTAGTGATTTCAAATCTAAAAAAGAAGAAGATTTTGTCATTTTTATGTAGCTTAGAATGCGAAACATTCCGAATAGATATTTTGCACGTTTATGGGATACATCATTGGCTACCTTTTGAATTTTTCTTAACTTTTTCTTCAAACATGTTAATATAATTTTCAAAGTTTCTAATATGCAGGAAGAACTGCATTTCGGGAACCAAAAGGACTTTCCGACCAATTTGATGTTACATATATGTTTCTAGTCCACTCTATAAAGTTAGTCAAATTTTAAAAGTCTTACTTAAAATAATGGTGGTATTTTTTTTTTTTGACAAATCTGATTCTTTAGCAAAAGTAATGGCTCCCATGCGAAATTATTTTAGAATCTGACCCCTAGGTTCGATACCAACAAGAATGGAGTCGAAATTGTACAGGTGGGCGCCAAGGATTTTCTTCACTAAATGGCTTCATAGGTTCGACGTCATGTGGTTTGGCGTTGGCCCTGCTTCGGCGCCGACCTGCACAATTTCAGCTTCATCCTCATTGGCACCAAACTCAGCGGTCAGACTTCAGTTAGATGAGTCATTAATTTCGCTAAATGGTCATTTTATTAAACAAAAAAATTACCCATTTATTCGTGAATGGAGGGAACGAGCAGCGCTATGGACAACCAGGGAGTGTGGACAATGACAATTCACTCGGGAAATGGTGAAGTTCATTAAAGCTCGGAAAATGACGGTACTCCAACTGCAAGTATCTTCTTTCTCGAAATATACATATGAACCAAAAGTAGAAAAATAGTGTATTGCGCACGTTTGCGCATTGCCGGAAATGCAAGTATGCAAGCTGTTTGCGGGCGTGGGCCGTGTAGGACGCGACATTTGAGGGCAAAGACCAGACGCAGCAACGCCGGCCACTAGCTACCACCCCACTACTGTCAGCAGTAGCAGAGCAACACTTTTTTTTTTTTGAGGGTAAAACACAATATATTAAGCTAGCAAGCCGCCTCATTAAAAACCTTCCAGTCCCCTTCGGTACCCTGGTAAGGAAAAGAGTGCGTCTGAAACTTGCTGCCCGAGTTCAAAACAGAGTTACATCAGCAATTACATCTGAAAGCACATGATCAGGAGGATCATCATCCCAAACTATAACTCTGTCAGCCTCAAAACTAAACCTAGCTAAATTGTGAGCTACCCTATTAGACTCCCTAGGACAGTAAGCAAAAGAAACAGCTCCTAATCTTTGTATGACCCCACTACTGTCAGCAGTAGCAGAGCAACACTTGAAAGTCCACAAATCAATCATGAATCATGCGCACGAGACGACGCAGGCAGGGAGGACAGGCGGGAGTCCCAAACGGGAGAAGCGAGACGGCCCAAATTAAGCAAGCAGCCTCCTACTGTCGCAGCCCGTACGCACCCACGCCATGACCAGACCCACCCGCACCAGACTTGACCTAGCATTTCCCCATTCGTCCCGCGCCGCCGTCACACACACCAACAAAAAAAAAGCACAGGAGGGGAATAAATTGCCTCTGAGAAAAAGAAAAGAAAAGCCCTTTTTTCTGTGGAGAAAACAAAAAAGCGCTGCTCCGTTCCTGTGGCGCGAGCAATGGATACGGGGGTGCGAGGAATTCGGACAGCAGAATTTGGAGATTCGGACGTACGATCGGCGGACACGTCGACGGGATCCGGGCTCGCAGCAGGCCATCCTGTGGCGGGGCGGCCCCGGGGCCCCACGACGTGGGCTTGGGCCAATGGCAGGTCGACAACGGATATGCTCCAGACCAACCCGGTATCGA
>barcode07_VRN2a_1
CACGTCCCTGAATAACCACTGCGATGACCTTCGGCAAGGCACCTATTGATCCATCACAATTAAGAGATTACCCCATGGTTATTTGTGAAGTATGATGAGTCCTCTCTTATCCCCTCCTTTCATAGAATAGTGCACCGCCCACGGTATGTCACTTCCCGCCGTATGCACTATCCTACTTCTGAAGGTAGTTCCCTCGTGCGACCCTTAGGTAAATGTTACATGCTCGACTTCATATAACATCGCATGAGAGAGGTAACCCTGATCATAATAGACATGAGCCCGGAGCTTGAACAATAACAGGAGATTTAACGGTGGGTGTTACTAGTGATCATATGAGAGTGAGCACCAAAAACCAACGGTCCCATACCAGAAGATGACATGCAGTACAAGCACAAGTGCTCGTACCAGAGGTTCCGTCGCTTGTTTCGACCATATGAGGCCCGAGAGAGGTAACCCTAGATCAGAATTTTTCAAACTTTGTTTCTTCTTCTTCTTCCAAACCTTCAAGAAACCTCAAGGGATCTCTTTCCCTGCTCGTTTTTGGTTCGATTCCTTGTGCAAGAGGCTCTATGACATGTTTCTCGTTTGATTCGCCATTTATTTTTTTGTGAATCCACGCTCAATCCCTTGTCATTAGTAATTACGGTGCAAACTCATTCTTGGACTCTTTTTTTGTTGAGGTAGTACAGTAGATTTTTGAGGTCTAGAAGAATCATCATTTCTTAGTTCTATTGGACCAAACGTGTTCAAACTCAATCCCAAACTACCATAACAACCTGTTTAGGATTAGCCAAGCCTACTTAAGTATTGCATGTCTCTAGCTGCGCGCTGTTGTCGCTATGTGATCTTGTCAATGCTAAATGAATATGCATGTATCTCTATGGACGGTTTGCTGTCATGTCTATCGCTGTTCGCATCACATGAACCTGCCGGCCGGAATGGATCGAAGCTAGGTGCGGTGCGCATGCTTGGAGAACTATTGCTCCACACATATATCCATCCATGGGAATATATGCCATCTCATCTTTTCTTTCTTTTTGTAGAATAGCTTTTGCTTCCATTTCAGGACGGCACATTGGAACACAAATAGCCGTAGAGCTGCATCTCGTCCACACAGCCGGTGGTGCTCTCCGTTGTGGTGTGGCCAGAAGGTGCCTGCCCACGCGGGTACTCCGGCGAGCTCAACACACTGTGTGGACCGTTTTGCTTCCCTTTAGGAAAGACAAAAAGACGGTGGATTCCGGCCAGTCGGTGTGCATTCCTCGACTGATCGATGCATTCCCCGCTTTATATATTCATCTATGTTATTGCACCTTCTTGATCTGCATCATCATATAATCCAATAATAATGGTTATGTGCCAACTTATCATTTTATAAAGCTTTTCCGCACAACATGAATTTCTATCTCTCTGAAACTTCAGAAACATTTCAAAATCCATAAATGTATGCAAATGGTATCCAAATTAAACTTTGACCATTCATGCGGTGTACAAATAGATAATATGAATATAGTTTATATGTTGTCAATTTTACACAAGATGGAAATAATTGTATTTTTTAATTTATTTCCACAAGCTACCATTCCATTGCATTAGACATCTGTGATTGTTTCTATTTATTTGAAAACAGAAACATGTAAAAGCACTATCCAGCAAGGAGCTATAGGGTTCAAGTTAAACAGTCCAGAATTGATGATGCACTGTATTACTCTCTTAATTTGCAAATAGCTAGCTAGAGACCATGCATAGAGGTGTCGGTCCATGCAAATCATAGTCGTTGCCGACATTTTTATCCATGGAACGCTCCTTCTAATTGGGTTGGTGGAGGTTTTACCGACATGGTGTGGACCGGTTCAAAGGTGACTTCTCCAACGGGAGACGGGGACCTTGATGACTAGGTACTTTTGCTGAAATAGAATTCTCTTGGTTTCCATTTATTTCCTGGACCGGCCCTTTGTTCTCTTTTCTTGGGTCATTCCCTGAGAGTGACACAAAAAGCTACAAATATCTAGTTGCGTCCTTTGTGTGGACTAGCATATGCAGGCAGCGCATAAGATCATGTGGGATTCGATCATCCACGTACGCAAAGAAAGAATTGAACGAAATCTATGGAGTGATCGCGCATATCTATTCATCTCTGCCCATTAATCTTCATACCCCCTTTTACTAATGAATCCTTCAGTCGAATCTTTTACTTGTTAGCTATATGATCGGAATGCAGGGCAGCAGGAGACACACACCGCCTCCTAGCACTAGCATAGTCTTACGCAGTTGCTGCTCCGCTCCCTTCTCCCATCTAGTCTCCTCCACACACCCCACCGCACCAGAGCAAACAATCGTACCCTTGACCTTGAGTCCATGTCCATATCCATTTCATGCAGCGTGTGCGGCGGTGTCGTGGGCAACTGCCTGCACCA
>barcode07_VRN2a_2
CACGTCCCTGAATAACCACTGCGATGACCTTCGGCAAGGCACCTATTGATCCATCACAATTAAGAGATTACCCCATGGTTATTTGTGAAGTATGATGAGTCCTCTCTTATCCCCTCCTTTCATAGAATAGTGCACCGCCCACGGTATGTCACTTCCCGCCGTATGCACTATCCTACTTCTGAAGGTAGTTCCCTCGTGCGACCCTTAGGTAAATGTTACATGCTCGACTTCATATAACATCGCATGAGAGAGGTAACCCTGATCATAATAGACATGAGCCCGGAGCTTGAACAATAACAGGAGATTTAACGGTGGGTGTTACTAGTGATCATATGAGAGTGAGCACCAAAAACCAACGGTCCCATACCAGAAGATGACATGCAGTACAAGCACAAGTGCTCGTACCAGAGGTTCCGTCGCTTGTTTCGACCATATGAGGCCCGAGAGAGGTAACCCTAGATCAGAATTTTTCAAACTTTGTTTCTTCTTCTTCTTCCAAACCTTCAAGAAACCTCAAGGGATCTCTTTCCCTGCTCGTTTTTGGTTCGATTCCTTGTGCAAGAGGCTCTATGACATGTTTCTCGTTTGATTCGCCATTTATTTTTTTGTGAATCCACGCTCAATCCCTTGTCATTAGTAATTACGGTGCAAACTCATTCTTGGACTCTTTTTTTGTTGAGGTAGTACAGTAGATTTTTGAGGTCTAGAAGAATCATCATTTCTTAGTTCTATTGGACCAAACGTGTTCAAACTCAATCCCAAACTACCATAACAACCTGTTTAGGATTAGCCAAGCCTACTTAAGTATTGCATGTCTCTAGCTGCGCGCTGTTGTCGCTATGTGATCTTGTCAATGCTAAATGAATATGCATGTATCTCTATGGACGGTTTGCTGTCATGTCTATCGCTGTTCGCATCACATGAACCTGCCGGCCGGAATGGATCGAAGCTAGGTGCGGTGCGCATGCTTGGAGAACTATTGCTCCACACATATATCCATCCATGGGAATATATGCCATCTCATCTTTTCTTTCTTTTTGTAGAATAGCTTTTGCTTCCATTTCAGGACGGCACATTGGAACACAAATAGCCGTAGAGCTGCATCTCGTCCACACAGCCGGTGGTGCTCTCCGTTGTGGTGTGGCCAGAAGGTGCCTGCCCACGCGGGTACTCCGGCGAGCTCAACACACTGTGTGGACCGTTTTGCTTCCCTTTAGGAAAGACAAAAAGACGGTGGATTCCGGCCAGTCGGTGTGCATTCCTCGACTGATCGATGCATTCCCCGCTTTATATATTCATCTATGTTATTGCACCTTCTTGATCTGCATCATCATATAATCCAATAATAATGGTTATGTGCCAACTTATCATTTTATAAAGCTTTTCCGCACAACATGAATTTCTATCTCTCTGAAACTTCAGAAACATTTCAAAATCCATAAATGTATGCAAATGGTATCCAAATTAAACTTTGACCATTCATGCGGTGTACAAATAGATAATATGAATATAGTTTATATGTTGTCAATTTTACACAAGATGGAAATAATTGTATTTTTTAATTTATTTCCACAAGCTACCATTCCATTGCATTAGACATCTGTGATTGTTTCTATTTATTTGAAAACAGAAACATGTAAAAGCACTATCCAGCAAGGAGCTATAGGGTTCAAGTTAAACAGTCCAGAATTGATGATGCACTGTATTACTCTCTTAATTTGCAAATAGCTAGCTAGAGACCATGCATAGAGGTGTCGGTCCATGCAAATCATAGTCGTTGCCGACATTTTTATCCATGGAACGCTCCTTCTAATTGGGTTGGTGGAGGTTTTACCGACATGGTGTGGACCGGTTCAAAGGTGACTTCTCCAACGGGAGACGGGGACCTTGATGACTAGGTACTTTTGCTGAAATAGAATTCTCTTGGTTTCCATTTATTTCCTGGACCGGCCCTTTGTTCTCTTTTCTTGGGTCATTCCCTGAGAGTGACACAAAAAGCTACAAATATCTAGTTGCGTCCTTTGTGTGGACTAGCATATGCAGGCAGCGCATAAGATCATGTGGGATTCGATCATCCACGTACGCAAAGAAAGAATTGAACGAAATCTATGGAGTGATCGCGCATATCTATTCATCTCTGCCCATTAATCTTCATACCCCCTTTTACTAATGAATCCTTCAGTCGAATCTTTTACTTGTTAGCTATATGATCGGAATGCAGGGCAGCAGGAGACACACACCGCCTCCTAGCACTAGCATAGTCTTACGCAGTTGCTGCTCCGCTCCCTTCTCCCATCTAGTCTCCTCCACACACCCCACCGCACCAGAGCAAACAATCGTACCCTTGACCTTGAGTCCATGTCCATATCCATTTCATGCAGCGTGTGCGGCGGTGTCGTGGGCAACTGCCTGCACCA
>barcode07_VRN2b_1
TTGGCTCCGCTTTGTGGAAAGGCGAAAAGGTGGCGGATTCCGGCCGGCGCGCGGCTGGGAAGAGCCTGCTTTATTCATTCTGTACCCTCCTCATCTATCTGACACAGCTCCTTTCATTGTGCTCCACATATAAGATAGATCCTGAAAATGACTTCATCATTTTATGCCAATAAGATATTGACTTCTGGATCGAAGAGGAACACACAGCCAAGGATCCATCGGGCTGCCAATGGCCATCAAGATACATATACGACCGTAAAACATGATAAACTGAGTATTATTTAGGTACGTGGCCATGAGTGTCCCTATAGGCATCATCCTTGTAACAAAAAATGTATTTGCAGTTTGATTTGCAATTAGAAGTATATTTTATGACCCCTGACCACAATGAACCCTAAATCTATTTTGGAACCCTCGACTATGATCAATTATATATACTTACACACATTAATTGAGAAACTACTATTTGTGTCCTTAAAAAAGAAAAAAAATAATATATACTACTTTATTTCCATCGAACATATGGTGTCATATCAACCAATTAATGGTTTTGTTCCAAGTTATCATTTATGCTATATATTTTTCGGTGTATCTTTGAAGACATGACAACCTTCTAAACCTTACCCATATTTTTAGTGTTGTTTTTCATCTTTGAAAATTTAGGATGAAAATGTAAAAAGCATTGGGAGTGCTGGAAAATGAGAACATGCAAAGGTGCACCCAAAAAATTATGTTGACCATTTGTGTGTTCCACAGAAAAGATTAGAAAAATCTATGTTATCTCTTGTCACTTTTGCACAAGACTGAGTAGTCCTATCTTGGGTTTATTTTTGCTAATTCACCATCTCATTTCTTTCCATACATCCATCGCTCTTTCTATTTACTTTGAATCAAGATATCTAAAATCACTATCCAAAATATAGCTAGGGCTTGTAGTTAGTTCTACAAAATAAGTGTAGAGTTTAACTTCAATGGTCCTACATGTCATTCTCGATTCTATATAGCTTGGCAATGATCTTGTCGTGATGGGTCCCGGTTGACATGCACTGAGTCTTCCATGCAATCAGAATTGCCGGCATCTTATTTTGTGAAACGACTATATGGTATGGGATCAACAAAAGCTTCATGGAACCCATTACCTTTCCTCGTATTCTCCTTGTTCTCGACCTCCATTTCCACCATTCACTAGACATCACGCATTTGTCCCCATCTAGGACTCTCTCCTGATTGCTTCACCCACCAATGTGTCGACTCGCCTTTGGTTGCTTGTGTAGTACCACCATCCACTCTCGACATTCTTGCACATCTGCCTCTGCAAAAGGGAGGCCACGGCAGACCACACAAGCACTGTTGCCAACTAGCATAGATCTTCCTATTTTAAGTGACAGGTTCATATCTTAAATTTAGTATACACTTGACCTTTTGAGAATTAATTTGTGAATGATGTTGTATTTTTTTAAAAATCACAAAAATGATTCGAACTTTTTATAGTTCCCGAAAGTTGGTATGGGTTTATTTGAAAGTTCACCAAAAGCGGATGAAAGTTTACACAAAAAGATCTAAAATTCTCGTTTTATCTTTGAAATCTAGTGTTTTTTAGAAACACAGTACATACTCAAAACACTTACAACCCCTCGCTTTTGATTGGAACGTCGCCTCCCACTATAAAAAAATTATATCTTTATAAGACATCAAAGCCTATAGTTTGATTCCTGTTGGGCTGGGCATCCAACCACACGTTAATTCTCGTAGTGTTGTTTGGAAAAAAGGCAAGGAAAGAGGTTGGGTCGAAAGTGACCACTCCAACGGGTGAATGACAACTTGCTTTTTCCTTGTACATATGCATGAATCTTCTCATACCGCTTTTCCCCCTATTTAGAATTGCCATGGTTTCCATTTATTTCCCGGCCCAGCCCGGCTCTAGCTATAGCCTGTTATCTTTTCTCGGATCATTCCCTGAGAGTGACACGCAAAAGCTACAAATATCTAGTTATGTCCTTTGTGTGGACTGCAGGCATGCGGTGCATAAGATCATGTGGGATTCGATCCCGACAAGCAATACAAAAAAATTGGCCCGGGATCATCCACGTAGGCACGCAAGAAATCCATCATCCATGGATATCTATTCCTCCCCGCTCATTAATCCTTGGATCAGCCTTTTACTAATCCTACGATCGAATCTTTGTCTTGCTTGTTATAAGCAGGAGGGGAGACAGCCCTAGCTCGCAGGCGCAGTTGCAGTTGCTCCTCCACTCCCTGAACTTCCGACACCAGAAACAAAGAAACAAACACTTGACCTCAATTTCCTCAGCTAGGCTAGCTACTCTCGATCGTCCATGTCCATGTCATGCGGCGTGTGCGGCGGCGTGGGCAATTGCCTGCACCACCACTTCATCGACCACGCCCACATGTTCCCTGTTCTTCGTCACGAGCCACCGCTGCTCGAGTACCAGTTCTTCGGCAACGGCCAAGGCCACAGCGTGGGAACGTGGCTCCCACCGCCGGCGGACCACCACAACGTCCAGAACACCAGGCCGCCGTCGACGTTTCATGGCCTGCAGTACCCACCGCATGGACACCAAGCAGCAGCAGCTGGGCTGATCACGTTCCAGCAGGTCGACGCCGGCAGCCGACACTTGCCACCGGCCACACCACCCACCGCCGTGAGTGATGCCTAATTAATTCCATCGAAATCTTGCTCCCACATCATCGATGGCCGGGGTAGACCTGTGGTTAATTGCTTCTTCTGCTAATACCTTGATCACCTTCCTACTACCTAGCTAGCTCGTCACACCTGTGTGAATTTATGCTGCTAGCTGACGGATGGATTCTCTGAGAAAAATTAATCGGGAGTCAACAAAGTTCCACGTAAGGTAGCTAACAACGCATTCTCCTCAGGAGTCACTCAGCAGGACTGAGATACGGCCGGAGCAATAAAAAATTAAACAAACACGTACGTACTTATATTTTCTCAAAACAGAACATAGGTATGGCAGATTGACAGTACCTTCAGAACTGTTCGTTTCGGGTATCAACTGTATCTTGGGATAAAATCAGTCAGTTATTCTGAATGTTTTTTTCTTAGTTGTTGTTATAGTGAATTTAATGTTTGAACTACACAATATATCAATATCTAAATTGGCGAGGAAAAGACGTGTTAACTCAGCTCGAAAGACTTAATTATAAGCTAGCTAATATGACAACAACAAATCCGGCCTTTGTAATTTCACCTTTTGTTTTCATCCACCAGGCGTCTAGTCCAGGTAAATATTCCTTGCCAAATTTAGTCAAAACGAATACATATCAATGAGATGGATGCATCCTCTCATTTCATGTGGTCAACTCTCAGTTTGGATTTGATTTTGTGCATCAATATCGATACAGATCAATCAGGGCATGCCTCCTTTTTGAAAAAAAAAGCTTGGAGAATATTGATTTTCTCTCTCTAAAGTTATCTCCTCTAACAAATCATCAATTTCAGTTTGATCTCTAACCTTGCATGTAGTCCGTACATCCAATGAGCGTGAAACAAGATGGCTAGTTGTGCAAAACCCAACTAATTCAGTTGATCAGGCTTACATACATAGTTGTATAATCAAGTTGACCACTGAACTAACACTACCACATAACATGAATGGTTATATATATCTAGCCAGTTGAATAGTATCATTTCAGACGGTTTTGGACTTTTGGTAGCTGACCTTTGTAACTGATTGTGGGATATAGGAGGCTAAGGCTAACCGTGATTTCATGAGACAGGTCAAAACTAGTAATATAATTGGTTAGGGACTAACTAAATACCTTCATGAAACAATGGTCATTCACTATGCACAATTAATTTGTCTCATATGATTATTTTCTTTTTTGATATGTTCAGATGCCATTATGTGGGGGAACACTCACTAACACCGCGGGAAGTGAGGTGATAATGGCTATCGATGGAGACATGATGATGGTGGCGGCGCATCATCCAACGCTACACGAGAGACGTGCGAAGGTGATGAGGTATAGGGAGAAAAGGAAGAGACGAAGGTACGAGAAGCAGATCCGATATGAGTCCAGAAAAGCTTACGCCCAGTTGAGGCCACGGGTCAAAGGCCGCTTCGCCAAGGTGCATGAAGAAGCCACTGTGCCATCGTCACCACCACCATCGACCTATGATCCTAGTAAATTAGACCTCGGATGGTTCCATCCATAACATGTACAAGCTAGCTATAACAGTCCCATACATATTTCTAGCTTATCCTC
>barcode07_VRN2b_2
GAGGATAAGCTAGAAATATGTATGGGACTGTTATAGCTAGCTTGTACATGTTATGGATGGAACCATCCGAGGTCTAATTTACTAGGATCATAGGTCGATGGTGGTGGTGACGATGGCACAGTGGCTTCTTCATGCACCTTGGCGAAGCGGCCTTTGACCCGTGGCCTCAACTGGGCGTAAGCTTTTCTGGACTCATATCGGATCTGCTTCTCGTACCTTCGTCTCTTCCTTTTCTCCCTATACCTCATCACCTTCGCACGTCTCTCGTGTAGCGTTGGATGATGCGCCGCCACCATCATCATGTCTCCATCGATAGCCATTATCACCTCACTTCCCGCGGTGTTAGTGAGTGTTCCCCCACATAATGGCATCTGAACATATCAAAAAAGAAAATAATCATATGAGACAAATTAATTGTGCATAGTGAATGACCATTGTTTCATGAAGGTATTTAGTTAGTCCCTAACCAATTATATTACTAGTTTTGACCTGTCTCATGAAATCACGGTTAGCCTTAGCCTCCTATATCCCACAATCAGTTACAAAGGTCAGCTACCAAAAGTCCAAAACCGTCTGAAATGATACTATTCAACTGGCTAGATATATATAACCATTCATGTTATGTGGTAGTGTTAGTTCAGTGGTCAACTTGATTATACAACTATGTATGTAAGCCTGATCAACTGAATTAGTTGGGTTTTGCACAACTAGCCATCTTGTTTCACGCTCATTGGATGTACGGACTACATGCAAGGTTAGAGATCAAACTGAAATTGATGATTTGTTAGAGGAGATAACTTTAGAGAGAGAAAATCAATATTCTCCAAGCTTTTTTTTTCAAAAAGGAGGCATGCCCTGATTGATCTGTATCGATATTGATGCACAAAATCAAATCCAAACTGAGAGTTGACCACATGAAATGAGAGGATGCATCCATCTCATTGATATGTATTCGTTTTGACTAAATTTGGCAAGGAATATTTACCTGGACTAGACGCCTGGTGGATGAAAACAAAAGGTGAAATTACAAAGGCCGGATTTGTTGTTGTCATATTAGCTAGCTTATAATTAAGTCTTTCGAGCTGAGTTAACACGTCTTTTCCTCGCCAATTTAGATATTGATATATTGTGTAGTTCAAACATTAAATTCACTATAACAACAACTAAGAAAAAAACATTCAGAATAACTGACTGATTTTATCCCAAGATACAGTTGATACCCGAAACGAACAGTTCTGAAGGTACTGTCAATCTGCCATACCTATGTTCTGTTTTGAGAAAATATAAGTACGTACGTGTTTGTTTAATTTTTTATTGCTCCGGCCGTATCTCAGTCCTGCTGAGTGACTCCTGAGGAGAATGCGTTGTTAGCTACCTTACGTGGAACTTTGTTGACTCCCGATTAATTTTTCTCAGAGAATCCATCCGTCAGCTAGCAGCATAAATTCACACAGGTGTGACGAGCTAGCTAGGTAGTAGGAAGGTGATCAAGGTATTAGCAGAAGAAGCAATTAACCACAGGTCTACCCCGGCCATCGATGATGTGGGAGCAAGATTTCGATGGAATTAATTAGGCATCACTCACGGCGGTGGGTGGTGTGGCCGGTGGCAAGTGTCGGCTGCCGGCGTCGACCTGCTGGAACGTGATCAGCCCAGCTGCTGCTGCTTGGTGTCCATGCGGTGGGTACTGCAGGCCATGAAACGTCGACGGCGGCCTGGTGTTCTGGACGTTGTGGTGGTCCGCCGGCGGTGGGAGCCACGTTCCCACGCTGTGGCCTTGGCCGTTGCCGAAGAACTGGTACTCGAGCAGCGGTGGCTCGTGACGAAGAACAGGGAACATGTGGGCGTGGTCGATGAAGTGGTGGTGCAGGCAATTGCCCACGCCGCCGCACACGCCGCATGACATGGACATGGACGATCGAGAGTAGCTAGCCTAGCTGAGGAAATTGAGGTCAAGTGTTTGTTTCTTTGTTTCTGGTGTCGGAAGTTCAGGGAGTGGAGGAGCAACTGCAACTGCGCCTGCGAGCTAGGGCTGTCTCCCCTCCTGCTTATAACAAGCAAGACAAAGATTCGATCGTAGGATTAGTAAAAGGCTGATCCAAGGATTAATGAGCGGGGAGGAATAGATATCCATGGATGATGGATTTCTTGCGTGCCTACGTGGATGATCCCGGGCCAATTTTTTTGTATTGCTTGTCGGGATCGAATCCCACATGATCTTATGCACCGCATGCCTGCAGTCCACACAAAGGACATAACTAGATATTTGTAGCTTTTGCGTGTCACTCTCAGGGAATGATCCGAGAAAAGATAACAGGCTATAGCTAGAGCCGGGCTGGGCCGGGAAATAAATGGAAACCATGGCAATTCTAAATAGGGGGAAAAGCGGTATGAGAAGATTCATGCATATGTACAAGGAAAAAGCAAGTTGTCATTCACCCGTTGGAGTGGTCACTTTCGACCCAACCTCTTTCCTTGCCTTTTTTCCAAACAACACTACGAGAATTAACGTGTGGTTGGATGCCCAGCCCAACAGGAATCAAACTATAGGCTTTGATGTCTTATAAAGATATAATTTTTTTATAGTGGGAGGCGACGTTCCAATCAAAAGCGAGGGGTTGTAAGTGTTTTGAGTATGTACTGTGTTTCTAAAAAACACTAGATTTCAAAGATAAAACGAGAATTTTAGATCTTTTTGTGTAAACTTTCATCCGCTTTTGGTGAACTTTCAAATAAACCCATACCAACTTTCGGGAACTATAAAAAGTTCGAATCATTTTTGTGATTTTTAAAAAATACAACATCATTCACAAATTAATTCTCAAAAGGTCAAGTGTATACTAAATTTAAGATATGAACCTGTCACTTAAAATAGGAAGATCTATGCTAGTTGGCAACAGTGCTTGTGTGGTCTGCCGTGGCCTCCCTTTTGCAGAGGCAGATGTGCAAGAATGTCGAGAGTGGATGGTGGTACTACACAAGCAACCAAAGGCGAGTCGACACATTGGTGGGTGAAGCAATCAGGAGAGAGTCCTAGATGGGGACAAATGCGTGATGTCTAGTGAATGGTGGAAATGGAGGTCGAGAACAAGGAGAATACGAGGAAAGGTAATGGGTTCCATGAAGCTTTTGTTGATCCCATACCATATAGTCGTTTCACAAAATAAGATGCCGGCAATTCTGATTGCATGGAAGACTCAGTGCATGTCAACCGGGACCCATCACGACAAGATCATTGCCAAGCTATATAGAATCGAGAATGACATGTAGGACCATTGAAGTTAAACTCTACACTTATTTTTAAAAATAACTACAAGCCCTAGCTATATTTTGGATAGTGATTTTAGATATCTTGATTCAAAGTAAATAGAAAGAGCGATGGATGTATGGAAAGAAATGAGATGGTGAATTAGCAAAAATAAACCCAAGATAGGACTACTCAGTCTTGTGCAAAAGTGACAAGAGATAACATAGATTTTTCTAATCTTTTCTGTGGAACACACAAATGGTCAACATAATTTTTTGGGTGCACCTTTGCATGTTCTCATTTTCCAGCACTCCCAATGCTTTTTACATTTTCATCCTAAATTTTCAAAGATGAAAAACAACACTAAAAATATGGGTAAGGTTTAGAAGGTTGTCATGTCTTCAAAGATACACCGAAAAATATATAGCATAAATGATAACTTGGAACAAAACCATTAATTGGTTGATATGACACCATATGTTCGATGGAAATAAAGTAGTATATATTATTTTTTTTCTTTTTTAAGGACACAAATAGTAGTTTCTCAATTAATGTGTGTAAGTATATATAATTGATCATAGTCGAGGGTTCCAAAATAGATTTAGGGTTCATTGTGGTCAGGGGTCATAAAATATACTTCTAATTGCAAATCAAACTGCAAATACATTTTTTGTTACAAGGATGATGCCTATAGGGACACTCATGGCCACGTACCTAAATAATACTCAGTTTATCATGTTTTACGGTCGTATATGTATCTTGATGGCCATTGGCAGCCCGATGGATCCTTGGCTGTGTGTTCCTCTTCGATCCAGAAGTCAATATCTTATTGGCATAAAATGATGAAGTCATTTTCAGGATCTATCTTATATGTGGAGCACAATGAAAGGAGCTGTGTCAGATAGATGAGGAGGGTACAGAATGAATAAAGCAGGCTCTTCCCAGCCGCGCGCCGGCCGGAATCCGCCACCTTTTCGCCT
>barcode08_FT3_1
GTCCTCTTCATTCTTTCCGACCACGCACACCCGGCCCCGGCCAAACAGCGAATCACTCCTCTACCGTACAGCCTATCCCTCCCCGTGGTCACTGCGCACGTGAAAAGGCGTGCTTTTGTATATGCCGGCGAACGACACATGCATGGCCGGCGGTCCGGACTAAGTGAAGCTAGCTGCTGATTCATGATCCATCCAGTCCGTAACTAGGTGAGGCTTATCTTTGCCACGTTCGATCAAATCGAGCAGAGTACCGTGGATTGATGGACGGGCGTCTCGCTTGTTGGCAGACATTCCCGGTGCCGGCTTGCCGGCCGGCCGCGGCCGGGAGAGCCCCAGACGCAACGCAACCGCTGTCTAGCACCTTGGCCATTAGCGAGAGCTTATTACGAGTTTACAACAGACAAATCCATGTCCATGTTCAGCTGAACTAGCCTAGGGGGTCAAAATCAGGGCTTTGGTGACTGCATCCCATCCACATGATAGATTCAATTCTAAGAGAGAGGGGAGGAGCAGTGAAAGGTCTCCCCAGAATCTATGTTCCACATAGGCAGAAGCAGCCCAGACCAGCCCAGGGTGTGCAAGCAGAACTATAGTCTAGACATGGACATGGACAAGGCCACGCCCTTCCTCTACTCAACTTTTGCCGCCTATATAAAGTGGCCACCGGCCGTGGGGCAGTGCCAAACTCATCAGCATCATCATTCATCCAGGTAGCTCCTGCTCCAGATCAATACACTCTAGCTAACTAGCTCAGCTGTGCCTGGTCATCGTCAACCTCTAGCTCCAACATACGAGATGGCCGGGAGGGATAGGGACCCGTTGGTGGTTGGTAGGGTTGTGGGGGATGTGCTGGACCCCTTCGTCCGCACCACTAACCTCAGGGTGACATTCGGGAACCGGGCCGTGTCCAACGGCTGCGAGCTCAAGCCCTCCATGGTCACCCACCAGCCCAGGGTCGAGGTCGGCGGCAATGAGATGAGGACCTTCTACACACTCGTACGTGTACTACTACTCATTATTGCCTAATTAATATAATCTAACACTAATTAAGATGCACCCTCGTATCATATCGTATGTAATTTGATGGCTACATGCTTTCATATATGTGTTGGCAAATTAATCAAGCACCTTCATGTATAATATGCATGTGCTATATATATGATCGATCAATGATGCAGAGGACGGGGGTCTTTATCCTCTTTCCGGAAAAAAAATGCATATGTCTTCTTTCTTGGAGAAAAAAAGGATTGCATCACTGTATGAATATGTTTAGGTTTACTCTGCACTATGAACTAGTATTGATCATGGTGTACATGCGCAGGTGATGGTAGACCCCGACGCGCCAAGTCCAAGCGATCCCAACCTCAGAGAATATCTCCATTGGTAATTCCACGCTCCAAATCCCTTGATTATAAACACTAGACGTACGTGTGTTCGATGCCACCACACTAGTGTCTGTGGTAGTGCATCTCAGTACTGCTGACAATTGCTGCTGGTATGCGTACGCAGGTTGGTGACAGATATTCCTGGAACTACTGGTGCTTCCTTCGGGCAGGAGGTGATGTGCTACGAGAGCCCTCGCCCCAACATGGGAATCCACCGCTTCGTGCTCGTACTCTTCCAGCAGCTGGGCCGGCAGACGGTGTACGCGCCCGGGTGGCGCCAGAACTTCAATACCAGGGACTTCGCCGAGCTCTACAACCTCGGCCCGCCCGTCGCCGCCGTCTACTTCAACTGCCAGCGCGAGGCCGGCTCTGGCGGCAGGAGGATGTA
>barcode08_FT3_2
CTCTTCATTCTTTCCGACCACGCACACCCGGCCCCGGCCAAACAGCGAATCACTCCTCTACCGTACAGCCTATCCCTCCCCGTGGTCACTGCGCACGTGAAAAGGCGTGCTTTTGTATATGCCGGCGAACGACACATGCATGGCCGGCGGTCCGGACTAAGTGAAGCTAGCTGCTGATTCATGATCCATCCAGTCCGTAACTAGGTGAGGCTTATCTTTGCCACGTTCGATCAAATCGAGCAGAGTACCGTGGATTGATGGACGGGCGTCTCGCTTGTTGGCAGACATTCCCGGTGCCGGCTTGCCGGCCGGCCGCGGCCGGGAGAGCCCCAGACGCAACGCAACCGCTGTCTAGCACCTTGGCCATTAGCGAGAGCTTATTACGAGTTTACAACAGACAAATCCATGTCCATGTTCAGCTGAACTAGCCTAGGGGGTCAAAATCAGGGCTTTGGTGACTGCATCCCATCCACATGATAGATTCAATTCTAAGAGAGAGGGGAGGAGCAGTGAAAGGTCTCCCCAGAATCTATGTTCCACATAGGCAGAAGCAGCCCAGACCAGCCCAGGGTGTGCAAGCAGAACTATAGTCTAGACATGGACATGGACAAGGCCACGCCCTTCCTCTACTCAACTTTTGCCGCCTATATAAAGTGGCCACCGGCCGTGGGGCAGTTCCAAACTCATCAGCATCATCATTCATCCAGGTAGCTCCTGCTCCAGATCAATACACTCTAGCTAACTAGCTCAGCTGTGCCTGGTCATCGTCAACCTCTAGCTCCAACATACGAGATGGCCGGGAGGGATAGGGACCCGTTGGTGGTTGGTAGGGTTGTGGGGGATGTGCTGGACCCCTTCGTCCGCACCACTAACCTCAGGGTGACATTCGGGAACCGGGCCGTGTCCAACGGCTGCGAGCTCAAGCCCTCCATGGTCACCCACCAGCCCAGGGTCGAGGTCGGCGGCAATGAGATGAGGACCTTCTACACACTCGTACGTGTACTACTACTCATTATTGCCTAATTAATATAATCTAACACTAATTAAGATGCACCCTCGTATCATATCGTATGTAATTTGATGGCTACATGCTTTCATATATGTGTTGGCAAATTAATCAAGCACCTTCATGTATAATATGCATGTGCTATATATATGATCGATCAATGATGCAGAGGACGGGGGTCTTTATCCTCTTTCCGGAAAAAAAAATGCATATGTCTTCTTTCTTGGAGAAAAAAAGGATTGCATCACTGTATGAATATGTTTAGGTTTACTCTGCACTATGAACTAGTATTGATCATGGTGTACATGCGCAGGTGATGGTAGACCCCGACGCGCCAAGTCCAAGCGATCCCAACCTCAGAGAATATCTCCATTGGTAATTCCACGCTCCAAATCCCTTGATTATAAACACTAGACGTACGTGTGTTCGATGCCACCACACTAGTGTCTGTGGTAGTGCATCTCAGTACTGCTGACAATTGCTGCTGGTATGCGTACGCAGGTTGGTGACAGATATTCCTGGAACTACTGGTGCTTCCTTCGGGCAGGAGGTGATGTGCTACGAGAGCCCTCGCCCCAACATGGGAATCCACCGCTTCGTGCTCGTACTCTTCCAGCAGCTGGGCCGGCAGACGGTGTACGCGCCCGGGTGGCGCCAGAACTTCAATACCAGGGACTTCGCCGAGCTCTACAACCTCGGCCCGCCCGTCGCCGCCGTCTACTTCAACTGCCAGCGCGAGGCCGG
>barcode08_FTL9_1
TATGGATAGGGATGCAAGTGTGGACCAACACACGGCCCGCTTTATCAAATTAATGGTTATTACTTCCACTAAACAGACAGTTTACTTTGTGCACATAGCAAACAATTAGATGGGTTGTTGGGTTGGCCCAATCAGCTAGCCCAAGCTTGTATCCTCATGTACAGATAGGATAGCCTATCAAATAAAAACTGAACGGTACTACAAAAAAACTGGCAAAAAAATTTTTTTACTAAAGCACACGATGGTCTGCTGTGTTGCATTACTGTTTCTAAGGCAAGGTTAAGAATCAAGCCAACAAAAGAGAAATCAATGTTGTAATACGTTCTATTATATGTTAAATAATAGAGGTAGCAAAGTCCTAAGACGAAAAAGATAGTATGGATATACTACCTTAGATCTTTGTTAAAGTTTGCACAGAGCATAGCAATGGCTTCAAGAAGATGCCTGCAGCTCATGTTTTCAGCGAGAACAGAAGAATGATGACCATGTTCTAACATAGAGTATCTCTGCAACTTGGCAGGTTCCAGTAGAAACAATTCACCTTGTAAACAATGCTAATGTGGCCAGGCTCCTCGCCAGAGTGGAACTGTGGGTTGCAACTATATGTTTTCTATTTCCACTATTACATTCCTATAATCCCTGAATTTGAATGAAATAATGACCCTAAGCTATAAAAACCATGAGTTTCCAGAAGGGAAAAATATTTGTTAATGCTGTGCAAGTACGTGACATGCCAAAATGTACAAGATAAAATACTTCATACCCCTATAAACATGCAGTTGGATTGAGCCATTGAGGAACCCAGGCACATTAAGCACACCTACATGTCAAGCACCACCATATCGTTTGGTTCAGAAATATTGCACATACCATTTTTTTCTGAAGAGGTTGTGACCAAAGGAGCAGCTGATTGAGCTAACAACTTCCCATGGCTTGTTCCGGTACACCCCAACAACGCAAATAATCGGATGGCAAAAGCATGCACATTGAAATATCTACAGCTTCACTATTCCATAAATTTCAGGATGTAATCGACAAATATCAAGGACGTCATGTGTATACCAGTGACGCATGACATGGTGCTAGTATCAAAACTTTTGAAAGGTGAATAAGACAACCCTCATCGCGCAATACAAGTAGTTCATGCATCGCCACAGTTTCTTCAGGTCCGTAGAGAGATAGGTTAACAAAATAACAGATAAGGCTGCCAACTGGTAGTCCTCCTCCAGTATATGTCGGCAGCGGAACCCTTGGTAGTGGCCCATGTTATACAGGATGTGTTGGATCCATTTACATCAACTGTTCCACTCAGAATAGCCTACAACAATAGGCTAGTTCTCGCAGGTGCTGAGCTAAGGCCATCTGCAGTCGTAAGCAAGCCGCGAGTTGATATCGGCGGCAATGACATGAGAGTTCTCTACACCCTGGTAAGCTTTTAGTTGTAGTAGTGGACAGTACACGCTAATCCTTCAGTGATTGAACTGTTTTACATGGTTCACTAGTATAATCGTGAAGAAATCCCATAGTAGCAGAATCATAGATGATTATTTTATTCCTAGCAAACTGAAACAAATCATATGTTAACTTGTTTGAGGTTATCTTTTCCTTTGAAGATACTAGTGGATCCAGACGCCCCAAGCCCAAGTCATCCGTCACTAAGGGAGTACTTGCACTGGTAAATCAAATGCAACATGTTCTTATTCTCCCCAACATCTCCACCCATTTGTGTTCTGCCCAGACACTTTTGATATATGCTTTCTATTTATTTTTGCTCTCATTATGATATGCCTCTACTACTGTGCAGGATGGTGGCAGACATCCCTGGAACAACTGGTGTCAACTTTGGTATGATATCAAGCACACCAATTTGTTCCATGTGATTTATTATTAAACTGAATTTTGTGGATGCGGAAATTAAGCCATGTTAAGTTCTCTCAGTCAAACCTGTTGACTTCAGCTTGAATTTGGGTGCCTAATTCTCTATCAAAGAAAAATTACCTAGTTCCTCCTAGGTAATCTCATTTACTAACTTGTTGACAACATAGAATTAACAGACTCAATACACGTTAATTTCAGTTTAGCTCATAGTTAACCCTGGGATATGTTAAACCTAAACAAAGAATAACAATGAACAACGTAAAATGACATGCATCTGTTTTGTAAATGAATGGCCAACTTTAAGACAAGGCCATTGTACAGCGTAAAGAAACAAGGACTCTTAAAATAAGTGTAAACATAACATTTTCCTAGTTATTATTTGTACTTAACATATTTTTCACATGTACAAAAACAAAATTTATGGAATCGAATTATTGTTCGATCATATGTTGGCTTTAAAGAGTTTTGCCATATTGTTTTGCTTGCAACTAACATACACAACAGAACAAAGATTGTGCATGTACATGAAGATGATATGACAAGACTCCTATTTGCCTAAAATTGAAGAGAGCAAACTAAGTTGCAGATAGCTGAGTAAATGTTTCTTCCCTCTTTAAATTCTTGACTAATTAAACGGAGGGTGCTATTGCAGGCCAAGAACTTGTGGTTTATGAAAGACCAGAACCAAGATCAGGTATACACAGGATGGTATTTGTGCTGCTCCAGCAACTAGGTAGGGGGACAGTTTTTGCACCAGACATGCGACAGAACTTCAGTTGCAGGAACTTTGCACGTCAGTACCACCTCAACATTGTGGCTGCCTCATATTTCAACTGTCAAAGGGAAGGTGGATCAGGAGGAAGAAGGTTTAGGCCAGGCAGTTCTGAAGGGGAGTAGAGACTGGGT
>barcode08_FTL9_2
GGATAGGGATGCAAGTGTGGACCAACACACGGCCCGCTTTATCAAATTAATGGTTATTACTTCCACTAAACAGACAGTTTACTTTGTGCACATAGCAAACAATTAGATGGGTTGTTGGGTTGGCCCAATCAGCTAGCCCAAGCTTGTATCCTCATGTACAGATAGGATAGCCTATCAAATAAAAACTGAACGGTACTACAAAAAAACTGGCAAAAAAAATTTTTTACTAAAGCACACGATGGTCTGCTGTGTTGCATTACTGTTTCTAAGGCAAGGTTAAGAATCAAGCCAACAAAAGAGAAATCAATGTTGTAATACGTTCTATTATATGTTAAATAATAGAGGTAGCAAAGTCCTAAGACGAAAAAGATAGTATGGATATACTACCTTAGATCTTTGTTAAAGTTTGCACAGAGCATAGCAATGGCTTCAAGAAGATGCCTGCAGCTCATGTTTTCAGCGAGAACAGAAGAATGATGACCATGTTCTAACATAGAGTATCTCTGCAACTTGGCAGGTTCCAGTAGAAACAATTCACCTTGTAAACAATGCTAATGTGGCCAGGCTCCTCGCCAGAGTGGAACTGTGGGTTGCAACTATATGTTTTCTATTTCCACTATTACATTCCTATAATCCCTGAATTTGAATGAAATAATGACCCTAAGCTATAAAAACCATGAGTTTCCAGAAGGGAAAAATATTTGTTAATGCTGTGCAAGTACGTGACATGCCAAAATGTACAAGATAAAATACTTCATACCCCTATAAACATGCAGTTGGATTGAGCCATTGAGGAACCCAGGCACATTAAGCACACCTACATGTCAAGCACCACCATATCGTTTGGTTCAGAAATATTGCACATACCATTTTTTTCTGAAGAGGTTGTGACCAAAGGAGCAGCTGATTGAGCTAACAACTTCCCATGGCTTGTTCCGGTACACCCCAACAACGCAAATAATCGGATGGCAAAAGCATGCACATTGAAATATCTACAGCTTCACTATTCCATAAATTTCAGGATGTAATCGACAAATATCAAGGACGTCATGTGTATACCAGTGACGCATGACATGGTGCTAGTATCAAAACTTTTGAAAGGTGAATAAGACAACCCTCATCGCGCAATACAAGTAGTTCATGCATCGCCACAGTTTCTTCAGGTCCGTAGAGAGATAGGTTAACAAAATAACAGATAAGGCTGCCAACTGGTAGTCCTCCTCCAGTATATGTCGGCAGCGGAACCCTTGGTAGTGGCCCATGTTATACAGGATGTGTTGGATCCATTTACATCAACTGTTCCACTCAGAATAGCCTACAACAATAGGCTAGTTCTCGCAGGTGCTGAGCTAAGGCCATCTGCAGTCGTAAGCAAGCCGCGAGTTGATATCGGCGGCAATGACATGAGAGTTCTCTACACCCTGGTAAGCTTTTAGTTGTAGTAGTGGACAGTACACGCTAATCCTTCAGTGATTGAACTGTTTTACATGGTTCACTAGTATAATCGTGAAGAAATCCCATAGTAGCAGAATCATAGATGATTATTTTATTCCTAGCAAACTGAAACAAATCATATGTTAACTTGTTTGAGGTTATCTTTTCCTTTGAAGATACTAGTGGATCCAGACGCCCCAAGCCCAAGTCATCCATCACTAAGGGAGTACTTGCACTGGTAAATCAAATGCAACATGTTCTTATTCTCCCCAACATCTCCACCCATTTGTGTTCTGCCCAGACACTTTTGATATATGCTTTCTATTTATTTTTGCTCTCATTATGATATGCCTCTACTACTGTGCAGGATGGTGGCAGACATCCCTGGAACAACTGGTGTCAACTTTGGTATGATATCAAGCACACCAATTTGTTCCATGTGATTTATTATTAAACTGAATTTTGTGGATGCGGAAATTAAGCCATGTTAAGTTCTCTCAGTCAAACCTGTTGACTTCAGCTTGAATTTGGGTGCCTAATTCTCTATCAAAGAAAAATTACCTAGTTCCTCCTAGGTAATCTCATTTACTAACTTGTTGACAACATAGAATTAACAGACTCAATACACGTTAATTTCAGTTTAGCTCATAGTTAACCCTGGGATATGTTAAACCTAAACAAAGAATAACAATGAACAACGTAAAATGACATGCATCTGTTTTGTAAATGAATGGCCAACTTTAAGACAAGGCCATTGTACAGCGTAAAGAAACAAGGACTCTTAAAATAAGTGTAAACATAACATTTTCCTAGTTATTATTTGTACTTAACATATTTTTCACATGTACAAAAACAAAATTTATGGAATCGAATTATTGTTCGATCATATGTTGGCTTTAAAGAGTTTTGCCATATTGTTTTGCTTGCAACTAACATACACAACAGAACAAAGATTGTGCATGTACATGAAGATGATATGACAAGACTCCTATTTGCCTAAAATTGAAGAGAGCAAACTAAGTTGCAGATAGCTGAGTAAATGTTTCTTCCCTCTTTAAATTCTTGACTAATTAAACGGAGGGTGCTATTGCAGGCCAAGAACTCGTGGTTTATGAAAGACCAGAACCAAGATCAGGTATACACAGGATGGTATTTGTGCTGCTCCAGCAACTAGGTAGGGGGACAGTTTTTGCACCAGACATGCGACAGAACTTCAGTTGCAGGAACTTTGCACGTCAGTACCACCTCAACATTGTGGCTGCCTCATATTTCAACTGTCAAAGGGAAGGTGGATCAGGAGGAAGAAGGTTTAGGCCAGGCAGTTCTGAAGGGGAGTAGAGACTGGGTACTACAGAGTACAGGCAATTGTACTACAGAGTACAGGCAATTGTATCCGGT
>barcode08_VRN1_1
AACAACAAGGGTTCCGTTCCGTTCCGGCAAGGGGGGAGGAAGGAGGTTTTTAAGGGATCTGGGGCAGATCGCGGTATGTCGATACCGGGTTGGTCTGGAGCATATCCGTTGTCGACCTGCCATTGGCCCAAGCCCACGTCGTGGGGCCCCGGGGCCGCCCCGCCACAGGATGGCCTGCTGCGAGCCCGGATCCCGTCGACGTGTCCGCCGATCGTACGTCCGAATCTCCAAATTCTGCTGTCCGAATTCCTCGCACCCCCGTATCCATTGCTCGCGCCACAGGAACGGAGCAGCGCTTTTTTGTTTTCTCCACAGAAAAAAGGGCTTTTCTTTTCTTTTTCTCAGAGGCAATTTATTCCCCTCCTGTGCTTTTTTTTTGTTGGTGTGTGTGACGGCGGCGCGGGACGAATGGGGAAATGCTAGGTCAAGTCTGGTGCGGGTGGGTCTGGTCATGGCGTGGGTGCGTACGGGCTGCGACAGTAGGAGGCTGCTTGCTTAATTTGGGCCGTCTCGCTTCTCCCGTTTGGGACTCCCGCCTGTCCTCCCTGCCTGCGTCGTCTCGTGCGCATGATTCATGATTGATTTGTGGACTTTCAAGTGTTGCTCTGCTACTGCTGACAGTAGTGGGGTCATACAAAGATTAGGAGCTGTTTCTTTTGCTTACTGTCCTAGGGAGTCTAATAGGGTAGCTCACAATTTAGCTAGGTTTAGTTTTGAGGCTGACAGAGTTATAGTTTGGGATGATGATCCTCCTGATCATGTGCTTTCAGATGTAATTGCTGATGTAACTCTGTTTTGAACTCGGGCAGCAAGTTTCAGACGCACTCTTTTCCTTACCAGGGTACCGAAGGGGACTGGAAGGTTTTTAATGAGGCGGCTTGCTAGCTTAATATATTGTGTTTTACCCTCAAAAAAAAAAAAAAGTGTTGCTCTGCTACTGCTGACAGTAGTGGGGTGGTAGCTAGTGGCCGGCGTTGCTGCGTCTGGTCTTTGCCCTCAAATGTCGCGTCCTACACGGCCCACGCCCGCAAACAGCTTGCATACTTGCATTTCCGGCAATGCGCAAACGTGCGCAATACACTATTTTTCTACTTTTGGTTCATATGTATATTTCGAGAAAGAAGATACTTGCAGTTGGAGTACCGTCATTTTCCGAGCTTTAATGAACTTCACCATTTCCCGAGTGAATTGTCATTGTCCACACTCCCTGGTTGTCCATAGCGCTGCTCGTTCCCTCCATTCACGAATAAATGGGTAATTTTTTTGTTTAATAAAATGACCATTTAGCGAAATTAATGACTCATCTAACTGAAGTCTGACCGCTGAGTTTGGTGCCAATGAGGATGAAGCTGAAATTGTGCAGGTCGGCGCCGAAGCAGGGCCAACGCCAAACCACATGACGTCGAACCTATGAAGCCATTTAGTGAAGAAAATCCTTGGCGCCCACCTGTACAATTTCGACTCCATTCTTGTTGGTATCGAACCTAGGGGTCAGATTCTAAAATAATTTCGCATGGGAGCCATTACTTTTGCTAAAGAATCAGATTTGTCAAAAAAAAAAATACCACCATTATTTTAAGTAAGACTTTTAAAATTTGACTAACTTTATAGAGTGGACTAGAAACATATATGTAACATCAAATTGGTCGGAAAGTCCTTTTGGTTCCCGAAATGCAGTTCTTCCTGCATATTAGAAACTTTGAAAATTATATTAACATGTTTGAAGAAAAAGTTAAGAAAAATTCAAAAGGTAGCCAATGATGTATCCCATAAACGTGCAAAATATCTATTCGGAATGTTTCGCATTCTAAGCTACATAAAAATGACAAAATCTTCTTCTTTTTTAGATTTGAAATCACTAAACTCAGGTCCACATTTTTGTAATTTTTGTGTCGCTTAAAATATAGAACATTTCAAATTGATATTTAGCAGGTTTGAGGGATACATCATTTATGGAGAACCGTATGATCATAGCTGTAATAAATCATACAAGTTCTTTCTAAAGGAAAAAAAAACTCATACTAGGATGTGAATTTTTGGCTCCTAGGTGCACCAGAACCTGTTAAAGCAATAAAATTTAAAATACAAAAAATGATTTTAAAAATTCTATAAATCATGTGTGTAGAGAATATATGCAGGTACCTACATGTTAAGTCTGAACATAAAACATAAAAGTATGCAACCTACACAAAAATATCAAATTTTGATGTTCATAATATAAGGATTAAGCGTATACTATTTACAGTATAACAAAGCTTCATTTTTATTTGTTTTTGTG
>barcode08_VRN1_2
TATACTGTAAATAGTATACGCTTAATCCTTATATTATGAACATCACAATTTGATATTTTTGTGTAGGTTGCATACTTTTATGTTTTATGTTGAAACTTAACATGTAGGTACCTGCATATATTCTCTACACACATGATTTATAGATTTTTTTTTAATAATTTTTAGTATTTTAAATTTTATTGCTTTAACAAGTTCTGGTGCACCTAGGAGCCAAAAATTCACATCCTAGTATGAGTTTTTTTTCCTTTAGAAAGAACTTGTATGATTTATTACAGCTATATTCATACGGTTCTCCATAAATGATGTATCCCTCAAACCTGCTAAATATCAATTTGAAATGTTCTATATTTTAAGCGACACAAAAATGCAAAAATGTGGACCTGAGTTTAGTGATTTCAAATCTCAAAAGAAGAAGAAGACTTTGTCATTTTTGTGTAGCTTAGAATGCGAAACATTCCGAATAGATATTTTGCACGTTTGTGGGATACATCATTGGCTACCTTTTGAATTTTTCTTAAATTTTTCTTCAAACATGTTAATATAATTTTCAAAGTTTTTAATATGCAGGAAGCACTGCATTTCGGGAACCAAAAGGACTTTCCGACCAATTTGATGTTATATATGTTTCTACTCCACTCTATAAAGTTAGTCAAATTTTAAAAGTATGACTTAAAATAATGGTGGTATATTTATTGAAATTTTTGACAACTCCGATTCTTTAGCAAAAGTAATGGCTCCCTTGCGAAATTATTTTAGAATCTGATCCCTAGGTTCGATACCAAAAAGAATGGAGCTGAAATTGTACAGGTGGGCGCCAAGGATTTTCGTCACTGAATGGCTTCATAGGTTCGGCGCCATGTGGTTTGGCGTTGGCCCCTGCTCGTGCTCGGCGCCGACCTGCACAAGTTCAGCTTCATCCTCGTTGGGCACCAAACTCAGCGGTCAGACTTCAGTTAGATGGGTCATTAATTTCGCTAAATGGTCAGTTTATTAAACAAAAGAAATTACCCATTTATTCGTGAATGGAGGGAACGAGCAGCGCTATGGACAACCAGGGAGTGTGGACAATGACAATTCACTCGGGAAATGGTGAAGTTCATTAAAGCTCGGAAAATGACGGTACTCCAACTGCAAGTATCTTCTTTCTCGAAATACACATATGAACCAAAAGTAGAAAAATAGTGTATTGCGCACGTTTGCGCATTGCCGGAAATGCAAGTATGCAAGCTGTTTGCGGGCGTGGGCCGTGTAGGACGCGACATTTGAGGGCAAAGACCAGACGCAGCAACGCCGGCCACTAGCTACCACCCCACTAGTGTCAGCAGTAGCAGAGCAACACTTGAAAGTCCACAAATCAATCATGCGCACGAGACGACGCAGGCAGGCAGGACAGGCGGCAAGTCCCAAACCGGAGACGCGAGGCGGCCCAAATTAAGCAAGCAGCCTCCTACTGTCGCAGCCCGTACGCCCCTACGCCATGACCAGACCCACCCGCACCAGACTTGACCTAGCATTTCCCCATTCGTCCCGCGCCGCCGTCACACACAAAAAAAAGCACAGGAGGGAATAATAAATTGCCTCCGAAAAAAGAAAAGAAAAGCCCTTTCTTTCTGTGGAGAAAACAAAAAAGCGCTGCTCCGTTCCTGTGGCGCGAGCAATGGATACGGGGGTGCGAGGAATTCGGACAGCAGAATTTGGAGATTCGGACGTCGACGGGATCCGGGCCCGCAGCAGGCCATCCTGTGGCGGGGCGGCCCCGGGGCCCCACGGCGTGGGCTTGGGCCAATGGCAGGTCGACAACGGATATGCTCCAGACCAACCCGGTATCGA
>barcode08_VRN2a_1
GAAAAGGCTCAGTGTGGGAATATGTATCTCATAACACGTCCCTGAATAACCACTGCGATGACCTTCGGCAAGGCACCTATTGATCCATCACAATTAAGAGATTACCCCATGGTTATTTGTGAAGTATGATGAGTCCTCTCTTATCCCCTCCTTTCATAGAATAGTGCACCGCCCACGGTATGTCACTTCCCGCCGTATGCACTATCCTACTTCTGAAGGTAGTTCCCTCGTGCGACCCTTAGGTAAATGTTACATGCTCGACTTCATATAACATCGCATGAGAGAGGTAACCCTGATCATAATAGACATGAGCCCGGAGCTTGAACAATAACAGGAGATTTAACGGTGGGTGTTACTAGTGATCATATGAGAGTGAGCACCAAAAACCAACGGTCCCATACCAGAAGATGACATGCAGTACAAGCACAAGTGCTCGTACCAGAGGTTCCGTCGCTTGTTTCGACCATATGAGGCCCGAGAGAGGTAACCCTAGATCAGAATTTTTCAAACTTTGTTTCTTCTTCTTCTTCCAAACCTTCAAGAAACCTCAAGGGATCTCTTTCCCTGCTCGTTTTTGGTTCGATTCCTTGTGCAAGAGGCTCTATGACATGTTTCTCGTTTGATTCGCCATTTATTTTTTTGTGAATCCACGCTCAATCCCTTGTCATTAGTAATTACGGTGCAAACTCATTCTTGGACTCTTTTTTTGTTGAGGTAGTACAGTAGATTTTTGAGGTCTAGAAGAATCATCATTTCTTAGTTCTATTGGACCAAACGTGTTCAAACTCAATCCCAAACTACCATAACAACCTGTTTAGGATTAGCCAAGCCTACTTAAGTATTGCATGTCTCTAGCTGCGCGCTGTTGTCGCTATGTGATCTTGTCAATGCTAAATGAATATGCATGTATCTCTATGGACGGTTTGCTGTCATGTCTATCGCTGTTCGCATCACATGAACCTGCCGGCCGGAATGGATCGAAGCTAGGTGCGGTGCGCATGCTTGGAGAACTATTGCTCCACACATATATCCATCCATGGGAATATATGCCATCTCATCTTTTCTTTCTTTTTGTAGAATAGCTTTTGCTTCCATTTCAGGACGGCACATTGGAACACAAATAGCCGTAGAGCTGCATCTCGTCCACACAGCCGGTGGTGCTCTCCGTTGTGGTGTGGCCAGAAGGTGCCTGCCCACGCGGGTACTCCGGCGAGCTCAACACACTGTGTGGACCGTTTTGCTTCCCTTTAGGAAAGACAAAAAGACGGTGGATTCCGGCCAGTCGGTGTGCATTCCTCGACTGATCGATGCATTCCCCGCTTTATATATTCATCTATGTTATTGCACCTTCTTGATCTGCATCATCATATAATCCAATAATAATGGTTATGTGCCAACTTATCATTTTATAAAGCTTTTCCGCACAACATGAATTTCTATCTCTCTGAAACTTCAGAAACATTTCAAAATCCATAAATGTATGCAAATGGTATCCAAATTAAACTTTGACCATTCATGCGGTGTACAAATAGATAATATGAATATAGTTTATATGTTGTCAATTTTACACAAGATGGAAATAATTGTATTTTTTAATTTATTTCCACAAGCTACCATTCCATTGCATTAGACATCTGTGATTGTTTCTATTTATTTGAAAACAGAAACATGTAAAAGCACTATCCAGCAAGGAGCTATAGGGTTCAAGTTAAACAGTCCAGAATTGATGATGCACTGTATTACTCTCTTAATTTGCAAATAGCTAGCTAGAGACCATGCATAGAGGTGTCGGTCCATGCAAATCATAGTCGTTGCCGACATTTTTATCCATGGAACGCTCCTTCTAATTGGGTTGGTGGAGGTTTTACCGACATGGTGTGGACCGGTTCAAAGGTGACTTCTCCAACGGGAGACGGGGACCTTGATGACTAGGTACTTTTGCTGAAATAGAATTCTCTTGGTTTCCATTTATTTCCTGGACCGGCCCTTTGTTCTCTTTTCTTGGGTCATTCCCTGAGAGTGACACAAAAAGCTACAAATATCTAGTTGCGTCCTTTGTGTGGACTAGCATATGCAGGCAGCGCATAAGATCATGTGGGATTCGATCATCCACGTACGCAAAGAAAGAATTGAACGAAATCTATGGAGTGATCGCGCATATCTATTCATCTCTGCCCATTAATCTTCATACCCCCTTTTACTAATGAATCCTTCAGTCGAATCTTTTACTTGTTAGCTATATGATCGGAATGCAGGGCAGCAGGAGACACACACCGCCTCCTAGCACTAGCATAGTCTTACGCAGTTGCTGCTCCGCTCCCTTCTCCCATCTAGTCTCCTCCACACACCCCACCGCACCAGAGCAAACAATCGTACCCTTGACCTTGAGTCCATGTCCATATCCATTTCATGCAGCGTGTGCGGCGGTGTC
>barcode08_VRN2a_2
GAAAAGGCTCAGTGTGGGAATATGTATCTCATAACACGTCCCTGAATAACCACTGCGATGACCTTCGGCAAGGCACCTATTGATCCATCACAATTAAGAGATTACCCCATGGTTATTTGTGAAGTATGATGAGTCCTCTCTTATCCCCTCCTTTCATAGAATAGTGCACCGCCCACGGTATGTCACTTCCCGCCGTATGCACTATCCTACTTCTGAAGGTAGTTCCCTCGTGCGACCCTTAGGTAAATGTTACATGCTCGACTTCATATAACATCGCATGAGAGAGGTAACCCTGATCATAATAGACATGAGCCCGGAGCTTGAACAATAACAGGAGATTTAACGGTGGGTGTTACTAGTGATCATATGAGAGTGAGCACCAAAAACCAACGGTCCCATACCAGAAGATGACATGCAGTACAAGCACAAGTGCTCGTACCAGAGGTTCCGTCGCTTGTTTCGACCATATGAGGCCCGAGAGAGGTAACCCTAGATCAGAATTTTTCAAACTTTGTTTCTTCTTCTTCTTCCAAACCTTCAAGAAACCTCAAGGGATCTCTTTCCCTGCTCGTTTTTGGTTCGATTCCTTGTGCAAGAGGCTCTATGACATGTTTCTCGTTTGATTCGCCATTTATTTTTTTGTGAATCCACGCTCAATCCCTTGTCATTAGTAATTACGGTGCAAACTCATTCTTGGACTCTTTTTTTGTTGAGGTAGTACAGTAGATTTTTGAGGTCTAGAAGAATCATCATTTCTTAGTTCTATTGGACCAAACGTGTTCAAACTCAATCCCAAACTACCATAACAACCTGTTTAGGATTAGCCAAGCCTACTTAAGTATTGCATGTCTCTAGCTGCGCGCTGTTGTCGCTATGTGATCTTGTCAATGCTAAATGAATATGCATGTATCTCTATGGACGGTTTGCTGTCATGTCTATCGCTGTTCGCATCACATGAACCTGCCGGCCGGAATGGATCGAAGCTAGGTGCGGTGCGCATGCTTGGAGAACTATTGCTCCACACATATATCCATCCATGGGAATATATGCCATCTCATCTTTTCTTTCTTTTTGTAGAATAGCTTTTGCTTCCATTTCAGGACGGCACATTGGAACACAAATAGCCGTAGAGCTGCATCTCGTCCACACAGCCGGTGGTGCTCTCCGTTGTGGTGTGGCCAGAAGGTGCCTGCCCACGCGGGTACTCCGGCGAGCTCAACACACTGTGTGGACCGTTTTGCTTCCCTTTAGGAAAGACAAAAAGACGGTGGATTCCGGCCAGTCGGTGTGCATTCCTCGACTGATCGATGCATTCCCCGCTTTATATATTCATCTATGTTATTGCACCTTCTTGATCTGCATCATCATATAATCCAATAATAATGGTTATGTGCCAACTTATCATTTTATAAAGCTTTTCCGCACAACATGAATTTCTATCTCTCTGAAACTTCAGAAACATTTCAAAATCCATAAATGTATGCAAATGGTATCCAAATTAAACTTTGACCATTCATGCGGTGTACAAATAGATAATATGAATATAGTTTATATGTTGTCAATTTTACACAAGATGGAAATAATTGTATTTTTTAATTTATTTCCACAAGCTACCATTCCATTGCATTAGACATCTGTGATTGTTTCTATTTATTTGAAAACAGAAACATGTAAAAGCACTATCCAGCAAGGAGCTATAGGGTTCAAGTTAAACAGTCCAGAATTGATGATGCACTGTATTACTCTCTTAATTTGCAAATAGCTAGCTAGAGACCATGCATAGAGGTGTCGGTCCATGCAAATCATAGTCGTTGCCGACATTTTTATCCATGGAACGCTCCTTCTAATTGGGTTGGTGGAGGTTTTACCGACATGGTGTGGACCGGTTCAAAGGTGACTTCTCCAACGGGAGACGGGGACCTTGATGACTAGGTACTTTTGCTGAAATAGAATTCTCTTGGTTTCCATTTATTTCCTGGACCGGCCCTTTGTTCTCTTTTCTTGGGTCATTCCCTGAGAGTGACACAAAAAGCTACAAATATCTAGTTGCGTCCTTTGTGTGGACTAGCATATGCAGGCAGCGCATAAGATCATGTGGGATTCGATCATCCACGTACGCAAAGAAAGAATTGAACGAAATCTATGGAGTGATCGCGCATATCTATTCATCTCTGCCCATTAATCTTCATACCCCCTTTTACTAATGAATCCTTCAGTCGAATCTTTTACTTGTTAGCTATATGATCGGAATGCAGGGCAGCAGGAGACACACACCGCCTCCTAGCACTAGCATAGTCTTACGCAGTTGCTGCTCCGCTCCCTTCTCCCATCTAGTCTCCTCCACACACCCCACCGCACCAGAGCAAACAATCGTACCCTTGACCTTGAGTCCATGTCCATATCCATTTCATGCAGCGTGTGCGGCGGTGTC
>barcode08_VRN2b_1
TTGGAGGATAAGCTAGAAATATGTATGGGACTGTTATAGCTAGCTTGTACATGTTATGGATGGAACCATCCGAGGTCTAATTTACTAGGATCATAGGTCGATGGTGGTGGTGACGATGGCACAGTGGCTTCTTCATGCACCTTGGCGAAGCGGCCTTTGACCCGTGGCCTCAACTGGGCGTAAGCTTTTCTGGACTCATATCGGATCTGCTTCTCGTACCTTCGTCTCTTCCTTTTCTCCCTATACCTCATCACCTTCGCACGTCTCTCGTGTAGCGTTGGATGATGCGCCGCCACCATCATCATGTCTCCATCGATAGCCATTATCACCTCACTTCCCGCGGTGTTAGTGAGTGTTCCCCCACATAATGGCATCTGAACATATCAAAAAAGAAAATAATCATATGAGACAAATTAATTGTGCATAGTGAATGACCATTGTTTCATGAAGGTATTTAGTTAGTCCCTAACCAATTATATTACTAGTTTTGACCTGTCTCATGAAATCACGGTTAGCCTTAGCCTCCTATATCCCACAATCAGTTACAAAGGTCAGCTACCAAAAGTCCAAAACCGTCTGAAATGATACTATTCAACTGGCTAGATATATATAACCATTCATGTTATGTGGTAGTGTTAGTTCAGTGGTCAACTTGATTATACAACTATGTATGTAAGCCTGATCAACTGAATTAGTTGGGTTTTGCACAACTAGCCATCTTGTTTCACGCTCATTGGATGTACGGACTACATGCAAGGTTAGAGATCAAACTGAAATTGATGATTTGTTAGAGGAGATAACTTTAGAGAGAGAAAATCAATATTCTCCAAGCTTTTTTTTTTCAAAAAGGAGGCATGCCCTGATTGATCTGTATCGATATTGATGCACAAAATCAAATCCAAACTGAGAGTTGACCACATGAAATGAGAGGATGCATCCATCTCATTGATATGTATTCGTTTTGACTAAATTTGGCAAGGAATATTTACCTGGACTAGACGCCTGGTGGATGAAAACAAAAGGTGAAATTACAAAGGCCGGATTTGTTGTTGTCATATTAGCTAGCTTATAATTAAGTCTTTCGAGCTGAGTTAACACGTCTTTTCCTCGCCAATTTAGATATTGATATATTGTGTAGTTCAAACATTAAATTCACTATAACAACAACTAAGAAAAAAACATTCAGAATAACTGACTGATTTTATCCCAAGATACAGTTGATACCCGAAACGAACAGTTCTGAAGGTACTGTCAATCTGCCATACCTATGTTCTGTTTTGAGAAAATATAAGTACGTACGTGTTTGTTTAATTTTTTATTGCTCCGGCCGTATCTCAGTCCTGCTGAGTGACTCCTGAGGAGAATGCGTTGTTAGCTACCTTACGTGGAACTTTGTTGACTCCCGATTAATTTTTCTCAGAGAATCCATCCGTCAGCTAGCAGCATAAATTCACACAGGTGTGACGAGCTAGCTAGGTAGTAGGAAGGTGATCAAGGTATTAGCAGAAGAAGCAATTAACCACAGGTCTACCCCGGCCATCGATGATGTGGGAGCAAGATTTCGATGGAATTAATTAGGCATCACTCACGGCGGTGGGTGGTGTGGCCGGTGGCAAGTGTCGGCTGCCGGCGTCGACCTGCTGGAACGTGATCAGCCCAGCTGCTGCTGCTTGGTGTCCATGCGGTGGGTACTGCAGGCCATGAAACGTCGACGGCGGCCTGGTGTTCTGGACGTTGTGGTGGTCCGCCGGCGGTGGGAGCCACGTTCCCACGCTGTGGCCTTGGCCGTTGCCGAAGAACTGGTACTCGAGCAGCGGTGGCTCGTGACGAAGAACAGGGAACATGTGGGCGTGGTCGATGAAGTGGTGGTGCAGGCAATTGCCCACGCCGCCGCACACGCCGCATGACATGGACATGGACGATCGAGAGTAGCTAGCCTAGCTGAGGAAATTGAGGTCAAGTGTTTGTTTCTTTGTTTCTGGTGTCGGAAGTTCAGGGAGTGGAGGAGCAACTGCAACTGCGCCTGCGAGCTAGGGCTGTCTCCCCTCCTGCTTATAACAAGCAAGACAAAGATTCGATCGTAGGATTAGTAAAAGGCTGATCCAAGGATTAATGAGCGGGGAGGAATAGATATCCATGGATGATGGATTTCTTGCGTGCCTACGTGGATGATCCCGGGCCAATTTTTTTGTATTGCTTGTCGGGATCGAATCCCACATGATCTTATGCACCGCATGCCTGCAGTCCACACAAAGGACATAACTAGATATTTGTAGCTTTTGCGTGTCACTCTCAGGGAATGATCCGAGAAAAGATAACAGGCTATAGCTAGAGCCGGGCTGGGCCGGGAAATAAATGGAAACCATGGCAATTCTAAATAGGGGGAAAAGCGGTATGAGAAGATTCATGCATATGTACAAGGAAAAAGCAAGTTGTCATTCACCCGTTGGAGTGGTCACTTTCGACCCAACCTCTTTCCTTGCCTTTTTTCCAAACAACACTACGAGAATTAACGTGTGGTTGGATGCCCAGCCCAACAGGAATCAAACTATAGGCTTTGATGTCTTATAAAGATATAATTTTTTTATAGTGGGAGGCGACGTTCCAATCAAAAGCGAGGGGTTGTAAGTGTTTTGAGTATGTACTGTGTTTCTAAAAAACACTAGATTTCAAAGATAAAACGAGAATTTTAGATCTTTTTGTGTAAACTTTCATCCGCTTTTGGTGAACTTTCAAATAAACCCATACCAACTTTCGGGAACTATAAAAAGTTCGAATCATTTTTGTGATTTTTAAAAAAATACAACATCATTCACAAATTAATTCTCAAAAGGTCAAGTGTATACTAAATTTAAGATATGAACCTGTCACTTAAAATAGGAAGATCTATGCTAGTTGGCAACAGTGCTTGTGTGGTCTGCCGTGGCCTCCCTTTTGCAGAGGCAGATGTGCAAGAATGTCGAGAGTGGATGGTGGTACTACACAAGCAACCAAAGGCGAGTCGACACATTGGTGGGTGAAGCAATCAGGAGAGAGTCCTAGATGGGGACAAATGCGTGATGTCTAGTGAATGGTGGAAATGGAGGTCGAGAACAAGGAGAATACGAGGAAAGGTAATGGGTTCCATGAAGCTTTTGTTGATCCCATACCATATAGTCGTTTCACAAAATAAGATGCCGGCAATTCTGATTGCATGGAAGACTCAGTGCATGTCAACCGGGACCCATCACGACAAGATCATTGCCAAGCTATATAGAATCGAGAATGACATGTAGGACCATTGAAGTTAAACTCTACACTTATTTTTAAAAATAACTACAAGCCCTAGCTATATTTTGGATAGTGATTTTAGATATCTTGATTCAAAGTAAATAGAAAGAGCGATGGATGTATGGAAAGAAATGAGATGGTGAATTAGCAAAAATAAACCCAAGATAGGACTACTCAGTCTTGTGCAAAAGTGACAAGAGATAACATAGATTTTTCTAATCTTTTCTGTGGAACACACAAATGGTCAACATAATTTTTTGGGTGCACCTTTGCATGTTCTCATTTTCCAGCACTCCCAATGCTTTTTACATTTTCATCCTAAATTTTCAAAGATGAAAAACAACACTAAAAATATGGGTAAGGTTTAGAAGGTTGTCATGTCTTCAAAGATACACCGAAAAATATATAGCATAAATGATAACTTGGAACAAAACCATTAATTGGTTGATATGACACCATATGTTCGATGGAAATAAAGTAGTATATATTATTTTTTTCTTTTTTAAGGACACAAATAGTAGTTTCTCAATTAATGTGTGTAAGTATATATAATTGATCATAGTCGAGGGTTCCAAAATAGATTTAGGGTTCATTGTGGTCAGGGGTCATAAAATATACTTCTAATTGCAAATCAAACTGCAAATACATTTTTTGTTACAAGGATGATGCCTATAGGGACACTCATGGCCACGTACCTAAATAATACTCAGTTTATCATGTTTTACGGTCGTATATGTATCTTGATGGCCATTGGCAGCCCGATGGATCCTTGGCTGTGTGTTCCTCTTCGATCCAGAAGTCAATATCTTATTGGCATAAAATGATGAAGTCATTTTCAGGATCTATCTTATATGTGGAGCACAATGAAAGGAGCTGTGTCAGATAGATGAGGAGGGTACAGAATGAATAAAGCAGGCTCTTCCCAGCCGCGCGCCGGCCGGAATCCGCCACCTTTTCGCCTTTCCACAAAG
>barcode08_VRN2b_2
TTGGCTCCGCTTTGTGGAAAGGCGAAAAGGTGGCGGATTCCGGCCGGCGCGCGGCTGGGAAGAGCCTGCTTTATTCATTCTGTACCCTCCTCATCTATCTGACACAGCTCCTTTCATTGTGCTCCACATATAAGATAGATCCTGAAAATGACTTCATCATTTTATGCCAATAAGATATTGACTTCTGGATCGAAGAGGAACACACAGCCAAGGATCCATCGGGCTGCCAATGGCCATCAAGATACATATACGACCGTAAAACATGATAAACTGAGTATTATTTAGGTACGTGGCCATGAGTGTCCCTATAGGCATCATCCTTGTAACAAAAAATGTATTTGCAGTTTGATTTGCAATTAGAAGTATATTTTATGACCCCTGACCACAATGAACCCTAAATCTATTTTGGAACCCTCGACTATGATCAATTATATATACTTACACACATTAATTGAGAAACTACTATTTGTGTCCTTAAAAAAGAAAAAAATAATATATACTACTTTATTTCCATCGAACATATGGTGTCATATCAACCAATTAATGGTTTTGTTCCAAGTTATCATTTATGCTATATATTTTTCGGTGTATCTTTGAAGACATGACAACCTTCTAAACCTTACCCATATTTTTAGTGTTGTTTTTCATCTTTGAAAATTTAGGATGAAAATGTAAAAAGCATTGGGAGTGCTGGAAAATGAGAACATGCAAAGGTGCACCCAAAAAATTATGTTGACCATTTGTGTGTTCCACAGAAAAGATTAGAAAAATCTATGTTATCTCTTGTCACTTTTGCACAAGACTGAGTAGTCCTATCTTGGGTTTATTTTTGCTAATTCACCATCTCATTTCTTTCCATACATCCATCGCTCTTTCTATTTACTTTGAATCAAGATATCTAAAATCACTATCCAAAATATAGCTAGGGCTTGTAGTTATTTTTAAAAATAAGTGTAGAGTTTAACTTCAATGGTCCTACATGTCATTCTCGATTCTATATAGCTTGGCAATGATCTTGTCGTGATGGGTCCCGGTTGACATGCACTGAGTCTTCCATGCAATCAGAATTGCCGGCATCTTATTTTGTGAAACGACTATATGGTATGGGATCAACAAAAGCTTCATGGAACCCATTACCTTTCCTCGTATTCTCCTTGTTCTCGACCTCCATTTCCACCATTCACTAGACATCACGCATTTGTCCCCATCTAGGACTCTCTCCTGATTGCTTCACCCACCAATGTGTCGACTCGCCTTTGGTTGCTTGTGTAGTACCACCATCCACTCTCGACATTCTTGCACATCTGCCTCTGCAAAAGGGAGGCCACGGCAGACCACACAAGCACTGTTGCCAACTAGCATAGATCTTCCTATTTTAAGTGACAGGTTCATATCTTAAATTTAGTATACACTTGACCTTTTGAGAATTAATTTGTGAATGATGTTGTATTTTTTTAAAAATCACAAAAATGATTCGAACTTTTTATAGTTCCCGAAAGTTGGTATGGGTTTATTTGAAAGTTCACCAAAAGCGGATGAAAGTTTACACAAAAAGATCTAAAATTCTCGTTTTATCTTTGAAATCTAGTGTTTTTTAGAAACACAGTACATACTCAAAACACTTACAACCCCTCGCTTTTGATTGGAACGTCGCCTCCCACTATAAAAAAATTATATCTTTATAAGACATCAAAGCCTATAGTTTGATTCCTGTTGGGCTGGGCATCCAACCACACGTTAATTCTCGTAGTGTTGTTTGGAAAAAAGGCAAGGAAAGAGGTTGGGTCGAAAGTGACCACTCCAACGGGTGAATGACAACTTGCTTTTTCCTTGTACATATGCATGAATCTTCTCATACCGCTTTTCCCCCTATTTAGAATTGCCATGGTTTCCATTTATTTCCCGGCCCAGCCCGGCTCTAGCTATAGCCTGTTATCTTTTCTCGGATCATTCCCTGAGAGTGACACGCAAAAGCTACAAATATCTAGTTATGTCCTTTGTGTGGACTGCAGGCATGCGGTGCATAAGATCATGTGGGATTCGATCCCGACAAGCAATACAAAAAAATTGGCCCGGGATCATCCACGTAGGCACGCAAGAAATCCATCATCCATGGATATCTATTCCTCCCCGCTCATTAATCCTTGGATCAGCCTTTTACTAATCCTACGATCGAATCTTTGTCTTGCTTGTTATAAGCAGGAGGGGAGACAGCCCTAGCTCGCAGGCGCAGTTGCAGTTGCTCCTCCACTCCCTGAACTTCCGACACCAGAAACAAAGAAACAAACACTTGACCTCAATTTCCTCAGCTAGGCTAGCTACTCTCGATCGTCCATGTCCATGTCATGCGGCGTGTGCGGCGGCGTGGGCAATTGCCTGCACCACCACTTCATCGACCACGCCCACATGTTCCCTGTTCTTCGTCACGAGCCACCGCTGCTCGAGTACCAGTTCTTCGGCAACGGCCAAGGCCACAGCGTGGGAACGTGGCTCCCACCGCCGGCGGACCACCACAACGTCCAGAACACCAGGCCGCCGTCGACGTTTCATGGCCTGCAGTACCCACCGCATGGACACCAAGCAGCAGCAGCTGGGCTGATCACGTTCCAGCAGGTCGACGCCGGCAGCCGACACTTGCCACCGGCCACACCACCCACCGCCGTGAGTGATGCCTAATTAATTCCATCGAAATCTTGCTCCCACATCATCGATGGCCGGGGTAGACCTGTGGTTAATTGCTTCTTCTGCTAATACCTTGATCACCTTCCTACTACCTAGCTAGCTCGTCACACCTGTGTGAATTTATGCTGCTAGCTGACGGATGGATTCTCTGAGAAAAATTAATCGGGAGTCAACAAAGTTCCACGTAAGGTAGCTAACAACGCATTCTCCTCAGGAGTCACTCAGCAGGACTGAGATACGGCCGGAGCAATAAAAAATTAAACAAACACGTACGTACTTATATTTTCTCAAAACAGAACATAGGTATGGCAGATTGACAGTACCTTCAGAACTGTTCGTTTCGGGTATCAACTGTATCTTGGGATAAAATCAGTCAGTTATTCTGAATGTTTTTTTCTTAGTTGTTGTTATAGTGAATTTAATGTTTGAACTACACAATATATCAATATCTAAATTGGCGAGGAAAAGACGTGTTAACTCAGCTCGAAAGACTTAATTATAAGCTAGCTAATATGACAACAACAAATCCGGCCTTTGTAATTTCACCTTTTGTTTTCATCCACCAGGCGTCTAGTCCAGGTAAATATTCCTTGCCAAATTTAGTCAAAACGAATACATATCAATGAGATGGATGCATCCTCTCATTTCATGTGGTCAACTCTCAGTTTGGATTTGATTTTGTGCATCAATATCGATACAGATCAATCAGGGCATGCCTCCTTTTTGAAAAAAAAAGCTTGGAGAATATTGATTTTCTCTCTCTAAAGTTATCTCCTCTAACAAATCATCAATTTCAGTTTGATCTCTAACCTTGCATGTAGTCCGTACATCCAATGAGCGTGAAACAAGATGGCTAGTTGTGCAAAACCCAACTAATTCAGTTGATCAGGCTTACATACATAGTTGTATAATCAAGTTGACCACTGAACTAACACTACCACATAACATGAATGGTTATATATATCTAGCCAGTTGAATAGTATCATTTCAGACGGTTTTGGACTTTTGGTAGCTGACCTTTGTAACTGATTGTGGGATATAGGAGGCTAAGGCTAACCGTGATTTCATGAGACAGGTCAAAACTAGTAATATAATTGGTTAGGGACTAACTAAATACCTTCATGAAACAATGGTCATTCACTATGCACAATTAATTTGTCTCATATGATTATTTTCTTTTTTGATATGTTCAGATGCCATTATGTGGGGGAACACTCACTAACACCGCGGGAAGTGAGGTGATAATGGCTATCGATGGAGACATGATGATGGTGGCGGCGCATCATCCAACGCTACACGAGAGACGTGCGAAGGTGATGAGGTATAGGGAGAAAAGGAAGAGACGAAGGTACGAGAAGCAGATCCGATATGAGTCCAGAAAAGCTTACGCCCAGTTGAGGCCACGGGTCAAAGGCCGCTTCGCCAAGGTGCATGAAGAAGCCACTGTGCCATCGTCACCACCACCATCGACCTATGATCCTAGTAAATTAGACCTCGGATGGTTCCATCCATAACATGTACAAGCTAGCTATAACAGTCCCATACATATTTCTAGCTTATCCTCCAATGAATAGTA
>barcode09_FT3_1
CGCCGGAGCCGGCCTCGCGCTGACAGTTGAAGTAGACGGCGGCGACGGGCGGGCCGAGGTTGTAGAGCTCGGCGAAGTCCCTGGTATTGAAGTTCTGGCGCCACCCGGGCGCGTACACCGTCTGCCGGCCCAGCTGCTGGAAGAGCACGAGCACGAAGCGGTGGATCCCCATGTTGGGGCGAGGGCTCTCGTAGCACATCACCTCCTGCCCGAAGGAAGCACCAGTTGTCCCAGGAATATCTGTCACCAACCTGTGCACGCATACCAGCAGCAATTGTCAGCAGTGAGATGCACTAGCACAGACACTACACTGTGGTGGCATCGAACACGTACGTCTAGTGTTTATAATCAAGGGATTTGGAGCGTGGAATTACCAATGGAGGTATTCTCTGAGGCTGGGATCGCTTGGACTTGGCGCGTCGGGGTCTACCATCACCTGCGCATGTACACCATGCATGATCAATAATAGTTCATAGTGCAGAGTAAACACAAACATATTCATACAGTGATGCAATCCTTTTATTTTTCTCCAAGAAAGAAGACATATGCATATATTTTTTTCGGAAAGAGGATAAAGACCCCGGCCTCTGCATCATTGATCGATCATATAGCACATGCATATTATGCATGAAGGTGCTTGATTAATTTGCCAACACATATATGAAAGCATGTATCCAAATTAAATACGATACGATACGAGGGTGCATCTTAATTAGTGTTAGATTATATTAATTAGGCAACAATGAGTAGTACACGTACGAGTGTGTAGAAGGTCCTCATGTCATTGCCGCCGACCTCGACCCTGGGCTGGTGGGTGACCATGGAGGGCTTGAGCTCGCAGCCGTTGGACACAGCCCGGTTCCCGAATGTCACCCTGAGGTTAGTGGTGCGGATGAAGGGGTCCAGCACATCCCCCACAACCCTACCAACCACCAACGGGTCCCTATCCCTCCCGGCCATCTCGTATGGTGGAGCTAGAGGTTGACGATGACCAGGCACAGCTGAGCTAGTTAGCTAGGGTGTATATTGATCTGGAGCAGGAGCTACCTGGATGAATGATGATGCTGATGAGTTTGGAACTGCCCAACGGCCGGTGGCCACTTTATATAGGCCGCAAAAGTTGAGTAGAGGAAGGGCGCGCGTTGTCCATGTCCATGTCTAGACTATAGTTCTGCTTGCACACCCTGGGCGCTGCTGCTGCTGCCTATGTGGAATATAGATTCTGTGGAGACCTTTGCTCCTCCCCTCTCTCTTAGAATTGAATCTATCATGTGGACGGGATGCAGTCACCAAAGCCCTGCTTTTGACCCCCTAGGCTAGTTCAGCTCTACATGGACATGGATTTGTCTGTCGTAATAAGCTCTCGCTAATGGCCAAGGTGCTAGACAGCGGTTGCGTTGCGTCTGGGGCTCTCCCGGCCGCGGCCGGCCGGCAAGCCGGCACCGGGAATGTCTGCCAACAAGCGAGACGCCCGTCCATCAATCCACGGTACTCTGCTCGATTTGATCGGACGTGGCAAAGATAAGCTTCACCTAGTTACGGACTCGATGGATCATGAATCAGCAGCTAGCTTCACTTAGTCCGGACCGCCGGCCATGCATGTGTCGTTCGCCGGCATATACAAAAGCACGCCTTTTCACGTGCGCAGTGACCACGGGGAGGGATAGGCTGTACGGTAGAGGAGTGATTCGCTGTTTGGCCGGGGCCGGGTGTGCGTGGTCGGAAAGAATGAAGAG
>barcode09_FT3_2
CGCCGGAGCCGGCCTCGCGCTGACAGTTGAAGTAGACGGCGGCGACGGGCGGGCCGAGGTTGTAGAGCTCGGCGAAGTCCCTGGTATTGAAGTTCTGGCGCCACCCGGGCGCGTACACCGTCTGCCGGCCCAGCTGCTGGAAGAGCACGAGCACGAAGCGGTGGATCCCCATGTTGGGGCGAGGGCTCTCGTAGCACATCACCTCCTGCCCGAAGGAAGCACCAGTTGTCCCAGGAATATCTGTCACCAACCTGTGCACGCATACCAGCAGCAATTGTCAGCAGTGAGATGCACTAGCACAGACACTACACTGTGGTGGCATCGAACACGTACGTCTAGTGTTTATAATCAAGGGATTTGGAGCGTGGAATTACCAATGGAGGTATTCTCTGAGGCTGGGATCGCTTGGACTTGGCGCGTCGGGGTCTACCATCACCTGCGCATGTACACCATGCATGATCAATAATAGTTCATAGTGCAGAGTAAACACAAACATATTCATACAGTGATGCAATCCTTTTATTTTTCTCCAAGAAAGAAGACATATGCATATATTTTTTTCGGAAAGAGGATAAAGACCCCGGCCTCTGCATCATTGATCGATCATATAGCACATGCATATTATGCATGAAGGTGCTTGATTAATTTGCCAACACATATATGAAAGCATGTATCCAAATTAAATACGATACGATACGAGGGTGCATCTTAATTAGTGTTAGATTATATTAATTAGGCAACAATGAGTAGTACACGTACGAGTGTGTAGAAGGTCCTCATGTCATTGCCGCCGACCTCGACCCTGGGCTGGTGGGTGACCATGGAGGGCTTGAGCTCGCAGCCGTTGGACACAGCCCGGTTCCCGAATGTCACCCTGAGGTTAGTGGTGCGGATGAAGGGGTCCAGCACATCCCCCACAACCCTACCAACCACCAACGGGTCCCTATCCCTCCCGGCCATCTCGTATGGTGGAGCTAGAGGTTGACGATGACCAGGCACAGCTGAGCTAGTTAGCTAGGGTGTATATTGATCTGGAGCAGGAGCTACCTGGATGAATGATGATGCTGATGAGTTTGGAACTGCCCAACGGCCGGTGGCCACTTTATATAGGCCGCAAAAGTTGAGTAGAGGAAGGGCGCGCGTTGTCCATGTCCATGTCTAGACTATAGTTCTGCTTGCACACCCTGGGCGCTGCTGCTGCTGCCTATGTGGAATATAGATTCTGTGGAGACCTTTGCTCCTCCCCTCTCTCTTAGAATTGAATCTATCATGTGGACGGGATGCAGTCACCAAAGCCCTGCTTTTGACCCCCTAGGCTAGTTCAGCTCTACATGGACATGGATTTGTCTGTCGTAATAAGCTCTCGCTAATGGCCAAGGTGCTAGACAGCGGTTGCGTTGCGTCTGGGGCTCTCCCGGCCGCGGCCGGCCGGCAAGCCGGCACCGGGAATGTCTGCCAACAAGCGAGACGCCCGTCCATCAATCCACGGTACTCTGCTCGATTTGATCGGACGTGGCAAAGATAAGCTTCACCTAGTTACGGACTCGATGGATCATGAATCAGCAGCTAGCTTCACTTAGTCCGGACCGCCGGCCATGCATGTGTCGTTCGCCGGCATATACAAAAGCACGCCTTTTCACGTGCGCAGTGACCACGGGGAGGGATAGGCTGTACGGTAGAGGAGTGATTCGCTGTTTGGCCGGGGCCGGGTGTGCGTGGTCGGAAAGAATGAAGAG
>barcode09_FTL9_1
TATGGATAGGGATGCAAGTGTGGACCAACACACGGCCCGCTTTATCAAATTAATGGTTATTACTTCCACTAAACAGACAGTTTACTTTGTGCACATAGCAAACAATTAGATGGGTTGTTGGGTTGGCCCAATCAGCTAGCCCAAGCTTGTATCCTCATGTACAGATAGGATAGCCTATCAAATAAAAACTGAACGGTACTACAAAAAAACTGGCAAAAAAATTTTTTACTAAAGCACACGATGGTCTGCTGTGTTGCATTACTGTTTCTAAGGCAAGGTTAAGAATCAAGCCAACAAAAGAGAAATCAATGTTGTAATACGTTCTATTATATGTTAAATAATAGAGGTAGCAAAGTCCTAAGACGAAAAAGATAGTATGGATATACTACCTTAGATCTTTGTTAAAGTTTGCACAGAGCATAGCAATGGCTTCAAGAAGATGCCTGCAGCTCATGTTTTCAGCGAGAACAGAAGAATGATGACCATGTTCTAACATAGAGTATCTCTGCAACTTGGCAGGTTCCAGTAGAAACAATTCACCTTGTAAACAATGCTAATGTGGCCAGGCTCCTCGCCAGAGTGGAACTGTGGGTTGCAACTATATGTTTTCTATTTCCACTATTACATTCCTATAATCCCTGAATTTGAATGAAATAATGACCCTAAGCTATAAAAACCATGAGTTTCCAGAAGGGAAAAATATTTGTTAATGCTGTGCAAGTACGTGACATGCCAAAATGTACAAGATAAAATACTTCATACCCCTATAAACATGCAGTTGGATTGAGCCATTGAGGAACCCAGGCACATTAAGCACACCTACATGTCAAGCACCACCATATCGTTTGGTTCAGAAATATTGCACATACCATTTTTTTCTGAAGAGGTTGTGACCAAAGGAGCAGCTGATTGAGCTAACAACTTCCCATGGCTTGTTCCGGTACACCCCAACAACGCAAATAATCGGATGGCAAAAGCATGCACATTGAAATATCTACAGCTTCACTATTCCATAAATTTCAGGATGTAATCGACAAATATCAAGGACGTCATGTGTATACCAGTGACGCATGACATGGTGCTAGTATCAAAACTTTTGAAAGGTGAATAAGACAACCCTCATCGCGCAATACAAGTAGTTCATGCATCGCCACAGTTTCTTCAGGTCCGTAGAGAGATAGGTTAACAAAATAACAGATAAGGCTGCCAACTGGTAGTCCTCCTCCAGTATATGTCGGCAGCGGAACCCTTGGTAGTGGCCCATGTTATACAGGATGTGTTGGATCCATTTACATCAACTGTTCCACTCAGAATAGCCTACAACAATAGGCTAGTTCTCGCAGGTGCTGAGCTAAGGCCATCTGCAGTCGTAAGCAAGCCGCGAGTTGATATCGGCGGCAATGACATGAGAGTTCTCTACACCCTGGTAAGCTTTTAGTTGTAGTAGTGGACAGTACACGCTAATCCTTCAGTGATTGAACTGTTTTACATGGTTCACTAGTATAATCGTGAAGAAATCCCATAGTAGCAGAATCATAGATGATTATTTTATTCCTAGCAAACTGAAACAAATCATATGTTAACTTGTTTGAGGTTATCTTTTCCTTTGAAGATACTAGTGGATCCAGACGCCCCAAGCCCAAGTCATCCATCACTAAGGGAGTACTTGCACTGGTAAATCAAATGCAACATGTTCTTATTCTCCCCAACATCTCCACCCATTTGTGTTCTGCCCAGACACTTTTGATATATGCTTTCTATTTATTTTTGCTCTCATTATGATATGCCTCTACTACTGTGCAGGATGGTGGCAGACATCCCTGGAACAACTGGTGTCAACTTTGGTATGATATCAAGCACACCAATTTGTTCCATGTGATTTATTATTAAACTGAATTTTGTGGATGCGGAAATTAAGCCATGTTAAGTTCTCTCAGTCAAACCTGTTGACTTCAGCTTGAATTTGGGTGCCTAATTCTCTATCAAAGAAAAATTACCTAGTTCCTCCTAGGTAATCTCATTTACTAACTTGTTGACAACATAGAATTAACAGACTCAATACACGTTAATTTCAGTTTAGCTCATAGTTAACCCTGGGATATGTTAAACCTAAACAAAGAATAACAATGAACAACGTAAAATGACATGCATCTGTTTTGTAAATGAATGGCCAACTTTAAGACAAGGCCATTGTACAGCGTAAAGAAACAAGGACTCTTAAAATAAGTGTAAACATAACATTTTCCTAGTTATTATTTGTACTTAACATATTTTTCACATGTACAAAAACAAAATTTATGGAATCGAATTATTGTTCGATCATATGTTGGCTTTAAAGAGTTTTGCCATATTGTTTTGCTTGCAACTAACATACACAACAGAACAAAGATTGTGCATGTACATGAAGATGATATGACAAGACTCCTATTTGCCTAAAATTGAAGAGAGCAAACTAAGTTGCAGATAGCTGAGTAAATGTTTCTTCCCTCTTTAAATTCTTGACTAATTAAACGGAGGGTGCTATTGCAGGCCAAGAACTCGTGGTTTATGAAAGACCAGAACCAAGATCAGGTATACACAGGATGGTATTTGTGCTGCTCCAGCAACTAGGTAGGGGGACAGTTTTTGCACCAGACATGCGACAGAACTTCAGTTGCAGGAACTTTGCACGTCAGTACCACCTCAACATTGTGGCTGCCTCATATTTCAACTGTCAAAGGGAAGGTGGATCAGGAGGAAGAAGGTTTAGGCCAGGCAGTTCTGAAGGGGAGTAGAGACTGGGTACTACAGAGTA
>barcode09_FTL9_2
TGGATAGGGATGCAAGTGTGGACCAACACACGGCCCGCTTTATCAAATTAATGGTTATTACTTCCACTAAACAGACAGTTTACTTTGTGCACATAGCAAACAATTAGATGGGTTGTTGGGTTGGCCCAATCAGCTAGCCCAAGCTTGTATCCTCATGTACAGATAGGATAGCCTATCAAATAAAAACTGAACGGTACTACAAAAAAACTGGCAAAAAAATTTTTTTACTAAAGCACACGATGGTCTGCTGTGTTGCATTACTGTTTCTAAGGCAAGGTTAAGAATCAAGCCAACAAAAGAGAAATCAATGTTGTAATACGTTCTATTATATGTTAAATAATAGAGGTAGCAAAGTCCTAAGACGAAAAAGATAGTATGGATATACTACCTTAGATCTTTGTTAAAGTTTGCACAGAGCATAGCAATGGCTTCAAGAAGATGCCTGCAGCTCATGTTTTCAGCGAGAACAGAAGAATGATGACCATGTTCTAACATAGAGTATCTCTGCAACTTGGCAGGTTCCAGTAGAAACAATTCACCTTGTAAACAATGCTAATGTGGCCAGGCTCCTCGCCAGAGTGGAACTGTGGGTTGCAACTATATGTTTTCTATTTCCACTATTACATTCCTATAATCCCTGAATTTGAATGAAATAATGACCCTAAGCTATAAAAACCATGAGTTTCCAGAAGGGAAAAATATTTGTTAATGCTGTGCAAGTACGTGACATGCCAAAATGTACAAGATAAAATACTTCATACCCCTATAAACATGCAGTTGGATTGAGCCATTGAGGAACCCAGGCACATTAAGCACACCTACATGTCAAGCACCACCATATCGTTTGGTTCAGAAATATTGCACATACCATTTTTTTCTGAAGAGGTTGTGACCAAAGGAGCAGCTGATTGAGCTAACAACTTCCCATGGCTTGTTCCGGTACACCCCAACAACGCAAATAATCGGATGGCAAAAGCATGCACATTGAAATATCTACAGCTTCACTATTCCATAAATTTCAGGATGTAATCGACAAATATCAAGGACGTCATGTGTATACCAGTGACGCATGACATGGTGCTAGTATCAAAACTTTTGAAAGGTGAATAAGACAACCCTCATCGCGCAATACAAGTAGTTCATGCATCGCCACAGTTTCTTCAGGTCCGTAGAGAGATAGGTTAACAAAATAACAGATAAGGCTGCCAACTGGTAGTCCTCCTCCAGTATATGTCGGCAGCGGAACCCTTGGTAGTGGCCCATGTTATACAGGATGTGTTGGATCCATTTACATCAACTGTTCCACTCAGAATAGCCTACAACAATAGGCTAGTTCTCGCAGGTGCTGAGCTAAGGCCATCTGCAGTCGTAAGCAAGCCGCGAGTTGATATCGGCGGCAATGACATGAGAGTTCTCTACACCCTGGTAAGCTTTTAGTTGTAGTAGTGGACAGTACACGCTAATCCTTCAGTGATTGAACTGTTTTACATGGTTCACTAGTATAATCGTGAAGAAATCCCATAGTAGCAGAATCATAGATGATTATTTTATTCCTAGCAAACTGAAACAAATCATATGTTAACTTGTTTGAGGTTATCTTTTCCTTTGAAGATACTAGTGGATCCAGACGCCCCAAGCCCAAGTCATCCGTCACTAAGGGAGTACTTGCACTGGTAAATCAAATGCAACATGTTCTTATTCTCCCCAACATCTCCACCCATTTGTGTTCTGCCCAGACACTTTTGATATATGCTTTCTATTTATTTTTGCTCTCATTATGATATGCCTCTACTACTGTGCAGGATGGTGGCAGACATCCCTGGAACAACTGGTGTCAACTTTGGTATGATATCAAGCACACCAATTTGTTCCATGTGATTTATTATTAAACTGAATTTTGTGGATGCGGAAATTAAGCCATGTTAAGTTCTCTCAGTCAAACCTGTTGACTTCAGCTTGAATTTGGGTGCCTAATTCTCTATCAAAGAAAAATTACCTAGTTCCTCCTAGGTAATCTCATTTACTAACTTGTTGACAACATAGAATTAACAGACTCAATACACGTTAATTTCAGTTTAGCTCATAGTTAACCCTGGGATATGTTAAACCTAAACAAAGAATAACAATGAACAACGTAAAATGACATGCATCTGTTTTGTAAATGAATGGCCAACTTTAAGACAAGGCCATTGTACAGCGTAAAGAAACAAGGACTCTTAAAATAAGTGTAAACATAACATTTTCCTAGTTATTATTTGTACTTAACATATTTTTCACATGTACAAAAACAAAATTTATGGAATCGAATTATTGTTCGATCATATGTTGGCTTTAAAGAGTTTTGCCATATTGTTTTGCTTGCAACTAACATACACAACAGAACAAAGATTGTGCATGTACATGAAGATGATATGACAAGACTCCTATTTGCCTAAAATTGAAGAGAGCAAACTAAGTTGCAGATAGCTGAGTAAATGTTTCTTCCCTCTTTAAATTCTTGACTAATTAAACGGAGGGTGCTATTGCAGGCCAAGAACTTGTGGTTTATGAAAGACCAGAACCAAGATCAGGTATACACAGGATGGTATTTGTGCTGCTCCAGCAACTAGGTAGGGGGACAGTTTTTGCACCAGACATGCGACAGAACTTCAGTTGCAGGAACTTTGCACGTCAGTACCACCTCAACATTGTGGCTGCCTCATATTTCAACTGTCAAAGGGAAGGTGGATCAGGAGGAAGAAGGTTTAGGCCAGGCAGTTCTGAAGGGGAGTAGAGACTGGGTACTACAGAGTACAGGCAATTGTATCCGGTA
>barcode09_VRN1_1
ACCTACACAAAAACAAATAAAAATGAAGCTTTGTTATACTGTAAATAGTATACGCTTAATCCTTATATTATGAACATCACAATTTGATATTTTTGTGTAGGTTGCATACTTTTATGTTTTATGTTGAAACTTAACATGTAGGTACCTGCATATATTCTCTACACATATGATTTATAGAATTTTTTTAATAATTTTTAGTATTTTAAATTTTATTGCTTTAACAAGTTCTGGTGCACCTAGGAGCCAAAAATTCACATCCTAGTATGAGTTTTTTTTTCCTTTAGAAAGAACTTGTATGATTTATTACAGCTATATTCATACGGTTCTCCATAAATGATGTATCCCTCAAACCTGCTAAATATCAATTTGAAATGTTCTATATTTTAAGCGACACAAAAATTACAAAAATGTGGACCTGAGTTTAGTGATTTCAAATCTAAAAAAGAAGAAGATTTTGTCATTTTTATGTAGCTTAGAATGCGAAACATTCCGAATAGATATTTTGCACGTTTATGGGATACATCATTGGCTACCTTTTGAATTTTTCTTAACTTTTTCTTCAAACATGTTAATATAATTTTCAAAGTTTCTAATATGCAGGAAGAACTGCATTTCGGGAACCAAAAGGACTTTCCGACCAATTTGATGTTACATATATGTTTCTACTCCACTCTATAAAGTTAGTCAAATTTTAAAAGTCTTACTTAAAATAATGGTGGTATTTTTTTTTGACAACTCCGATTCTTTAGCAAAAGTAATGGCTCCCATGCGAAATTATTTTAGAATCTGACCCCTAGGTTCGATACCAACAAGAATGGAGCCGAAATTGTACAGGTGGGCGCCAAGGATTTTCTTCACTAAATGGCTTCATAGGTTCGACGTCATGTGGTTTGGCGTTGGCCCTGCTTCGGCGCCGACCTGCACAATTTCAGCTTCATCCTCATTGGCACCAAACTTAGCGGTCAGACTTCAGTTAGATGAGTCATTAATTTCGCTAAATGGTCAGTTTATTAAACAAAAGAAATTACCCATTTATTCGTGAATGGAGGGAACGAGCAGCGCTATGGACAACCAGGGAGTGTGGACAATGACAATTCACTCGGGAAATGGTGAAGTTCATTAAAGCTCGGAAAATGACGGTACTCCAACTGCAAGTATCTTCTTTCTCGAAATACACATATGAACCAAAAGTAGAAAAATAGTGTATTGCGCACGTTTGCGCATTGCCGGAAACGCAAGTATGCAAGCTGTTTGCGGGCGTGGGCCGTGTAGGACGCGACATTTGAGGGCAAAGACCAGACGCAGCAACGCCGGCCACTAGCTACCACCCCACTACTGTCAGCAGTAGCAGAGCAACACTTGAAAGTCCACAAATCAATCATGAATCATGCGCACGAGACGACGCAGGCAGGGAGGACAGGCGGGAGTCCCAAACGGGAGAAGCGAGGCGGCCCAAATTAAGCAAGCAGCCTCCTACTGTCGCAGCCCGTACGCCCCTACGCCATGACCAGACCCACCCGCACCAGACTTGACCTAGCATTTCCCCATTCGTCCCGCGCCGCCGTCACACACAAAAAAAAGCACAGGAGGGAATAATAAATTGCCTCCGAAAAAAGAAAAGAAAAGCCCTTTCTTTCTGTGGAGAAAACAAAAAAGCGCCGCTCCGTTCCTGTGGCGCGAGCAATGGATACGGGGGTGCGAGGAATTCGGACAGCAGAATTTGGAGATTCGGACGTCGACGGGATCCGGGCCCGCAGCAGGCCATCCTGTGGCGGGGCGGCCCCGGGGCCCCACGGCGTGGGCTTGGGCCAATGGCAGGTCGACAACGGATATGCTCCAGACCAACCCGGTATCGACATACCGCGA
>barcode09_VRN1_2
CTATAAATAGTATACGCTTAATCCTTATATTATGAACATCACAATTTGATATTTTTGTGTAGGTTGCATACTTTTATGTTTTATGTTGAAACTTAACATGTAGGTACCTGCATATATTCTCTACACACATGATTTATAGAATTTTTAAAAAATAATTTTAGTATTTTAAATTTTATTGCTTTAGCAGGTTCTGGTGCATGTAGGAGCCAAAAATTCACATCCGAGTATGAGTTATTTTTTTCCTTCAGAAAGAATTTGTATGAGTTATTACAGCTATATTCATACGGTTCTATATAAATGATGTATCCATCAAACCTGCAAAATATCAATTAAAATGTTCTATATTTTAAGCGGCGCAAAAATAACAAAAATGAGGATATGAGTTTAGTGATTTCCAATCTCCATTTTATTTAGGTTTTGTCATTTTTGTGTGTAGCTTAGAATGCGAAACATTCCGAGTAGATTTTTGCACGTTTGTGGGATACATCATTGGATACTTAGAGAAAAAAATAACATTTTCTCAAACATGTTAATATAATTTTCAAAGTTTTTAATATGCAGGAAGCACTGCATTTCGGGAACCAAAAGGACTTTCCGACCGATTTGATGTTATATATGTTTCTACTCCACTCTATAAAGTTAGTCAAATTTTAAAAGTCTGACTTAAAATAATGGTGGTATATTTATTGAAATTTTTGACAACTCTGATTCTTTAGTAAAAATAATGGCTCCCTTGCGAAATTATTTATGAATCCGCCTCCTAGGTTCGATACCAACAAGTAATGACCAAGGATTTTCGTCACTATGTCTTCGTAGGTTCGACGCCATGTGGTTTGGCGTTGACCCTGCTTCTGCGCCGACCTGCACAACTTCAGCTTCATCCTCGTTGGCACCAAACTCAGCGGTCAGACTTCAGTTAGATGAGCCATTAAATTTCGCTAAACAGGCAATTTATCAAAACAAAAAAAGTTACGCATTAATTCGTGAATGGAGGGAACGAGCAGCTCTATGGACAACCAGGGACTGTGGACAACCACACGATCGGACAATTCACTCGGGAAATGGTGAAGTTCATTAAATCTCGGAAAATGACAGTACTACTCCAACTGCAAGTATCTCCTTTCTCCAAATACTACACAGATGAACCAAGAGTAGAAAAATAGTCACGTTCTCAACTGACGCAGCGCATTGCCGGAAATGCAAGCCGCTCGTGGGCGTGGGCCGTGTAGTAGGGACGCGACATTTGAGGGCAAAGACCAGACGCGGCAACGCCGGCCACTAGCTACCACCCCACTAGTGTCAGCAGTAGCAGAGCAACACTTGAAAGTCCAGAAATCAATCATGCGCACGAGACGACGCAGGAAGGCAGGACAGGCGGCAGTCCCAAACGGGAGAAGCGAGACGGCCCAAATTAAGCAAGCAAAGGCAGCCTCCTACTGTCGCAGCCCGCACCAGACTTGACCTAGTAGCATTTCCCCATTCATCCCGCGCGCGCCGCCGTCACACCAACATAAAAAAAAGCACAAGAGGGAATAAATCGCCTCTGAGAAAAAGAAAAGAAAAGCCCTTTCTTTCTGTGGCGAAAACAAAAAAGCGTTGCCCCGTTCCTGTGGCGCGAGGAATTCGGACAGCAGATTTTGGAGATTCGGACGTACGATTGGCGGACACGTCGACGGGATCCGGGCCCGCAGCAGGCCATCCTGTGGCGGGGCGGCCCCGGGGCCCCACGCGTTGGGCTTGGGCCAATGGCAGGTCGACAACGGATATGCTCCAGACCAGCCCGGTATCGACATACCGCGATCTGCCCCAGATCCCTTAAAAACCTCCTCCCCCCTTGCCGGAACGG
>barcode09_VRN2a_1
ACGGGGAACACGCTTATGTTGTGGTGGTGGTGCAGGCAGTTGCCCACGACACCGCCGCACACGCTGCATGAAATGGATATGGACATGGACTCAAGGTCAAGGGTACGATTGTTTGCTCTGGTGCGGTGGGGTGTGTGGAGGAGACTAGATGGGAGAAGGGAGCGGAGCAGCAACTGCGTAAGACTATGCTAGTGCTAGGAGGCGGTGTGTGTCTCCTGCTGCCCTGCATTCCGATCATATAGCTAACAAGTAAAAGATTCGACTGAAGGATTCATTAGTAAAAGGGGGTATGAAGATTAATGGGCAGAGATGAATAGATATGCGCGATCACTCCATAGATTTCGTTCAATTCTTTCTTTGCGTACGTGGATGATCGAATCCCACATGATCTTATGCGCTGCCTGCATATGCTAGTCCACACAAAGGACGCAACTAGATATTTGTAGCTTTTTGTGTCACTCTCAGGGAATGACCCAAGAAAAGAGAACAAAGGGCCGGTCCAGGAAATAAATGGAAACCAAGAGAATTCTATTTCAGCAAAAGTACCTAGTCATCAAGGTCCCCGTCTCCCGTTGGAGAAGTCACCTTTGAACCGGTCCACACCATGTCGGTAAAACCTCCACCAACCCAATTAGAAGGAGCGTTCCATGGATAAAAATGTCGGCAACGACTATGATTTGCATGGACCGACACCTCTATGCATGGTCTCTAGCTAGCTATTTGCAAATTAAGAGAGTAATACAGTGCATCATCAATTCTGGACTGTTTAACTTGAACCCTATAGCTCCTTGCTGGATAGTGCTTTTACATGTTTCTGTTTTCAAATAAATAGAAACAATCACAGATGTCTAATGCAATGGAATGGTAGCTTGTGGAAATAAATTAAAAAATACAATTATTTCCATCTTGTGTAAAATTGACAACATATAAACTATATTCATATTATCTATTTGTACACCGCATGAATGGTCAAAGTTTAATTTGGATACCATTTGCATACATTTATGGATTTTGAAATGTTTCTGAAGTTTCAGAGAGATAGAAATTCATGTTGTGCGGAAAAGCTTTATAAAATGATAAGTTGGCACATAACCATTATTATTGGATTATATGATGATGCAGATCAAGAAGGTGCAATAACATAGATGAATATATAAAGCGGGGAATGCATCGATCAGTCGAGGAATGCACACCGACTGGCCGGAATCCACCGTCTTTTTGTCTTTCCTAAAGGGAAGCAAAACGGTCCACACAGTGTGTTGAGCTCGCCGGAGTACCCGCGTGGGCAGGCACCTTCTGGCCACACCACAACGGAGAGCACCACCGGCTGTGTGGACGAGATGCAGCTCTACGGCTATTTGTGTTCCAATGTGCCGTCCTGAAATGGAAGCAAAAGCTATTCTACAAAAAGAAAGAAAAGATGAGATGGCATATATTCCCATGGATGGATATATGTGTGGAGCAATAGTTCTCCAAGCATGCGCACCGCACCTAGCTTCGATCCATTCCGGCCGGCAGGTTCATGTGATGCGAACAGCGATAGACATGACAGCAAACCGTCCATAGAGATACATGCATATTCATTTAGCATTGACAAGATCACATAGCGACAACAGCGCGCAGCTAGAGACATGCAATACTTAAGTAGGCTTGGCTAATCCTAAACAGGTTGTTATGGTAGTTTGGGATTGAGTTTGAACACGTTTGGTCCAATAGAACTAAGAAATGATGATTCTTCTAGACCTCAAAAATCTACTGTACTACCTCAACAAAAAAAGAGTCCAAGAATGAGTTTGCACCGTAATTACTAATGACAAGGGATTGAGCGTGGATTCACAAAAAAATAAATGGCGAATCAAACGAGAAACATGTCATAGAGCCTCTTGCACAAGGAATCGAACCAAAAACGAGCAGGGAAAGAGATCCCTTGAGGTTTCTTGAAGGTTTGGAAGAAGAAGAAGAAACAAAGTTTGAAAAATTCTGATCTAGGGTTACCTCTCTCGGGCCTCATATGGTCGAAACAAGCGACGGAACCTCTGGTACGAGCACTTGTGCTTGTACTGCATGTCATCTTCTGGTATGGGACCGTTGGTTTTTGGTGCTCACTCTCATATGATCACTAGTAACACCCACCGTTAAATCTCCTGTTATTGTTCAAGCTCCGGGCTCATGTCTATTATGATCAGGGTTACCTCTCTCATGCGATGTTATATGAAGTCGAGCATGTAACATTTACCTAAGGGTCGCACGAGGGAACTACCTTCAGAAGTAGGATAGTGCATACGGCGGGAAGTGACATACCGTGGGCGGTGCACTATTCTATGAAAGGAGGGGATAAGAGAGGACTCATCATACTTCACAAATAACCATGGGGTAATCTCTTAATTGTGATGGATCAATAGGTGCCTTGCCGAAGGTCATCGCAGTGGTTATTCAGGGACGTGTTATGAGATACATATTC
>barcode09_VRN2a_2
ACGGGGAACACGCTTATGTTGTGGTGGTGGTGCAGGCAGTTGCCCACGACACCGCCGCACACGCTGCATGAAATGGATATGGACATGGACTCAAGGTCAAGGGTACGATTGTTTGCTCTGGTGCGGTGGGGTGTGTGGAGGAGACTAGATGGGAGAAGGGAGCGGAGCAGCAACTGCGTAAGACTATGCTAGTGCTAGGAGGCGGTGTGTGTCTCCTGCTGCCCTGCATTCCGATCATATAGCTAACAAGTAAAAGATTCGACTGAAGGATTCATTAGTAAAAGGGGGTATGAAGATTAATGGGCAGAGATGAATAGATATGCGCGATCACTCCATAGATTTCGTTCAATTCTTTCTTTGCGTACGTGGATGATCGAATCCCACATGATCTTATGCGCTGCCTGCATATGCTAGTCCACACAAAGGACGCAACTAGATATTTGTAGCTTTTTGTGTCACTCTCAGGGAATGACCCAAGAAAAGAGAACAAAGGGCCGGTCCAGGAAATAAATGGAAACCAAGAGAATTCTATTTCAGCAAAAGTACCTAGTCATCAAGGTCCCCGTCTCCCGTTGGAGAAGTCACCTTTGAACCGGTCCACACCATGTCGGTAAAACCTCCACCAACCCAATTAGAAGGAGCGTTCCATGGATAAAAATGTCGGCAACGACTATGATTTGCATGGACCGACACCTCTATGCATGGTCTCTAGCTAGCTATTTGCAAATTAAGAGAGTAATACAGTGCATCATCAATTCTGGACTGTTTAACTTGAACCCTATAGCTCCTTGCTGGATAGTGCTTTTACATGTTTCTGTTTTCAAATAAATAGAAACAATCACAGATGTCTAATGCAATGGAATGGTAGCTTGTGGAAATAAATTAAAAAATACAATTATTTCCATCTTGTGTAAAATTGACAACATATAAACTATATTCATATTATCTATTTGTACACCGCATGAATGGTCAAAGTTTAATTTGGATACCATTTGCATACATTTATGGATTTTGAAATGTTTCTGAAGTTTCAGAGAGATAGAAATTCATGTTGTGCGGAAAAGCTTTATAAAATGATAAGTTGGCACATAACCATTATTATTGGATTATATGATGATGCAGATCAAGAAGGTGCAATAACATAGATGAATATATAAAGCGGGGAATGCATCGATCAGTCGAGGAATGCACACCGACTGGCCGGAATCCACCGTCTTTTTGTCTTTCCTAAAGGGAAGCAAAACGGTCCACACAGTGTGTTGAGCTCGCCGGAGTACCCGCGTGGGCAGGCACCTTCTGGCCACACCACAACGGAGAGCACCACCGGCTGTGTGGACGAGATGCAGCTCTACGGCTATTTGTGTTCCAATGTGCCGTCCTGAAATGGAAGCAAAAGCTATTCTACAAAAAGAAAGAAAAGATGAGATGGCATATATTCCCATGGATGGATATATGTGTGGAGCAATAGTTCTCCAAGCATGCGCACCGCACCTAGCTTCGATCCATTCCGGCCGGCAGGTTCATGTGATGCGAACAGCGATAGACATGACAGCAAACCGTCCATAGAGATACATGCATATTCATTTAGCATTGACAAGATCACATAGCGACAACAGCGCGCAGCTAGAGACATGCAATACTTAAGTAGGCTTGGCTAATCCTAAACAGGTTGTTATGGTAGTTTGGGATTGAGTTTGAACACGTTTGGTCCAATAGAACTAAGAAATGATGATTCTTCTAGACCTCAAAAATCTACTGTACTACCTCAACAAAAAAAGAGTCCAAGAATGAGTTTGCACCGTAATTACTAATGACAAGGGATTGAGCGTGGATTCACAAAAAAATAAATGGCGAATCAAACGAGAAACATGTCATAGAGCCTCTTGCACAAGGAATCGAACCAAAAACGAGCAGGGAAAGAGATCCCTTGAGGTTTCTTGAAGGTTTGGAAGAAGAAGAAGAAACAAAGTTTGAAAAATTCTGATCTAGGGTTACCTCTCTCGGGCCTCATATGGTCGAAACAAGCGACGGAACCTCTGGTACGAGCACTTGTGCTTGTACTGCATGTCATCTTCTGGTATGGGACCGTTGGTTTTTGGTGCTCACTCTCATATGATCACTAGTAACACCCACCGTTAAATCTCCTGTTATTGTTCAAGCTCCGGGCTCATGTCTATTATGATCAGGGTTACCTCTCTCATGCGATGTTATATGAAGTCGAGCATGTAACATTTACCTAAGGGTCGCACGAGGGAACTACCTTCAGAAGTAGGATAGTGCATACGGCGGGAAGTGACATACCGTGGGCGGTGCACTATTCTATGAAAGGAGGGGATAAGAGAGGACTCATCATACTTCACAAATAACCATGGGGTAATCTCTTAATTGTGATGGATCAATAGGTGCCTTGCCGAAGGTCATCGCAGTGGTTATTCAGGGACGTGTTATGAGATACATATTC
>barcode09_VRN2b_1
TCATGAACACTATTCATTGGAGGATAAGCTAGAAATATGTATGGGACTGTTATAGCTAGCTTGTACATGTTATGGATGGAACCATCCGAGGTCTAATTTACTAGGATCATAGGTCGATGGTGGTGGTGACGATGGCACAGTGGCTTCTTCATGCACCTTGGCGAAGCGGCCTTTGACCCGTGGCCTCAACTGGGCGTAAGCTTTTCTGGACTCATATCGGATCTGCTTCTCGTACCTTCGTCTCTTCCTTTTCTCCCTATACCTCATCACCTTCGCACGTCTCTCGTGTAGCGTTGGATGATGCGCCGCCACCATCATCATGTCTCCATCGATAGCCATTATCACCTCACTTCCCGCGGTGTTAGTGAGTGTTCCCCCACATAATGGCATCTGAACATATCAAAAAAGAAAATAATCATATGAGACAAATTAATTGTGCATAGTGAATGACCATTGTTTCATGAAGGTATTTAGTTAGTCCCTAACCAATTATATTACTAGTTTTGACCTGTCTCATGAAATCACGGTTAGCCTTAGCCTCCTATATCCCACAATCAGTTACAAAGGTCAGCTACCAAAAGTCCAAAACCGTCTGAAATGATACTATTCAACTGGCTAGATATATATAACCATTCATGTTATGTGGTAGTGTTAGTTCAGTGGTCAACTTGATTATACAACTATGTATGTAAGCCTGATCAACTGAATTAGTTGGGTTTTGCACAACTAGCCATCTTGTTTCACGCTCATTGGATGTACGGACTACATGCAAGGTTAGAGATCAAACTGAAATTGATGATTTGTTAGAGGAGATAACTTTAGAGAGAGAAAATCAATATTCTCCAAGCTTTTTTTTCAAAAAGGAGGCATGCCCTGATTGATCTGTATCGATATTGATGCACAAAATCAAATCCAAACTGAGAGTTGACCACATGAAATGAGAGGATGCATCCATCTCATTGATATGTATTCGTTTTGACTAAATTTGGCAAGGAATATTTACCTGGACTAGACGCCTGGTGGATGAAAACAAAAGGTGAAATTACAAAGGCCGGATTTGTTGTTGTCATATTAGCTAGCTTATAATTAAGTCTTTCGAGCTGAGTTAACACGTCTTTTCCTCGCCAATTTAGATATTGATATATTGTGTAGTTCAAACATTAAATTCACTATAACAACAACTAAGAAAAAAACATTCAGAATAACTGACTGATTTTATCCCAAGATACAGTTGATACCCGAAACGAACAGTTCTGAAGGTACTGTCAATCTGCCATACCTATGTTCTGTTTTGAGAAAATATAAGTACGTACGTGTTTGTTTAATTTTTTATTGCTCCGGCCGTATCTCAGTCCTGCTGAGTGACTCCTGAGGAGAATGCGTTGTTAGCTACCTTACGTGGAACTTTGTTGACTCCCGATTAATTTTTCTCAGAGAATCCATCCGTCAGCTAGCAGCATAAATTCACACAGGTGTGACGAGCTAGCTAGGTAGTAGGAAGGTGATCAAGGTATTAGCAGAAGAAGCAATTAACCACAGGTCTACCCCGGCCATCGATGATGTGGGAGCAAGATTTCGATGGAATTAATTAGGCATCACTCACGGCGGTGGGTGGTGTGGCCGGTGGCAAGTGTCGGCTGCCGGCGTCGACCTGGAACGTGATCAGCCCAGCTGCTGCTGCTTGGTGTCCATGCGGTGGGTACTGCAGGCCATGAAACGTCGACGGCGGCCTGGTGTTCTGGACGTTGTGGTGGTCCGCCGGCGGTGGGAGCCACGTTCCCACGCTGTGGCCTTGGCCGTTGCCGAAGAACTGGTACTCGAGCAGCGGTGGCTCGTGACGAAGAACAGGGAACATGTGGGCGTGGTCGATGAAGTGGTGGTGCAGGCAATTGCCCACGCCGCCGCACACGCCGCATGACATGGACATGGACGATCGAGAGTAGCTAGCCTAGCTGAGGAAATTGAGGTCAAGTGTTTGTTTCTTTGTTTCTGGTGTCGGAAGTTCAGGGAGTGGAGGAGCAACTGCAACTGCGCCTGCGAGCTAGGGCTGTCTCCCCTCCTGCTTATAACAAGCAAGACAAAGATTCGATCGTAGGATTAGTAAAAGGCTGATCCAAGGATTAATGAGCGGGGAGGAATAGATATCCATGGATGATGGATTTCTTGCGTGCCTACGTGGATGATCCCGGGCCAATTTTTTTGTATTGCTTGTCGGGATCGAATCCCACATGATCTTATGCACCGCATGCCTGCAGTCCACACAAAGGACATAACTAGATATTTGTAGCTTTTGCGTGTCACTCTCAGGGAATGATCCGAGAAAAGATAACAGGCTATAGCTAGAGCCGGGCTGGGCCGGGAAATAAATGGAAACCATGGCAATTCTAAATAGGGGGAAAAGCGGTATGAGAAGATTCATGCATATGTACAAGGAAAAAGCAAGTTGTCATTCACCCGTTGGAGTGGTCACTTTCGACCCAACCTCTTTCCTTGCCTTTTTTCCAAACAACACTACGAGAATTAACGTGTGGTTGGATGCCCAGCCCAACAGGAATCAAACTATAGGCTTTGATGTCTTATAAAGATATAATTTTTTTATAGTGGGAGGCGACGTTCCAATCAAAAGCGAGGGGTTGTAAGTGTTTTGAGTATGTACTGTGTTTCTAAAAAACACTAGATTTCAAAGATAAAACGAGAATTTTAGATCTTTTTGTGTAAACTTTCATCCGCTTTTGGTGAACTTTCAAATAAACCCATACCAACTTTCGGGAACTATAAAAAGTTCGAATCATTTTTGTGATTTTTAAAAAAATACAACATCATTCACAAATTAATTCTCAAAAGGTCAAGTGTATACTAAATTTAAGATATGAACCTGTCACTTAAAATAGGAAGATCTATGCTAGTTGGCAACAGTGCTTGTGTGGTCTGCCGTGGCCTCCCTTTTGCAGAGGCAGATGTGCAAGAATGTCGAGAGTGGATGGTGGTACTACACAAGCAACCAAAGGCGAGTCGACACATTGGTGGGTGAAGCAATCAGGAGAGAGTCCTAGATGGGGACAAATGCGTGATGTCTAGTGAATGGTGGAAATGGAGGTCGAGAACAAGGAGAATACGAGGAAAGGTAATGGGTTCCATGAAGCTTTTGTTGATCCCATACCATATAGTCGTTTCACAAAATAAGATGCCGGCAATTCTGATTGCATGGAAGACTCAGTGCATGTCAACCGGGACCCATCACGACAAGATCATTGCCAAGCTATATAGAATCGAGAATGACATGTAGGACCATTGAAGTTAAACTCTACACTTATTTTTAAAAATAACTACAAGCCCTAGCTATATTTTGGATAGTGATTTTAGATATCTTGATTCAAAGTAAATAGAAAGAGCGATGGATGTATGGAAAGAAATGAGATGGTGAATTAGCAAAAATAAACCCAAGATAGGACTACTCAGTCTTGTGCAAAAGTGACAAGAGATAACATAGATTTTTCTAATCTTTTCTGTGGAACACACAAATGGTCAACATAATTTTTTGGGTGCACCTTTGCATGTTCTCATTTTCCAGCACTCCCAATGCTTTTTACATTTTCATCCTAAATTTTCAAAGATGAAAAACAACACTAAAAATATGGGTAAGGTTTAGAAGGTTGTCATGTCTTCAAAGATACACCGAAAAATATATAGCATAAATGATAACTTGGAACAAAACCATTAATTGGTTGATATGACACCATATGTTCGATGGAAATAAAGTAGTATATATTATTTTTTTCTTTTTTAAGGACACAAATAGTAGTTTCTCAATTAATGTGTGTAAGTATATATAATTGATCATAGTCGAGGGTTCCAAAATAGATTTAGGGTTCATTGTGGTCAGGGGTCATAAAATATACTTCTAATTGCAAATCAAACTGCAAATACATTTTTTGTTACAAGGATGATGCCTATAGGGACACTCATGGCCACGTACCTAAATAATACTCAGTTTATCATGTTTTACGGTCGTATATGTATCTTGATGGCCATTGGCAGCCCGATGGATCCTTGGCTGTGTGTTCCTCTTCGATCCAGAAGTCAATATCTTATTGGCATAAAATGATGAAGTCATTTTCAGGATCTATCTTATATGTGGAGCACAATGAAAGGAGCTGTGTCAGATAGATGAGGAGGGTACAGAATGAATAAAGCAGGCTCTTCCCAGCCGCGCGCCGGCCGGAATCCGCCACCTTTTCGCCT
>barcode09_VRN2b_2
GAGGATAAGCTTAGAAATATGTATGGGACTGTTATAGCTAGCTTGTACATGTTATGGATGGAACCATCCGAGGTCTAATTTACTAGGATCATAGGTCGATGGTGGTGGTGACGATGGCACAGTGGCTTCTTCATGCACCTTGGCGAAGCGGCCTTTGACCCGTGGCCTCAACTGGGCGTAAGCTTTTCTGGACTCATATCGGATCTGCTTCTCGTACCTTCGTCTCTTCCTTTTCTCCCTATACCTCATCACCTTCGCACGTCTCTCGTGTAGCGTTGGATGATGCGCCGCCACCATCATCATGTCTCCATCGATAGCCATTATCACCTCACTTCCCGCGGTGTTAGTGAGTGTTCCCCCACATAATGGCATCTGAACATATCAAAAGAGAAAATAATCATATGAGACAAATTAATTGTGCATAGTGAATGACCATTGTTTCATGAAGGTATTTAGTTAGTCCCTAACCAATTATATTACTAGTTTTGACCTGTCTCATGAAATCACGGTTAGCCTTAGCCTCCTATATCCCACAATCAGTTACAAAGGTCAGCTACCAAAAGTCCAAAACCGTCTGAAATGATACTATTCAACTGGCTAGATATATATAACCATTCATGTTATGTGGTAGTGTTAGTTCAGTGGTCAACTTGATTATACAACTATGTATGTAAGCCTGATCAACTGAATTAGTTGGGTTTTGCACAACTAGCCATCTTGTTTCACGCTCATTGGATGTACGGACTACATGCAAGGGTTAGAGATCAAACTGAAATTGATGATTTGTTAGAAGGAGATAACTTTAGAGAGAAAATCAATATTCTCAAGCTTTTTTTTTCAAAAAGGAGGCATGCCCTGATTGATCTGTATCGATATTGATGCACAAAATCAAATCCAAACCGAGAGTTGACCACATGAAATGAGAGGATGCATCCATCTCATTGATATGTATTCGTTTTGACTAAATTTGGCAAGGAATATTTACCTGGACTAGACGCCTGGTGGATGAAAACAAAAGGTGAAATTACAAAGGCCGGATTTGTTGTTGTCATATTAGCTAGCTTATAATTAAGTCTTTCGAGCTGAGTTAACACGTCTTTTCCTCGCCAATTTAGATATTGATATATTGTGTAGTTCAAACATTAAATTCACTATAACAACAACTAAGAAAAAAACATTCAGAATAACTGACTGATTTTATCCCAAGATACAGTTGATACCCGAAACGAACAGTTCTGAAGGTACTGTCAATCTGCCATACCTATGTTCTGTTTTGAGAAAATATAAGTACGTACGTGTTTGTTTAATTTTTTATTGCTCCGGCCGTATCTCAGTCCTGCTGAGTGACTCCTGAGGAGAATGCGTTGTTAGCTACCTTACGTGGAACTTTGTTGACTCCCGATTAATTTTCTCAGAGAATCCATCCGTCAGCTAGCAGCATAAATTCACACAGGTGTGACGAGCTAGCTAGGTAGTAGGAAAGGTGATCAAGGTATTAGCAGAAGAAGCAATTAACCACAGGTCTACCCCGGCCATCGATGATGTGGGAGCAAGATTTCGATGGAATTAATTAGGCATCACTCACGGCGGTGGGTGGTGTGGCCGGTGGCAAGTGTCGGCTGCCGGCGTCGACCTGCTGGAACGTGATCAGCCCAGCTGCTGCTGCTTGGTGTCCATGCGGTGGGTACTGCAGGCCATGAAACGTCGACGGCGGCCTGGTGTTCTGGACGTTGTGGTGGTCCGCCGGCGGTGGGAGCCACGTTCCCACGCTGTGGCCTTGGCCGTTGCCGAAGAACTGGTACTCGAGCAGCGGTGGCTCGTGACGAAGAACAGGGAACATGTGGGCGTGGTCGATGAAGTGGTGTGCAGGCAATTGCCCACGCCGCCGCACACGCCGCATGACATGGACATGGACGATCGAGAGTAGCTAGCCTAGCTGAGGAAATTGAGGTCAAGTGTTTGTCTTTGTTTCTGGTGTCGGAAGTTCAGGGAGTGGAGGAGCAACTGCAACTGCGCCTGCGAGCTAGGGCTGTCTCCTCCTGCTTATAACAAGCAAGACAAAGATTCGATCGTAGGATTAGTAAAAGGCTGATCCAAGGATTAATGAGCGGGGAGGAATAGATATCCATGGATGATGGATTTCTTGCGTGCCTACGTGGATGATCCCGGAGCCAAGTTTTTTGTATTGCTTGTCGGGATCGAATCCCACATGATCTTATGCACCGCATGCCTGCAGTCCACACAAAGGACATAACTAGATATTTGTAGCTTTTGCGTGTCACTCTCAGTGGAATGATCCGAGAAAAGATAACAGGCTATAGCTAGAGCCGGGCTGGGCCGGGAAATAAATGGAAACCATGGCAATTCTAAATAGGGGGAAAAGCGGTATGAGAAGATTCATGCATATGTACAAGGAAAAAGCAAGTTGTCATTCACCTGTTGGAGTGGTCACTTTCGACCCAACCTCTTTCCTTGCCTTTTTTCCAAACAACACTACGAGAATTAACGTGTGGTTGGATGCCCAGCCCAACAGGAATCAAACTATAGGCTTTGATGTCTTATAAAGATATAATTTTTTTATAGTGGGAGGCGACGTTCCAATCAAAAGCGAGGGGTTGTAAGTGTTTTGAGTATGTACTGTGTTTCTAAAAAACACTAGGATTTCAAAGATAAAACGAGAATTTTAGATCTTTTTGTGTAAACTTTCATCCGCTTTTGGTGAACTTTCAAATAAACCCATACCAACTTTCGGGAACTATAAAAAGTTCGAATCATTTTTGTGATTTTTAAAAAAATACAACATCATTCACAAATTAATTCTCAAAAGGTCAAGTGTATACTAAATTTAAGATATGAACCTGTCACTTAAAATAGGAAGATCTATGCTAGTTGGCAACAGTGCTTGTGTGGTCTGCCGTGGCCTCCCTTTTGCAGAGGCAGATGTGCAAGAATGTCGAGAGTGGATGGTGGTACTACACAAGCAACCAAAGGCGAGTCGACACATTGGTGGGTGAAGCAATCAGGAGAGAGTCCTAGATGGGGACAAATGCGTGATGGTCTAGTGAATGGTGGAAATGGAGGTCGAGAACAAGGAGAATACGAGAGAAAGGTAATGGGTTCCATGAAGCTTTTGTTGATCCCATACCATATAGTCGTTTCACAAAATAAGATGCCGGCAATTCTGATTGCATGGAAGACTCAGTGCATGTCAACCGGGACCCATCACGACAAGATCATTGCCAAGCTATATAGAATCGAGAATGACATGTAGGACCATTGAAGTTAAACTCTACACTTATTTTTAAAAATAACTACAAGCCCTAGCTATATTTTGGATAGTGATTTTAGATATCTTGATTCAAAGTAAATAGAAAGAGCGATGGATGTATGGAAAGAAATGAGATGGTGAATTAGCAAAAATAAACCCAAGATAGGACTACTCAGTCTTGTGCAAAAGTGACAAGAGATAACATAGATTTTTCTAATCTTTTCTGTGGAACACACAAATGGTCAACATAATTTTTTGGGTGCACCTTTGCATGTTCTCATTTTCCAGCACTCCCAATGCTTTTTACATTTTCATCCTAAATTTTCAAAGATGAAAAACAACACTAAAAATATGGGTAAGGTTTAGAAGGTTGTCATGTCTTCAAAGATACACCGAAAAATATATAGCATAAATGATAACTTGGAACAAAACCATTAATTGGTTGATATGACACCATATGTTCGATGGAACAATAAAGTAGTATATATTATTTTTTTTTTTAAGGACACAAATAGTAGTTTCTCAATTAATGTGTGTAAGTATATATAATTGATCATAGTCGAGGGTTCCAAAATAGATTTAGGGTTCATTGTGGTCAGGGGTCATAAAATATACTTCTAATTGCAAATCAAACTGCAAATACATTTTTTGTTACAAGGATGATGCCTATAGGGACACTCATGGCCACGTACCTAAATAATACTCAGTTTATCATGTTTTACGGTCGTATATGTATCTTGATGGCCATTGGCAGCCCGATGGATCCTTGGCTGTGTGTTCCTCTTCGATCCAGAAGTCAATATCTTATTGGCATAAAATGATGAAGTCATTTTCAGGATCTATCTTATATGTGGAGCACAATGAAAGGAGCTGTGTCAGATAGATGAGGAGGGTACAGAATGAATAAAGCAGGCTCTTCCCAGCCGCGCGCCGGCCGGAATCCGCCACCTTTTCGCCTTTCCCACAAAGCGGAGCCAATCGACCC
>barcode10_FT3_1
GTCCTCTTCATTCTTTCCGACCACGCACACCCGGCCCCGGCCAAACAGCGAATCACTCCTCTACCGTACAGCCTATCCCTCCCCGTGGTCACTGCGCACGTGAAAAGGCGTGCTTTTGTATATGCCGGCGAACGACACATGCATGGCCGGCGGTCCGGACTAAGTGAAGCTAGCTGCTGATTCATGATCCATCGAGTCCGTAACTAGGTGAAGCTTATCTTTGCCACGTCCGATCAAATCGAGCAGAGTACCGTGGATTGATGGACGGGCGTCTCGCTTGTTGGCAGACATTCCCGGTGCCGGCTTGCCGGCCGGCCGCGGCCGGGAGAGCCCCAGACGCAACGCAACCGCTGTCTAGCACCTTGGCCATTAGCGAGAGCTTATTACGACAGACAAATCCATGTCCATGTAGAGCTGAACTAGCCTAGGGGGTCAAAAGCAGGGCTTTGGTGACTGCATCCCGTCCACATGATAGATTCAATTCTAAGAGAGAGGGGAGGAGCAAAGGTCTCCACAGAATCTATATTCCACATAGGCAGCAGCAGCAGCGCCCAGGGTGTGCAAGCAGAACTATAGTCTAGACATGGACATGGACATGGACAACGCGCGCCCTTCCTCTACTCAACTTTTGCGGCCTATATAAAGTGGCCACCGGCCGTTGGGCAGTTCCAAACTCATCAGCATCATCATTCATCCAGGTAGCTCCTGCTCCAGATCAATATACACCCTAGCTAACTAGCTCAGCTGTGCCTGGTCATCGTCAACCTCTAGCTCCACCATACGAGATGGCCGGGAGGGATAGGGACCCGTTGGTGGTTGGTAGGGTTGTGGGGGATGTGCTGGACCCCTTCATCCGCACCACTAACCTCAGGGTGACATTCGGGAACCGGGCTGTGTCCAACGGCTGCGAGCTCAAGCCCTCCATGGTCACCCACCAGCCCAGGGTCGAGGTCGGCGGCAATGAGATGAGGACCTTCTACACACTCGTACGTGTACTACTCATTGTTGCCTAATTAATATAATCTAACACTAATTAAGATGCACCCTCGTATCGTATCGTATTTAATTTGGATACATGCTTTCATATATGTGTTGGCAAATTAATCAAGCACCTTCATGCATAATATGCATGTGCTATATGATCGATCAATGATGCAGAGGCCGGGGTCTTTATCCTCTTTCCGAAAAAAATATATGCATATGTCTTCTTTCTTGGAGAAAAATAAAAGGATTGCATCACTGTATGAATATGTTTGTGTTTACTCTGCACTATGAACTATTATTGATCATGCATGGTGTACATGCGCAGGTGATGGTAGACCCCGACGCGCCAAGTCCAAGCGATCCCAACCTCAGAGAATACCTCCATTGGTAATTCCACGCTCCAAATCCCTTGATTATAAACACTAGACGTACGTGTTCGATGCCACCACAGTGTAGTGTCTGTGCTAGTGCATCTCACTGCTGACAATTGCTGCTGGTATGCGTGCACAGGTTGGTGACAGATATTCCTGGGACAACTGGTGCTTCCTTCGGGCAGGAGGTGATGTGCTACGAGAGCCCTCGCCCCAACATGGGGATCCACCGCTTCGTGCTCGTGCTCTTCCAGCAGCTGGGCCGGCAGACGGTGTACGCGCCCGGGTGGCGCCAGAACTTCAATACCAGGGACTTCGCCGAGCTCTACAACCTCGGCCCGCCCGTCGCCGCCGTCTACTTCAACTGTCAGCGCGAGGCCGGCTCCGGCGGCAGGAGGATGT
>barcode10_FT3_2
GTCCTCTTCATTCTTTCCGACCACGCACACCCGGCCCCGGCCAAACAGCGAATCACTCCTCTACCGTACAGCCTATCCCTCCCCGTGGTCACTGCGCACGTGAAAAGGCGTGCTTTTGTATATGCCGGCGAACGACACATGCATGGCCGGCGGTCCGGACTAAGTGAAGCTAGCTGCTGATTCATGATCCATCGAGTCCGTAACTAGGTGAAGCTTATCTTTGCCACGTCCGATCAAATCGAGCAGAGTACCGTGGATTGATGGACGGGCGTCTCGCTTGTTGGCAGACATTCCCGGTGCCGGCTTGCCGGCCGGCCGCGGCCGGGAGAGCCCCAGACGCAACGCAACCGCTGTCTAGCACCTTGGCCATTAGCGAGAGCTTATTACGACAGACAAATCCATGTCCATGTAGAGCTGAACTAGCCTAGGGGGTCAAAAGCAGGGCTTTGGTGACTGCATCCCGTCCACATGATAGATTCAATTCTAAGAGAGAGGGGAGGAGCAAAGGTCTCCACAGAATCTATATTCCACATAGGCAGCAGCAGCAGCGCCCAGGGTGTGCAAGCAGAACTATAGTCTAGACATGGACATGGACATGGACAACGCGCGCCCTTCCTCTACTCAACTTTTGCGGCCTATATAAAGTGGCCACCGGCCGTTGGGCAGTTCCAAACTCATCAGCATCATCATTCATCCAGGTAGCTCCTGCTCCAGATCAATATACACCCTAGCTAACTAGCTCAGCTGTGCCTGGTCATCGTCAACCTCTAGCTCCACCATACGAGATGGCCGGGAGGGATAGGGACCCGTTGGTGGTTGGTAGGGTTGTGGGGGATGTGCTGGACCCCTTCATCCGCACCACTAACCTCAGGGTGACATTCGGGAACCGGGCTGTGTCCAACGGCTGCGAGCTCAAGCCCTCCATGGTCACCCACCAGCCCAGGGTCGAGGTCGGCGGCAATGAGATGAGGACCTTCTACACACTCGTACGTGTACTACTCATTGTTGCCTAATTAATATAATCTAACACTAATTAAGATGCACCCTCGTATCGTATCGTATTTAATTTGGATACATGCTTTCATATATGTGTTGGCAAATTAATCAAGCACCTTCATGCATAATATGCATGTGCTATATGATCGATCAATGATGCAGAGGCCGGGGTCTTTATCCTCTTTCCGAAAAAAATATATGCATATGTCTTCTTTCTTGGAGAAAAATAAAAGGATTGCATCACTGTATGAATATGTTTGTGTTTACTCTGCACTATGAACTATTATTGATCATGCATGGTGTACATGCGCAGGTGATGGTAGACCCCGACGCGCCAAGTCCAAGCGATCCCAACCTCAGAGAATACCTCCATTGGTAATTCCACGCTCCAAATCCCTTGATTATAAACACTAGACGTACGTGTTCGATGCCACCACAGTGTAGTGTCTGTGCTAGTGCATCTCACTGCTGACAATTGCTGCTGGTATGCGTGCACAGGTTGGTGACAGATATTCCTGGGACAACTGGTGCTTCCTTCGGGCAGGAGGTGATGTGCTACGAGAGCCCTCGCCCCAACATGGGGATCCACCGCTTCGTGCTCGTGCTCTTCCAGCAGCTGGGCCGGCAGACGGTGTACGCGCCCGGGTGGCGCCAGAACTTCAATACCAGGGACTTCGCCGAGCTCTACAACCTCGGCCCGCCCGTCGCCGCCGTCTACTTCAACTGTCAGCGCGAGGCCGGCTCCGGCGGCAGGAGGATGT
>barcode10_FTL9_1
TGGATAGGGATGCAAGTGTGGACCAACACACGGCCCGCTTTATCAAATTAATGGTTATTACTTCCACTAAACAGACAGTTTACTTTGTGCACATAGCAAACAATTAGATGGGTTGTTGGGTTGGCCCAATCAGCTAGCCCAAGCTTGTATCCTCATGTACAGATAGGATAGCCTATCAAATAAAAACTGAACGGTACTACAAAAAAACTGGCAAAAAATTTTTTTTACTAAAGCACACGATGGTCTGCTGTGTTGCATTACTGTTTCTAAGGCAAGGTTAAGAATCAAGCCAACAAAAGAGAAATCAATGTTGTAATACGTTCTATTATATGTTAAATAATAGAGGTAGCAAAGTCCTAAGACGAAAAAGATAGTATGGATATACTACCTTAGATCTTTGTTAAAGTTTGCACAGAGCATAGCAATGGCTTCAAGAAGATGCCTGCAGCTCATGTTTTCAGCGAGAACAGAAGAATGATGACCATGTTCTAACATAGAGTATCTCTGCAACTTGGCAGGTTCCAGTAGAAACAATTCACCTTGTAAACAATGCTAATGTGGCCAGGCTCCTCGCCAGAGTGGAACTGTGGGTTGCAACTATATGTTTTCTATTTCCACTATTACATTCCTATAATCCCTGAATTTGAATGAAATAATGACCCTAAGCTATAAAAACCATGAGTTTCCAGAAGGGAAAAATATTTGTTAATGCTGTGCAAGTACGTGACATGCCAAAATGTACAAGATAAAATACTTCATACCCCTATAAACATGCAGTTGGATTGAGCCATTGAGGAACCCAGGCACATTAAGCACACCTACATGTCAAGCACCACCATATCGTTTGGTTCAGAAATATTGCACATACCATTTTTTTCTGAAGAGGTTGTGACCAAAGGAGCAGCTGATTGAGCTAACAACTTCCCATGGCTTGTTCCGGTACACCCCAACAACGCAAATAATCGGATGGCAAAAGCATGCACATTGAAATATCTACAGCTTCACTATTCCATAAATTTCAGGATGTAATCGACAAATATCAAGGACGTCATGTGTATACCAGTGACGCATGACATGGTGCTAGTATCAAAACTTTTGAAAGGTGAATAAGACAACCCTCATCGCGCAATACAAGTAGTTCATGCATCGCCACAGTTTCTTCAGGTCCGTAGAGAGATAGGTTAACAAAATAACAGATAAGGCTGCCAACTGGTAGTCCTCCTCCAGTATATGTCGGCAGCGGAACCCTTGGTAGTGGCCCATGTTATACAGGATGTGTTGGATCCATTTACATCAACTGTTCCACTCAGAATAGCCTACAACAATAGGCTAGTTCTCGCAGGTGCTGAGCTAAGGCCATCTGCAGTCGTAAGCAAGCCGCGAGTTGATATCGGCGGCAATGACATGAGAGTTCTCTACACCCTGGTAAGCTTTTAGTTGTAGTAGTGGACAGTACACGCTAATCCTTCAGTGATTGAACTGTTTTACATGGTTCACTAGTATAATCGTGAAGAAATCCCATAGTAGCAGAATCATAGATGATTATTTTATTCCTAGCAAACTGAAACAAATCATATGTTAACTTGTTTGAGGTTATCTTTTCCTTTGAAGATACTAGTGGATCCAGACGCCCCAAGCCCAAGTCATCCGTCACTAAGGGAGTACTTGCACTGGTAAATCAAATGCAACATGTTCTTATTCTCCCCAACATCTCCACCCATTTGTGTTCTGCCCAGACACTTTTGATATATGCTTTCTATTTATTTTTGCTCTCATTATGATATGCCTCTACTACTGTGCAGGATGGTGGCAGACATCCCTGGAACAACTGGTGTCAACTTTGGTATGATATCAAGCACACCAATTTGTTCCATGTGATTTATTATTAAACTGAATTTTGTGGATGCGGAAATTAAGCCATGTTAAGTTCTCTCAGTCAAACCTGTTGACTTCAGCTTGAATTTGGGTGCCTAATTCTCTATCAAAGAAAAATTACCTAGTTCCTCCTAGGTAATCTCATTTACTAACTTGTTGACAACATAGAATTAACAGACTCAATACACGTTAATTTCAGTTTAGCTCATAGTTAACCCTGGGATATGTTAAACCTAAACAAAGAATAACAATGAACAACGTAAAATGACATGCATCTGTTTTGTAAATGAATGGCCAACTTTAAGACAAGGCCATTGTACAGCGTAAAGAAACAAGGACTCTTAAAATAAGTGTAAACATAACATTTTCCTAGTTATTATTTGTACTTAACATATTTTTCACATGTACAAAAACAAAATTTATGGAATCGAATTATTGTTCGATCATATGTTGGCTTTAAAGAGTTTTGCCATATTGTTTTGCTTGCAACTAACATACACAACAGAACAAAGATTGTGCATGTACATGAAGATGATATGACAAGACTCCTATTTGCCTAAAATTGAAGAGAGCAAACTAAGTTGCAGATAGCTGAGTAAATGTTTCTTCCCTCTTTAAATTCTTGACTAATTAAACGGAGGGTGCTATTGCAGGCCAAGAACTCGTGGTTTATGAAAGACCAGAACCAAGATCAGGTATACACAGGATGGTATTTGTGCTGCTCCAGCAACTAGGTAGGGGGACAGTTTTTGCACCAGACATGCGACAGAACTTCAGTTGCAGGAACTTTGCACGTCAGTACCACCTCAACATTGTGGCTGCCTCATATTTCAACTGTCAAAGGGAAGGTGGATCAGGAGGAAGAAGGTTTAGGCCAGGCAGTTCTGAAGGGGAGTAGAGACTGGGTACTACAGAGTA
>barcode10_FTL9_2
TGGATAGGGATGCAAGTGTGGACCAACACACGGCCCGCTTTATCAAATTAATGGTTATTACTTCCACTAAACAGACAGTTTACTTTGTGCACATAGCAAACAATTAGATGGGTTGTTGGGTTGGCCCAATCAGCTAGCCCAAGCTTGTATCCTCATGTACAGATAGGATAGCCTATCAAATAAAAACTGAACGGTACTACAAAAAAACTGGCAAAAAAATTTTTTTACTAAAGCACACGATGGTCTGCTGTGTTGCATTACTGTTTCTAAGGCAAGGTTAAGAATCAAGCCAACAAAAGAGAAATCAATGTTGTAATACGTTCTATTATATGTTAAATAATAGAGGTAGCAAAGTCCTAAGACGAAAAAGATAGTATGGATATACTACCTTAGATCTTTGTTAAAGTTTGCACAGAGCATAGCAATGGCTTCAAGAAGATGCCTGCAGCTCATGTTTTCAGCGAGAACAGAAGAATGATGACCATGTTCTAACATAGAGTATCTCTGCAACTTGGCAGGTTCCAGTAGAAACAATTCACCTTGTAAACAATGCTAATGTGGCCAGGCTCCTCGCCAGAGTGGAACTGTGGGTTGCAACTATATGTTTTCTATTTCCACTATTACATTCCTATAATCCCTGAATTTGAATGAAATAATGACCCTAAGCTATAAAAACCATGAGTTTCCAGAAGGGAAAAATATTTGTTAATGCTGTGCAAGTACGTGACATGCCAAAATGTACAAGATAAAATACTTCATACCCCTATAAACATGCAGTTGGATTGAGCCATTGAGGAACCCAGGCACATTAAGCACACCTACATGTCAAGCACCACCATATCGTTTGGTTCAGAAATATTGCACATACCATTTTTTTCTGAAGAGGTTGTGACCAAAGGAGCAGCTGATTGAGCTAACAACTTCCCATGGCTTGTTCCGGTACACCCCAACAACGCAAATAATCGGATGGCAAAAGCATGCACATTGAAATATCTACAGCTTCACTATTCCATAAATTTCAGGATGTAATCGACAAATATCAAGGACGTCATGTGTATACCAGTGACGCATGACATGGTGCTAGTATCAAAACTTTTGAAAGGTGAATAAGACAACCCTCATCGCGCAATACAAGTAGTTCATGCATCGCCACAGTTTCTTCAGGTCCGTAGAGAGATAGGTTAACAAAATAACAGATAAGGCTGCCAACTGGTAGTCCTCCTCCAGTATATGTCGGCAGCGGAACCCTTGGTAGTGGCCCATGTTATACAGGATGTGTTGGATCCATTTACATCAACTGTTCCACTCAGAATAGCCTACAACAATAGGCTAGTTCTCGCAGGTGCTGAGCTAAGGCCATCTGCAGTCGTAAGCAAGCCGCGAGTTGATATCGGCGGCAATGACATGAGAGTTCTCTACACCCTGGTAAGCTTTTAGTTGTAGTAGTGGACAGTACACGCTAATCCTTCAGTGATTGAACTGTTTTACATGGTTCACTAGTATAATCGTGAAGAAATCCCATAGTAGCAGAATCATAGATGATTATTTTATTCCTAGCAAACTGAAACAAATCATATGTTAACTTGTTTGAGGTTATCTTTTCCTTTGAAGATACTAGTGGATCCAGACGCCCCAAGCCCAAGTCATCCGTCACTAAGGGAGTACTTGCACTGGTAAATCAAATGCAACATGTTCTTATTCTCCCCAACATCTCCACCCATTTGTGTTCTGCCCAGACACTTTTGATATATGCTTTCTATTTATTTTTGCTCTCATTATGATATGCCTCTACTACTGTGCAGGATGGTGGCAGACATCCCTGGAACAACTGGTGTCAACTTTGGTATGATATCAAGCACACCAATTTGTTCCATGTGATTTATTATTAAACTGAATTTTGTGGATGCGGAAATTAAGCCATGTTAAGTTCTCTCAGTCAAACCTGTTGACTTCAGCTTGAATTTGGGTGCCTAATTCTCTATCAAAGAAAAATTACCTAGTTCCTCCTAGGTAATCTCATTTACTAACTTGTTGACAACATAGAATTAACAGACTCAATACACGTTAATTTCAGTTTAGCTCATAGTTAACCCTGGGATATGTTAAACCTAAACAAAGAATAACTATGAACAACGTAAAATGACATGCATCTGTTTTGTAAATGAATGGCCAACTTTAAGACAAGGCCATTGTACAGCGTAAAGAAACAAGGACTCTTAAAATAAGTGTAAACATAACATTTTCCTAGTTATTATTTGTACTTAACATATTTTTCACATGTACAAAAACAAAATTTATGGAATCGAATTATTGTTCGATCATATGTTGGCTTTAAAGAGTTTTGCCATATTGTTTTGCTTGCAACTAACATACACAACAGAACAAAGATTGTGCATGTACATGAAGATGATATGACAAGACTCCTATTTGCCTAAAATTGAAGAGAGCAAACTAAGTTGCAGATAGCTGAGTAAATGTTTCTTCCCTCTTTAAATTCTTGACTAATTAAACGGAGGGTGCTATTGCAGGCCAAGAACTCGTGGTTTATGAAAGACCAGAACCAAGATCAGGTATACACAGGATGGTATTTGTGCTGCTCCAGCAACTAGGTAGGGGGACAGTTTTTGCACCAGACATGCGACAGAACTTCAGTTGCAGGAACTTTGCACGTCAGTACCACCTCAACATTGTGGCTGCCTCATATTTCAACTGTCAAAGGGAAGGTGGATCAGGAGGAAGAAGGTTTAGGCCAGGCAGTTCTGAAGGGGAGTAGAGACTGGGTACTACAGAGTA
>barcode10_VRN1_1
GACCTACACAAAAACAAACAAAAATGAAGCTTTGTTATACTGTAAATAGTATACGCTTAATCCTTATATTATGAACATCAAAATTTGATATTTTTGTGTAGGTTGCATACTTTTATGTTTTATGTTCAGACTTAACATGTAGGTACCTGCATATATTCTCTACACACATGATTTATAGAATTTTTAAAATCATTTTTTGTATTTTAAATTTTATTGCTTTAACAGGTTCTGGTGCACCTAGGAGCCAAAAATTCACATCCTAGTATGAGTTTTTTTTCCTTTAGAAAGAACTTGTATGATTTATTACAGCTATGATCATACGGTTCTCCATAAATGATGTATCCCTCAAACCTGCTAAATATCAATTTGAAATGTTCTATATTTTAAGCGACACAAAAATTACAAAAATGTGGACCTGAGTTTAGTGATTTCAAATCTAAAAAAGAAGAAGATTTTGTCATTTTTATGTAGCTTAGAATGCGAAACATTCCGAATAGATATTTTGCACGTTTATGGGATACATCATTGGCTACCTTTTGAATTTTTCTTAACTTTTTCTTCAAACATGTTAATATAATTTTCAAAGTTTCTAATATGCAGGAAGAACTGCATTTCTGGAACCAAAAGGACTTTCCGACCAATTTGATGTTACATATATGTTTCTAGTCCACTCTATAAAGTTAGTCAAATTTTAAAAGTCTTACTTAAAATAATGGTGGTATTTTTTTTTGACAAATCTGATTCTTTAGCAAAAGTAATGGCTCCCATGCGAAATTATTTTAGAATCTGACCCCTAGGTTCGATACCAACAAGAATGGAGTCGAAATTGTACAGGTGGGCGCCAAGGATTTTCTTCACTAAATGGCTTCATAGGTTCGACGTCATGTGGTTTGGCGTTGGCCCTGCTTCGGCGCCGACCTGCACAATTTCAGCTTCATCCTCATTGGCACCAAACTCAGCGGTCAGACTTCAGTTAGATGAGTCATTAATTTCGCTAAATGGTCATTTTATTAAACAAAAAAATTACCCATTTATTCGTGAATGGAGGGAACGAGCAGCGCTATGGACAACCAGGGAGTGTGGACAATGACAATTCACTCGGGAAATGGTGAAGTTCATTAAAGCTCGGAAAATGACGGTACTCCAACTGCAAGTATCTTCTTTCTCGAAATATACATATGAACCAAAAGTAGAAAAATAGTGTATTGCGCACGTTTGCGCATTGCCGGAAATGCAAGTATGCAAGCTGTTTGCGGGCGTGGGCCGTGTAGGACGCGACATTTGAGGGCAAAGACCAGACGCAGCAACGCCGGCCACTAGCTACCACCCCACTACTGTCAGCAGTAGCAGAGCAACACTTGAAAGTCCACAAATCAATCATGAATCATGCGCACGAGACGACGCAGGCAGGGAGGACAGGCGGGAGTCCCAAACGGGAGACGCGAGGCGGCCCAAATTAAGCAAGCAGCCTCCTACTGTCGCAGCCCGTACGCCCCTACGCCATGACCAGACCCACCCGCACCAGACTTGACCTAGCATTTCCCCATTCGTCCCGCGCCGCCGTCACACACAAAAAAAAGCACAGGAGGGAATAATAAATTGCCTCCGAAAAAAGAAAAGAAAAGCCCTTTCTTTCTGTGGAGAAAACAAAAAAGCGCCGCTCCGTTCCTGTGGCGCGAGCAATGGATACGGGGGTGCGAGGAATTCGGACAGCAGAATTTGGAGATTCGGACGTCGACGGGATCCGGGCCCGCAGCAGGCCATCCTGTGGCGGGGCGGCCCCGGGGCCCCACGGCGTGGGCTTGGGCCAATGGCAGGTCGACAACGGATATGCTCCAGACCAACCCGGTATCGACATACCGCGA
>barcode10_VRN1_2
TATACTGTAAATAGTATACGCTTAATCCTTATATTATGAACATCACAATTTGATATTTTTGTGTAGGTTGCATACTTTTATGTTTTATGTTGAAACTTAACATGTAGGTACCTGCATATATTCTCTACAGACATGATTTATAGAATTTTTTAAATATTTTTTTAGTTTTTTAAATTTTATTGCTTTAACAGGTTCTGGTGCACCTAGGAGCCAAAAATTCACATCCTAGTATGAGTTTTTTTTCCTTTAGAAAGAACTTGTATGATTTATTACAGCTATATTCATACGGTTCTCCATAGATGATGTATCCCTCAAACCTGCTAAATATCAATTTGAAATGTTCTATATTTTAAGCGACGCAAAAATAAAAAAAAGTGGACCTGAGTTTAGTGATTTCAAATCTCAAAAGAAGAAGAAGACTTTGTCATTTTTGTGTAGCTTAGAATGCGAAACATTCCGAATAGATATTTTACACGTTTGTGGGATACATCATTGGCTAATTTTTGAATTTTTCTTAACTTTTTCTTCAAACATGTTAATATAATTTTCAAAGTTTTTAATATGCATGAAGCACTGCATTTCGGGAACCAAAAGGACTTTCCGACCAATTTGATGTTATATATGTTTCTAGTCCACTCTATAAAGTTAGTCAAATTTTAAAAGTCTTACTTAAAATAATGGTGGTATTTTTTTGTGACAAATCTGATTCTTTAGCAAAAGTAATGGCTCCCATGCGAAATTATATTAGAATCTGACCCCTAGGTTCGATACCAACAAGAATGGAGCCGAAATTGTACAGGTGGGCGCCAAGGATTTTCTTCACTAAATGGCTTCATAGGTTCGACGTCATGTGGTTTGGCGTTGGCCCTGCTTCGGCGCCGACCTGCACAATTTCAGCTTCATCCTCATTGGCACCAAACTCAGCGGTCAGACTTCAGTTAGATGAGTCATTAATTTCGCTAAATGGTCAGTTTATTAAACAGAAAAAATTACCCATTTATTCGTGAATGGAGGGAACGAGCAGCGCTATGGACAACCAGGGAGTGTGGACAATGACAATTCACTCGGGAAATGGTGAAGTTCATTAAAGCTCGGAAAATGACGGTACTCCAACTGCAAGTATCTTCTTTCTCGAAATACACATATGAACCAAAAGTAGAAAAATAGTGTATTGCGCACGTTTGCGCATTGCCGGAAATGCAAGTATGCAAGCTGTTTGCGGGCGTGGGCCGTGTAGGACGCGACATTTGAGGGCAAAGATCAGACGCAGCAACGCCGGCCACTAGCTACCACCCCACTACTGTCAGCAGTAGCAGAGCAACACTTGAAAGTCCACAAATCAATCATGCTTCATGCGCACGAGACGACGCAGGCAGGCAGGACAGGCGGCAGTCCGCAGTCCCAAACGGGAGAAGCGAGACGGCCCAAATTAAGCAAGCAGCCTCCTACTGTCGCAGCCCGTACGCCCCTACGCCATGACCAGACCCACCCGCACCAGACTTGACCTACCATTTCCCCATTCGTCCCGCGCCGCCGTCACAACAAAAAAAAAGCACGTTCTACTAAAAAAAAACAACAAAAAAAGCACAAGAGGGGAATAAATTGCCTCTAAGAAAAAGAAAAGAAAAGCCCTTTTTTCTGTGGAGAAAACAAAAAAGCGCCGCTCCGTTCCTGTGGCGCGAGCAATGGATACGGGGGTGCGAGGAATTCGGACAGCAGAATTTGGAGATTCGGACGTACGATCGGCGGACACGTCGATGGGATCCGGGCCCACAGCAGGCCATCCTGTGGCGGGGCGACCCCGGGGCCCCACGGGGTGGGCTTGGGCCAATGGCAGGTCGACAACGGATATGCTCCAGACCAGTCCGGTATCGA
>barcode10_VRN2a_1
TGTGGTGGTGCAGGCAGTTGCCCACGACACCGCCGCACACGCTGCATGAAATGGATATGGACATGGACTCAAGGTCAAGGGTACGATTGTTTGCTCTGGTGCGGTGGGGTGTGTGGAGGAGACTAGATGGGAGAAGGGAGCGGAGCAGCAACTGCGTAAGACTATGCTAGTGCTAGGAGGCGGTGTGTGTCTCCTGCTGCCCTGCATTCCGATCATATAGCTAACAAGTAAAAGATTCGACTGAAGGATTCATTAGTAAAAGGGGGTATGAAGATTAATGGGCAGAGATGAATAGATATGCGCGATCACTCCATAGATTTCGCTCAATTCTTTCTTTGCGTACGTGGATGATCGAATCCCACATGATCTTATGCGCTGCCTGCATATGCTAGTCCACACAAAGGACGCAACTAGATATTTGTAGCTTTTTGCGTCACTCTCAGGGAATGACCCAAGAAAAGAGAACAAAGGGCCGGTCCAGGAAATAAATGGAAACCAAGAGAATTCTATTTCAGCAAAAGTACCTAGTCATCAAGGTCCCCGTCTCCCGTTGGAGAAGTCACCTTTGAACCGGTCCACACCATGTCGGTAAAACCTCCACCAACCCAATTAGAGGGAGCGTTCCATGGATAAAAATGTCGGCAACGACTATGATTTGCATGGACCGACACCTCTATGCATGGTCTCTAGCTAGCTATTTGCAAATTAAGAGAGTAATACAGTGCATCATCAATTCTGGACTGTTTAACTTGAACCCTATAGCTCCTTGCTGGATAGTGCTTTTACATGTTTCTGTTTTCAAATAAATAGAAACAATCACAGATGTCTAATGCAATGGAATGGTAGCTTGTGGAAATAAATTAAAAAATACAATTATTTCCATCTTGTGTAAAATTGACAACATATAAACTATATTCATATTATCTATTTGTACACCGCATGAATGGTCAAAGTTTAATTTGGATACCATTTGCATACATTTATGGATTTTGAAATGTTTCTGAAGTTTCAGAGAGATAGAAATTCATGTTGTGCGGAAAAGCTTTATAAAATGATAAGTTGGCACATAACCATTATTATTGGATTATATGATGATGCAGATCAAGAAGGTGCAATAACATAGATGAATATATAAAGCGGGGAATGCATCGATCAGTCGAGGAATGCACACCGACTGGCCGGAATCCACCGTCTTTTTGTCTTTCCTAAAGGGAAGCAAAACGGTCCACACAGTGTGTTGAGCTCGCCGGAGTACCCGCGTGGGCAGGCACCTTCTGGCCACACCACAACGGAGAGCACCACCGGCTGTGTGGACGAGATGCAGCTCTACGGCTATTTGTGTTCCAATGTGCCGTCCTGAAATGGAAGCAAAAGCTATTCTACAAAAAGAAAGAAAAGATGAGATGGCATATATTCCCATGGATGGATATATGTGTGGAGCAATAGTTCTCCAAGCATGCGCACCGCACCTAGCTTCGATCCATTCCGGCCGGCAGGTTCATGTGATGCGAACAGCGATAGACATGACAGCAAACCGTCCATAGAGATACATGCATATTCATTTAGCATTGACAAGATCACATAGCGACAACAGCGCGCAGCTAGAGACATGCAATACTTAAGTAGGCTTGGCTAATCCTAAACAGGTTGTTATGGTAGTTTGGGATTGAGTTTGAACACGTTTGGTCCAATAGAACTAAGAAATGATGATTCTTCTAGACCTCAAAAATCTACTGTACTACCTCAACAAAAAAAGAGTCCAAGAATGAGTTTGCACCGTAATTACTAATGACAAGGGATTGAGCGTGGATTCACAAAAAAATAAATGGCGAATCAAACGAGAAACATGTCATAGAGCCTCTTGCACAAGGAATCGAACCAAAAACGAGCAGGGAAAGAGATCCCTTGAGGTTTCTTGAAGGTTTGGAAGAAGAAGAAGAAACAAAGTTTGAAAAATTCTGATCTAGGGTTACCTCTCTCGGGCCTCATATGGTCGAAACAAGCGACGGAACCTCTGGTACGAGCACTTGTGCTTGTACTGCATGTCATCTTCTGGTATGGGACCGTTGGTTTTTGGTGCTCACTCTCATATGATCACTAGTAACACCCACCGTTAAATCTCCTGTTATTGTTCAAGCTCCGGGCTCATGTCTATTATGATCAGGGTTACCTCTCTCATGCGATGTTATATGAAGTCGAGCATGTAACATTTACCTAAGGGTCGCACGAGGGAACTACCTTCAGAAGTAGGATAGTGCATACGGCGGGAAGTGACGTACCGTGGGCGGTGCACTATTCTATGAAAGGAGGGATAAGAGAGGACTCATCATACTTCACAAATAACCATGGGGTAATCTCTTAATTGTGATGGATCAATAGGTGCCTTGCCGGAGGTCATCGCAGTGGTTATTCAGGGACGTGTTATGAGGTACATATTC
>barcode10_VRN2a_2
GAATATGTATCTCATAACACGTCCCTGAATAACCACTGCGATGACCTTCGGCAAGGCACCTATTGATCCATCACAATTAAGAGATTACCCCATGGTTATTTGTGAAGTATGATGAGTCCTCTCTTATCCCCTCCTTTCATAGAATAGTGCACCGCCCACGGTATGTCACTTCCCGCCGTATGCACTATCCTACTTCTGAAGGTAGTTCCCTCGTGCGACCCTTAGGTAAATGTTACATGCTCGACTTCATATAACATCGCATGAGAGAGGTAACCCTGATCATAATAGACATGAGCCCGGAGCTTGAACAATAACAGGAGATTTAACGGTGGGTGTTACTAGTGATCATATGAGAGTGAGCACCAAAAACCAACGGTCCCATACCAGAAGATGACATGCAGTACAAGCACAAGTGCTCGTACCAGAGGTTCCGTCGCTTGTTTCGACCATATGAGGCCCGAGAGAGGTAACCCTAGATCAGAATTTTTCAAACTTTGTTTCTTCTTCTTCTTCCAAACCTTCAAGAAACCTCAAGGGATCTCTTTCCCTGCTCGTTTTTGGTTCGATTCCTTGTGCAAGAGGCTCTATGACATGTTTCTCGTTTGATTCGCCATTTATTTTTTTGTGAATCCACGCTCAATCCCTTGTCATTAGTAATTACGGTGCAAACTCATTCTTGGACTCTTTTTTTGTTGAGGTAGTACAGTAGATTTTTGAGGTCTAGAAGAATCATCATTTCTTAGTTCTATTGGACCAAACGTGTTCAAACTCAATCCCAAACTACCATAACAACCTGTTTAGGATTAGCCAAGCCTACTTAAGTATTGCATGTCTCTAGCTGCGCGCTGTTGTCGCTATGTGATCTTGTCAATGCTAAATGAATATGCATGTATCTCTATGGACGGTTTGCTGTCATGTCTATCGCTGTTCGCATCACATGAACCTGCCGGCCGGAATGGATCGAAGCTAGGTGCGGTGCGCATGCTTGGAGAACTATTGCTCCACACATATATCCATCCATGGGAATATATGCCATCTCATCTTTTCTTTCTTTTTGTAGAATAGCTTTTGCTTCCATTTCAGGACGGCACATTGGAACACAAATAGCCGTAGAGCTGCATCTCGTCCACACAGCCGGTGGTGCTCTCCGTTGTGGTGTGGCCAGAAGGTGCCTGCCCACGCGGGTACTCCGGCGAGCTCAACACACTGTGTGGACCGTTTTGCTTCCCTTTAGGAAAGACAAAAAGACGGTGGATTCCGGCCAGTCGGTGTGCATTCCTCGACTGATCGATGCATTCCCCGCTTTATATATTCATCTATGTTATTGCACCTTCTTGATCTGCATCATCATATAATCCAATAATAATGGTTATGTGCCAACTTATCATTTTATAAAGCTTTTCCGCACAACATGAATTTCTATCTCTCTGAAACTTCAGAAACATTTCAAAATCCATAAATGTATGCAAATGGTATCCAAATTAAACTTTGACCATTCATGCGGTGTACAAATAGATAATATGAATATAGTTTATATGTTGTCAATTTTACACAAGATGGAAATAATTGTATTTTTTAATTTATTTCCACAAGCTACCATTCCATTGCATTAGACATCTGTGATTGTTTCTATTTATTTGAAAACAGAAACATGTAAAAGCACTATCCAGCAAGGAGCTATAGGGTTCAAGTTAAACAGTCCAGAATTGATGATGCACTGTATTACTCTCTTAATTTGCAAATAGCTAGCTAGAGACCATGCATAGAGGTGTCGGTCCATGCAAATCATAGTCGTTGCCGACATTTTTATCCATGGAACGCTCCTTCTAATTGGGTTGGTGGAGGTTTTACCGACATGGTGTGGACCGGTTCAAAGGTGACTTCTCCAACGGGAGACGGGGACCTTGATGACTAGGTACTTTTGCTGAAATAGAATTCTCTTGGTTTCCATTTATTTCCTGGACCGGCCCTTTGTTCTCTTTTCTTGGGTCATTCCCTGAGAGTGACACAAAAAGCTACAAATATCTAGTTGCGTCCTTTGTGTGGACTAGCATATGCAGGCAGCGCATAAGATCATGTGGGATTCGATCATCCACGTACGCAAAGAAAGAATTGAACGAAATCTATGGAGTGATCGCGCATATCTATTCATCTCTGCCCATTAATCTTCATACCCCCTTTACTAATGAATCCTTCAGTCGAATCTTTTACTTGTTAGCTATATGATCGGAATGCAGGGCAGCAGGAGACACACACCGCCTCCTAGCACTAGCATAGTCTTACGCAGTTGCTGCTCCGCTCCCTTCTCCCATCTAGTCTCCTCCACACACCCCACCGCACCAGAGCAAACAATCGTACCCTTGACCTTGAGTCCATGTCCATATCCATTTCATGCAGCGTGTGCGGCGGTGTCGTGGGCAACTGCCTGCACCACCACCACAACATAAGCGTGTTCCCC
>barcode10_VRN2b_1
TCATGAACACTATTCATTGGAGGATAAGCTAGAAATATGTATGGGACAGTTATAGCTAGCTTGTATCACATGTTATGGATGGAACCATCCGAGGTCTAATTTACTGGGATCATAGGTCGATGGTGGTGGTGACAATGGCACAGTGGCTTCTTCATGCACCTTGGCGAAGCGGCCTTTGACCCGTGGCCTCAACTGGGCGTAAGCTTTTCTGGACTCATATCGGATCTGCTTCTCGTACCTCCGTCTCTTCCTCTTCTCCCTATACCTCATCACCTTTGCACGTCTCTCGTGCACCGTTGGATGATGCGCCGCCACCATCATCATGTCTCCATCGATAGCCATTATCACCTCACTTCCTGCGGTGTTAGTGCGTGTGCTCCCACATAATGGCATCTGAACATATCAAAAAAAAATCATATGAGACAAATTAATTGTGCATAGTGAACGATCATTGTTTCATGAAGGTATTTAGTTAGTCCCTAACCAATTATATTACTAGTTTTGACCTGTCTCATGAAATAACGGTTAGCCTTAGCCTCCTATCCCACGATCAGTTACAAAGGTCAGCGACCAAAAGTCCAAGACCGTCTGAAACGATACGTTTCAACTGGCTATATATATAACCATTCATGTTCTGTGGTAGTGTCATTAGTTCTGTGGTCAACTTGATTATATGTATGTAAAGCCTGATCAACTGAATTAGTTGGGTTTTGCACAACTAGCCATCTTGTTTCACGCTCATTGGATGTACGGACTACATGCAAGGTTCAAGATCAAACTGAAATTGATGATTTGTTAGAGGAGATAAGTCTAGAGAGAGAAAATCAATATTCTCCAAGTTTTTTTTTCAAAAAGGAGGCATGCCCTGATTGATCTGTATCGATATTGATGCACAAAATCAAATCCAAACTGAGAGTTGACCACATGAAATGAGAGGATACATCCATCTCATTGATATGTATTCGTTTTGACTAAATTTGGCAAGGAATATTTACCTGGACTAGACGCCTGGTGCATGAAAGAAAAGGTGAAATTACAAAGGATTTGTTGTTGTCATATAATTTGCTAGCTTATAATTAAGTCTTCTTTCGAGCTGAGTTTACACGTCTTTTCCTCGCCAATTTAGATATTGATATATTGTGTAGTTCAAACATTAAATTCACTATAAAAATCTAAAAAAAAACATTCAGATTAACGATAACTGACTGATTTTATCCCCGACGATACAGTTGATACCCGAAACGAACAGTTCTGAAGGTACTGTCAATCTGCCATACATATGTTCTGTTTTGAGAAAATATAAGTACGTATGTGTTTGTTTAAATTTTTATTGCTCCGGCCGTGTCTCAGTCCTGCTGATGGACTCCTGAGGAGAATGCGTTGTTAGCTACCTTACTTGGAACTAATTTGTCTGTTGACTCCCGATTAATTTTTCTCAGGAGAATCCATCCGTCAGCTAGCAGCATACACTCACACAAGTATGACGAGTAGCTAGGTAGGAAGGGTGATCAAAGTATTAGCAGAAGAAGAGCAAAAGCCATTAACCACAGGTCTACCCCGGCCATCGATGATGTAGAATTAATTAGGCATCACTCACGGCGATGGGTGGTGTAGCCGGTGGCATGTGTCGGCTGCCGGCGTCGACCTGGAACGTGATCAGCCCAGCTGCTGCTTGGTGTCCATGCGGTGGGTACTGCAGGCCATGAAACGTCGACGGCGGCCTGGTGTTCTGGACGTTGTGGTGGTCCGCCGGCGGTGGGAGCCACGTTCCCACGCTGTGGCCTTGGCCGTTGCCGAAGAACTGGTACTCGAGCAGCGGTGGCTCGTGACGAAGAACAGGGAACATGGGGGCGTGGTCGATGATGTGGTGGTGCAGGCAGTTGGCTACGCCGCCGCACACGCCGCATGACATAGACATGGACGATCGAGAGTAGCTAGCCTAGCTGAGGAAATTGAGGTCAAGTGTTTGTTTCTTTGTTTCTGGTGTGGTGTGTGGAGGAGAGGAAGTTCAGGGAGTAGAGAGGAGCAACTGCAACTGCGCCTGCGAGCTAGGGCTGTCTCCCCTCCTGCTTATAGCAAGCAAGACAAAGATTCGATCGTAGGATTAGTAAAAGGCTGATCCAAGGATTAATGAGCGGGGAGGAATAGATATCCATGGATGGATTTCTTGCGTGCCTACGTGGATGATCCCGGGCCAAATTTTTTTGTATTGCTTGTCGGGATCGAATCCCACATGATCTTATGCACCGCATGCCTGCTAGTCCACACAAAAGACATAACTAGATATTTGTAGCTTTTGCGTGTCACTCTCAGGGAATGATCCGAGAAAAGATAACAAGCTATAGCCAGAGCCGGACTGGGCCGGGAAATAAATGGAAACCATGACAATTCTAAATAGGGGCAAAAAAAGCGGTAAGAGAAGATTCGTGTGTATGCACATGGCCAAAGGAAAATGCAAGTTAATGTTCAATCGTTAGAGTGGTCACTTTCGATCTAACCCTAGATTTGACGCTTTGGTATCTTATAAAGGTGGAATTTTATTTTAGTGGGAGACGGCACTCCTGTGAGCGTCTGGTTTTGTAGTGTGTTTGTAATAAAATTGAAGATAAACCAATAATTTAGATTTTTTTGTGTAAATTTGACCCGCTTTTGGTGAACTTTCAAATTAAATGGATACCATTTTACGGGGACTACCAAAAAGTTTGAAACAATTTTTGTAAATTCTCCAAAAACACAACATCATTCGCATATGCATTTTTAAAAACTCTAAGTGCATACTAATATTACGATATGAACATGTCGCTTAAAGTTAGGAAGATCTATATGCTCGTCTTCATGTCAACAATGCTTGCTAGGTCTGTCGTGGCCTCCCTTTTGTAGAGGCAGATATGTCAAAGAATGCTGAGAGTATATGGAGGTACTACACAAGCATCTGATGTGTCGACAAGTTGGCGGTGAATCAATTAGGAGGGAGTCGTGGATGGGGACAAATGAGTGTTGTGTGGTGAGTGTTGTAGGTGGAGAACAAGGAGAATACGAGGAAAGATAGTGGTGTCCATGAAGCTTTTGGTAGTCTTTCCGCTAAATAAAATGTGGGCAACGCTGATTGCATGGAAGACTCGGTGATGTCAACTGGGAGCCATCTTGGCCAAGACCCCTAGCAAGCTATACAGAATTTAGAATACCAAGTATTATGAAGCATCCCAGTTAAACTGTAAACTTATAATACTGTGTTTAACTAGAAGCCCTAGTTATATTTTGGATAGTGATTTTACATTTCTTGATTCAAAATGAATAGAAAGAATCATAGATGTATGGAAGGCGATGAGATGATTACTTGCAAAAAATCAAACAAAGATATGAGTATGATTATTCAGTCTTGTGCAAAGGTGACAAGAGATAACTTCGATTTTTCTAATCTGTTTGTGGGACACATAAATGGTCAACGTTTACATTTTCATCCTAAATCATCAAAGATGAAAAAACACACTAAAATATGGCTAAGGTTTGGAAGGTGGTCGTGTCTTCAAAGATACACCCAAAAAACTCTATGGAAAAAAATGATAACTTGGCGAAAAAAATCGACGGGTGATATGAAACCATATGTTCGATGGCAAAATAAAATGGCACATTGATAATTTGTTTTTTCTCATTTTCTTGAAGGACACAAATGGTAATTCCTCAATAAATTTTTGCATGTATATATATTTGAATCGAGGGTTCCAAAATAGAGTTAGGGTTCATTGTTTCAAGGGTCCTAAAATATACTTCAAATAAATACTGAATCAAACTGCAAATTTTTGTTTTTGTTACAAGGATGATGTCTATGGGACACTCATGGCCACGTACCGACAAAATGCTCAGTTTATCATGTTTTAGGGCCGTATATGTATCTTGATGGCCATTGGCAGCCCGATGGATCCTGGGCTGTGTGTTCCTCTTCGATCCAGAAGTCAATATCTTATTGGCATAAAATGATGAAGTCATTTTCAGGATCTATCTTATATGTGGAGCACAATGAAAGGAGCTGTGTCAGATAGATGAGGAGGGTACAAAATGAATAAAGCAGGCTCTTCCCTGCCACGCGCCGGCCGGAATCCCCCACCTTTTCGCCTTTCCACAAAGCGG
>barcode10_VRN2b_2
TCATGAACACTATTCATTGGAGGATAAGCTAGAAATATGTATGGGACAGTTATAGCTAGCTTGTATCACATGTTATGGATGGAACCATCCGAGGTCTAATTTACTGGGATCATAGGTCGATGGTGGTGGTGACAATGGCACAGTGGCTTCTTCATGCACCTTGGCGAAGCGGCCTTTGACCCGTGGCCTCAACTGGGCGTAAGCTTTTCTGGACTCATATCGGATCTGCTTCTCGTACCTCCGTCTCTTCCTCTTCTCCCTATACCTCATCACCTTTGCACGTCTCTCGTGCACCGTTGGATGATGCGCCGCCACCATCATCATGTCTCCATCGATAGCCATTATCACCTCACTTCCTGCGGTGTTAGTGCGTGTGCTCCCACATAATGGCATCTGAACATATCAAAAAAAAATCATATGAGACAAATTAATTGTGCATAGTGAACGATCATTGTTTCATGAAGGTATTTAGTTAGTCCCTAACCAATTATATTACTAGTTTTGACCTGTCTCATGAAATAACGGTTAGCCTTAGCCTCCTATCCCACGATCAGTTACAAAGGTCAGCGACCAAAAGTCCAAGACCGTCTGAAACGATACGTTTCAACTGGCTATATATATAACCATTCATGTTCTGTGGTAGTGTCATTAGTTCTGTGGTCAACTTGATTATATGTATGTAAAGCCTGATCAACTGAATTAGTTGGGTTTTGCACAACTAGCCATCTTGTTTCACGCTCATTGGATGTACGGACTACATGCAAGGTTCAAGATCAAACTGAAATTGATGATTTGTTAGAGGAGATAAGTCTAGAGAGAGAAAATCAATATTCTCCAAGTTTTTTTTTCAAAAAGGAGGCATGCCCTGATTGATCTGTATCGATATTGATGCACAAAATCAAATCCAAACTGAGAGTTGACCACATGAAATGAGAGGATACATCCATCTCATTGATATGTATTCGTTTTGACTAAATTTGGCAAGGAATATTTACCTGGACTAGACGCCTGGTGCATGAAAGAAAAGGTGAAATTACAAAGGATTTGTTGTTGTCATATAATTTGCTAGCTTATAATTAAGTCTTCTTTCGAGCTGAGTTTACACGTCTTTTCCTCGCCAATTTAGATATTGATATATTGTGTAGTTCAAACATTAAATTCACTATAAAAATCTAAAAAAAAACATTCAGATTAACGATAACTGACTGATTTTATCCCCGACGATACAGTTGATACCCGAAACGAACAGTTCTGAAGGTACTGTCAATCTGCCATACATATGTTCTGTTTTGAGAAAATATAAGTACGTATGTGTTTGTTTAAATTTTTATTGCTCCGGCCGTGTCTCAGTCCTGCTGATGGACTCCTGAGGAGAATGCGTTGTTAGCTACCTTACTTGGAACTAATTTGTCTGTTGACTCCCGATTAATTTTTCTCAGGAGAATCCATCCGTCAGCTAGCAGCATACACTCACACAAGTATGACGAGTAGCTAGGTAGGAAGGGTGATCAAAGTATTAGCAGAAGAAGAGCAAAAGCCATTAACCACAGGTCTACCCCGGCCATCGATGATGTAGAATTAATTAGGCATCACTCACGGCGATGGGTGGTGTAGCCGGTGGCATGTGTCGGCTGCCGGCGTCGACCTGGAACGTGATCAGCCCAGCTGCTGCTTGGTGTCCATGCGGTGGGTACTGCAGGCCATGAAACGTCGACGGCGGCCTGGTGTTCTGGACGTTGTGGTGGTCCGCCGGCGGTGGGAGCCACGTTCCCACGCTGTGGCCTTGGCCGTTGCCGAAGAACTGGTACTCGAGCAGCGGTGGCTCGTGACGAAGAACAGGGAACATGGGGGCGTGGTCGATGATGTGGTGGTGCAGGCAGTTGGCTACGCCGCCGCACACGCCGCATGACATAGACATGGACGATCGAGAGTAGCTAGCCTAGCTGAGGAAATTGAGGTCAAGTGTTTGTTTCTTTGTTTCTGGTGTGGTGTGTGGAGGAGAGGAAGTTCAGGGAGTAGAGAGGAGCAACTGCAACTGCGCCTGCGAGCTAGGGCTGTCTCCCCTCCTGCTTATAGCAAGCAAGACAAAGATTCGATCGTAGGATTAGTAAAAGGCTGATCCAAGGATTAATGAGCGGGGAGGAATAGATATCCATGGATGGATTTCTTGCGTGCCTACGTGGATGATCCCGGGCCAAATTTTTTTGTATTGCTTGTCGGGATCGAATCCCACATGATCTTATGCACCGCATGCCTGCTAGTCCACACAAAAGACATAACTAGATATTTGTAGCTTTTGCGTGTCACTCTCAGGGAATGATCCGAGAAAAGATAACAAGCTATAGCCAGAGCCGGACTGGGCCGGGAAATAAATGGAAACCATGACAATTCTAAATAGGGGCAAAAAAAGCGGTAAGAGAAGATTCGTGTGTATGCACATGGCCAAAGGAAAATGCAAGTTAATGTTCAATCGTTAGAGTGGTCACTTTCGATCTAACCCTAGATTTGACGCTTTGGTATCTTATAAAGGTGGAATTTTATTTTAGTGGGAGACGGCACTCCTGTGAGCGTCTGGTTTTGTAGTGTGTTTGTAATAAAATTGAAGATAAACCAATAATTTAGATTTTTTTGTGTAAATTTGACCCGCTTTTGGTGAACTTTCAAATTAAATGGATACCATTTTACGGGGACTACCAAAAAGTTTGAAACAATTTTTGTAAATTCTCCAAAAACACAACATCATTCGCATATGCATTTTTAAAAACTCTAAGTGCATACTAATATTACGATATGAACATGTCGCTTAAAGTTAGGAAGATCTATATGCTCGTCTTCATGTCAACAATGCTTGCTAGGTCTGTCGTGGCCTCCCTTTTGTAGAGGCAGATATGTCAAAGAATGCTGAGAGTATATGGAGGTACTACACAAGCATCTGATGTGTCGACAAGTTGGCGGTGAATCAATTAGGAGGGAGTCGTGGATGGGGACAAATGAGTGTTGTGTGGTGAGTGTTGTAGGTGGAGAACAAGGAGAATACGAGGAAAGATAGTGGTGTCCATGAAGCTTTTGGTAGTCTTTCCGCTAAATAAAATGTGGGCAACGCTGATTGCATGGAAGACTCGGTGATGTCAACTGGGAGCCATCTTGGCCAAGACCCCTAGCAAGCTATACAGAATTTAGAATACCAAGTATTATGAAGCATCCCAGTTAAACTGTAAACTTATAATACTGTGTTTAACTAGAAGCCCTAGTTATATTTTGGATAGTGATTTTACATTTCTTGATTCAAAATGAATAGAAAGAATCATAGATGTATGGAAGGCGATGAGATGATTACTTGCAAAAAATCAAACAAAGATATGAGTATGATTATTCAGTCTTGTGCAAAGGTGACAAGAGATAACTTCGATTTTTCTAATCTGTTTGTGGGACACATAAATGGTCAACGTTTACATTTTCATCCTAAATCATCAAAGATGAAAAAACACACTAAAATATGGCTAAGGTTTGGAAGGTGGTCGTGTCTTCAAAGATACACCCAAAAAACTCTATGGAAAAAAATGATAACTTGGCGAAAAAAATCGACGGGTGATATGAAACCATATGTTCGATGGCAAAATAAAATGGCACATTGATAATTTGTTTTTTCTCATTTTCTTGAAGGACACAAATGGTAATTCCTCAATAAATTTTTGCATGTATATATATTTGAATCGAGGGTTCCAAAATAGAGTTAGGGTTCATTGTTTCAAGGGTCCTAAAATATACTTCAAATAAATACTGAATCAAACTGCAAATTTTTGTTTTTGTTACAAGGATGATGTCTATGGGACACTCATGGCCACGTACCGACAAAATGCTCAGTTTATCATGTTTTAGGGCCGTATATGTATCTTGATGGCCATTGGCAGCCCGATGGATCCTGGGCTGTGTGTTCCTCTTCGATCCAGAAGTCAATATCTTATTGGCATAAAATGATGAAGTCATTTTCAGGATCTATCTTATATGTGGAGCACAATGAAAGGAGCTGTGTCAGATAGATGAGGAGGGTACAAAATGAATAAAGCAGGCTCTTCCCTGCCACGCGCCGGCCGGAATCCCCCACCTTTTCGCCTTTCCACAAAGCGG
>barcode11_FT3_1
GTCCTCTTCATTCTTTCCGACCACGCACACCCGGCCCCGGCCAAACAGCGAATCACTCCTCTACCGTACAGCCTATCCCTCCCCGTGGTCACTGCGCACGTGAAAAGGCGTGCTTTTGTATATGCCGGCGAACGACACATGCATGGCCGGCGGTCCGGACTAAGTGAAGCTAGCTGCTGATTCATGATCCATCCAGTCCGTAACTAGGTGAGGCTTATCTTTGCCACGTTCGATCAAATCGAGCAGAGTACCGTGGATTGATGGACGGGCGTCTCGCTTGTTGGCAGACATTCCCGGTGCCGGCTTGCCGGCCGGCCGCGGCCGGGAGAGCCCCAGACGCAACGCAACCGCTGTCTAGCACCTTGGCCATTAGCGAGAGCTTATTACGAGTTTACAACAGACAAATCCATGTCCATGTTCAGCTGAACTAGCCTAGGGGGTCAAAATCAGGGCTTTGGTGACTGCATCCCATCCACATGATAGATTCAATTCTAAGAGAGAGGGGAGGAGCAGTGAAAGGTCTCCCAGAATCTATGTTCCACATAGGCAGAAGCAGCCCAGACCAGCCCAGGGTGTGCAAGCAGAACTATAGTCTAGACATGGACATGGACAAGGCCACGCCCTTCCTCTACTCAACTTTTGCCGCCTATATAAAGTGGCCACCGGCCGTGGGGCAGTTCCAAACTCATCAGCATCATCATTCATCCAGGTAGCTCCTGCTCCAGATCAATACACTCTAGCTAACTAGCTCAGCTGTGCCTGGTCATCGTCAACCTCTAGCTCCAACATACGAGATGGCCGGGAGGGATAGGGACCCGTTGGTGGTTGGTAGGGTTGTGGGGGATGTGCTGGACCCCTTCGTCCGCACCACTAACCTCAGGGTGACATTCGGGAACCGGGCCGTGTCCAACGGCTGCGAGCTCAAGCCCTCCATGGTCACCCACCAGCCCAGGGTCGAGGTCGGCGGCAATGAGATGAGGACCTTCTACACACTCGTACGTGTACTACTACTCATTATTGCCTAATTAATATAATCTAACACTAATTAAGATGCACCCTCGTATCATATCGTATGTAATTTGATGGCTACATGCTTTCATATATGTGTTGGCAAATTAATCAAGCACCTTCATGTATAATATGCATGTGCTATATATATGATCGATCAATGATGCAGAGGACGGGGGTCTTTATCCTCTTTCCGGAAAAAAAATGCATATGTCTTCTTTCTTGGAGAAAAAAAGGATTGCATCACTGTATGAATATGTTTAGGTTTACTCTGCACTATGAACTAGTATTGATCATGGTGTACATGCGCAGGTGATGGTAGACCCCGACGCGCCAAGTCCAAGCGATCCCAACCTCAGAGAATATCTCCATTGGTAATTCCACGCTCCAAATCCCTTGATTATAAACACTAGACGTACGTGTGTTCGATGCCACCACACTAGTGTCTGTGGTAGTGCATCTCAGTACTGCTGACAATTGCTGCTGGTATGCGTACGCAGGTTGGTGACAGATATTCCTGGAACTACTGGTGCTTCCTTCGGGCAGGAGGTGATGTGCTACGAGAGCCCTCGCCCCAACATGGGAATCCACCGCTTCGTGCTCGTACTCTTCCAGCAGCTGGGCCGGCAGACGGTGTACGCGCCCGGGTGGCGCCAGAACTTCAATACCAGGGACTTCGCCGAGCTCTACAACCTCGGCCCGCCCGTCGCCGCCGTCTACTTCAACTGCCAGCGCGAGGCCGG
>barcode11_FT3_2
GTCCTCTTCATTCTTTCCGACCACGCACACCCGGCCCCGGCCAAACAGCGAATCACTCCTCTACCGTACAGCCTATCCCTCCCCGTGGTCACTGCGCACGTGAAAAGGCGTGCTTTTGTATATGCCGGCGAACGACACATGCATGGCCGGCGGTCCGGACTAAGTGAAGCTAGCTGCTGATTCATGATCCATCCAGTCCGTAACTAGGTGAGGCTTATCTTTGCCACGTTCGATCAAATCGAGCAGAGTACCGTGGATTGATGGACGGGCGTCTCGCTTGTTGGCAGACATTCCCGGTGCCGGCTTGCCGGCCGGCCGCGGCCGGGAGAGCCCCAGACGCAACGCAACCGCTGTCTAGCACCTTGGCCATTAGCGAGAGCTTATTACGAGTTTACAACAGACAAATCCATGTCCATGTTCAGCTGAACTAGCCTAGGGGGTCAAAATCAGGGCTTTGGTGACTGCATCCCATCCACATGATAGATTCAATTCTAAGAGAGAGGGGAGGAGCAGTGAAAGGTCTCCCAGAATCTATGTTCCACATAGGCAGAAGCAGCCCAGACCAGCCCAGGGTGTGCAAGCAGAACTATAGTCTAGACATGGACATGGACAAGGCCACGCCCTTCCTCTACTCAACTTTTGCCGCCTATATAAAGTGGCCACCGGCCGTGGGGCAGTTCCAAACTCATCAGCATCATCATTCATCCAGGTAGCTCCTGCTCCAGATCAATACACTCTAGCTAACTAGCTCAGCTGTGCCTGGTCATCGTCAACCTCTAGCTCCAACATACGAGATGGCCGGGAGGGATAGGGACCCGTTGGTGGTTGGTAGGGTTGTGGGGGATGTGCTGGACCCCTTCGTCCGCACCACTAACCTCAGGGTGACATTCGGGAACCGGGCCGTGTCCAACGGCTGCGAGCTCAAGCCCTCCATGGTCACCCACCAGCCCAGGGTCGAGGTCGGCGGCAATGAGATGAGGACCTTCTACACACTCGTACGTGTACTACTACTCATTATTGCCTAATTAATATAATCTAACACTAATTAAGATGCACCCTCGTATCATATCGTATGTAATTTGATGGCTACATGCTTTCATATATGTGTTGGCAAATTAATCAAGCACCTTCATGTATAATATGCATGTGCTATATATATGATCGATCAATGATGCAGAGGACGGGGGTCTTTATCCTCTTTCCGGAAAAAAAATGCATATGTCTTCTTTCTTGGAGAAAAAAAGGATTGCATCACTGTATGAATATGTTTAGGTTTACTCTGCACTATGAACTAGTATTGATCATGGTGTACATGCGCAGGTGATGGTAGACCCCGACGCGCCAAGTCCAAGCGATCCCAACCTCAGAGAATATCTCCATTGGTAATTCCACGCTCCAAATCCCTTGATTATAAACACTAGACGTACGTGTGTTCGATGCCACCACACTAGTGTCTGTGGTAGTGCATCTCAGTACTGCTGACAATTGCTGCTGGTATGCGTACGCAGGTTGGTGACAGATATTCCTGGAACTACTGGTGCTTCCTTCGGGCAGGAGGTGATGTGCTACGAGAGCCCTCGCCCCAACATGGGAATCCACCGCTTCGTGCTCGTACTCTTCCAGCAGCTGGGCCGGCAGACGGTGTACGCGCCCGGGTGGCGCCAGAACTTCAATACCAGGGACTTCGCCGAGCTCTACAACCTCGGCCCGCCCGTCGCCGCCGTCTACTTCAACTGCCAGCGCGAGGCCGG
>barcode11_FTL9_1
CCATACCGGATACAATTGCCTGTACTCTGTAGTACCCAGTCTCTACTCCCCTTCAGAACTGCCTGGCCTAAACCTTCTTCCTCCTGATCCACCTTCCCTTTGACAGTTGAAATATGAGGCAGCCACAATGTTGAGGTGGTACTGACGTGCAAAGTTCCTGCAACTGAAGTTCTGTCGCATGTCTGGTGCAAAAACTGTCCCCCTACCTAGTTGCTGGAGCAGCACAAATACCATCCTGTGTATACCTGATCTTGGTTCTGGTCTTTCATAAACCACAAGTTCTTGGCCTGCAATAGCACCCTCCGTTTAATTAGTCAAGAATTTAAAGAGGGAAGAAACATTTACTCAGCTATCTGCAACTTAGTTTGCTCTCTTCAATTTTAGGCAAATAGGAGTCTTGTCATATCATCTTCATGTACATGCACAATCTTTGTTCTGTTGTGTATGTTAGTTGCAAGCAAAACAATATGGCAAAACTCTTTAAAGCCAACATATGATCGAACAATAATTCGATTCCATAAATTTTGTTTTTGTACATGTGAAAAATATGTTAAGTACAAATAATAACTAGGAAAATGTTATGTTTACACTTATTTTAAGAGTCCTTGTTTCTTTACGCTGTACAATGGCCTTGTCTTAAAGTTGGCCATTCATTTACAAAACAGATGCATGTCATTTTACGTTGTTCATTGTTATTCTTTGTTTAGGTTTAACATATCCCAGGGTTAACTATGAGCTAAACTGAAATTAACGTGTATTGAGTCTGTTAATTCTATGTTGTCAACAAGTTAGTAAATGAGATTACCTAGGAGGAACTAGGTAATTTTTCTTTGATAGAGAATTAGGCACCCAAATTCAAGCTGAAGTCAACAGGTTTGACTGAGAGAACTTAACATGGCTTAATTTCCGCATCCACAAAATTCAGTTTAATAATAAATCACATGGAACAAATTGGTGTGCTTGATATCATACCAAAGTTGACACCAGTTGTTCCAGGGATGTCTGCCACCATCCTGCACAGTAGTAGAGGCATATCATAATGAGAGCAAAAATAAATAGAAAGCATATATCAAAAGTGTCTGGGCAGAACACAAATGGGTGGAGATGTTGGGGAGAATAAGAACATGTTGCATTTGATTTACCAGTGCAAGTACTCCCTTAGTGACGGATGACTTGGGCTTGGGGCGTCTGGATCCACTAGTATCTTCAAAGGAAAAGATAACCTCAAACAAGTTAACATATGATTTGTTTCAGTTTGCTAGGAATAAAATAATCATCTATGATTCTGCTACTATGGGATTTCTTCACGATTATACTAGTGAACCATGTAAAACAGTTCAATCACTGAAGGATTAGCGTGTACTGTCCACTACTACAACTAAAAGCTTACCAGGGTGTAGAGAACTCTCATGTCATTGCCGCCGATATCAACTCGCGGCTTGCTTACGACTGCAGATGGCCTTAGCTCAGCACCTGCGAGAACTAGCCTATTGTTGTAGGCTATTCTGAGTGGAACAGTTGATGTAAATGGATCCAACACATCCTGTATAACATGGGCCACTACCAAGGGTTCCGCTGCCGACATATACTGGAGGAGGACTACCAGTTGGCAGCCTTATCTGTTATTTTGTTAACCTATCTCTCTACGGACCTGAAGAAACTGTGGCGATGCATGAACTACTTGTATTGCGCGATGAGGGTTGTCTTATTCACCTTTCAAAAGTTTTGATACTAGCACCATGTCATGCGTCACTGGTATACACATGACGTCCTTGATATTTGTCGATTACATCCTGAAATTTATGGAATAGTGAAGCTGTAGATATTTCAATGTGCATGCTTTTGCCATCCGATTATTTGCGTTGTTGGGGTGTACCGGAACAAGCCATGGGAAGTTGTTAGCTCAATCAGCTGCTCCTTTGGTCACAACCTCTTCAGAAAAAAATGGTATGTGCAATATTTCTGAACCAAACGATATGGTGGTGCTTGACATGTAGGTGTGCTTAATGTGCCTGGGTTCCTCAATGGCTCAATCCAACTGCATGTTTATAGGGGTATGAAGTATTTTATCTTGTACATTTTGGCATGTCACGTACTTGCACAGCATTAACAAATATTTTTCCCTTCTGGAAACTCATGGTTTTTATAGCTTAGGGTCATTATTTCATTCAAATTCAGGGATTATAGGAATGTAATAGTGGAAATAGAAAACATATAGTTGCAACCCACAGTTCCACTCTGGCGAGGAGCCTGGCCACATTAGCATTGTTTACAAGGTGAATTGTTTCTACTGGAACCTGCCAAGTTGCAGAGATACTCTATGTTAGAACATGGTCATCATTCTTCTGTTCTCGCTGAAAACATGAGCTGCAGGCATCTTCTTGAAGCCATTGCTATGCTCTGTGCAAACTTTAACAAAGATCTAAGGTAGTATATCCATACTATCTTTTTCGTCTTAGGACTTTGCTACCTCTATTATTTAACATATAATAGAACGTATTACAACATTGATTTCTCTTTTGTTGGCTTGATTCTTAACCTTGCCTTAGAAACAGTAATGCAACACAGCAGACCATCGTGTGCTTTAGTAAAAAAATTTTTTTGCCAGTTTTTTTGTAGTACCGTTCAGTTTTTATTTGATAGGCTATCCTATCTGTACATGAGGATACAAGCTTGGGCTAGCTGATTGGGCCAACCCAACAACCCATCTAATTGTTTGCTATGTGCACAAAGTAAACTGTCTGTTTAGTGGAAGTAATAACCATTAATTTGATAAAGCGGGCCGTGTGTTGGTCC
>barcode11_FTL9_2
TGGATAGGGATGCAAGTGTGGACCAACACACGGCCCGCTTTATCAAATTAATGGTTATTACTTCCACTAAACAGACAGTTTACTTTGTGCACATAGCAAACAATTAGATGGGTTGTTGGGTTGGCCCAATCAGCTAGCCCAAGCTTGTATCCTCATGTACAGATAGGATAGCCTATCAAATAAAAACTGAACGGTACTACAAAAAAACTGGCAAAAAAAATTTTTTACTAAAGCACACGATGGTCTGCTGTGTTGCATTACTGTTTCTAAGGCAAGGTTAAGAATCAAGCCAACAAAAGAGAAATCAATGTTGTAATACGTTCTATTATATGTTAAATAATAGAGGTAGCAAAGTCCTAAGACGAAAAAGATAGTATGGATATACTACCTTAGATCTTTGTTAAAGTTTGCACAGAGCATAGCAATGGCTTCAAGAAGATGCCTGCAGCTCATGTTTTCAGCGAGAACAGAAGAATGATGACCATGTTCTAACATAGAGTATCTCTGCAACTTGGCAGGTTCCAGTAGAAACAATTCACCTTGTAAACAATGCTAATGTGGCCAGGCTCCTCGCCAGAGTGGAACTGTGGGTTGCAACTATATGTTTTCTATTTCCACTATTACATTCCTATAATCCCTGAATTTGAATGAAATAATGACCCTAAGCTATAAAAACCATGAGTTTCCAGAAGGGAAAAATATTTGTTAATGCTGTGCAAGTACGTGACATGCCAAAATGTACAAGATAAAATACTTCATACCCCTATAAACATGCAGTTGGATTGAGCCATTGAGGAACCCAGGCACATTAAGCACACCTACATGTCAAGCACCACCATATCGTTTGGTTCAGAAATATTGCACATACCATTTTTTTCTGAAGAGGTTGTGACCAAAGGAGCAGCTGATTGAGCTAACAACTTCCCATGGCTTGTTCCGGTACACCCCAACAACGCAAATAATCGGATGGCAAAAGCATGCACATTGAAATATCTACAGCTTCACTATTCCATAAATTTCAGGATGTAATCGACAAATATCAAGGACGTCATGTGTATACCAGTGACGCATGACATGGTGCTAGTATCAAAACTTTTGAAAGGTGAATAAGACAACCCTCATCGCGCAATACAAGTAGTTCATGCATCGCCACAGTTTCTTCAGGTCCGTAGAGAGATAGGTTAACAAAATAACAGATAAGGCTGCCAACTGGTAGTCCTCCTCCAGTATATGTCGGCAGCGGAACCCTTGGTAGTGGCCCATGTTATACAGGATGTGTTGGATCCATTTACATCAACTGTTCCACTCAGAATAGCCTACAACAATAGGCTAGTTCTCGCAGGTGCTGAGCTAAGGCCATCTGCAGTCGTAAGCAAGCCGCGAGTTGATATCGGCGGCAATGACATGAGAGTTCTCTACACCCTGGTAAGCTTTTAGTTGTAGTAGTGGACAGTACACGCTAATCCTTCAGTGATTGAACTGTTTTACATGGTTCACTAGTATAATCGTGAAGAAATCCCATAGTAGCAGAATCATAGATGATTATTTTATTCCTAGCAAACTGAAACAAATCATATGTTAACTTGTTTGAGGTTATCTTTTCCTTTGAAGATACTAGTGGATCCAGACGCCCCAAGCCCAAGTCATCCATCACTAAGGGAGTACTTGCACTGGTAAATCAAATGCAACATGTTCTTATTCTCCCCAACATCTCCACCCATTTGTGTTCTGCCCAGACACTTTTGATATATGCTTTCTATTTATTTTTGCTCTCATTATGATATGCCTCTACTACTGTGCAGGATGGTGGCAGACATCCCTGGAACAACTGGTGTCAACTTTGGTATGATATCAAGCACACCAATTTGTTCCATGTGATTTATTATTAAACTGAATTTTGTGGATGCGGAAATTAAGCCATGTTAAGTTCTCTCAGTCAAACCTGTTGACTTCAGCTTGAATTTGGGTGCCTAATTCTCTATCAAAGAAAAATTACCTAGTTCCTCCTAGGTAATCTCATTTACTAACTTGTTGACAACATAGAATTAACAGACTCAATACACGTTAATTTCAGTTTAGCTCATAGTTAACCCTGGGATATGTTAAACCTAAACAAAGAATAACAATGAACAACGTAAAATGACATGCATCTGTTTTGTAAATGAATGGCCAACTTTAAGACAAGGCCATTGTACAGCGTAAAGAAACAAGGACTCTTAAAATAAGTGTAAACATAACATTTTCCTAGTTATTATTTGTACTTAACATATTTTTCACATGTACAAAAACAAAATTTATGGAATCGAATTATTGTTCGATCATATGTTGGCTTTAAAGAGTTTTGCCATATTGTTTTGCTTGCAACTAACATACACAACAGAACAAAGATTGTGCATGTACATGAAGATGATATGACAAGACTCCTATTTGCCTAAAATTGAAGAGAGCAAACTAAGTTGCAGATAGCTGAGTAAATGTTTCTTCCCTCTTTAAATTCTTGACTAATTAAACGGAGGGTGCTATTGCAGGCCAAGAACTCGTGGTTTATGAAAGACCAGAACCAAGATCAGGTATACACAGGATGGTATTTGTGCTGCTCCAGCAACTAGGTAGGGGGACAGTTTTTGCACCAGACATGCGACAGAACTTCAGTTGCAGGAACTTTGCACGTCAGTACCACCTCAACATTGTGGCTGCCTCATATTTCAACTGTCAAAGGGAAGGTGGATCAGGAGGAAGAAGGTTTAGGCCAGGCAGTTCTGAAGGGGAGTAGAGACTGGGTACTACAGAGTA
>barcode11_VRN1_1
TATACTGTAAATAGTATACGCTTAATCCTTATATTATGAACATCAAAATTTGATATTTTTGTGTAGGTTGCATACTTTTATGTTTTATGTTCAGACTTAACATGTAGGTACCTGCATATATTCTCTACACACATGATTTATAGAATTTTTAAAATCATTTTTTGTATTTTAAATTTTATTGCTTTAACAGGTTCTGGTGCACCTAGGAGCCAAAAATTCACATCCTAGTATGAGTTTTTTTTCCTTTAGAAAGAACTTGTATGATTTATTACAGCTATGATCATACGGTTCTCCATAAATGATGTATCCCTCAAACCTGCTAAATATCAATTTGAAATGTTCTATATTTTAAGCGACACAAAAATTACAAAAATGTGGACCTGAGTTTAGTGATTTCAAATCTAAAAAAGAAGAAGATTTTGTCATTTTTATGTAGCTTAGAATGCGAAACATTCCGAATAGATATTTTGCACGTTTATGGGATACATCATTGGCTACCTTTTGAATTTTTCTTAACTTTTTCTTCAAACATGTTAATATAATTTTCAAAGTTTCTAATATGCAGGAAGAACTGCATTTCGGGAACCAAAAGGACTTTCCGACCAATTTGATGTTACATATATGTTTCTAGTCCACTCTATAAAGTTAGTCAAATTTTAAAAGTCTTACTTAAAATAATGGTGGTATTTTTTTTTTTGACAAATCTGATTCTTTAGCAAAAGTAATGGCTCCCATGCGAAATTATTTTAGAATCTGACCCCTAGGTTCGATACCAACAAGAATGGAGTCGAAATTGTACAGGTGGGCGCCAAGGATTTTCTTCACTAAATGGCTTCATAGGTTCGACGTCATGTGGTTTGGCGTTGGCCCTGCTTCGGCGCCGACCTGCACAATTTCAGCTTCATCCTCATTGGCACCAAACTCAGCGGTCAGACTTCAGTTAGATGAGTCATTAATTTCGCTAAATGGTCATTTTATTAAACAAAAAAATTACCCATTTATTCGTGAATGGAGGGAACGAGCAGCGCTATGGACAACCAGGGAGTGTGGACAATGACAATTCACTCGGGAAATGGTGAAGTTCATTAAAGCTCGGAAAATGACGGTACTCCAACTGCAAGTATCTTCTTTCTCGAAATATACATATGAACCAAAAGTAGAAAAATAGTGTATTGCGCACGTTTGCGCATTGCCGGAAATGCAAGTATGCAAGCTGTTTGCGGGCGTGGGCCGTGTAGGACGCGACATTTGAGGGCAAAGACCAGACGCAGCAACGCCGGCCACTAGCTACCACCCCACTACTGTCAGCAGTAGCAGAGCAACACTTTTTTTTTTTTTTGAGGGTAAAACACAATATATTAAGCTAGCAAGCCGCCTCATTAAAAACCTTCCAGTCCCCTTCGGTACCCTGGTAAGGAAAAGAGTGCGTCTGAAACTTGCTGCCCGAGTTCAAAACAGAGTTACATCAGCAATTACATCTGAAAGCACATGATCAGGAGGATCATCATCCCAAACTATAACTCTGTCAGCCTCAAAACTAAACCTAGCTAAATTGTGAGCTACCCTATTAGACTCCCTAGGACAGTAAGCAAAAGAAACAGCTCCTAATCTTTGTATGACCCCACTACTGTCAGCAGTAGCAGAGCAACACTTGAAAGTCCACAAATCAATCATGAATCATGCGCACGAGACGACGCAGGCAGGGAGGACAGGCGGGAGTCCCAAACGGGAGAAGCGAGACGGCCCAAATTAAGCAAGCAGCCTCCTACTGTCGCAGCCCGTACGCACCCACGCCATGACCAGACCCACCCGCACCAGACTTGACCTAGCATTTCCCCATTCGTCCCGCGCCGCCGTCACACACACCAACAAAAAAAAAGCACAGGAGGGGAATAAATTGCCTCTGAGAAAAAGAAAAGAAAAGCCCTTTTTTCTGTGGAGAAAACAAAAAAGCGCTGCTCCGTTCCTGTGGCGCGAGCAATGGATACGGGGGTGCGAGGAATTCGGACAGCAGAATTTGGAGATTCGGACGTACGATCGGCGGACACGTCGACGGGATCCGGGCTCGCAGCAGGCCATCCTGTGGCGGGGCGGCCCCGGGGCCCCACGACGTGGGCTTGGGCCAATGGCAGGTCGACAACGGATATGCTCCAGACCAACCCGGTATCGA
>barcode11_VRN1_2
TATACTGTAAATAGTATACGCTTAATCCTTATATTATGAACATCAAAATTTGATATTTTTGTGTAGGTTGCATACTTTTATGTTTTATGTTCAGACTTAACATGTAGGTACCTGCATATATTCTCTACACACATGATTTATAGAATTTTTAAAATCATTTTTTGTATTTTAAATTTTATTGCTTTAACAGGTTCTGGTGCACCTAGGAGCCAAAAATTCACATCCTAGTATGAGTTTTTTTTCCTTTAGAAAGAACTTGTATGATTTATTACAGCTATGATCATACGGTTCTCCATAAATGATGTATCCCTCAAACCTGCTAAATATCAATTTGAAATGTTCTATATTTTAAGCGACACAAAAATTACAAAAATGTGGACCTGAGTTTAGTGATTTCAAATCTAAAAAAGAAGAAGATTTTGTCATTTTTATGTAGCTTAGAATGCGAAACATTCCGAATAGATATTTTGCACGTTTATGGGATACATCATTGGCTACCTTTTGAATTTTTCTTAACTTTTTCTTCAAACATGTTAATATAATTTTCAAAGTTTCTAATATGCAGGAAGAACTGCATTTCGGGAACCAAAAGGACTTTCCGACCAATTTGATGTTACATATATGTTTCTAGTCCACTCTATAAAGTTAGTCAAATTTTAAAAGTCTTACTTAAAATAATGGTGGTATTTTTTTTTTTGACAAATCTGATTCTTTAGCAAAAGTAATGGCTCCCATGCGAAATTATTTTAGAATCTGACCCCTAGGTTCGATACCAACAAGAATGGAGTCGAAATTGTACAGGTGGGCGCCAAGGATTTTCTTCACTAAATGGCTTCATAGGTTCGACGTCATGTGGTTTGGCGTTGGCCCTGCTTCGGCGCCGACCTGCACAATTTCAGCTTCATCCTCATTGGCACCAAACTCAGCGGTCAGACTTCAGTTAGATGAGTCATTAATTTCGCTAAATGGTCATTTTATTAAACAAAAAAATTACCCATTTATTCGTGAATGGAGGGAACGAGCAGCGCTATGGACAACCAGGGAGTGTGGACAATGACAATTCACTCGGGAAATGGTGAAGTTCATTAAAGCTCGGAAAATGACGGTACTCCAACTGCAAGTATCTTCTTTCTCGAAATATACATATGAACCAAAAGTAGAAAAATAGTGTATTGCGCACGTTTGCGCATTGCCGGAAATGCAAGTATGCAAGCTGTTTGCGGGCGTGGGCCGTGTAGGACGCGACATTTGAGGGCAAAGACCAGACGCAGCAACGCCGGCCACTAGCTACCACCCCACTACTGTCAGCAGTAGCAGAGCAACACTTTTTTTTTTTTTTGAGGGTAAAACACAATATATTAAGCTAGCAAGCCGCCTCATTAAAAACCTTCCAGTCCCCTTCGGTACCCTGGTAAGGAAAAGAGTGCGTCTGAAACTTGCTGCCCGAGTTCAAAACAGAGTTACATCAGCAATTACATCTGAAAGCACATGATCAGGAGGATCATCATCCCAAACTATAACTCTGTCAGCCTCAAAACTAAACCTAGCTAAATTGTGAGCTACCCTATTAGACTCCCTAGGACAGTAAGCAAAAGAAACAGCTCCTAATCTTTGTATGACCCCACTACTGTCAGCAGTAGCAGAGCAACACTTGAAAGTCCACAAATCAATCATGAATCATGCGCACGAGACGACGCAGGCAGGGAGGACAGGCGGGAGTCCCAAACGGGAGAAGCGAGACGGCCCAAATTAAGCAAGCAGCCTCCTACTGTCGCAGCCCGTACGCACCCACGCCATGACCAGACCCACCCGCACCAGACTTGACCTAGCATTTCCCCATTCGTCCCGCGCCGCCGTCACACACACCAACAAAAAAAAAGCACAGGAGGGGAATAAATTGCCTCTGAGAAAAAGAAAAGAAAAGCCCTTTTTTCTGTGGAGAAAACAAAAAAGCGCTGCTCCGTTCCTGTGGCGCGAGCAATGGATACGGGGGTGCGAGGAATTCGGACAGCAGAATTTGGAGATTCGGACGTACGATCGGCGGACACGTCGACGGGATCCGGGCTCGCAGCAGGCCATCCTGTGGCGGGGCGGCCCCGGGGCCCCACGACGTGGGCTTGGGCCAATGGCAGGTCGACAACGGATATGCTCCAGACCAACCCGGTATCGA
>barcode11_VRN2a_1
GGGAACACGCTTATGTTGTGGTGGTGGTGCAGGCAGTTGCCCACGACACCGCCGCACACGCTGCATGAAATGGATATGGACATGGACTCAAGGTCAAGGGTACGATTGTTTGCTCTGGTGCGGTGGGGTGTGTGGAGGAGACTAGATGGGAGAAGGGAGCGGAGCAGCAACTGCGTAAGACTATGCTAGTGCTAGGAGGCGGTGTGTGTCTCCTGCTGCCCTGCATTCCGATCATATAGCTAACAAGTAAAAGATTCGACTGAAGGATTCATTAGTAAAAGGGGGTATGAAGATTAATGGGCAGAGATGAATAGATATGCGCGATCACTCCATAGATTTCGTTCAATTCTTTCTTTGCGTACGTGGATGATCGAATCCCACATGATCTTATGCGCTGCCTGCATATGCTAGTCCACACAAAGGACGCAACTAGATATTTGTAGCTTTTTGTGTCACTCTCAGGGAATGACCCAAGAAAAGAGAACAAAGGGCCGGTCCAGGAAATAAATGGAAACCAAGAGAATTCTATTTCAGCAAAAGTACCTAGTCATCAAGGTCCCCGTCTCCCGTTGGAGAAGTCACCTTTGAACCGGTCCACACCATGTCGGTAAAACCTCCACCAACCCAATTAGAAGGAGCGTTCCATGGATAAAAATGTCGGCAACGACTATGATTTGCATGGACCGACACCTCTATGCATGGTCTCTAGCTAGCTATTTGCAAATTAAGAGAGTAATACAGTGCATCATCAATTCTGGACTGTTTAACTTGAACCCTATAGCTCCTTGCTGGATAGTGCTTTTACATGTTTCTGTTTTCAAATAAATAGAAACAATCACAGATGTCTAATGCAATGGAATGGTAGCTTGTGGAAATAAATTAAAAAATACAATTATTTCCATCTTGTGTAAAATTGACAACATATAAACTATATTCATATTATCTATTTGTACACCGCATGAATGGTCAAAGTTTAATTTGGATACCATTTGCATACATTTATGGATTTTGAAATGTTTCTGAAGTTTCAGAGAGATAGAAATTCATGTTGTGCGGAAAAGCTTTATAAAATGATAAGTTGGCACATAACCATTATTATTGGATTATATGATGATGCAGATCAAGAAGGTGCAATAACATAGATGAATATATAAAGCGGGGAATGCATCGATCAGTCGAGGAATGCACACCGACTGGCCGGAATCCACCGTCTTTTTGTCTTTCCTAAAGGGAAGCAAAACGGTCCACACAGTGTGTTGAGCTCGCCGGAGTACCCGCGTGGGCAGGCACCTTCTGGCCACACCACAACGGAGAGCACCACCGGCTGTGTGGACGAGATGCAGCTCTACGGCTATTTGTGTTCCAATGTGCCGTCCTGAAATGGAAGCAAAAGCTATTCTACAAAAAGAAAGAAAAGATGAGATGGCATATATTCCCATGGATGGATATATGTGTGGAGCAATAGTTCTCCAAGCATGCGCACCGCACCTAGCTTCGATCCATTCCGGCCGGCAGGTTCATGTGATGCGAACAGCGATAGACATGACAGCAAACCGTCCATAGAGATACATGCATATTCATTTAGCATTGACAAGATCACATAGCGACAACAGCGCGCAGCTAGAGACATGCAATACTTAAGTAGGCTTGGCTAATCCTAAACAGGTTGTTATGGTAGTTTGGGATTGAGTTTGAACACGTTTGGTCCAATAGAACTAAGAAATGATGATTCTTCTAGACCTCAAAAATCTACTGTACTACCTCAACAAAAAAAGAGTCCAAGAATGAGTTTGCACCGTAATTACTAATGACAAGGGATTGAGCGTGGATTCACAAAAAAATAAATGGCGAATCAAACGAGAAACATGTCATAGAGCCTCTTGCACAAGGAATCGAACCAAAAACGAGCAGGGAAAGAGATCCCTTGAGGTTTCTTGAAGGTTTGGAAGAAGAAGAAGAAACAAAGTTTGAAAAATTCTGATCTAGGGTTACCTCTCTCGGGCCTCATATGGTCGAAACAAGCGACGGAACCTCTGGTACGAGCACTTGTGCTTGTACTGCATGTCATCTTCTGGTATGGGACCGTTGGTTTTTGGTGCTCACTCTCATATGATCACTAGTAACACCCACCGTTAAATCTCCTGTTATTGTTCAAGCTCCGGGCTCATGTCTATTATGATCAGGGTTACCTCTCTCATGCGATGTTATATGAAGTCGAGCATGTAACATTTACCTAAGGGTCGCACGAGGGAACTACCTTCAGAAGTAGGATAGTGCATACGGCGGGAAGTGACATACCGTGGGCGGTGCACTATTCTATGAAAGGAGGGGATAAGAGAGGACTCATCATACTTCACAAATAACCATGGGGTAATCTCTTAATTGTGATGGATCAATAGGTGCCTTGCCGAAGGTCATCGCAGTGGTTATTCAGGGACGTGTTATGAGATACATATTCC
>barcode11_VRN2a_2
GGGAACACGCTTATGTTGTGGTGGTGGTGCAGGCAGTTGCCCACGACACCGCCGCACACGCTGCATGAAATGGATATGGACATGGACTCAAGGTCAAGGGTACGATTGTTTGCTCTGGTGCGGTGGGGTGTGTGGAGGAGACTAGATGGGAGAAGGGAGCGGAGCAGCAACTGCGTAAGACTATGCTAGTGCTAGGAGGCGGTGTGTGTCTCCTGCTGCCCTGCATTCCGATCATATAGCTAACAAGTAAAAGATTCGACTGAAGGATTCATTAGTAAAAGGGGGTATGAAGATTAATGGGCAGAGATGAATAGATATGCGCGATCACTCCATAGATTTCGTTCAATTCTTTCTTTGCGTACGTGGATGATCGAATCCCACATGATCTTATGCGCTGCCTGCATATGCTAGTCCACACAAAGGACGCAACTAGATATTTGTAGCTTTTTGTGTCACTCTCAGGGAATGACCCAAGAAAAGAGAACAAAGGGCCGGTCCAGGAAATAAATGGAAACCAAGAGAATTCTATTTCAGCAAAAGTACCTAGTCATCAAGGTCCCCGTCTCCCGTTGGAGAAGTCACCTTTGAACCGGTCCACACCATGTCGGTAAAACCTCCACCAACCCAATTAGAAGGAGCGTTCCATGGATAAAAATGTCGGCAACGACTATGATTTGCATGGACCGACACCTCTATGCATGGTCTCTAGCTAGCTATTTGCAAATTAAGAGAGTAATACAGTGCATCATCAATTCTGGACTGTTTAACTTGAACCCTATAGCTCCTTGCTGGATAGTGCTTTTACATGTTTCTGTTTTCAAATAAATAGAAACAATCACAGATGTCTAATGCAATGGAATGGTAGCTTGTGGAAATAAATTAAAAAATACAATTATTTCCATCTTGTGTAAAATTGACAACATATAAACTATATTCATATTATCTATTTGTACACCGCATGAATGGTCAAAGTTTAATTTGGATACCATTTGCATACATTTATGGATTTTGAAATGTTTCTGAAGTTTCAGAGAGATAGAAATTCATGTTGTGCGGAAAAGCTTTATAAAATGATAAGTTGGCACATAACCATTATTATTGGATTATATGATGATGCAGATCAAGAAGGTGCAATAACATAGATGAATATATAAAGCGGGGAATGCATCGATCAGTCGAGGAATGCACACCGACTGGCCGGAATCCACCGTCTTTTTGTCTTTCCTAAAGGGAAGCAAAACGGTCCACACAGTGTGTTGAGCTCGCCGGAGTACCCGCGTGGGCAGGCACCTTCTGGCCACACCACAACGGAGAGCACCACCGGCTGTGTGGACGAGATGCAGCTCTACGGCTATTTGTGTTCCAATGTGCCGTCCTGAAATGGAAGCAAAAGCTATTCTACAAAAAGAAAGAAAAGATGAGATGGCATATATTCCCATGGATGGATATATGTGTGGAGCAATAGTTCTCCAAGCATGCGCACCGCACCTAGCTTCGATCCATTCCGGCCGGCAGGTTCATGTGATGCGAACAGCGATAGACATGACAGCAAACCGTCCATAGAGATACATGCATATTCATTTAGCATTGACAAGATCACATAGCGACAACAGCGCGCAGCTAGAGACATGCAATACTTAAGTAGGCTTGGCTAATCCTAAACAGGTTGTTATGGTAGTTTGGGATTGAGTTTGAACACGTTTGGTCCAATAGAACTAAGAAATGATGATTCTTCTAGACCTCAAAAATCTACTGTACTACCTCAACAAAAAAAGAGTCCAAGAATGAGTTTGCACCGTAATTACTAATGACAAGGGATTGAGCGTGGATTCACAAAAAAATAAATGGCGAATCAAACGAGAAACATGTCATAGAGCCTCTTGCACAAGGAATCGAACCAAAAACGAGCAGGGAAAGAGATCCCTTGAGGTTTCTTGAAGGTTTGGAAGAAGAAGAAGAAACAAAGTTTGAAAAATTCTGATCTAGGGTTACCTCTCTCGGGCCTCATATGGTCGAAACAAGCGACGGAACCTCTGGTACGAGCACTTGTGCTTGTACTGCATGTCATCTTCTGGTATGGGACCGTTGGTTTTTGGTGCTCACTCTCATATGATCACTAGTAACACCCACCGTTAAATCTCCTGTTATTGTTCAAGCTCCGGGCTCATGTCTATTATGATCAGGGTTACCTCTCTCATGCGATGTTATATGAAGTCGAGCATGTAACATTTACCTAAGGGTCGCACGAGGGAACTACCTTCAGAAGTAGGATAGTGCATACGGCGGGAAGTGACATACCGTGGGCGGTGCACTATTCTATGAAAGGAGGGGATAAGAGAGGACTCATCATACTTCACAAATAACCATGGGGTAATCTCTTAATTGTGATGGATCAATAGGTGCCTTGCCGAAGGTCATCGCAGTGGTTATTCAGGGACGTGTTATGAGATACATATTCC
>barcode11_VRN2b_1
CGCTTTGTGGAAAGGCGAAAAGGTGGGGGATTCCGGCCGGCGCGTGGCAGGGAAGAGCCTGCTTTATTCATTTTGTACCCTCCTCATCTATCTGACACAGCTCCTTTCATTGTGCTCCACATATAAGATAGATCCTGAAAATGACTTCATCATTTTATGCCAATAAGATATTGACTTCTGGATCGAAGAGGAACACACAGCCCAGGATCCATCGGGCTGCCAATGGCCATCAAGATACATATACGGCCCTAAAACATGATAAACTGAGCATTTTGTCGGTACGTGGCCATGAGTGTCCCATAGACATCATCCTTGTAACAAAAACAAAAATTTGCAGTTTGATTCAGTATTTATTTGAAGTATATTTTAGGACCCTTGAAACAATGAACCCTAACTCTATTTTGGAACCCTCGATTCAAATATATATACATGCAAAAATTTATTGAGGAATTACCATTTGTGTCCTTCAAGAAAATGAGAAAAAACAAATTATCAATGTGCCATTTTATTTTGCCATCGAACATATGGTTTCATATCACCCGTCGATTTTTTTCGCCAAGTTATCATTTTTTTCCATAGAGTTTTTTGGGTGTATCTTTGAAGACACGACCACCTTCCAAACCTTAGCCATATTTTAGTGTGTTTTTTCATCTTTGATGATTTAGGATGAAAATGTAAACGTTGACCATTTATGTGTCCCACAAACAGATTAGAAAAATCGAAGTTATCTCTTGTCACCTTTGCACAAGACTGAATAATCATACTCATATCTTTGTTTGATTTTTTGCAAGTAATCATCTCATCGCCTTCCATACATCTATGATTCTTTCTATTCATTTTGAATCAAGAAATGTAAAATCACTATCCAAAATATAACTAGGGCTTCTAGTTAAACACAGTATTATAAGTTTACAGTTTAACTGGGATGCTTCATAATACTTGGTATTCTAAATTCTGTATAGCTTGCTAGGGGTCTTGGCCAAGATGGCTCCCAGTTGACATCACCGAGTCTTCCATGCAATCAGCGTTGCCCACATTTTATTTAGCGGAAAGACTACCAAAAGCTTCATGGACACCACTATCTTTCCTCGTATTCTCCTTGTTCTCCACCTACAACACTCACCACACAACACTCATTTGTCCCCATCCACGACTCCCTCCTAATTGATTCACCGCCAACTTGTCGACACATCAGATGCTTGTGTAGTACCTCCATATACTCTCAGCATTCTTTGACATATCTGCCTCTACAAAAGGGAGGCCACGACAGACCTAGCAAGCATTGTTGACATGAAGACGAGCATATAGATCTTCCTAACTTTAAGCGACATGTTCATATCGTAATATTAGTATGCACTTAGAGTTTTTAAAAATGCATATGCGAATGATGTTGTGTTTTTGGAGAATTTACAAAAATTGTTTCAAACTTTTTGGTAGTCCCCGTAAAATGGTATCCATTTAATTTGAAAGTTCACCAAAAGCGGGTCAAATTTACACAAAAAAATCTAAATTATTGGTTTATCTTCAATTTTATTACAAACACACTACAAAACCAGACGCTCACAGGAGTGCCGTCTCCCACTAAAATAAAATTCCACCTTTATAAGATACCAAAGCGTCAAATCTAGGGTTAGATCGAAAGTGACCACTCTAACGATTGAACATTAACTTGCATTTTCCTTTGGCCATGTGCATACACACGAATCTTCTCTTACCGCTTTTTTTGCCCCTATTTAGAATTGTCATGGTTTCCATTTATTTCCCGGCCCAGTCCGGCTCTGGCTATAGCTTGTTATCTTTTCTCGGATCATTCCCTGAGAGTGACACGCAAAAGCTACAAATATCTAGTTATGTCTTTTGTGTGGACTAGCAGGCATGCGGTGCATAAGATCATGTGGGATTCGATCCCGACAAGCAATACAAAAAAATTTGGCCCGGGATCATCCACGTAGGCACGCAAGAAATCCATCCATGGATATCTATTCCTCCCCGCTCATTAATCCTTGGATCAGCCTTTTACTAATCCTACGATCGAATCTTTGTCTTGCTTGCTATAAGCAGGAGGGGAGACAGCCCTAGCTCGCAGGCGCAGTTGCAGTTGCTCCTCTCTACTCCCTGAACTTCCTCTCCTCCACACACCACACCAGAAACAAAGAAACAAACACTTGACCTCAATTTCCTCAGCTAGGCTAGCTACTCTCGATCGTCCATGTCTATGTCATGCGGCGTGTGCGGCGGCGTAGCCAACTGCCTGCACCACCACATCATCGACCACGCCCCCATGTTCCCTGTTCTTCGTCACGAGCCACCGCTGCTCGAGTACCAGTTCTTCGGCAACGGCCAAGGCCACAGCGTGGGAACGTGGCTCCCACCGCCGGCGGACCACCACAACGTCCAGAACACCAGGCCGCCGTCGACGTTTCATGGCCTGCAGTACCCACCGCATGGACACCAAGCAGCAGCTGGGCTGATCACGTTCCAGGTCGACGCCGGCAGCCGACACATGCCACCGGCTACACCACCCATCGCCGTGAGTGATGCCTAATTAATTCTACATCATCGATGGCCGGGGTAGACCTGTGGTTAATGGCTTTTGCTCTTCTTCTGCTAATACTTTGATCACCCTTCCTACCTAGCTACTCGTCATACTTGTGTGAGTGTATGCTGCTAGCTGACGGATGGATTCTCCTGAGAAAAATTAATCGGGAGTCAACAGACAAATTAGTTCCAAGTAAGGTAGCTAACAACGCATTCTCCTCAGGAGTCCATCAGCAGGACTGAGACACGGCCGGAGCAATAAAAATTTAAACAAACACATACGTACTTATATTTTCTCAAAACAGAACATATGTATGGCAGATTGACAGTACCTTCAGAACTGTTCGTTTCGGGTATCAACTGTATCGTCGGGGATAAAATCAGTCAGTTATCGTTAATCTGAATGTTTTTTTTTAGATTTTTATAGTGAATTTAATGTTTGAACTACACAATATATCAATATCTAAATTGGCGAGGAAAAGACGTGTAAACTCAGCTCGAAAGAAGACTTAATTATAAGCTAGCAAATTATATGACAACAACAAATCCTTTGTAATTTCACCTTTTCTTTCATGCACCAGGCGTCTAGTCCAGGTAAATATTCCTTGCCAAATTTAGTCAAAACGAATACATATCAATGAGATGGATGTATCCTCTCATTTCATGTGGTCAACTCTCAGTTTGGATTTGATTTTGTGCATCAATATCGATACAGATCAATCAGGGCATGCCTCCTTTTTGAAAAAAAACTTGGAGAATATTGATTTTCTCTCTCTAGACTTATCTCCTCTAACAAATCATCAATTTCAGTTTGATCTTGAACCTTGCATGTAGTCCGTACATCCAATGAGCGTGAAACAAGATGGCTAGTTGTGCAAAACCCAACTAATTCAGTTGATCAGGCTTTACATACATATAATCAAGTTGACCACAGAACTAATGACACTACCACAGAACATGAATGGTTATATATATAGCCAGTTGAAACGTATCGTTTCAGACGGTCTTGGACTTTTGGTCGCTGACCTTTGTAACTGATCGTGGGATAGGAGGCTAAGGCTAACCGTTATTTCATGAGACAGGTCAAAACTAGTAATATAATTGGTTAGGGACTAACTAAATACCTTCATGAAACAATGATCGTTCACTATGCACAATTAATTTGTCTCATATGATTTTTTTTGATATGTTCAGATGCCATTATGTGGGAGCACACGCACTAACACCGCAGGAAGTGAGGTGATAATGGCTATCGATGGAGACATGATGATGGTGGCGGCGCATCATCCAACGGTGCACGAGAGACGTGCAAAGGTGATGAGGTATAGGGAGAAGAGGAAGAGACGGAGGTACGAGAAGCAGATCCGATATGAGTCCAGAAAAGCTTACGCCCAGTTGAGGCCACGGGTCAAAGGCCGCTTCGCCAAGGTGCATGAAGAAGCCACTGTGCCATTGTCACCACCACCATCGACCTATGATCCCAGTAAATTAGACCTCGGATGGTTCCATCCATAACATGTGATACAAGCTAGCTATAACTGTCCCATACATATTTCTAGCTT
>barcode11_VRN2b_2
CGCTTTGTGGAAAGGCGAAAAGGTGGGGGATTCCGGCCGGCGCGTGGCAGGGAAGAGCCTGCTTTATTCATTTTGTACCCTCCTCATCTATCTGACACAGCTCCTTTCATTGTGCTCCACATATAAGATAGATCCTGAAAATGACTTCATCATTTTATGCCAATAAGATATTGACTTCTGGATCGAAGAGGAACACACAGCCCAGGATCCATCGGGCTGCCAATGGCCATCAAGATACATATACGGCCCTAAAACATGATAAACTGAGCATTTTGTCGGTACGTGGCCATGAGTGTCCCATAGACATCATCCTTGTAACAAAAACAAAAATTTGCAGTTTGATTCAGTATTTATTTGAAGTATATTTTAGGACCCTTGAAACAATGAACCCTAACTCTATTTTGGAACCCTCGATTCAAATATATATACATGCAAAAATTTATTGAGGAATTACCATTTGTGTCCTTCAAGAAAATGAGAAAAAACAAATTATCAATGTGCCATTTTATTTTGCCATCGAACATATGGTTTCATATCACCCGTCGATTTTTTTCGCCAAGTTATCATTTTTTTCCATAGAGTTTTTTGGGTGTATCTTTGAAGACACGACCACCTTCCAAACCTTAGCCATATTTTAGTGTGTTTTTTCATCTTTGATGATTTAGGATGAAAATGTAAACGTTGACCATTTATGTGTCCCACAAACAGATTAGAAAAATCGAAGTTATCTCTTGTCACCTTTGCACAAGACTGAATAATCATACTCATATCTTTGTTTGATTTTTTGCAAGTAATCATCTCATCGCCTTCCATACATCTATGATTCTTTCTATTCATTTTGAATCAAGAAATGTAAAATCACTATCCAAAATATAACTAGGGCTTCTAGTTAAACACAGTATTATAAGTTTACAGTTTAACTGGGATGCTTCATAATACTTGGTATTCTAAATTCTGTATAGCTTGCTAGGGGTCTTGGCCAAGATGGCTCCCAGTTGACATCACCGAGTCTTCCATGCAATCAGCGTTGCCCACATTTTATTTAGCGGAAAGACTACCAAAAGCTTCATGGACACCACTATCTTTCCTCGTATTCTCCTTGTTCTCCACCTACAACACTCACCACACAACACTCATTTGTCCCCATCCACGACTCCCTCCTAATTGATTCACCGCCAACTTGTCGACACATCAGATGCTTGTGTAGTACCTCCATATACTCTCAGCATTCTTTGACATATCTGCCTCTACAAAAGGGAGGCCACGACAGACCTAGCAAGCATTGTTGACATGAAGACGAGCATATAGATCTTCCTAACTTTAAGCGACATGTTCATATCGTAATATTAGTATGCACTTAGAGTTTTTAAAAATGCATATGCGAATGATGTTGTGTTTTTGGAGAATTTACAAAAATTGTTTCAAACTTTTTGGTAGTCCCCGTAAAATGGTATCCATTTAATTTGAAAGTTCACCAAAAGCGGGTCAAATTTACACAAAAAAATCTAAATTATTGGTTTATCTTCAATTTTATTACAAACACACTACAAAACCAGACGCTCACAGGAGTGCCGTCTCCCACTAAAATAAAATTCCACCTTTATAAGATACCAAAGCGTCAAATCTAGGGTTAGATCGAAAGTGACCACTCTAACGATTGAACATTAACTTGCATTTTCCTTTGGCCATGTGCATACACACGAATCTTCTCTTACCGCTTTTTTTGCCCCTATTTAGAATTGTCATGGTTTCCATTTATTTCCCGGCCCAGTCCGGCTCTGGCTATAGCTTGTTATCTTTTCTCGGATCATTCCCTGAGAGTGACACGCAAAAGCTACAAATATCTAGTTATGTCTTTTGTGTGGACTAGCAGGCATGCGGTGCATAAGATCATGTGGGATTCGATCCCGACAAGCAATACAAAAAAATTTGGCCCGGGATCATCCACGTAGGCACGCAAGAAATCCATCCATGGATATCTATTCCTCCCCGCTCATTAATCCTTGGATCAGCCTTTTACTAATCCTACGATCGAATCTTTGTCTTGCTTGCTATAAGCAGGAGGGGAGACAGCCCTAGCTCGCAGGCGCAGTTGCAGTTGCTCCTCTCTACTCCCTGAACTTCCTCTCCTCCACACACCACACCAGAAACAAAGAAACAAACACTTGACCTCAATTTCCTCAGCTAGGCTAGCTACTCTCGATCGTCCATGTCTATGTCATGCGGCGTGTGCGGCGGCGTAGCCAACTGCCTGCACCACCACATCATCGACCACGCCCCCATGTTCCCTGTTCTTCGTCACGAGCCACCGCTGCTCGAGTACCAGTTCTTCGGCAACGGCCAAGGCCACAGCGTGGGAACGTGGCTCCCACCGCCGGCGGACCACCACAACGTCCAGAACACCAGGCCGCCGTCGACGTTTCATGGCCTGCAGTACCCACCGCATGGACACCAAGCAGCAGCTGGGCTGATCACGTTCCAGGTCGACGCCGGCAGCCGACACATGCCACCGGCTACACCACCCATCGCCGTGAGTGATGCCTAATTAATTCTACATCATCGATGGCCGGGGTAGACCTGTGGTTAATGGCTTTTGCTCTTCTTCTGCTAATACTTTGATCACCCTTCCTACCTAGCTACTCGTCATACTTGTGTGAGTGTATGCTGCTAGCTGACGGATGGATTCTCCTGAGAAAAATTAATCGGGAGTCAACAGACAAATTAGTTCCAAGTAAGGTAGCTAACAACGCATTCTCCTCAGGAGTCCATCAGCAGGACTGAGACACGGCCGGAGCAATAAAAATTTAAACAAACACATACGTACTTATATTTTCTCAAAACAGAACATATGTATGGCAGATTGACAGTACCTTCAGAACTGTTCGTTTCGGGTATCAACTGTATCGTCGGGGATAAAATCAGTCAGTTATCGTTAATCTGAATGTTTTTTTTTAGATTTTTATAGTGAATTTAATGTTTGAACTACACAATATATCAATATCTAAATTGGCGAGGAAAAGACGTGTAAACTCAGCTCGAAAGAAGACTTAATTATAAGCTAGCAAATTATATGACAACAACAAATCCTTTGTAATTTCACCTTTTCTTTCATGCACCAGGCGTCTAGTCCAGGTAAATATTCCTTGCCAAATTTAGTCAAAACGAATACATATCAATGAGATGGATGTATCCTCTCATTTCATGTGGTCAACTCTCAGTTTGGATTTGATTTTGTGCATCAATATCGATACAGATCAATCAGGGCATGCCTCCTTTTTGAAAAAAAACTTGGAGAATATTGATTTTCTCTCTCTAGACTTATCTCCTCTAACAAATCATCAATTTCAGTTTGATCTTGAACCTTGCATGTAGTCCGTACATCCAATGAGCGTGAAACAAGATGGCTAGTTGTGCAAAACCCAACTAATTCAGTTGATCAGGCTTTACATACATATAATCAAGTTGACCACAGAACTAATGACACTACCACAGAACATGAATGGTTATATATATAGCCAGTTGAAACGTATCGTTTCAGACGGTCTTGGACTTTTGGTCGCTGACCTTTGTAACTGATCGTGGGATAGGAGGCTAAGGCTAACCGTTATTTCATGAGACAGGTCAAAACTAGTAATATAATTGGTTAGGGACTAACTAAATACCTTCATGAAACAATGATCGTTCACTATGCACAATTAATTTGTCTCATATGATTTTTTTTGATATGTTCAGATGCCATTATGTGGGAGCACACGCACTAACACCGCAGGAAGTGAGGTGATAATGGCTATCGATGGAGACATGATGATGGTGGCGGCGCATCATCCAACGGTGCACGAGAGACGTGCAAAGGTGATGAGGTATAGGGAGAAGAGGAAGAGACGGAGGTACGAGAAGCAGATCCGATATGAGTCCAGAAAAGCTTACGCCCAGTTGAGGCCACGGGTCAAAGGCCGCTTCGCCAAGGTGCATGAAGAAGCCACTGTGCCATTGTCACCACCACCATCGACCTATGATCCCAGTAAATTAGACCTCGGATGGTTCCATCCATAACATGTGATACAAGCTAGCTATAACTGTCCCATACATATTTCTAGCTT
