# Supplementary material for: HapAsmbl: A reference‐aided pipeline for assembling haplotypes in Nanopore amplicon sequence data of polymorphic populations
Source: Appl Plant Sci. 2026 Jun 12;14(3):e70062. doi: 10.1002/aps3.70062 (PMC13287972; doi:10.1002/aps3.70062)
Supplement: Supplementary file 5 — Appendix S5: popart_FT3_nodes_f2s.fasta: FT3 nodes from the haplotype diversity screen. [file APS3-14-e70062-s001.fasta]

>FT3.node1
TGTTGTGGTGGTGTCAATTATACATCCTCCTGCCGCCGGAGCCGGCCTCGCGCTGACAGT
TGAAGTAGACGGCGGCGACGGGCGGGCCGAGGTTGTAGAGCTCGGCGAAGTCCCTGGTAT
TGAAGTTCTGGCGCCACCCGGGCGCGTACACCGTCTGCCGGCCCAGCTGCTGGAAGAGCA
CGAGCACGAAGCGGTGGATCCCCATGTTGGGGCGAGGGCTCTCGTAGCACATCACCTCCT
GCCCGAAGGAAGCACCAGTTGTCCCAGGAATATCTGTCACCAACCTGTGCACGCATACCA
GCAGCAATTGTCAGCAGTGAGATGCACTAGCACAGACACTACACTGTGGTGGCATCGAAC
ACGTACGTCTAGTGTTTATAATCAAGGGATTTGGAGCGTGGAATTACCAATGGAGGTATT
CTCTGAGGTTGGGATCGCTTGGACTTGGCGCGTCGGGGTCTACCATCACCTGCGCATGTA
CACCATGCATGATCAATAATAGTTCATAGTGCAGAGTAAACACAAACATATTCATACAGT
GATGCAATCCTTTTATTTTTCTCCAAGAAAGAAGACATATGCATATATTTTTTTCGGAAA
GAGGATAAAGACCCCGGCCTCTGCATCATTGATCGATCATATAGCACATGCATATTATGC
ATGAAGGTGCTTGATTAATTTGCCAACACATATATGAAAGCATGTATCCAAATTAAATAC
GATACGATACGAGGGTGCATCTTAATTAGTGTTAGATTATATTAATTAGGCAACAATGAG
TAGTACACGTACGAGTGTGTAGAAGGTCCTCATCTCATTGCCGCCGACCTCGACCCTGGG
CTGGTGGGTGACCATGGAGGGCTTGAGCTCGCAGCCGTTGGACACAGCCCGGTTCCCGAA
TGTCACCCTGAGGTTAGTGGTGCGGATGAAGGGGTCCAGCACATCCCCCACAACCCTACC
AACCACCAACGGGTCCCTATCCCTCCCGGCCATCTCGTATGGTGGAGCTAGAGGTTGACG
ATGACCAGGCACAGCTGAGCTAGTTAGCTAGGGTGTATATTGATCTGGAGCAGGAGCTAC
CTGGATGAATGATGATGCTGATGAGTTTGGAACTGCCCAACGGCCGGTGGCCACTTTATA
TAGGCCGCAAAAGTTGAGTAGAGGAAGGGCGCGCGTTGTCCATGTCCATGTCTAGACTAT
AGTTCTGCTTGCACACCCTGGGCGCTGCTGCTGCTGCCTATGTGGAATATAGATTCTGTG
GAGACCTTTGCTCCTCCCCTCTCTCTTAGAATTGAATCTATCATGTGGACGGGATGCAGT
CACCAAAGCCCTGCTTTTGACCCCTAGGCTAGTTCAGCTCTACATGGACATGGATTTGTC
TGTCGTAATAAGCTCTCGCTAATGGCCAAGGTGCTAGACAGCGGTTGCGTTGCGTCTGGG
GCTCTCCCGGCCGCGGCCGGCCGGCAAGCCGGCACCGGGAATGTCTGCCAACAAGCGAGA
CGCCCGTCCATCAATCCACGGTACTCTGCTCGATTTGATCGGACGTGGCAAAGATAAGCT
TCACCTAGTTACGGACTCGATGGATCATGAATCAGCAGCTAGCTTCACTTAGTCCGGACC
GCCGGCCATGCATGTGTCGTTCGCCGGCATATACAAAAGCACGCCTTTTCACGTGCGCAG
TGACCACGGGGAGGGATAGGCTGTACGGTAGAGGAGTGATTCGCTGTTTGGCCGGGGCCG
GGTGTGCGTGGTCGGAAAGAATGAAGAGGACGGGCTTGTCAGAACTTTCCCTTAAGGGCT
ATAGCTTACACGCAACGCCGTCCATAATAGGCAAGTGGACCTCCCAACCAGTCTCCACAA
AAAAAATGTAGCTAAACATCATGTACATACATAATGTGCCAGGCTTTATGTATGGTTGCC
CGTTTGCTAGTTCTAGGTCAACCAAGAATTAAGTTAGTTCTTGACCGACTCTAAAATCGT
TAGATTTGCATTGTGATTCGTGCAAATTTGAACTATACGTAGACATGCAATTGCACATCT
TTTTTACAGTTACACATGAACGGCTTTAACGTGAAATCAGGTGATCGAGATTTTAAGTTC
TATATTGACCAAGAAAAATAAGTACTCTCAAAAAATAAACATACTTCCTTGCTTGGGGCA
TTTTCCTCTTCTTTTGCCTAGTTTTTTCATATATATCACCTCTTTATTCCCTTGAGGTGT
GCACTTTCTCCATGGGAGAAATATATTTCTCCATGGGAGAAATATATCTTAACCGTGTTT
GAAAACTAATTAACTAATAGTAATCAATATCAATAGACCCACTATAGAATGCATTTTAGC
GTACCATTTCCCCTTCACCTCTTTCTCTCTCTTCACACCTCTCATTGAGAGTCTTTCACA
ACGCTCCATCGCATCGCTCTTTCTCCTCCGGCGGCTACCGCTTGGAGTGAGATAGAGTGG
AGCAGCTGGTTTGTACAGAGTAGTCTAGGCTTTGTGTTTGGCTGGATGATGTATTTGGCC
AGGATGCCCGTAGTGTAGAGGACGCTAGATCTCTCGTGTTCCATGGCGGCCGTGTCATTC
GTTGGTGAGCTCCGGTGGTCATGGCAGGAGAC
>FT3.node10
CGCCGGAGCCGGCCTCGCGCTGACAGTTGAAGTAGACGGCGGCGACGGGCGGGCCGAGGT
TGTAGAGCTCGGCGAAGTCCCTGGTATTGAAGTTCTGGCGCCACCCGGGCGCGTACACCG
TCTGCCGGCCCAGCTGCTGGAAGAGCACGAGCACGAAGCGGTGGATCCCCATGTTGGGGC
GAGGGCTCTCGTAGCACATCACCTCCTGCCCGAAGGAAGCACCAGTTGTCCCAGGAATAT
CTGTCACCAACCTGTGCACGCATACCAGCAGCAATTGTCAGCAGTGAGATGCACTAGCAC
AGACACTACACTGTGGTGGCATCGAACACGTACGTCTAGTGTTTATAATCAAGGGATTTG
GAGCGTGGAATTACCAATGGAGGTATTCTCTGAGGTTGGGATCGCTTGGACTTGGCGCGT
CGGGGTCTACCATCACCTGCGCATGTACACCATGCATGATCAATAATAGTTCATAGTGCA
GAGTAAACACAAACATATTCATACAGTGATGCAATCCTTTTATTTTTCTCCAAGAAAGAA
GACATATGCATATATTTTTTTCGGAAAGAGGATAAAGACCCCGGCCTCTGCATCATTGAT
CGATCATATAGCACATGCATATTATGCATGAAGGTGCTTGATTAATTTGCCAACACATAT
ATGAAAGCATGTATCCAAATTAAATACGATACGATACGAGGGTGCATCTTAATTAGTGTT
AGATTATATTAATTAGGCAACAATGAGTAGTACACGTACGAGTGTGTAGAAGGTCCTCAT
CTCATTGCCGCCGACCTCGACCCTGGGCTGGTGGGTGACCATGGAGGGCTTGAGCTCGCA
GCCGTTGGACACAGCCCGGTTCCCGAATGTCACCCTGAGGTTAGTGGTGCGGATGAAGGG
GTCCAGCACATCCCCCACAACCCTACCAACCACCAACGGGTCCCTATCCCTCCCGGCCAT
CTCGTATGGTGGAGCTAGAGGTTGACGATGACCAGGCACAGCTGAGCTAGTTAGCTAGGG
TGTATATTGATCTGGAGCAGGAGCTACCTGGATGAATGATGATGCTGATGAGTTTGGAAC
TGCCCAACGGCCGGTGGCCACTTTATATAGGCCGCAAAAGTTGAGTAGAGGAAGGGCGCG
CGTTGTCCATGTCCATGTCCATGTCTAGACTATAGTTCTGCTTGCACACCCTGGGCGCTG
CTGCTGCTGCCTATGTGGAATATAGATTCTGTGGAGACCTTTGCTCCTCCCCTCTCTCTT
AGAATTGAATCTATCATGTGGACGGGATGCAGTCACCAAAGCCCTGCTTTTGACCCCTAG
GCTAGTTCAGCTCTACATGGACATGGATTTGTCTGTCGTAATAAGCTCTCGCTAATGGCC
AAGGTGCTAGACAGCGGTTGCGTTGCGTCTGGGGCTCTCCCGGCCGCGGCCGGCCGGCAA
GCCGGCACCGGGAATGTCTGCCAACAAGCGAGACGCCCGTCCATCAATCCACGGTACTCT
GCTCGATTTGATCGGACGTGGCAAAGATAAGCTTCACCTAGTTACGGACTCGATGGATCA
TGAATCAGCAGCTAGCTTCACTTAGTCCGGACCGCCGGCCATGCATGTGTCGTTCGCCGG
CATATACAAAAGCACGCCTTTTCACGTGCGCAGTGACCACGGGGAGGGATAGGCTGTACG
GTAGAGGAGTGATTCGCTGTTTGGCCGGGGCCGGGTGTGCGTGGTCGGAAAGAATGAAGA
GGACGGGCTTATCAGAACTTTCCCTTAAGGGCTATAGCTTACACGCAACGCCGTCCATAA
TAGGCAAGTGGACCTCCCAACCAGTCTCCACAAAAAAATGTAGCTAAACATCATGTACAT
ACATAATGTGACAGGCTTTATGTATGGTTGCCCGTTTGCTAGTTCTAGGTCAAACAAGAA
TTAAGTTAGTTCTTGACCGACTCTAAAATCGTTAGATTTGCATTGTGATTCGTGCAAATT
TGAACTATACGTAGACATGCAATTGCATATCTTTTTTACAGTTACACATGAACGGCTTTA
ACGTGAAATCAGGTGATCGAGATTTTAAGTTCTATATTGACCAAGAAAAATAAGTACTCT
CAAAAAATAAACATACTTCCTTGCTTGGGGCATTTTCCTCTTCTTTTGCCTAGTTTTTTC
ATATATATCACCTCTTTATTCCCTTGAGGTGTGCACTTTCTCCATGGGAGAAATATATTT
CTCCATGGGAGAAATATATCTTAACCGTGTTTGAAAACTAATTAACTAATAGTAATCAAT
ATCAATAGACCCACTATAGAATGCATTTTAGCGTACCATTTCCCTTCACCTCTTTCTCTC
TCTTCACACCTCTCATTGAGAGTCTTTCACAACGCTCCATCGCATCGCTCTTTCTCCTCC
GGCGGCTACCGCTTGGAGTGAGATAGAGTGGAGCAGCTGGTTTGTACAGAGTAGTCTAGG
CTTTGTGTTTGGCTGGATGATGTATTTGGCCAGGATGCCCGTAGTGTAGAGGACGCTAGA
TCTCTCGTGTTCCATGGCGGCCGTGTCATTCGTTGGTGAGCTCCGGTGGTCATGGCAGGA
GACGAAGGTATGCAGCTGCAACA
>FT3.node11
CAGAATCCATGTTGCAGCTGCATACCTTCGTCTCCTGCCATGACCACCGGAGCTCACCAA
CGAATGACACGGCCGCCATGGAACACGAGAGATCTAGCGTCCTCTACACTACGGGCATCC
TGGCCAAATACATCATCCAGCCAAACACAAAGCCTAGACTACTCTGTACAAACCAGCTGC
TCCACTCTATCTCACTCCAAGCGGTAGCCGCCGGAGGAGAAAGAGCGATGCGATGGAGCG
TTGTGAAAGACTCTCAATGAGAGGTGTGAAGAGAGAGAAAGAGGTGAAGGGGAAATGGTA
CGCTAAAATGCATTCTATAGTGGGTCTATTGATATTGATTACTATTAGTTAATTAGTTTT
CAAACACGGTTAAGATATATTTCTCCCATGGAGAAATATATTTCTCCCATGGAGAAAGTG
CACACCTCAAGGGAATAAAGAGGTGATATATATGAAAAAACTAGGCAAAAGAAGAGGAAA
ATGCCCCAAGCAAGGAAGTATGTTTATTTTTTGAGAGTACTTATTTTTCTTGGTCAATAT
AGAACTTAAAATCTCGATCACCTGATTTCACGTTAAAGCCGTTCATGTGTAACTGTAAAA
AAGATGTGCAATTGCATGTCTACGTATAGTTCAAATTTGCACGAATCACAATGCAAATCT
AACGATTTTAGAGTCGGTCAAGAACTAACTTAATTCTTGTTTGACCTAGAACTAGCAAAC
GGGCAACCATACATAAAGCCTGTCACATTATGTATGTACATGATGTTTAGCTACATTTTT
TTGTGGAGACTGGTTGGGAGGTCCACTTGCCTATTATGGACGGCGTTGCGTGTAAGCTAT
AGCCCTTAAGGGAAAGTTCTGACAAGCCCGTCCTCTTCATTCTTTCCGACCACGCACACC
CGGCCCCGGCCAAACAGCGAATCACTCCTCTACCGTACAGCCTATCCCTCCCCGTGGTCA
CTGCGCACGTGAAAAGGCGTGCTTTTGTATATGCCGGCGAACGACACATGCATGGCCGGC
GGTCCGGACTAAGTGAAGCTAGCTGCTGATTCATGATCCATCGAGTCCGTAACTAGGTGA
AGCTTATCTTTGCCACGTCCGATCAAATCGAGCAGAGTACCGTGGATTGATGGACGGGCG
TCTCGCTTGTTGGCAGACATTCCCGGTGCCGGCTTGCCGGCCGGCCGCGGCCGGGAGAGC
CCCAGACGCAACGCAACCGCTGTCTAGCACCTTGGCCATTAGCGAGAGCTTATTACGACA
GACAAATCCATGTCCATGTAGAGCTGAACTAGCCTAGGGGGTCAAAAGCAGGGCTTTGGT
GACTGCATCCCGTCCACATGATAGATTCAATTCTAAGAGAGAGGGGGAGGAGCAAAGGTC
TCCACAGAATCTATATTCCACATAGGCAGCAGCAGCAGCGCCCAGGGTGTGCAAGCAGAA
CTATAGTCTAGACATGGACATGGACAACGCGCGCCCTTCCTCTACTCAACTTTTGCGGCC
TATATAAAGTGGCCACCGGCCGTTGGGCAGTTCCAAACTCATCAGCATCATCATTCATCC
AGGTAGCTCCTGCTCCAGATCAATATACACCCTAGCTAACTAGCTCAGCTGTGCCTGGTC
ATCGTCAACCTCTAGCTCCACCATACGAGATGGCCGGGAGGGATAGGGACCCGTTGGTGG
TTGGTAGGGTTGTGGGGGATGTGCTGGACCCCTTCATCCGCACCACTAACCTCAGGGTGA
CATTCGGGAACCGGGCTGTGTCCAACGGCTGCGAGCTCAAGCCCTCCATGGTCACCCACC
AGCCCAGGGTCGAGGTCGGCGGCAATGAGATGAGGACCTTCTACACACTCGTACGTGTAC
TACTCATTGTTGCCTAATTAATATAATCTAACACTAATTAAGATGCACCCTCGTATCGTA
TCGTATTTAATTTGGATACATGCTTTCATATATGTGTTGGCAAATTAATCAAGCACCTTC
ATGCATAATATGCATGTGCTATATGATCGATCAATGATGCAGAGGCCGGGGTCTTTATCC
TCTTTCCGAAAAAAATATATGCATATGTCTTCTTTCTTGGAGAAAAATAAAAGGATTGCA
TCACTGTATGAATATGTTTGTGTTTACTCTGCACTATGAACTATTATTGATCATGCATGG
TGTACATGCGCAGGTGATGGTAGACCCCGACGCGCCAAGTCCAAGCGATCCCAACCTCAG
AGAATACCTCCATTGGTAATTCCACGCTCCAAATCCCTTGATTATAAACACTAGACGTAC
GTGTTCGATGCCACCACAGTGTAGTGTCTGTGCTAGTGCATCTCACTGCTGACAATTGCT
GCTGGTATGCGTGCACAGGTTGGTGACAGATATTCCTGGGACAACTGGTGCTTCCTTCGG
GCAGGAGGTGATGTGCTACGAGAGCCCTCGCCCCAACATGGGGATCCACCGCTTCGTGCT
CGTGCTCTTCCAGCAGCTGGGCCGGCAGACGGTGTACGCGCCCGGGTGGCGCCAGAACTT
CAATACCAGGGACTTCGCCGAGCTCTACAACCTCGGCCCGCCCGTCGCCGCCGTCTACTT
CAACTGTCAGCGCGAGGCCGGCTCCGGC
>FT3.node12
GCATACCTTCGTCTCCTGCCATGACCACCGGAGCTCACCAACGAATGACACGGCCGCCAT
GGAACACGAGAGATCTAGCGTCCTCTACACTACGGGCATCCTGGCCAAATACATCATCCA
GCCAAACACAAAGCCTAGACTACTCTGTACAAACTAGCTGCTCCACTCTATCTCACTCCA
AGCGGTAGCCGCCGGAGGAGAAAGAGCGATGCGATGGAGCGTTGTGAAAGACTCTCAATG
AGAGGTGTGAAGAGAGAGAAAGAGGTGAAGGGGAAATGGTACGCTAAAATGCATTCTATA
GTGGGTCTATTGATATTGATTACTATTAGTTAATTAGTTTTCAAACACGGTTAAGATATA
TTTCTCCCATGGAGAAATATATTTCTCCCATGGAGAAAGTGCACACCTCAAGGGAATAAA
GAGGTGATATATATGAAAAAACTAGGCAAAAGAAGAGGAAAATGCCCCAAGCAAGGAAGT
ATGTTTATTTTTTGAGAGTACTTATTTTTCTTGGTCAATATAGAACTTAAAATCTCGATC
ACCTGATTTCACGTTAAAGCCGTTCATGTGTAACTGTAAAAAAGATGTGCAATTGCATGT
CTACGTATAGTTCAAATTTGCACGAATCACAATGCAAATCTAACGATTTTAGAGTCGGTC
AAGAACTAACTTAATTCTTGTTTGACCTAGAACTAGCAAACGGGCAACCATACATAAAGC
CTGTCACATTATGTATGTACATGATGTTTAGCTACATTTTTTTGTGGAGACTGGTTGGGA
GGTCCACTTGCCTATTATGGACGGCGTTGCGTGTAAGCTATAGCCCTTAAGGGAAAGTTC
TGACAAGCCCGTCCTCTTCATTCTTTCCGACCACGCACACCCGGCCCCGGCCAAACAGCG
AATCACTCCTCTACCGTACAGCCTATCCCTCCCCGTGGTCACTGCGCACGTGAAAAGGCG
TGCTTTTGTATATGCCGGCGAACGACACATGCATGGCCGGCGGTCCGGACTAAGTGAAGC
TAGCTGCTGATTCATGATCCATCGAGTCCGTAACTAGGTGAAGCTTATCTTTGCCACGTC
CGATCAAATCGAGCAGAGTACCGTGGATTGATGGACGGGCGTCTCGCTTGTTGGCAGACA
TTCCCGGTGCCGGCTTGCCGGCCGGCCGCGGCCGGGAGAGCCCCAGACGCAACGCAACCG
CTGTCTAGCACCTTGGCCATTAGCGAGAGCTTATTACGACAGACAAATCCATGTCCATGT
AGAGCTGAACTAGCCTAGGGGTCAAAAGCAGGGCTTTGGTGACTGCATCCCGTCCACATG
ATAGATTCAATTCTAAGAGAGAGGGGAGGAGCAAAGGTCTCCACAGAATCTATATTCCAC
ATAGGCAGCAGCAGCAGCGCCCAGGGTGTGCAAGCAGAACTATAGTCTAGACATGGACAT
GGACAACGCGCGCCCTTCCTCTACTCAACTTTTGCGGCCTATATAAAGTGGCCACCGGCC
GTTGGGCAGTTCCAAACTCATCAGCATCATCATTCATCCAGGTAGCTCCTGCTCCAGATC
AATATACACCCTAGCTAACTAGCTCAGCTGTGCCTGGTCATCGTCAACCTCTAGCTCCAC
CATACGAGATGGCCGGGAGGGATAGGGACCCGTTGGTGGTTGGTAGGGTTGTGGGGGATG
TGCTGGACCCCTTCATCCGCACCACTAACCTCAGGGTGACATTCGGGAACCGGGCTGTGT
CCAACGGCTGCGAGCTCAAGCCCTCCATGGTCACCCACCAGCCCAGGGTCGAGGTCGGCG
GCAATGAGATGAGGACCTTCTACACACTCGTACGTGTACTACTCATTGTTGCCTAATTAA
TATAATCTAACACTAATTAAGATGCACCCTCGTATCATATCGTATGTAATTTGGATACAT
GCTTTCATATATGTGTTGGCTAATTAATCAAGCACCTTCATGTATAATATGCATGTGCTA
TATGATCGATCAATGATGCAGAGGCCGGGGTCTTTATCTTCTTTCCGAAAAAATATATAT
GCATATGTCTTCTTTCTTGGAGAAAAAAAGGATTGCATCACTGTATGAATATGTTTGTGT
TTACTCTGCACTATGAACTAGTATTGATCATGGTGTACATGCGCAGGTGATGGTAGACCC
CGACGCGCCAAGTCCAAGCGATCCCAACCTCAGAGAATACCTCCATTGGTAATTCCAACG
CTCCAATTCCCTTGTGATTATAAACACTAGACGTACGTGTTCGATGCCACCACACTAGTG
TCTGTGCTAGTCTCACTGTTGACAATTGCTGCTGCTGCTGGTATGCGTGCGCAGGTTGGT
GACAGATATTCCTGGAACTACTGGTGCTTCCTTCGGGCAGGAGGTGATGTGCTACGAGAG
CCCTCGCCCCAACATGGGAATCCACCGCTTCGTGCTCGTACTCTTCCAGCAGCTGGGCCG
GCAGACGGTGTACGCGCCCGGGTGGCGCCAGAACTTCAATACCAGGGACTTCGCCGAGCT
CTACAACCTCGGCCCGGCCGTCGCCGCCGTCTACTTCAACTGCCAGCGCGAGGCCGGCTC
TGGC
>FT3.node2
TCCAGAATCCATGTTGCAGCTGCATGCCTTCGTCTCCTGCCATGACCACCGGAGCTCACC
AACGAATGACACGGCCGCCATGGAACACGAGAGATCTAGCGTCCTCTACACTACGGGCAT
CCTGGCCAAATACATCATCCAGCCAAACACAAAGCCTAGACTACTCTGTACAAACTAGCT
GCTCCACTCTATCTCACTCCAAGCGGTAGCCGCCGGAGGAGAAAGAGCGATGCGATGGAG
CGTTGTGAAAGACTCTCAATGAGAGGTGTGAAGAGAGAGAAAGAGGTGAAGGGGAAATGG
TACGCTAAAATGCATTCTATAGTGGGTCTATTGATATTGATTACTATTAGTTAATTAGTT
TTCAAACACGGTTAAGATATATTTCTCCCATGGAGAAATATATTTCTCCCATGGAGAAAG
TGCACACCTCAAGGGAATAAAGAGGTGATATATATGAAAAAACTAGGCAAAAGAAGAGGA
AAATGCCCCAAGCAAGGAAGTATGTTTATTTTTTGAGAGTACTTATTTTTCTTGGTCAAT
ATAGAACTTAAAATCTCGATCACCTGATTTCACGTTAAAGCCGTTCATGTGTAACTGTAA
AAAAGATGTGCAATTGCATGTCTACGTATAGTTCAAATTTGCACGAATCACAATGCAAAT
CTAACGATTTTAGAGTCGGTCAAGAACTAACTTAATTCTTGTTTGACCTAGAACTAGCAA
ACGGGCAACCATACATAAAGCCTGTCACATTATGTATGTACATGATGTTTAGCTACATTT
TTTTGTGGAGACTGGTTGGGAGGTCCACTTGCCTATTATGGACGGCGTTGCGTGTAAGCT
ATAGCCCTTAAGGGAAAGTTCTGACAAGCCCGTCCTCTTCATTCTTTCCGACCACGCACA
CCCGGCCCCGGCCAAACAGCGAATCACTCCTCTACCGTACAGCCTATCCCTCCCCGTGGT
CACTGCGCACGTGAAAAGGCGTGCTTTTGTATATGCCGGCGAACGACACATGCATGGCCG
GCGGTCCGGACTAAGTGAAGCTAGCTGCTGATTCATGATCCATCGAGTCCGTAACTAGGT
GAAGCTTATCTTTGCCACGTCCGATCAAATCGAGCAGAGTACCGTGGATTGATGGACGGG
CGTCTCGCTTGTTGGCAGACATTCCCGGTGCCGGCTTGCCGGCCGGCCGCGGCCGGGAGA
GCCCCAGACGCAACGCAACCGCTGTCTAGCACCTTGGCCATTAGCGAGAGCTTATTACGA
CAGACAAATCCATGTCCATGTAGAGCTGAACTAGCCTAGGGGTCAAAAGCAGGGCTTTGG
TGACTGCATCCCGTCCACATGATAGATTCAATTCTAAGAGAGAGGGGAGGAGCAAAGGTC
TCCACAGAATCTATATTCCACATAGGCAGCAGCAGCAGCGCCCAGGGTGTGCAAGCAGAA
CTATAGTCTAGACATGGACATGGACAACGCGCGCCCTTCCTCTACTCAACTTTTGCGGCC
TATATAAAGTGGCCACCGGCCGTTGGGCAGTTCCAAACTCATCAGCATCATCATTCATCC
AGGTACGTAGCTCCTGCTCCAGATCAATATACACCCTAGCTAACTAGCTCAGCTGTGCCT
GGTCATCGTCAACCTCTAGCTCCACCATACGAGATGGCCGGGAGGGATAGGGACCCGTTG
GTGGTTGGTAGGGTTGTGGGGGATGTGCTGGACCCCTTCATCCGCACCACTAACCTCAGG
GTGACATTCGGGAACCGGGCTGTGTCCAACGGCTGCGAGCTCAAGCCCTCCATGGTCACC
CACCAGCCCAGGGTCGAGGTCGGCGGCAATGAGATGAGGACCTTCTACACACTCGTACGT
GTACTACTCATTGTTGCCTAATTAATATAATCTAACACTAATTAAGATGCACCCTCGTAT
CGTATCGTATTTAATTTGGATACATGCTTTCATATATGTGTTGGCAAATTAATCAAGCAC
CTTCATGCATAATATGCATGTGCTATATGATCGATCAATGATGCAGAGGCCGGGGTCTTT
ATCCTCTTTCCGAAAAAAATATATGCATATGTCTTCTTTCTTGGAGAAAAATAAAAGGAT
TGCATCACTGTATGAATATGTTTGTGTTTACTCTGCACTATGAACTATTATTGATCATGC
ATGGTGTACATGCGCAGGTGATGGTAGACCCCGACGCGCCAAGTCCAAGCGATCCCAACC
TCAGAGAATACCTCCATTGGTAATTCCACGCTCCAAATCCCTTGATTATAAACACTAGAC
GTACGTGTTCGATGCCACCACAGTGTAGTGTCTGTGCTAGTGCATCTCACTGCTGACAAT
TGCTGCTGGTATGCGTGCACAGGTTGGTGACAGATATTCCTGGGACAACTGGTGCTTCCT
TCGGGCAGGAGGTGATGTGCTACGAGAGCCCTCGCCCCAACATGGGGATCCACCGCTTCG
TGCTCGTGCTCTTCCAGCAGCTGGGCCGGCAGACGGTGTACGCGCCCGGGTGGCGCCAGA
ACTTCAATACCAGGGACTTCGCCGAGCTCTACAACCTCGGCCCGCCCGTCGCCGCCGTCT
ACTTCAACTGTCAGCGCGAGGCCGGCTCCGGC
>FT3.node3
CCATGTTGCAGCTGCATACCTTCGTCTCCTGCCATGACCACCGGAGCTCACCAACGAATG
ACACGGCCGCCATGGAACACGAGAGATCTAGCGTCCTCTACACTACGGGCATCCTGGCCA
AATACGTCATCCAGCCAAACACAAAGCCTAGACTACTCTGTACAAACCAGCTGCTCCACT
CTATCTCACTCCAAGCGGTAGCCGCCGGAGGAGAAAGAGCGATGCGATGGAGCGTTGTGA
AAGACTCTCAATGAGAGGTGTGAAGAGAGAGAAAGAGGTGAAGGGGAAATGGTACGCTAA
AATGCATTCTATAGTGGGTCTATTGATATTGATTACTATTAGTTAATTAGTTTTCAAACA
CGGTTAAGATATATTTCTCCCATGGAGAAATATATTTCTCCCATGGAGAAAGTGCACACC
TCAAGGGAATAAAGAGGTGATATATATGAAAAAACTAGGCAAAAGAAGAGGAAAATGCCC
CAAGCAAGGAAGTATGTTTATTTTTTGAGAGTACTTATTTTTCTTGGTCAATATAGAACT
TAAAATCTCGATCACCTGATTTCACGTTAAAGCCGTTCATGTGTAACTGTAAAAAAGATG
TGCAATTGCATGTCTACGTATAGTTCAAATTTGCACGAATCACAATGCAAATCTAACGAT
TTTAGAGTCGGTCAAGAACTAACTTAATTCTTGGTTGACCTAGAACTAGCAAACGGGCAA
CCATACATAAAGCCTGGCACATTATGTATGTACATGATGTTTAGCTACATTTTTTTGTGG
AGACTGGTTGGGAGGTCCACTTGCCTATTATGGACGGCGTTGCGTGTAAGCTATAGCCCT
TAAGGGAAAGTTCTGACAAGCCCGTCCTCTTCATTCTTTCCGACCACGCACACCCGGCCC
CGGCCAAACAGCGAATCACTCCTCTACCGTACAGCCTATCCCTCCCCGTGGTCACTGCGC
ACGTGAAAAGGCGTGCTTTTGTATATGCCGGCGAACGACACATGCATGGCCGGCGGTCCG
GACTAAGTGAAGCTAGCTGCTGATTCATGATCCATCGAGTCCGTAACTAGGTGAAGCTTA
TCTTTGCCACGTCCGATCAAATCGAGCAGAGTACCGTGGATTGATGGACGGGCGTCTCGC
TTGTTGGCAGACATTCCCGGTGCCGGCTTGCCGGCCGGCCGCGGCCGGGAGAGCCCCAGA
CGCAACGCAACCGCTGTCTAGCACCTTGGCCATTAGCGAGAGCTTATTACGACAGACAAA
TCCATGTCCATGTAGAGCTGAACTAGCCTAGGGGTCAAAAGCAGGGCTTTGGTGACTGCA
TCCCGTCCACATGATAGATTCAATTCTAAGAGAGAGGGGAGGAGCAAAGGTCTCCACAGA
ATCTATATTCCACATAGGCAGCAGCAGCAGCGCCCAGGGTGTGCAAGCAGAACTATAGTC
TAGACATGGACATGGACAACGCGCGCCCTTCCGATCTACTCAACTTTTGCGGCCTATATA
AAGTGGCCACCGGCCGTTGGGCAGTTCCAAACTCATCAGCATCATCATTCATCCAGGTAG
CTCCTGCTCCAGATCAATATACACCCTAGCTAACTAGCTCAGCTGTGCCTGGTCATCGTC
AACCTCTAGCTCCACCATACGAGATGGCCGGGAGGGATAGGGACCCGTTGGTGGTTGGTA
GGGTTGTGGGGGATGTGCTGGACCCCTTCATCCGCACCACTAACCTCAGGGTGACATTCG
GGAACCGGGCTGTGTCCAACGGCTGCGAGCTCAAGCCCTCCATGGTCACCCACCAGCCCA
GGGTCGAGGTCGGCGGCAATGAGATGAGGACCTTCTACACACTCGTACGTGTACTACTCA
TTGTTGCCTAATTAATATAATCTAACACTAATTAAGATGCACCCTCGTATCGTATCGTAT
TTAATTTGGATACATGCTTTCATATATGTGTTGGCAAATTAATCAAGCACCTTCATGCAT
AATATGCATGTGCTATATGATCGATCAATGATGCAGAGGCCGGGGTCTTTATCCTCTTTC
CGAAAAAAATATATGCATATGTCTTCTTTCTTGGAGAAAAATAAAAGGATTGCATCACTG
TATGAATATGTTTGTGTTTACTCTGCACTATGAACTATTATTGATCATGCATGGTGTACA
TGCGCAGGTGATGGTAGACCCCGACGCGCCAAGTCCAAGCGATCCCAACCTCAGAGAATA
CCTCCATTGGTAATTCCACGCTCCAAATCCCTTGATTATAAACACTAGACGTACGTGTTC
GATGCCACCACAGTGTAGTGTCTGTGCTAGTGCATCTCACTGCTGACAATTGCTGCTGGT
ATGCGTGCACAGGTTGGTGACAGATATTCCTGGGACAACTGGTGCTTCCTTCGGGCAGGA
GGTGATGTGCTACGAGAGCCCTCGCCCCAACATGGGGATCCACCGCTTCGTGCTCGTGCT
CTTCCAGCAGCTGGGCCGGCAGACGGTGTACGCGCCCGGGTGGCGCCAGAACTTCAATAC
CAGGGACTTCGCCGAGCTCTACAACCTCGGCCCGCCCGTCGCCGCCGTCTACTTCAACTG
TCAGCGCGAGGCCGGCTCCGGCGGC
>FT3.node4
ACCTCCAGAATCCATGTTGCAGCTGCATACCTTCATCTCCTGCCATGACCACCGGAGCTC
ACCAACGAATGACACGGCCGCCATGGAACACAAGAGATCTAGCGTCCTCCACACTACGGG
CATCCTGGCCAAATACATCATCCAGCCAAACACAAAGCCTAGACTACTCTGTACAAACCA
GCTGCTCCACTCTATCTCACTCCAAGCGGTAGCCGCCGGAGGAGAAAGAGCGATGCGATG
GAGCGTTGTGAAAGACTCTCAACGAGAGGTGTGAAGAGAGAGAAAGAGGTGAAGGGAAAT
GGTACGCTAAAATGCATTCTATAGTGGGTCTATTGATATTGATTACTATTAGTTAATTAG
TTTTCAAACACGGTTAAGATATATTTCTCCCATGGAGAAATATATTTCTCCCATGGAGAA
AGTGCACACCTCAAGGGAATAAAGAGGTGATATATATGAAAAAACTAGGCAAAAGAAGAG
GAAAATGCCCCAAGCAAGGAAGTATGTTTATTTTTTGAGAGTACTTATTTTTCTTGGTCA
ATATAGAACTTAAAATCTCGATCACCTGATTTCACGTTAAAGCCGTTCATGTGTAACTGT
AAAAAAGATGTGCAATTGCATGTCTACGTATAGTTCAAATTTGCACGAATCACAATGCAA
ATCTAACGATTTTAGAGTCGGTCAAGAACTAACTTAATTCTTGGTTGACCTAGAACTAAC
AAACGGGCAACCATACATAAAGCCTGGCACATTATGTATGTACATGATGTTTAGCTACTC
CCTCCAATCCATATTAATTGACTTCAATATGGATATATAGAAATAAAATATGTCTATATA
CATCTATATTAGAGTCAATTAATATGAACCGGAGGAGTACATTTTTTGTGGAGACTGGTT
GGGAGGTCCACTTGCCTATTATGGACGGCGTTGCGTGTAAGCTATAGCCCTTAAGGGAAA
GTTCTGACAAGCCCGTCCTCTTCATTCTTTCCGACCACGCACACCCGGCCCCGGCCAAAC
AGCGAATCACTCCTCTACCGTACAGCCTATCCCTCCCCGTGGTCACTGCGCACGTGAAAA
GGCGTGCTTTTGTATATGCCGGCGAACGACACATGCATGGCCGGCGGTCCGGACTAAGTG
AAGCTAGCTGCTGATTCATGATCCATCCAGTCCGTAACTAGGTGAGGCTTATCTTTGCCA
CGTTCGATCAAATCGAGCAGAGTACCGTGGATTGATGGACGGGCGTCTCGCTTGTTGGCA
GACATTCCCGGTGCCGGCTTGCCGGCCGGCCGCGGCCGGGAGAGCCCCAGACGCAACGCA
ACCGCTGTCTAGCACCTTGGCCATTAGCGAGAGCTTATTACGAGTTTACAACAGACAAAT
CCATGTCCATGTTCAGCTGAACTAGCCTAGGGGTCAAAATCAGGGCTTTGGTGACTGCAT
CCCATCCACATGATAGATTCAATTCTAAGAGAGAGGGGAGGAGCAGTGAAAGGTCTCCCA
GAATCTATGTTCCACATAGGCAGAAGCAGCCCAGACCAGCCCAGGGTGTGCAAGCAGAAC
TATAGTCTAGACATGGACATGGACAAGGCCACGCCCTTCCTCTACTCAACTTTTGCCGCC
TATATAAAGTGGCCACCGGCCGTGGGGCAGTGCCAAACTCATCAGCATCATCATTCATCC
AGGTAGCTCCTGCTCCAGATCAATACACTCTAGCTAACTAGCTCAGCTGTGCCTGGTCAT
CGTCAACCTCTAGCTCCAACATACGAGATGGCCGGGAGGGATAGGGACCCGTTGGTGGTT
GGTAGGGTTGTGGGGGATGTGCTGGACCCCTTCGTCCGCACCACTAACCTCAGGGTGACA
TTCGGGAACCGGGCCGTGTCCAACGGCTGCGAGCTCAAGCCCTCCATGGTCACCCACCAG
CCCAGGGTCGAGGTCGGCGGCAATGAGATGAGGACCTTCTACACACTCGTACGTGTACTA
CTACTCATTATTGCCTAATTAATATAATCTAACACTAATTAAGATGCACCCTCGTATCAT
ATCGTATGTAATTTGATGGCTACATGCTTTCATATATGTGTTGGCAAATTAATCAAGCAC
CTTCATGTATAATATGCATGTGCTATATATATGATCGATCAATGATGCAGAGGACGGGGG
TCTTTATCCTCTTTCCGGAAAAAAAATGCATATGTCTTCTTTCTTGGAGAAAAAAAGGAT
TGCATCACTGTATGAATATGTTTAGGTTTACTCTGCACTATGAACTAGTATTGATCATGG
TGTACATGCGCAGGTGATGGTAGACCCCGACGCGCCAAGTCCAAGCGATCCCAACCTCAG
AGAATATCTCCATTGGTAATTCCACGCTCCAAATCCCTTGATTATAAACACTAGACGTAC
GTGTGTTCGATGCCACCACACTAGTGTCTGTGGTAGTGCATCTCAGTACTGCTGACAATT
GCTGCTGGTATGCGTACGCAGGTTGGTGACAGATATTCCTGGAACTACTGGTGCTTCCTT
CGGGCAGGAGGTGATGTGCTACGAGAGCCCTCGCCCCAACATGGGAATCCACCGCTTCGT
GCTCGTACTCTTCCAGCAGCTGGGCCGGCAGACGGTGTACGCGCCCGGGTGGCGCCAGAA
CTTCAATACCAGGGACTTCGCCGAGCTCTACAACCTCGGCCCGCCCGTCGCCGCCGTCTA
CTTCAACTGCCAGCGCGAGGCCGGCTCTGGCGGCAGGAGGATGTATAATTGACACCACA
>FT3.node5
TCCAGAATCCATGTTGCAGCTGCATACCTTCATCTCCTGCCATGACCACCGGAGCTCACC
AACGAATGACACGGCCGCCATGGAACACAAGAGATCTAGCGTCCTCCACACTACGGGCAT
CCTGGCCAAATACATCATCCAGCCAAACACAAAGCCTAGACTACTCTGTACAAACCAGCT
GCTCCACTCTATCTCACTCCAAGCGGTAGCCGCCGGAGGAGAAAGAGCGATGCGATGGAG
CGTTGTGAAAGACTCTCAACGAGAGGTGTGAAGAGAGAGAAAGAGGTGAAGGGAAATGGT
ACGCTAAAATGCATTCTATAGTGGGTCTATTGATATTGATTACTATTAGTTAATTAGTTT
TCAAACACGGTTAAGATATATTTCTCCCATGGAGAAATATATTTCTCCCATGGAGAAAGT
GCACACCTCAAGGGAATAAAGAGGTGATATATATGAAAAAACTAGGCAAAAGAAGAGGAA
AATGCCCCAAGCAAGGAAGTATGTTTATTTTTTGAGAGTACTTATTTTTCTTGGTCAATA
TAGAACTTAAAATCTCGATCACCTGATTTCACGTTAAAGCCGTTCATGTGTAACTGTAAA
AAAGATGTGCAATTGCATGTCTACGTATAGTTCAAATTTGCACGAATCACAATGCAAATC
TAACGATTTTAGAGTCGGTCAAGAACTAACTTAATTCTTGGTTGACCTAGAACTAACAAA
CGGGCAACCATACATAAAGCCTGGCACATTATGTATGTACATGATGTTTAGCTACTCCCT
CCAATCCATATTAATTGACTTCAATATGGATATATAGAAATAAAATATGTCTATATACAT
CTATATTAGAGTCAATTAATATGAACCGGAGGAGTACATTTTTTGTGGAGACTGGTTGGG
AGGTCCACTTGCCTATTATGGACGGCGTTGCGTGTAAGCTATAGCCCTTAAGGGAAAGTT
CTGACAAGCCCGTCCTCTTCATTCTTTCCGACCACGCACACCCGGCCCCGGCCAAACAGC
GAATCACTCCTCTACCGTACAGCCTATCCCTCCCCGTGGTCACTGCGCACGTGAAAAGGC
GTGCTTTTGTATATGCCGGCGAACGACACATGCATGGCCGGCGGTCCGGACTAAGTGAAG
CTAGCTGCTGATTCATGATCCATCCAGTCCGTAACTAGGTGAGGCTTATCTTTGCCACGT
TCGATCAAATCGAGCAGAGTACCGTGGATTGATGGACGGGCGTCTCGCTTGTTGGCAGAC
ATTCCCGGTGCCGGCTTGCCGGCCGGCCGCGGCCGGGAGAGCCCCAGACGCAACGCAACC
GCTGTCTAGCACCTTGGCCATTAGCGAGAGCTTATTACGAGTTTACAACAGACAAATCCA
TGTCCATGTTCAGCTGAACTAGCCTAGGGGGTCAAAATCAGGGCTTTGGTGACTGCATCC
CATCCACATGATAGATTCAATTCTAAGAGAGAGGGGAGGAGCAGTGAAAGGTCTCCCCAG
AATCTATGTTCCACATAGGCAGAAGCAGCCCAGACCAGCCCAGGGTGTGCAAGCAGAACT
ATAGTCTAGACATGGACATGGACAAGGCCACGCCCTTCCTCTACTCAACTTTTGCCGCCT
ATATAAAGTGGCCACCGGCCGTGGGGCAGTTCCAAACTCATCAGCATCATCATTCATCCA
GGTAGCTCCTGCTCCAGATCAATACACTCTAGCTAACTAGCTCAGCTGTGCCTGGTCATC
GTCAACCTCTAGCTCCAACATACGAGATGGCCGGGAGGGATAGGGACCCGTTGGTGGTTG
GTAGGGTTGTGGGGGATGTGCTGGACCCCTTCGTCCGCACCACTAACCTCAGGGTGACAT
TCGGGAACCGGGCCGTGTCCAACGGCTGCGAGCTCAAGCCCTCCATGGTCACCCACCAGC
CCAGGGTCGAGGTCGGCGGCAATGAGATGAGGACCTTCTACACACTCGTACGTGTACTAC
TACTCATTATTGCCTAATTAATATAATCTAACACTAATTAAGATGCACCCTCGTATCATA
TCGTATGTAATTTGATGGCTACATGCTTTCATATATGTGTTGGCAAATTAATCAAGCACC
TTCATGTATAATATGCATGTGCTATATATATGATCGATCAATGATGCAGAGGACGGGGGT
CTTTATCCTCTTTCCGGAAAAAAAATGCATATGTCTTCTTTCTTGGAGAAAAAAAGGATT
GCATCACTGTATGAATATGTTTAGGTTTACTCTGCACTATGAACTAGTATTGATCATGGT
GTACATGCGCAGGTGATGGTAGACCCCGACGCGCCAAGTCCAAGCGATCCCAACCTCAGA
GAATATCTCCATTGGTAATTCCACGCTCCAAATCCCTTGATTATAAACACTAGACGTACG
TGTGTTCGATGCCACCACACTAGTGTCTGTGGTAGTGCATCTCAGTACTGCTGACAATTG
CTGCTGGTATGCGTACGCAGGTTGGTGACAGATATTCCTGGAACTACTGGTGCTTCCTTC
GGGCAGGAGGTGATGTGCTACGAGAGCCCTCGCCCCAACATGGGAATCCACCGCTTCGTG
CTCGTACTCTTCCAGCAGCTGGGCCGGCAGACGGTGTACGCGCCCGGGTGGCGCCAGAAC
TTCAATACCAGGGACTTCGCCGAGCTCTACAACCTCGGCCCGCCCGTCGCCGCCGTCTAC
TTCAACTGCCAGCGCGAGGCCGGCTCTGGCGGCAGGAGGATGTATAACTGACAC
>FT3.node6
GAATCCATGTTGCAGCTGCATACCTTCGTCTCCTGCCATGACCACCGGAGCTCACCAACG
AATGACACGGCCGCCATGGAACACGAGAGATCTAGCGTCCTCTACACTACGGGCATCCTG
GCCAAATACATCATCCAGCCAAACACAAAGCCTAGACTACTCTGTACAAACCAGCTGCTC
CACTCTATCTCACTCCAAGCGGTAGCCGCCGGAGGAGAAAGAGCGATGCGATGGAGCGTT
GTGAAAGACTCTCAATGAGAGGTGTGAAGAGAGAGAAAGAGGTGAAGGGGAAATGGTACG
CTAAAATGCATTCTATAGTGGGTCTATTGATATTGATTACTATTAGTTAATTAGTTTTCA
AACACGGTTAAGATATATTTCTCCCATGGAGAAATATATTTCTCCCATGGAGAAAGTGCA
CACCTCAAGGGAATAAAGAGGTGATATATATGAAAAAACTAGGCAAAAGAAGAGGAAAAT
GCCCCAAGCAAGGAAGTATGTTTATTTTTTGAGAGTACTTATTTTTCTTGGTCAATATAG
AACTTAAAATCTCGATCACCTGATTTCACGTTAAAGCCGTTCATGTGTAACTGTAAAAAA
GATGTGCAATTGCATGTCTACGTATAGTTCAAATTTGCACGAATCACAATGCAAATCTAA
CGATTTTAGAGTCGGTCAAGAACTAACTTAATTCTTGGTTGACCTAGAACTAGCAAACGG
GCAACCATACATAAAGCCTGGCACATTATGTATGTACATGATGTTTAGCTACATTTTTTT
TGTGGAGACTGGTTGGGAGGTCCACTTGCCTATTATGGACGGCGTTGCGTGTAAGCTATA
GCCCTTAAGGGAAAGTTCTGACAGGCCCGTCCTCTTCATTCTTTCCGACCACGCACACCC
GGCCCCGGCCAAACAGCGAATCACTCCTCTACCGTACAGCCTATCCCTCCCCGTGGTCAC
TGCGCACGTGAAAAGGCGTGCTTTTGTATATGCCGGCGAACGACACATGCATGGCCGGCG
GTCCGGACTAAGTGAAGCTAGCTGCTGATTCATGATCCATCGAGTCCGTAACTAGGTGAA
GCTTATCTTTGCCACGTCCGATCAAATCGAGCAGAGTACCGTGGATTGATGGACGGGCGT
CTCGCTTGTTGGCAGACATTCCCGGTGCCGGCTTGCCGGCCGGCCGCGGCCGGGAGAGCC
CCAGACGCAACGCAACCGCTGTCTAGCACCTTGGCCATTAGCGAGAGCTTATTACGACAG
ACAAATCCATGTCCATGTAGAGCTGAACTAGCCTAGGGGTCAAAAGCAGGGCTTTGGTGA
CTGCATCCCGTCCACATGATAGATTCAATTCTAAGAGAGAGGGGAGGAGCAAAGGTCTCC
ACAGAATCTATATTCCACATAGGCAGCAGCAGCAGCGCCCAGGGTGTGCAAGCAGAACTA
TAGTCTAGACATGGACATGGACAACGCGCGCCCTTCCTCTACTCAACTTTTGCGGCCTAT
ATAAAGTGGCCACCGGCCGTTGGGCAGTTCCAAACTCATCAGCATCATCATTCATCCAGG
TAGCTCCTGCTCCAGATCAATATACACCCTAGCTAACTAGCTCAGCTGTGCCTGGTCATC
GTCAACCTCTAGCTCCACCATACGAGATGGCCGGGAGGGATAGGGACCCGTTGGTGGTTG
GTAGGGTTGTGGGGGATGTGCTGGACCCCTTCATCCGCACCACTAACCTCAGGGTGACAT
TCGGGAACCGGGCTGTGTCCAACGGCTGCGAGCTCAAGCCCTCCATGGTCACCCACCAGC
CCAGGGTCGAGGTCGGCGGCAATGAGATGAGGACCTTCTACACACTCGTACGTGTACTAC
TCATTGTTGCCTAATTAATATAATCTAACACTAATTAAGATGCACCCTCGTATCGTATCG
TATTTAATTTGGATACATGCTTTCATATATGTGTTGGCAAATTAATCAAGCACCTTCATG
CATAATATGCATGTGCTATATGATCGATCAATGATGCAGAGGCCGGGGTCTTTATCCTCT
TTCCGAAAAAAATATATGCATATGTCTTCTTTCTTGGAGAAAAATAAAAGGATTGCATCA
CTGTATGAATATGTTTGTGTTTACTCTGCACTATGAACTATTATTGATCATGCATGGTGT
ACATGCGCAGGTGATGGTAGACCCCGACGCGCCAAGTCCAAGCGATCCCAACCTCAGAGA
ATACCTCCATTGGTAATTCCACGCTCCAAATCCCTTGATTATAAACACTAGACGTACGTG
TTCGATGCCACCACAGTGTAGTGTCTGTGCTAGTGCATCTCACTGCTGACAATTGCTGCT
GGTATGCGTGCACAGGTTGGTGACAGATATTCCTGGGACAACTGGTGCTTCCTTCGGGCA
GGAGGTGATGTGCTACGAGAGCCCTCGCCCCAACATGGGGATCCACCGCTTCGTGCTCGT
GCTCTTCCAGCAGCTGGGCCGGCAGACGGTGTACGCGCCCGGGTGGCGCCAGAACTTCAA
TACCAGGGACTTCGCCGAGCTCTACAACCTCGGCCCGCCCGTCGCCGCCGTCTACTTCAA
CTGTCAGCGCGAGGCCGGCTCCGGC
>FT3.node7
GCATACCTTCGTCTCCTGCCATGACCACCGGAGCTCACCAACGAATGACACGGCCGCCAT
GGAACACGAGAGATCTAGCGTCCTCTACACTACGGGCATCCTGGCCAAATACATCATCCA
GCCAAACACAAAGCCTAGACTACTCTGTACAAACCAGCTGCTCCACTCTATCTCACTCCA
AGCGGTAGCCGCCGGAGGAGAAAGAGCGATGCGATGGAGCGTTGTGAAAGACTCTCAATG
AGAGGTGTGAAGAGAGAGAAAGAGGTGAAGGGGAAATGGTACGCTAAAATGCATTCTATA
GTGGGTCTATTGATATTGATTACTATTAGTTAATTAGTTTTCAAACACGGTTAAGATATA
TTTCTCCCATGGAGAAATATATTTCTCCCATGGAGAAAGTGCACACCTCAAGGGAATAAA
GAGGTGATATATATGAAAAAACTAGGCAAAAGAAGAGGAAAATGCCCCAAGCAAGGAAGT
ATGTTTATTTTTTGAGAGTACTTATTTTTCTTGGTCAATATAGAACTTAAAATCTCGATC
ACCTGATTTCACGTTAAAGCCGTTCATGTGTAACTGTAAAAAAGATGTGCAATTGCATGT
CTACGTATAGTTCAAATTTGCACGAATCACAATGCAAATCTAACGATTTTAGAGTCGGTC
AAGAACTAACTTAATTCTTGGTTGACCTAGAACTAGCAAACGGGCAACCATACATAAAGC
CTGGCACATTATGTATGTACATGATGTTTAGCTACATTTTTTTGTGGAGACTGGTTGGGA
GGTCCACTTGCCTATTATGGACGGCGTTGCGTGTAAGCTATAGCCCTTAAGGGAAAGTTC
TGACAAGCCCGTCCTCTTCATTCTTTCCGACCACGCACACCCGGCCCCGGCCAAACAGCG
AATCACTCCTCTACCGTACAGCCTATCCCTCCCCGTGGTCACTGCGCACGTGAAAAGGCG
TGCTTTTGTATATGCCGGCGAACGACACATGCATGGCCGGCGGTCCGGACTAAGTGAAGC
TAGCTGCTGATTCATGATCCATCGAGTCCGTAACTAGGTGAAGCTTATCTTTGCCACGTC
CGATCAAATCGAGCAGAGTACCGTGGATTGATGGACGGGCGTCTCGCTTGTTGGCAGACA
TTCCCGGTGCCGGCTTGCCGGCCGGCCGCGGCCGGGAGAGCCCCAGACGCAACGCAACCG
CTGTCTAGCACCTTGGCCATTAGCGAGAGCTTATTACGACAGACAAATCCATGTCCATGT
AGAGCTGAACTAGCCTAGGGGTCAAAAGCAGGGCTTTGGTGACTGCATCCCGTCCACATG
ATAGATTCAATTCTAAGAGAGAGGGGAGGAGCAAAGGTCTCCACAGAATCTATATTCCAC
ATAGGCAGCAGCAGCAGCGCCCAGGGTGTGCAAGCAGAACTATAGTCTAGACATGGACAT
GGACAACGCGCGCCCTTCCTCTACTCAACTTTTGCGGCCTATATAAAGTGGCCACCGGCC
GTTGGGCAGTTCCAAACTCATCAGCATCATCATTCATCCAGGTAGCTCCTGCTCCAGATC
AATATACACCCTAGCTAACTAGCTCAGCTGTGCCTGGTCATCGTCAACCTCTAGCTCCAC
CATACGAGATGGCCGGGAGGGATAGGGACCCGTTGGTGGTTGGTAGGGTTGTGGGGGATG
TGCTGGACCCCTTCATCCGCACCACTAACCTCAGGGTGACATTCGGGAACCGGGCTGTGT
CCAACGGCTGCGAGCTCAAGCCCTCCATGGTCACCCACCAGCCCAGGGTCGAGGTCGGCG
GCAATGACATGAGGACCTTCTACACACTCGTACGTGTACTACTCATTGTTGCCTAATTAA
TATAATCTAACACTAATTAAGATGCACCCTCGTATCGTATCGTATTTAATTTGGATACAT
GCTTTCATATATGTGTTGGCAAATTAATCAAGCACCTTCATGCATAATATGCATGTGCTA
TATGATCGATCAATGATGCAGAGGCCGGGGTCTTTATCCTCTTTCCGAAAAAAATATATG
CATATGTCTTCTTTCTTGGAGAAAAATAAAAGGATTGCATCACTGTATGAATATGTTTGT
GTTTACTCTGCACTATGAACTATTATTGATCATGCATGGTGTACATGCGCAGGTGATGGT
AGACCCCGACGCGCCAAGTCCAAGCGATCCCAGCCTCAGAGAATATCTCCATTGGTAATT
CCACGCTCCAATTCCCTTGATTATAAACACTAGACGTACATGTTCGATGCCACCACACTA
GTGTCTGTGGTAGTGCATCTCACTGCTGACAATTGCTGCTGGTATGCGTGCGCAGGTTGG
TGACAGATATTCCTGGGACAACTGGTGCTTCCTTCGGGCAGGAGGTGATGTGCTACGAGA
GCCCTCGCCCCAACATGGGGATCCACCGCTTCGTGCTCGTGCTCTTCCAGCAGCTGGGCC
GGCAGACGGTGTACGCGCCCGGGTGGCGCCAGAACTTCAATACCAGCGACTTCGCCGAGC
TCTACAACCTCGGCCCGCCCGTCGCCGCCGTCTACTTCAACTGTCAGCGCGAGGCCGGCT
CCGGC
>FT3.node8
TGTGGTCAATTATACATCCTCCTGCCGCCGGAGCCGGCCTCGCGCTGACAGTTGAAGTAG
ACGGCGGCGACGGGCGGGCCGAGGTTGTAGAGCTCGGCGAAGTCCCTGGTATTGAAGTTC
TGGCGCCACCCGGGCGCGTACACCGTCTGCCGGCCCAGCTGCTGGAAGAGCACGAGCACG
AAGCGGTGGATCCCCATGTTGGGGCGAGGGCTCTCGTAGCACATCACCTCCTGCCCGAAG
GAAGCACCAGTTGTCCCAGGAATATCTGTCACCAACCTGCGCACGCATACCAGCAGCAAT
TGTCAGCAGTGAGATGCACTACCACAGACACTAGTGTGGTGGCATCGAACATGTACGTCT
AGTGTTTATAATCAAGGGAATTGGAGCGTGGAATTACCAATGGAGATATTCTCTGAGGCT
GGGATCGCTTGGACTTGGCGCGTCGGGGTCTACCATCACCTGCGCATGTACACCATGCAT
GATCAATAATAGTTCATAGTGCAGAGTAAACACAAACATATTCATACAGTGATGCAATCC
TTTTATTTTTCTCCAAGAAAGAAGACATATGCATATATTTTTTTCGGAAAGAGGATAAAG
ACCCCGGCCTCTGCATCATTGATCGATCATATAGCACATGCATATTATGCATGAAGGTGC
TTGATTAATTTGCCAACACATATATGAAAGCATGTATCCAAATTAAATACGATACGATAC
GAGGGTGCATCTTAATTAGTGTTAGATTATATTAATTAGGCAACAATGAGTAGTACACGT
ACGAGTGTGTAGAAGGTCCTCATGTCATTGCCGCCGACCTCGACCCTGGGCTGGTGGGTG
ACCATGGAGGGCTTGAGCTCGCAGCCGTTGGACACAGCCCGGTTCCCGAATGTCACCCTG
AGGTTAGTGGTGCGGATGAAGGGGTCCAGCACATCCCCCACAACCCTACCAACCACCAAC
GGGTCCCTATCCCTCCCGGCCATCTCGTATGGTGGAGCTAGAGGTTGACGATGACCAGGC
ACAGCTGAGCTAGTTAGCTAGGGTGTATATTGATCTGGAGCAGGAGCTACCTGGATGAAT
GATGATGCTGATGAGTTTGGAACTGCCCAACGGCCGGTGGCCACTTTATATAGGCCGCAA
AAGTTGAGTAGAGGAAGGGCGCGCGTTGTCCATGTCCATGTCTAGACTATAGTTCTGCTT
GCACACCCTGGGCGCTGCTGCTGCTGCCTATGTGGAATATAGATTCTGTGGAGACCTTTG
CTCCTCCCCTCTCTCTTAGAATTGAATCTATCATGTGGACGGGATGCAGTCACCAAAGCC
CTGCTTTTGACCCCTAGGCTAGTTCAGCTCTACATGGACATGGATTTGTCTGTCGTAATA
AGCTCTCGCTAATGGCCAAGGTGCTAGACAGCGGTTGCGTTGCGTCTGGGGCTCTCCCGG
CCGCGGCCGGCCGGCAAGCCGGCACCGGGAATGTCTGCCAACAAGCGAGACGCCCGTCCA
TCAATCCACGGTACTCTGCTCGATTTGATCGGACGTGGCAAAGATAAGCTTCACCTAGTT
ACGGACTCGATGGATCATGAATCAGCAGCTAGCTTCACTTAGTCCGGACCGCCGGCCATG
CATGTGTCGTTCGCCGGCATATACAAAAGCACGCCTTTTCACGTGCGCAGTGACCACGGG
GAGGGATAGGCTGTACGGTAGAGGAGTGATTCGCTGTTTGGCCGGGGCCGGGTGTGCGTG
GTCGGAAAGAATGAAGAGGACGGGCTTGTCAGAACTTTCCCTTAAGGGCTATAGCTTACA
CGCAACGCCGTCCATAATAGGCAAGTGGACCTCCCAACCAGTCTCCACAAAAAAAATGTA
GCTAAACATCATGTACATACATAATGTGCCAGGCTTTATGTATGGTTGCCCGTTTGCTAG
TTCTAGGTCAACCAAGAATTAAGTTAGTTCTTGACCGACTCTAAAATCGTTAGATTTGCA
TTGTGATTCGTGCAAATTTGAACTATACGTAGACATGCAATTGCACATCTTTTTTACAGT
TACACATGAACGGCTTTAACGTGAAATCAGGTGATCGAGATTTTAAGTTCTATATTGACC
AAGAAAAATAAGTACTCTCAAAAAATAAACATACTTCCTTGCTTGGGGCATTTTCCTCTT
CTTTTGCCTAGTTTTTTCATATATATCACCTCTTTATTCCCTTGAGGTGTGCACTTTCTC
CATGGGAGAAATATATTTCTCCATGGGAGAAATATATCTTAACCGTGTTTGAAAACTAAT
TAACTAATAGTAATCAATATCAATAGACCCACTATAGAATGCATTTTAGCGTACCATTTC
CCTTCACCTCTTTCTCTCTCTTCACACCTCTCATTGAGAGTCTTTCACAACGCTCCATCG
CATCGCTCTTTCTCCTCCGGCGGCTACCGCTTGGAGTGAGATAGAGTGGAGCAGCTGGTT
TGTACAGAGTAGTCTAGGCTTTGTGTTTGGCTGGATGATGTATTTGGCCAGGATGCCCGT
AGTGTAGAGGACGCTAGATCTCTCGTGTTCCATGGCGGCCGTGTCATTCGTTGGTGAGCT
CCGGTGGTCATGGCAGGAGACGAAGGTATGCAGCTGCAACATGGATTCT
>FT3.node9
AGAATCCATGTTGCAGCTGCATACCTTCGTCTCCTGCCATGACCACCGGAGCTCACCAAC
GAATGACACGGCCGCCATGGAACACGAGAGATCTAGCGTCCTCTACACTACGGGCATCCT
GGCCAAATACATCATCCAGCCAAACACAAAGCCTAGACTACTCTGTACAAACCAGCTGCT
CCACTCTATCTCACTCCAAGCGGTAGCCGCCGGAGGAGAAAGAGCGATGCGATGGAGCGT
TGTGAAAGACTCTCAATGAGAGGTGTGAAGAGAGAGAAAGAGGTGAAGGGGAAATGGTAC
GCTAAAATGCATTCTATAGTGGGTCTATTGATATTGATTACTATTAGTTAATTAGTTTTC
AAACACGGTTAAGATATATTTCTCCCATGGAGAAATATATTTCTCCCATGGAGAAAGTGC
ACACCTCAAGGGAATAAAGAGGTGATATATATGAAAAAACTAGGCAAAAGAAGAGGAAAA
TGCCCCAAGCAAGGAAGTATGTTTATTTTTTGAGAGTACTTATTTTTCTTGGTCAATATA
GAACTTAAAATCTCGATCACCTGATTTCACGTTAAAGCCGTTCATGTGTAACTGTAAAAA
AGATGTGCAATTGCATGTCTACGTATAGTTCAAATTTGCACGAATCACAATGCAAATCTA
ACGATTTTAGAGTCGGTCAAGAACTAACTTAATTCTTGTTTGACCTAGAACTAGCAAACG
GGCAACCATACATAAAGCCTGTCACATTATGTATGTACATGATTTTTAGCTACATTTTTT
TGTGGAGACTGGTTGGGAGGTCCACTTGCCTATTATGGACGGCGTTGCGTGTAAGCTATA
GCCCTTAAGGGAAAGTTCTGACAAGCCCGTCCTCTTCATTCTTTCCGACCACGCACACCC
GGCCCCGGCCAAACAGCGAATCACTCCTCTACCGTACAGCCTATCCCTCCCCGTGGTCAC
TGCGCACGTGAAAAGGCGTGCTTTTGTATATGCCGGCGAACGACACATGCATGGCCGGCG
GTCCGGACTAAGTGAAGCTAGCTGCTGATTCATGATCCATCGAGTCCGTAACTAGGTGAA
GCTTATCTTTGCCACGTCCGATCAAATCGAGCAGAGTACCGTGGATTGATGGACGGGCGT
CTCGCTTGTTGGCAGACATTCCCGGTGCCGGCTTGCCGGCCGGCCGCGGCCGGGAGAGCC
CCAGACGCAACGCAACCGCTGTCTAGCACCTTGGCCATTAGCGAGAGCTTATTACGACAG
ACAAATCCATGTCCATGTAGAGCTGAACTAGCCTAGGGGTCAAAAGCAGGGCTTTGGTGA
CTGCATCCCGTCCACATGATAGATTCAATTCTAAGAGAGAGGGGAGGAGCAAAGGTCTCC
ACAGAATCTATATTCCACATAGGCAGCAGCAGCAGCGCCCAGGGTGTGCAAGCAGAACTA
TAGTCTAGACATGGACATGGACAACGCGCGCCCTTCCTCTACTCAACTTTTGCGGCCTAT
ATAAAGTGGCCACCGGCCGTTGGGCAGTTCCAAACTCATCAGCATCATCATTCATCCAGG
TAGCTCCTGCTCCAGATCAATATACACCCTAGCTAACTAGCTCAGCTGTGCCTGGTCATC
GTCAACCTCTAGCTCCACCATACGAGATGGCCGGGAGGGATAGGGACCCGTTGGTGGTTG
GTAGGGTTGTGGGGGATGTGCTGGACCCCTTCATCCGCACCACTAACCTCAGGGTGACAT
TCGGGAACCGGGCTGTGTCCAACGGCTGCGAGCTCAAGCCCTCCATGGTCACCCACCAGC
CCAGGGTCGAGGTCGGCGGCAATGAGATGAGGACCTTCTACACACTCGTACGTGTACTAC
TCATTGTTGCCTAATTAATATAATCTAACACTAATTAAGATGCACCCTCGTATCGTATCG
TATTTAATTTGGATACATGCTTTCATATATGTGTTGGCAAATTAATCAAGCACCTTCATG
CATAATATGCATGTGCTATATGATCGATCAATGATGCAGAGGCCGGGGTCTTTATCCTCT
TTCCGAAAAAAATATATGCATATGTCTTCTTTCTTGGAGAAAAATAAAAGGATTGCATCA
CTGTATGAATATGTTTGTGTTTACTCTGCACTATGAACTATTATTGATCATGCATGGTGT
ACATGCGCAGGTGATGGTAGACCCCGACGCGCCAAGTCCAAGCGATCCCAACCTCAGAGA
ATACCTCCATTGGTAATTCCACGCTCCAAATCCCTTGATTATAAACACTAGACGTACGTG
TTCGATGCCACCACAGTGTAGTGTCTGTGCTAGTGCATCTCACTGCTGACAATTGCTGCT
GGTATGCGTGCACAGGTTGGTGACAGATATTCCTGGGACAACTGGTGCTTCCTTCGGGCA
GGAGGTGATGTGCTACGAGAGCCCTCGCCCCAACATGGGGATCCACCGCTTCGTGCTCGT
GCTCTTCCAGCAGCTGGGCCGGCAGACGGTGTACGCGCCCGGGTGGCGCCAGAACTTCAA
TACCAGGGACTTCGCCGAGCTCTACAACCTCGGCCCGCCCGTCGCCGCCGTCTACTTCAA
CTGTCAGCG
