# Supplementary material for: HapAsmbl: A reference‐aided pipeline for assembling haplotypes in Nanopore amplicon sequence data of polymorphic populations
Source: Appl Plant Sci. 2026 Jun 12;14(3):e70062. doi: 10.1002/aps3.70062 (PMC13287972; doi:10.1002/aps3.70062)
Supplement: Supplementary file 6 — Appendix S6: popart_piVRN1_nodes_f2s.fasta: VRN1 nodes from the haplotype diversity screen. [file APS3-14-e70062-s002.fasta]

>VRN1.node1
GAGGTCGCTACACTGTTTGGCTTAGGCGAAGGATCCTAAAACTCATGAACAAACAATAAG
CATGTTAGTAATGTGAAACACCAAAACTGTAACATCAATAATTCTCATTAGTTATTAACT
ATGATAAATCTATTTATGACATATGCTATATCTTATGATTTCACTTACAATACATCATGT
ATGAAGAAGTTTTTATCATTTTGGGGAAACATAATGCAAAAAAAGAACTAGTTTTCGGTT
CCAGCGATTCTATCAGTAGATCGACATAGACTTTGTTGGAGTTTAATTTTATTTTTCAAA
ATATTAATTTAATTTCTTGAATGGAAAATGATAACCTACAATCCTACATGTGCATGGTGG
ATAAACATAAGATCTTAGTGATCCAAGCTGATCGTCTGGGCTTGTCTGTGGGGGTAAAGA
TGTCGCAGGAGCAAAAATGGAACCTGACTACCTCATAGTTGATATTTTTAGACAAAACCT
TGGATGTACTAAAAGTACCCCTTTCAACTTTTGAAACTTTCCTTAGCTTCATCCAAATTT
TGATGTATCTATTGTTGGGAGATACAAAAGGTGTAGAGAATAACTGGTTCTCTTGACCTG
GGAAAGCACTGGAGCGACACAACGTGTAACACAGATCCAAAACATAATCCCTAATAGTCT
TTTGTTCTAAATTCTAAGACCTTTTGGTTGGCTGGGCCTAGTATTTAGCACAGAAGGTTA
AGTCAGTTACACTGTCAGCTTTGGACCTTTGGAAGATGTGGTTAACAATTGGGTCCCAGT
TATCCAAAACCAGGATCAGCTAACGTACCAGTGAAGTGTGCAATATTATCTGCTTTTAGT
GTATGCATGGGCTGTCTTCTTGATCAGTTCTGGTTTTGTGCTTGAGCCGTCGGCTGTGAC
CAGGCTATATATTATGATGGTTTATATGCATATTTGTATTAGAAATCCAGAAAGCTGTAA
AATCTGAGGTCCCGTGACTACAAGAGCTGGCTGACAAACTAGACCATGGAATATCATCAC
AACGCATCCGCGGTTTCATAGGATCTGGACAAGCATGTAACAATTAGGATGCCAACATGC
CACGGGAGCAAACATTGATCCAACAAATGCATGGCTACCGATTAGAATGTTCTCAGATGC
TGAACTCAGCACTGCTCCTAAGATTATAATATGACTACATCCATTTTGTAGCTTAATTTA
AGTGACTTTTATGCTTATGGACCTCAGCGACCCAGAAGTAATTTGCATCACATGCCCGGC
TTGATACATGCATGCAAGCATTAATCTAACCAATAACTGTTCTACTGCCTGCATGCATAG
TCATTTCCGTAGAGCAACCGAATAGAAGGTAAGCCAATCAACTTTGCTTACTCTTTCTTC
AGCGCCACTTATTCAGTCATACTACTCCAGTGAAGAACTTAGTATATACTTCAAGTTCAG
TAATCAACATAACAATCTCGCTTTCTCGACAAGATTACAGACAGCATTGGCTATATTTAT
CAAAAGAGGAGTTACCCTTCCGAAGCTAAGAAGGGGTAATGTCAGCAGGGAGAAAGGCTG
GATCGGTCTAGGTGATTTTGTAAGCAGGTAAGGTAATCAGTAGGTAATTTCTGTCTCACA
AGCAAACTGGGGAAGCAGATAGAAGGGAACGGGGTGCAGAAAACATATGAATAATTAATT
TGACCTGGCCGACGAGTATCATCAGCTCCAGGCAAACGATGCATTACGGAGCTTCATCAT
AAGATGGAGCCAGTCAAACAACAAATTGGACGCCAGCTTGGAAAGAATCGAGTTGATGAG
GTTCTAAGCAGCAAATTAAGCTCATAGTTATTGGTCAGACAGGCAACGACGTGCCATCAA
ATAAGATGCCAAGTGAGATGAGGAGGGTAAGCTTGGTACACAAATGCTATCAGCCTACTA
GAAGAGTCAGAGGTAAAAATAAATATCCTGAGCTACTAGAGAAAAAAAAAAGGGACGTGT
AAAGTAGCAAGATATTTACTATGGCATCCCTTCCACTTGGCGTGCCAGCTGGCGGGTCTG
GAACGGAAAAATTCCCCAAAATGAAGCGGATGAACAAGTCCCCGGCGATAGCGGAGCATA
AAATAGCGCAGCAGCCCATCTCTGGCCGTACGGTCCAAGCCAGGAATCGCAGCCGCGGGG
GCCGCTTGCTCCACCATCGATTCTAGTCAACCGAAACGAGCAGCCGAGGCAGAATTCGAA
GCAGGAGTGGAACACCGAGGCGAGCAAACCCAATCAATCGAACAGCCGGGGAAATGGAGC
AGAAGAGCAAGCCCAGGGTCGCCGGCGAGCTAGAACGGCATGAAATCGAGGGCGGAACTG
AGAGAAATTAATCAGCAGGCGCTGTAGGGTGTAGGGTACTAACCATGAGTCGGTTGCGAA
CTCGTAGAGCTTTCCCTTGGTGGAGAAGATGATGAGCCCGACCTCGGCGTCGCAGAGCAC
GGAGATCTCGTGCGCCTTCTTGAGCAGCCCGGAGCGGCGCTTGGAGAAGGTGACCTGGCG
GTTGATCTTGTTCTCGATCCGCTTCAGCTGCACCTTGCCGCGCCCCATCTCGCCTCCCTC
CCTCGAACGAAGAGCAGCCCAAACCCTAATCGACAACCCGCCCAGCCGGCGACCGCGACG
GCTACTACCGAGGGTGCAGGCCGAGCCGTGGGGCCGGTGTTATGGCGTGCGTGCAGTGGG
GAAGAAGAGGAGAGGAGGGGCGAACAACAAGGGTTCCGTTCCGGCAAGGGGGAGGGAGGT
TTTTAAGGGATCTGGGGCAGATCGCGGTATGTCGATACCGGGTTGGTCTGGAGCATATCC
GTTGTCGACCTGCCATTGGCCCAAGCCCACGTCGTGGGGCCCCGGGGCCGCCCCGCCACA
GGATGGCCTGCTGCGAGCCCGGATCCCGTCGACGTGTCCGCCGATCGTACGTCCGAATCT
CCAAATTCTGCTGTCCGAATTCCTCGCACCCCCGTATCCATTGCTCGCGCCACAGGAACG
GAGCAGCGCTTTTTTGTTTTCTCCACAGAAAAAAGGGCTTTTCTTTTCTTTTTCTCAGAG
GCAATTTATTCCCCTCCTGTGCTTTTTTTTGTTGGTGTGTGTGACGGCGGCGCGGGACGA
ATGGGGAAATGCTAGGTCAAGTCTGGTGCGGGTGGGTCTGGTCATGGCGTGGGTGCGTAC
GGGCTGCGACAGTAGGAGGCTGCTTGCTTAATTTGGGCCGTCTCGCTTCTCCCGTTTGGG
ACTCCCGCCTGTCCTCCCTGCCTGCGTCGTCTCGTGCGCATGATTCATGATTGATTTGTG
GACTTTCAAGTGTTGCTCTGCTACTGCTGACAGTAGTGGGGTCATACAAAGATTAGGAGC
TGTTTCTTTTGCTTACTGTCCTAGGGAGTCTAATAGGGTAGCTCACAATTTAGCTAGGTT
TAGTTTTGAGGCTGACAGAGTTATAGTTTGGGATGATGATCCTCCTGATCATGTGCTTTC
AGATGTAATTGCTGATGTAACTCTGTTTTGAACTCGGGCAGCAAGTTTCAGACGCACTCT
TTTCCTTACCAGGGTACCGAAGGGGACTGGAAGGTTTTTAATGAGGCGGCTTGCTAGCTT
AATATATTGTGTTTTACCCTCAAAAAAAAAAAAAGTGTTGCTCTGCTACTGCTGACAGTA
GTGGGGTGGTAGCTAGTGGCCGGCGTTGCTGCGTCTGGTCTTTGCCCTCAAATGTCGCGT
CCTACACGGCCCACGCCCGCAAACAGCTTGCATACTTGCATTTCCGGCAATGCGCAAACG
TGCGCAATACACTATTTTTCTACTTTTGGTTCATATGTATATTTCGAGAAAGAAGATACT
TGCAGTTGGAGTACCGTCATTTTCCGAGCTTTAATGAACTTCACCATTTCCCGAGTGAAT
TGTCATTGTCCACACTCCCTGGTTGTCCATAGCGCTGCTCGTTCCCTCCATTCACGAATA
AATGGGTAATTTTTTTGTTTAATAAAATGACCATTTAGCGAAATTAATGACTCATCTAAC
TGAAGTCTGACCGCTGAGTTTGGTGCCAATGAGGATGAAGCTGAAATTGTGCAGGTCGGC
GCCGAAGCAGGGCCAACGCCAAACCACATGACGTCGAACCTATGAAGCCATTTAGTGAAG
AAAATCCTTGGCGCCCACCTGTACAATTTCGACTCCATTCTTGTTGGTATCGAACCTAGG
GGTCAGATTCTAAAATAATTTCGCATGGGAGCCATTACTTTTGCTAAAGAATCAGATTTG
TCAAAAAAAAAAATACCACCATTATTTTAAGTAAGACTTTTAAAATTTGACTAACTTTAT
AGAGTGGACTAGAAACATATATGTAACATCAAATTGGTCGGAAAGTCCTTTTGGTTCCCG
AAATGCAGTTCTTCCTGCATATTAGAAACTTTGAAAATTATATTAACATGTTTGAAGAAA
AAGTTAAGAAAAATTCAAAAGGTAGCCAATGATGTATCCCATAAACGTGCAAAATATCTA
TTCGGAATGTTTCGCATTCTAAGCTACATAAAAATGACAAAATCTTCTTCTTTTTTAGAT
TTGAAATCACTAAACTCAGGTCCACATTTTTGTAATTTTTGTGTCGCTTAAAATATAGAA
CATTTCAAATTGATATTTAGCAGGTTTGAGGGATACATCATTTATGGAGAACCGTATGAT
CATAGCTGTAATAAATCATACAAGTTCTTTCTAAAGGAAAAAAAACTCATACTAGGATGT
GAATTTTTGGCTCCTAGGTGCACCAGAACCTGTTAAAGCAATAAAATTTAAAATACAAAA
AATGATTTTAAAAATTCTATAAATCATGTGTGTAGAGAATATATGCAGGTACCTACATGT
TAAGTCTGAACATAAAACATAAAAGTATGCAACCTACACAAAAATATCAAATTTTGATGT
TCATAATATAAGGATTAAGCGTATACTATTTACAG
>VRN1.node10
GACCGCATGTGACCTACACAAAAACAAATAAAAATGAAGCTTTGTTATACTGTAAATAGT
ATACGCTTAATCCTTATATTATGAACATCAAAATTTGATATTTTTGTGTAGGTTGCATAC
TTTTATGTTTTATGTTCAGACTTAACATGTAGGTACCTGCATATATTCTCTACACACATG
ATTTATAGAATTTTTAAAATCATTTTTTGTATTTTAAATTTTATTGCTTTAACAGGTTCT
GGTGCACCTAGGAGCCAAAAATTCACATCCTAGTATGAGTTTTTTTTCCTTTAGAAAGAA
CTTGTATGATTTATTACAGCTATGATCATACGGTTCTCCATAAATGATGTATCCCTCAAA
CCTGCTAAATATCAATTTGAAATGTTCTATATTTTAAGCGACACAAAAATTACAAAAATG
TGGACCTGAGTTTAGTGATTTCAAATCTAAAAAAGAAGAAGATTTTGTCATTTTTATGTA
GCTTAGAATGCGAAACATTCCGAATAGATATTTTGCACGTTTATGGGATACATCATTGGC
TACCTTTTGAATTTTTCTTAACTTTTTCTTCAAACATGTTAATATAATTTTCAAAGTTTC
TAATATGCAGGAAGAACTGCATTTCGGGAACCAAAAGGACTTTCCGACCAATTTGATGTT
ACATATATGTTTCTAGTCCACTCTATAAAGTTAGTCAAATTTTAAAAGTCTTACTTAAAA
TAATGGTGGTATTTTTTTTTTTGACAAATCTGATTCTTTAGCAAAAGTAATGGCTCCCAT
GCGAAATTATTTTAGAATCTGACCCCTAGGTTCGATACCAACAAGAATGGAGTCGAAATT
GTACAGGTGGGCGCCAAGGATTTTCTTCACTAAATGGCTTCATAGGTTCGACGTCATGTG
GTTTGGCGTTGGCCCTGCTTCGGCGCCGACCTGCACAATTTCAGCTTCATCCTCATTGGC
ACCAAACTCAGCGGTCAGACTTCAGTTAGATGAGTCATTAATTTCGCTAAATGGTCATTT
TATTAAACAAAAAAATTACCCATTTATTCGTGAATGGAGGGAACGAGCAGCGCTATGGAC
AACCAGGGAGTGTGGACAATGACAATTCACTCGGGAAATGGTGAAGTTCATTAAAGCTCG
GAAAATGACGGTACTCCAACTGCAAGTATCTTCTTTCTCGAAATATACATATGAACCAAA
AGTAGAAAAATAGTGTATTGCGCACGTTTGCGCATTGCCGGAAATGCAAGTATGCAAGCT
GTTTGCGGGCGTGGGCCGTGTAGGACGCGACATTTGAGGGCAAAGACCAGACGCAGCAAC
GCCGGCCACTAGCTACCACCCCACTACTGTCAGCAGTAGCAGAGCAACACTTTTTTTTTT
TGAGGGTAAAACACAATATATTAAGCTAGCAAGCCGCCTCATTAAAAACCTTCCAGTCCC
CTTCGGTACCCTGGTAAGGAAAAGAGTGCGTCTGAAACTTGCTGCCCGAGTTCAAAACAG
AGTTACATCAGCAATTACATCTGAAAGCACATGATCAGGAGGATCATCATCCCAAACTAT
AACTCTGTCAGCCTCAAAACTAAACCTAGCTAAATTGTGAGCTACCCTATTAGACTCCCT
AGGACAGTAAGCAAAAGAAACAGCTCCTAATCTTTGTATGACCCCACTACTGTCAGCAGT
AGCAGAGCAACACTTGAAAGTCCACAAATCAATCATGAATCATGCGCACGAGACGACGCA
GGCAGGGAGGACAGGCGGGAGTCCCAAACGGGAGAAGCGAGACGGCCCAAATTAAGCAAG
CAGCCTCCTACTGTCGCAGCCCGTACGCACCCACGCCATGACCAGACCCACCCGCACCAG
ACTTGACCTAGCATTTCCCCATTCGTCCCGCGCCGCCGTCACACACACCAACAAAAAAAA
GCACAGGAGGGGAATAAATTGCCTCTGAGAAAAAGAAAAGAAAAGCCCTTTTTTCTGTGG
AGAAAACAAAAAAGCGCTGCTCCGTTCCTGTGGCGCGAGCAATGGATACGGGGGTGCGAG
GAATTCGGACAGCAGAATTTGGAGATTCGGACGTCGACGGGATCCGGGCCCGCAGCAGGC
CATCCTGTGGCGGGGCGGCCCCGGGCCCCACGGCGTGGGCTTGGGCCAATGGCAGGTCGA
CAACGGATATGCTCCAGACCAACCCGGTATCGACATACCGCGATCTGCCCCAGATCCCTT
AAAAACCTCCTTCCTCCCCCCTTGCCGGAACGGAACGGAACCCTTGTTGTTGTTCGCCCC
TCCTCTCCTCTTCTTCCCCACTGGACGCACGCCATGACACCGGCCCCACGGCTCCACCTG
CACCCTCGGGACTAGCCGTCGCCGTCGCCGTCCGGGCGGGTTGTGGATTAGGGTTTGGTC
TGCTCTTCGTTCGAGGGAGGGAGGCGAGATGGGGCGCGGCAAGGTGCAGCTCAAGCGGAT
CGAGAACAAGATCAACCGCCAGGTCACCTTCTCCAAGCGCCGCTCGGGGCTGCTCAAGAA
GGCGCACGAGATCTCCGTGCTCTGCGACGCCGAGGTCGGGCTCATCATCTTCTCCACCAA
GGGAAAGCTCTACGAGTTCGCAACTGACTCATGGTTAGTACCCTACACCCTACAGCGCCT
GCTGATTAATTTCTCTCAGTTCCGCCCTCGATTTCATGCCGTTCTAGCTCGCCGGCGACC
CTGGGCTTGCTCTTCTGCTCCATTTCCCCGGCTGTTCGATTGATTGGGTTTGCTCGCCTC
GGTGTTCCATTCCTGCTTCGAATTCTGCCTCGGCTGCTCGTTTCGGTTGACTAGAATCGA
TGGTGGAGCAAGCGGCCCCCGCGGCTGCGATTCCTGGCTTGGACCGTACGGCCAGAGATG
GGCTGCTGCGCTATTTTATGCTCCGCTATCGCCGGGGACTTGTTCATCCGCTTCATTTTG
GGGAATTTTTCCGTTCCAGACCCGCCAGCTGGCACGCCAAGTGGAAGGGATGCCATAGTA
AATATCTTGCTACTTTACACGTCCCTTTTTTTTCTCTAGTAGCTCAGGATATTTATTTTT
ACCTCTGACTCTTCTAGTAGGCTGATAGCATTTGTGTACCAAGCTTACCCTCCTCATCTC
ACTTGGCATCTTATTTGATGGCACGTCGTTGCCTGTCTGACCAATAACTATGAGCTTAAT
TTGCTGCTTAGAACCTCATCAACTCGATTCTTTCCAAGCTGGCGTCCAATTTGTTGTTTG
ACTGGCTCCATCTTATGATGAAGCTCCGTAATGCATCGTTTGCCTGGAGCTGATGATACT
CGTCGGCCAGGTCAAATTAATTATTCATATGTTTTCTGCACCCCGTTCCCTTCTATCTGC
TTCCCCAGTTTGCTTGTGAGACAGAAATCACCTACTGATTGCCTGCTGACAAAAGAAATA
GGTGCTAATAAAATCACCTAGGCATATCCAGCCGCTCTCCCTGCTGACATTACCCCATCT
TAGCTTCCGAAGGATAACTCCTCTTTTGATAAATATAGCCAATGCTATCTGTAATCTTGT
CGAGAAAGCGAGATTATTATGTTGATTACTGAACTTGAAGTATATACTAAGTTCTTCACT
GGAGTAGTATGACTGAATAAGTGGCGCTGAAGAAAGAGTAAGCAAAGTTGATTGGTTTAC
CTTCTATTCGGTTGCTCTACGGAAATGACTATGCATGCAGGCAGTAGAACAGTTATTGGT
TAGATTAATGCTTGCATGCATGTATCAAGCCGGGCATGTGATGCAAATTACTTCTGGGTC
GCTGAGGTCCATAAGCATAAAAGTCACTTAAATTAAGCTACAAAATGGATGTAGTCATAT
TATAATCTTAGGAGCAGTGCTGAGTTCAGCATCTGAGAACATTCTAATCGGTAGCCATGC
ATTTGTTGGATTGCCTGCTTTATTTTCTTCTTTCCAATGTTTGCTCCCGTGGCATGTTGG
CATCCTAATTGTTACATGCTTGTCCAGATCCTATGAAACCGCGGATGCGTTGTGATGATA
TTCCATGGTCTAGTTTGTCAGCCAGCTCTTGTAGTCACGGGACCTCAGATTTTACAGCTT
TCTGGATTTCTAATACAAATATGCATATAAACCATCATAATATATAGCCTGGTCACAGCC
GACGGCTCAAGCACAAAACCAGAACTGATCAAGAAGACAGCCCATGCATACACTAAAAGG
CAGATAATATTGCACACTTCACTGGTACGTTAGCTGATCCTGGTTTTGGATAACTGGGAC
CCAATTGTTAACCACATCTTCCAAAGGTCCAAAGCTGACAGTGTAACTGACTTAACCTTC
TGTGCTAAATACTAGGCCCAGCCAACCAAAAGGTCTTAGAATTTAGAACAAAAGGTAGTA
CCAATTAGACTATTAGGGATTATGTTTTGGATCTGTGTTACACGTTGTGTCGCTCCAGTG
CTTTCCCAGGTCAAGAGAACCAGTTATTCTCTACACCTTTTGTATCTCCCAACAATAGAT
ACATCAAAATTTGGATGAAGCTAAGGAAAGTTTCAAAAGTTGAAAGGGGTACTTTTAGTA
CATCCAAGGTTTTGTCTAAAAATATCAACTATGAGGTAGTCAGGTTCCATTTTTGCTCCT
GCGACATCTTTACCCCCACAGACAAGCCCAGACGATCAGCTTGGATCACTAAGATCTTAT
GTTTATCCACCATGCACATGTAGGATTGTAGGTTATCATTTTCCATTCAAGAAATTAAAT
TAATATTTTGAAAAATAAAATTAAACTCCAACAAAGTCTATGTCGATCTACTGATAGAAT
CGCTGGAACCGAAAACTAGTTCTTTTTTTGCATTATGTTTCCCCAAAATGATAAAAACTT
CTTCATACATGATGTATTGTAAGTGAAATCATAAGATATAGCATATGTCATAAATAGATT
TATCATAGTTAATAACTAATGAGAATTATTGATGTTACAATTTTGGTGTTTCACATTACT
AACATGCTTATTGTTTGTTCATG
>VRN1.node11
GGTCGCTACACTGTTTGGCTTAGGCGAAGGATCCTAAAACTCATGAACAAACAATAAGCA
TGTTAGTAATGTGAAACACCAAAATTGTAACATCAATAATTCTCATTAGTTATTAACTAT
GATAAATCTATTTATGACATATGCTATATCTTATGATTTCACTTACAATACATCATGTAT
GAAGAAGTTTTTATCATTTTGGGGAAACATAATGCAAAAAAAGAACTAGTTTTCGGTTCC
AGCGATTCTATCAGTAGATCGACATAGACTTTGTTGGAGTTTAATTTTATTTTTTCAAAA
TATTAATTTAATTTCTTGAATGGAAAATGATAACCTACAATCCTACATGTGCATGGTGGA
TAAACATAAGATCTTAGTGATCCAAGCTGATCGTCTGGGCTTGTCTGTGGGGGTAAAGAT
GTCGCAGGAGCAAAAATGGAACCTGACTACCTCATAGTTGATATTTTTAGACAAAACCTT
GGATGTACTAAAAGTACCCCTTTCAACTTTTGAAACTTTCCTTAGCTTCATCCAAATTTT
GATGTATCTATTGTTGGGAGATACAAAAGGTGTAGAGAATAACTGGTTCTCTTGACCTGG
GAAAGCACTGGAGCGACACAACGTGTAACACAGATCCAAAACATAATCCCTAATAGTCTA
ATTGGTACTACCTTTTGTTCTAAATTCTAAGACCTTTTGGTTGGCTGGGCCTAGTATTTA
GCACAGAAGGTTAAGTCAGTTACACTGTCAGCTTTGGACCTTTGGAAGATGTGGTTAACA
ATTGGGTCCCAGTTATCCAAAACCAGGATCAGCTAACGTACCAGTGAAGTGTGCAATATT
ATCTGCCTTTTAGTGTATGCATGGGCTGTCTTCTTGATCAGTTCTGGTTTTGTGCTTGAG
CCGTCGGCTGTGACCAGGCTATATATTATGATGGTTTATATGCATATTTGTATTAGAAAT
CCAGAAAGCTGTAAAATCTGAGGTCCCGTGACTACAAGAGCTGGCTGACAAACTAGACCA
TGGAATATCATCACAACGCATCCGCGGTTTCATAGGATCTGGACAAGCATGTAACAATTA
GGATGCCAACATGCCACGGGAGCAAACATTGGAAAGAAGAAAATAAAGCAGGCAATCCAA
CAAATGCATGGCTACCGATTAGAATGTTCTCAGATGCTGAACTCAGCACTGCTCCTAAGA
TTATAATATGACTACATCCATTTTGTAGCTTAATTTAAGTGACTTTTATGCTTATGGACC
TCAGCGACCCAGAAGTAATTTGCATCACATGCCCGGCTTGATACATGCATGCAAGCATTA
ATCTAACCAATAACTGTTCTACTGCCTGCATGCATAGTCATTTCCGTAGAGCAACCGAAT
AGAAGGTAAACCAATCAACTTTGCTTACTCTTTCTTCAGCGCCACTTATTCAGTCATACT
ACTCCAGTGAAGAACTTAGTATATACTTCAAGTTCAGTAATCAACATAACAATCTCGCTT
TCTCGACAAGATTACAGACAGCATTGGCTATATTTATCAAAAGAGGAGTTATCCTTCGGA
AGCTAAGATGGGGTAATGTCAGCAGGGAGAGCGGCTGGATATGCCTAGGTGATTTTATTA
GCACCTATTTCTTTTGTCAGCAGGCAATCAGTATATGATTTCTATCTCACAAGTAAGCTG
AGGAAGCAGATAGAAGGGAAAGGGCTACAGAAAACATATGAACAATTAATTTGACCTGGC
TGACGAGTTTCATGAGTTCCAGGCAAACGATGCATTTGGGAGCTTTCAGACAATTAATTC
CGATGAGATGGAGCCAATGAAACAACAAAATGGGGGTCAGCTTGCAAAGAACTCAGCGAG
TTGATGAGGTTCTAAGCAGCAAATTAAGCTCACAGTAATTGATCAGACAGGCAACGACGT
GCATCAAATAAGATAAGATGCCAACTGAGATGACGAGGGTAAGCTTGGTACACAAATACT
ATCAGGCTACTGCTACTGGAGTGAGAGGTAAATTCGCGAAATAAATATCCGCAGCTAGAA
AAAGAAGGACGTGTAAAGTAGCAAGATATTTACTATGGCACCCCTTCCACTTGGGTTGCC
AGCTGGCGGGTCTGGAACGGAAAAATTCCCCAAAATGAAGAGATGATTTGTCGTGGCTGG
ACGCCGGTGGTCAGCAAAGCAGTGAGTTGCGCTGCCGCCGAGCAGCAGGCTGGGCTCGGG
CCGCCAGAGAAGGGCTCGGGGGTAGAAGTTCTGACCATACTACTTTGAGATTCGCTTTGC
CAGATGTCAAATATAGGACTGGGTCCAGCCATCGGGAGGTGCGACCCAGGCCGTATAGGA
TTTCTTTCCGCGGATGAACAAGGTCCCCGGCGATAGCGGAGCATAAAATAGCGCAGCAGC
CCATCTCTCGTCGTGCGGTCCAAGGCAGGAATCGCAGCCGCGGGGGCAGCTTACTCCACC
ATCGATTCTAGTCAACCGAAACGAGCAGCCGAGGCAGAATTCGAAACAGGAAAGAACACG
GAGCGGCAAACTCAATGAATCGAACAACGCAGAAATGGAGGTCCGAGCAGCGGTCGGCGG
ACTAAGAGCGGCATGAAATCGAAGGTGGAACGGAGAGAAATTAATAAGCAGGCGCTGTAG
ATGTAGGGTACTAACCATGAGTCAGTTGCGAACTCGTAGAGCTTTCCCTTGGTGGAGAAG
ATGATGAGCCCGACCTCGGCGTCGCAGAGCACGGAGATCTCGTGCGCCTTCTTGAGCAGC
CCCGAGCGGCGCTTGGAGAAGGTGACCTGGCGGTTGATCTTGTTCTCGATCCGCTTCAGC
TGCACCTTGCCGCGCCCCATCTCGCCTCCCTCCCTCGAACGAAAACCGGCCCAAACCCTA
ATCGACAACCCGCCCAGCCGGCGACCGCGACGGCTAGTCCCGAGGGTGCAGGCCGAGCCG
TGGGGCCGGTGTTATGGCGTGCGTCCAGTGGGGAAGAAGAGGAGAGGAGGGGCGAACAAC
AACAAGGGTTCCGTTCCGTTCCGGCAAGGGGGGAGGAAGGAGGTTTTTAAGGGATCTGGG
GCAGATCGCGGTATGTCGATACCGGGTTGGTCTGGAGCATATCCGTTGTCGACCTGCCAT
TGGCCCAAGCCCACGCCGTGGGGCCCGGGGCCGCCCCGCCACAGGATGGCCTGCTGCGGG
CCCGGATCCCGTCGACGTCCGAATCTCCAAATTCTGCTGTCCGAATTCCTCGCACCCCCG
TATCCATTGCTCGCGCCACAGGAACGGAGCAGCGCTTTTTTGTTTTCTCCACAGAAAGAA
AGGGCTTTTCTTTTCTTTTTTCGGAGGCAATTTATTATTCCCTCCTGTGCTTTTTTTTGT
GTGTGACGGCGGCGCGGGACGAATGGGGAAATGCTAGGTCAAGTCTGGTGCGGGTGGGTC
TGGTCATGGCGTAGGGGCGTACGGGCTGCGACAGTAGGAGGCTGCTTGCTTAATTTGGGC
CGCCTCGCGTCTCCGGTTTGGGACTTGCCGCCTGTCCTGCCTGCCTGCGTCGTCTCGTGC
GCATGATTGATTTGTGGACTTTCAAGTGTTGCTCTGCTACTGCTGACACTAGTGGGGTGG
TAGCTAGTGGCCGGCGTTGCTGCGTCTGGTCTTTGCCCTCAAATGTCGCGTCCTACACGG
CCCACGCCCGCAAACAGCTTGCATACTTGCATTTCCGGCAATGCGCAAACGTGCGCAATA
CACTATTTTTCTACTTTTGGTTCATATGTGTATTTCGAGAAAGAAGATACTTGCAGTTGG
AGTACCGTCATTTTCCGAGCTTTAATGAACTTCACCATTTCCCGAGTGAATTGTCATTGT
CCACACTCCCTGGTTGTCCATAGCGCTGCTCGTTCCCTCCATTCACGAATAAATGGGTAA
TTTCTTTTGTTTAATAAACTGACCATTTAGCGAAATTAATGACCCATCTAACTGAAGTCT
GACCGCTGAGTTTGGTGCCCAACGAGGATGAAGCTGAACTTGTGCAGGTCGGCGCCGAGC
ACGAGCAGGGGCCAACGCCAAACCACATGGCGCCGAACCTATGAAGCCATTCAGTGACGA
AAATCCTTGGCGCCCACCTGTACAATTTCAGCTCCATTCTTTTTGGTATCGAACCTAGGG
ATCAGATTCTAAAATAATTTCGCAAGGGAGCCATTACTTTTGCTAAAGAATCGGAGTTGT
CAAAAATTTCAATAAATATACCACCATTATTTTAAGTCATACTTTTAAAATTTGACTAAC
TTTATAGAGTGGAGTAGAAACATATATAACATCAAATTGGTCGGAAAGTCCTTTTGGTTC
CCGAAATGCAGTGCTTCCTGCATATTAAAAACTTTGAAAATTATATTAACATGTTTGAAG
AAAAATTTAAGAAAAATTCAAAAGGTAGCCAATGATGTATCCCACAAACGTGCAAAATAT
CTATTCGGAATGTTTCGCATTCTAAGCTACACAAAAATGACAAAGTCTTCTTCTTCTTTT
GAGATTTGAAATCACTAAACTCAGGTCCACATTTTTGCATTTTTGTGTCGCTTAAAATAT
AGAACATTTCAAATTGATATTTAGCAGGTTTGAGGGATACATCATTTATGGAGAACCGTA
TGAATATAGCTGTAATAAATCATACAAGTTCTTTCTAAAGGAAAAAAACTCATACTAGGA
TGTGAATTTTTGGCTCCTAGGTGCACCAGAACTTGTTAAAGCAATAAAATTTAAAATACT
AAAAATTATTAAAAAAAATCTATAAATCATGTGTGTAGAGAATATATGCAGGTACCTACA
TGTTAAGTTTCAACATAAAACATAAAAGTATGCAACCTACACAAAAATATCAAATTGTGA
TGTTCATAATATAAGGATTAAGCGTATACTATTTACAGTATAACAAAGCTTCATTTTTAT
TTGTTTTTGTGTAGGTCACATGCGGTC
>VRN1.node12
TATACTGTAAATAGTATACGCTTAATCCTTATATTATGAACATCACAATTTGATATTTTT
GTGTAGGTTGCATACTTTTATGTTTTATGTTGAAACTTAACATGTAGGTACCTGCATATA
TTCTCTACACACATGATTTATAGATTTTTTTAATAATTTTTAGTATTTTAAATTTTATTG
CTTTAACAAGTTCTGGTGCACCTAGGAGCCAAAAATTCACATCCTAGTATGAGTTTTTTT
TCCTTTAGAAAGAACTTGTATGATTTATTACAGCTATATTCATACGGTTCTCCATAAATG
ATGTATCCCTCAAACCTGCTAAATATCAATTTGAAATGTTCTATATTTTAAGCGACACAA
AAATGCAAAAATGTGGACCTGAGTTTAGTGATTTCAAATCTCAAAAGAAGAAGAAGACTT
TGTCATTTTTGTGTAGCTTAGAATGCGAAACATTCCGAATAGATATTTTGCACGTTTGTG
GGATACATCATTGGCTACCTTTTGAATTTTTCTTAAATTTTTCTTCAAACATGTTAATAT
AATTTTCAAAGTTTTTAATATGCAGGAAGCACTGCATTTCGGGAACCAAAAGGACTTTCC
GACCAATTTGATGTTATATATGTTTCTACTCCACTCTATAAAGTTAGTCAAATTTTAAAA
GTATGACTTAAAATAATGGTGGTATATTTATTGAAATTTTTGACAACTCCGATTCTTTAG
CAAAAGTAATGGCTCCCTTGCGAAATTATTTTAGAATCTGATCCCTAGGTTCGATACCAA
AAAGAATGGAGCTGAAATTGTACAGGTGGGCGCCAAGGATTTTCGTCACTGAATGGCTTC
ATAGGTTCGGCGCCATGTGGTTTGGCGTTGGCCCCTGCTCGTGCTCGGCGCCGACCTGCA
CAAGTTCAGCTTCATCCTCGTTGGGCACCAAACTCAGCGGTCAGACTTCAGTTAGATGGG
TCATTAATTTCGCTAAATGGTCAGTTTATTAAACAAAAAAATTGCCCATTTATTCGTGAA
TGGAGGGAACGAGCAGCGCTATGGACAACCAGGGAGTGTGGACAATGACAATTCACTCGG
GAAATGGTGAAGTTCATTAAAGCTCGGAAAATGACGGTACTCCAACTGCAAGTATCTTCT
TTCTCGAAATACATATATGAACCAAAAGTAGAAAAATAGTGTTTGCGCACGTTTGCGCAT
TGCCGGAAATGCAAGTATGCAAGCTGTTTGCGGGCGTGGGCCGTGTAGGACGCGACATTT
GAGGGCAAAGACCAGACGCAGCAACGCCGGCCACTAGCTACCACCCCACTAGTGTCAGCA
GTAGCAGAGCAACACTTGAAAGTCCACAAATCAATCATGAATCATGCGCACGAGACGACG
CAGGCAGGGAGGACAGGCGGGAGTCCCAAACGGGAGAAGCGAGGCGGCCCAAATTAAGCA
AGCAGCCTCCTACTGTCGCAGCCCGTACGCACCCACGCCATGACCAGACCCACCCGCACC
AGACTTGACCTAGCATTTCCCCATTCGTCCCGCGCCGCCGTCACACACAAAAAAAAGCAC
AGGAGGGAATAATAAATTGCCTCCGAAAAAAGAAAAGAAAAGCCCTTTCTTTCTGTGGAG
AAAACAAAAAAGCGCTGCTCCGTTCCTGTGGCGCGAGCAATGGATACGGGGGTGCGAGGA
ATTCGGACAGCAGAATTTGGAGATTCGGACGTCGACGGGATCCGGGCCCGCAGCAGGCCA
TCCTGTGGCGGGGCGGCCCCGGGCCCCACGGCGTGGGCTTGGGCCAATGGCAGGTCGACA
ACGGATATGCTCCAGACCAACCCGGTATCGACATACCGCGATCTGCCCCAGATCCCTTAA
AAACCTCCTTCCTCCCCCTTGCCGGAACGGAACGGAACCCTTGTTGTTGTTCGCCCCTCC
TCTCCTCTTCTTCCCCACTGGACGCACGCCATAACACCGGCCCCACGGCTCGGCCTGCAC
CCTCGGGACTAGCCGTCGCGGTCGCCGGCTGGGCGGGTTGTCGATTAGGGTTTGGGCCGG
TTTTCGTTCGAGGGAGGGAGGCGAGATGGGGCGCGGCAAGGTGCAGCTGAAGCGGATCGA
GAACAAGATCAACCGCCAGGTCACCTTCTCCAAGCGCCGCTCGGGGCTGCTCAAGAAGGC
GCACGAGATCTCCGTGCTCTGCGACGCCGAGGTCGGGCTCATCATCTTCTCCACCAAGGG
AAAGCTCTACGAGTTCGCAACTGACTCATGGTTAGTACCCTACATCTACAGCGCCTGCTT
ATTAATTTCTCTCCGTTCCACCTTCGATTTCATGCCGCTCTTAGTCCGCCGACCGCTGCT
CGGACCTCCATTTCTGCGTTGTTCGATTCATTGAGTTTGCCGCTCCGTGTTCTTTCCTGT
TTCGAATTCTGCCTCGGCTGCTCGTTTCGGTTGACTAGAATCGATGGTGGAGTAAGCTGC
CCCCGCGGCTGCGATTCCTGCCTTGGACCGCACGACGAGAGATGGGCTGCTGCGCTATTT
TATGCTCCGCTATCGCCGGGGACCTTGTTCATCCGCGGAAAGAAATCCTATACGGCCTGG
GTCGCACCTCCCGATGGCTGGACCCAGTCCTATATTTGACATCTGGCAAAGCGAATCTCA
AAGTAGTATGGTCAGAACTTCTACCCCCGAGCCCTTCTCTGGCGGCCCGAGCCCAGCCTG
CTGCTCGGCGGCAGCGCAACTCACTGCTTTGCTGACCACCGGCGTCCAGCCACGACAAAT
CATCTCTTCATTTTGGGGAATTTTTCCGTTCCAGACCAGCCAGCTGGCAACCCAAGTGGA
AGGGGTGCCATAGTAAATATCTTGCTACTTTACACGTCCTTCTTTTTCTAGCTGCGGATA
TTTATTTCGCGAATTTACCTCTCACTCCAGTAGCAGTAGCCTGATAGTATTTGTGTACCA
AGCTTACCCTCGTCATCTCAGTTGGCATCTTATCTTATTTGATGCACGTCGTTGCCTGTC
TGATCAATTACTGTGAGCTTAATTTGCTGCTTAGAACCTCATCAACTCGCTGAGTTCTTT
GCAAGCTGACCCCCATTTTGTTGTTTCATTGGCTCCATCTCATCGGAATTAATTGTCTGA
AAGCTCCCAAATGCATCGTTTGCCTGGAACTCATGAAACTCGTCAGCCAGGTCAAATTAA
TTGTTCATATGTTTTCTGTAGCCCTTTCCCTTCTATCTGCTTCCTCAGCTTACTTGTGAG
ATAGAAATCATATACTGATTGCCTGCTGACAAAAGAAATAGGTGCTAATAAAATCACCTA
GGCATATCCAGCCGCTCTCCCTGCTGACATTACCCCATCTTAGCTTCCGAAGGATAACTC
CTCTTTTGATAAATATAGCCAATGCTGTCTGTAATCTTGTCGAGAAAGCGAGATTGTTAT
GTTGATTACTGAACTTGAAGTATATACTAAGTTCTTCACTGGAGTAGTATGACTGAATAA
GTGGCGCTGAAGAAAGAGTAAGCAAAGTTGATTGGTTTACCTTCTATTCGGTTGCTCTAC
GGAAATGACTATGCATGCAGGCAGTAGAACAGTTATTGGTTAGATTAATGCTTGCATGCA
TGTATCAAGCCGGGCATGTGATGCAAATTACTTCTGGGTCGCTGAGGTCCATAAGCATAA
AAGTCACTTAAATTAAGCTACAAAATGGATGTAGTCATATTATAATCTTAGGAGCAGTGC
TGAGTTCAGCATCTGAGAACATTCTAATCGGTAGCCATGCATTTGTTGGATTGCCTGCTT
TATTTTCTTCTTTCCAATGTTTGCTCCCGTGGCATGTTGGCATCCTAATTGTTACATGCT
TGTCCAGATCCTATGAAACCGCGGATGCGTTGTGATGATATTCCATGGTCTAGTTTGTCA
GCCAGCTCTTGTAGTCACGGGACCTCAGATTTTACAGCTTTCTGGATTTCTAATACAAAT
ATGCATATAAACCATCATAATATATAGCCTGGTCACAGCCGACGGCTCAAGCACAAAACC
AGAACTGATCAAGAAGACAGCCCATGCATACACTAAAAGGCAGATAATATTGCACACTTC
ACTGGTACGTTAGCTGATCCTGGTTTTGGATAACTGGGACCCAATTGTTAACCACATCTT
CCAAAGGTCCAAAGCTGACAGTGTAACTGACTTAACCTTCTGTGCTAAATACTAGGCCCA
GCCAACCAAAAGGTCTTAGAATTTAGAACAAAAGGTAGTACCAATTAGACTATTAGGGAT
TATGTTTTGGATCTGTGTTACACGTTGTGTCGCTCCAGTGCTTTCCCAGGTCAAGAGAAC
CAGTTATTCTCTACACCTTTTGTATCTCCCAACAATAGATACATCAAAATTTGGATGAAG
CTAAGGAAAGTTTCAAAAGTTGAAAGGGGTACTTTTAGTACATCCAAGGTTTTGTCTAAA
AATATCAACTATGAGGTAGTCAGGTTCCATTTTTGCTCCTGCGACATCTTTACCCCCACA
GACAAGCCCAGACGATCAGCTTGGATCACTAAGATCTTATGTTTATCCACCATGCACATG
TAGGATTGTAGGTTATCATTTTCCATTCAAGAAATTAAATTAATATTTTGAAAAAATAAA
ATTAAACTCCAACAAAGTCTATGTCGATCTACTGATAGAATCGCTGGAACCGAAAACTAG
TTCTTTTTTTGCATTATGTTTCCCCAAAATGATAAAAACTTCTTCATACATGATGTATTG
TAAGTGAAATCATAAGATATAGCATATGTCATAAATAGATTTATCATAGTTAATAACTAA
TGAGAATTATTGATGTTACAATTTTGGTGTTTCACATTACTAACATGCTTATTGTTTGTT
CATGAGTTTTAGGATCCTTCGCCTAAGCC
>VRN1.node13
ACACAAAAACAAATAAAAATGAAGCTTTGTTATACTGTAAATAGTATACGCTTAATCCTT
ATATTATGAACATCACAATTTGATATTTTTGTGTAGGTTGCATACTTTTATGTTTTATGT
TGAAACTTAACATGTAGGTACCTGCATATATTCTCTACACACATGATTTATAGAATTTTT
TTAATAATTTTTAGTATTTTAAATTTTATTGCTTTAACAAGTTCTGGTGCACCTAGGAGC
CAAAAATTCACATCCTAGTATGAGTTTTTTTTCCTTTAGAAAGAACTTGTATGATTTATT
ACAGCTATATTCATACGGTTCTCCATAAATGATGTATCCCTCAAACCTGCTAAATATCAA
TTTGAAATGTTCTATATTTTAAGCGACACAAAAATGCAAAAATGTGGACCTGAGTTTAGT
GATTTCAAATCTCAAAAGAAGAAGAAGACTTTGTCATTTTTGTGTAGCTTAGAATGCGAA
ACATTCCGAATAGATATTTTGCACGTTTGTGGGATACATCATTGGCTACCTTTTGAATTT
TTCTTAAATTTTTCTTCAAACATGTTAATATAATTTTCAAAGTTTTTAATATGCAGGAAG
CACTGCATTTCGGGAACCAAAAGGACTTTCCGACCAATTTGATGTTATATATGTTTCTAC
TCCACTCTATAAAGTTAGTCAAATTTTAAAAGTATGACTTAAAATAATGGTGATATTTTT
TTTGACAACTCCGATTCTTTAGCAAAAGTAATGGCTCCCATGCGAAATTATTTTAGAATC
TGACCCCTAGGTTCGATACCAACAAGAATGGAGCCGAAATTGTACAGGTGGGCACCAAGG
ATTTTCTTCACTAAATGGCTTCATAGGTTCGACGTCATGTGGTTTGGCGTTGGCCCTGCT
TCGGCGCCGACCTGCACAATTTCAGCTTCATCCTCATTGGCACCAAACTTAGCGGTCAGA
CTTCAGTTAGATGAGTCATTAATTTCACTAAATGGTCAGTTTATTAAACAAAAGAAATTA
CCCATTTATTCGTGAATGGAGGGAACGAGCAGCGCTATGGACAACCAGGGAGTGTGGACA
ATGACAATTCACTCGGGAAATGGTGAAGTTCATTAAAGCTCGGAAAATGACGGTACTCCA
ACTGCAAGTATCTTCTTTCTCGAAATACACATATGAACCAAAAGTAGAAAAATAGTGTAT
TGCGCACGTTTGCGCATTGCCGGAAATGCAAGTATGCAAGCTGTTTGCGGGCGTGGGCCG
TGTAGGACGCGACATTTGAGGGCAAAGACCAGACGCAGCAACGCCGGCCACTAGCTACCA
CCCCACTAGTGTCAGCAGTAGCAGAGCAACACTTGAAAGTCCACAAATCAATCATGAATC
ATGCGCACGAGACGACGCAGGCAGGGAGGACAGGCGGGAGTCCCAAACCGGAGACGCGAG
GCGGCCCAAATTAAGCAAGCAGCCTCCTACTGTCGCAGCCCGTACGCCCCTACGCCATGA
CCAGACCCACCCGCACCAGACTTGACCTAGCATTTCCCATTCGTCCCGCGCCGCCGTCAG
TCCGTCACACACACCAACAACCAAAAAAAAAAGCACAAGAGGGGAATAAATTGCCTCTGA
GAAAAAGAAAAGAAAAGCCCTTTCTTTCTGTGGAGAAAACAAAAAAGCGCCGCTCCGTTC
CTGTGGCGCGAGCAATGGATACGGGGGTGCGAGGAATTCGGACAGCAGAATTTGGAGATT
CGGACGTCGACGGGATCCGGGCCCGCAGCAGGCCATCCTGTGGCGGGGCGGCCCCGGGGC
CCCACGGCGTGGGCTTGGGCCAATGGCAGGTCGACAACGGATATGCTCCAGACCAACCCG
GTATCGACATACCGCGATCTGCCCCAGATCCCTTAAAAACCTCCTTCCTCCCCCTTGCCG
GAACGGAACGGAACCCTTGTTGTTGTTCGCCCCTCCTCTCCTCTTCTTCCCCACTGCACG
CACGCCATGACACCGGCCCCACGGCTCCACCTGCACCCTCGGGACTAGCCGTCGCCGTCG
CCGTCCGGGCGGGTTGTGGATTAGGGTTTGGTCTGCTCTTCGTTCGAGGGAGGGAAGGAG
GCGAGATGGGGCGCGGCAAGGTGCAGCTCAAGCGGATCGAGAACAAGATCAACCGCCAGG
TCACCTTCTCCAAGCGCCGCTCCGGCCTGCTCAAGAAGGCGCACGAGATCTCCGTGCTCT
GCGACGCCGAGGTCGGGCTCATCATCTTCTCCACCAAGGGAAAGCTCTACGAGTTCGCAA
CTGACTCATGGTTAGTACCCTACATCTACAGCGCCTGCTGATTAATTTCTCTCCGTTCCG
CCCTCGATTTCATGCCGCTCTTAGTCCGCCGACCGCTGCTCGGACCTCCATTTCTGCGTT
GTTCGATTCATTGAGTTTGCCGCTCCGTGTTCTTTCCTGTTTCGAATTCTGCCTCGGCTG
CTCGTTTCGGTTGACTAGAATCGATGGTGGAGTAAGCTGCCCCCGCGGCTGCGATTCCTG
CCTTGGACCGCACGACGAGAGATGGGCTGCTGCGCTATTTTATGCTCCGCTATCGCCGGG
GACCTTGTTCATCCGCGGAAAGAAATCCTATACGGCCTGGGTCGCACCTCCCGATGGCTG
GACCCAGTCCTATATTTGACATCTGGCAAAGCGAATCTCAAAGTAGTATGGTCAGAACTT
CTACCCCCGAGCCCTTCTCTGGCGGCCCGAGCCCAGCCTGCTGCTCGGCGGCAGCGCAAC
TCACTGCTTTGCTGACCACCGGCGTCCAGCCACGACAAATCATCTCTTCATTTTGGGGAA
TTTTTCCGTTCCAGACCCGCCAGCTGGCAACCCAAGTGGAAGGGGTGCCATAGTAAATAT
CTTGCTACTTTACACGTCCTTCTTTTTCTAGCTGCGGATATTTATTTCGCGAATTTACCT
CTCACTCCAGTAGCAGTAGCCTGATAGTATTTGAGTACCAAGCTTACCCTCGTCATCTCA
GTTGGCATCTTATCTTATTTGATGCACGTCGTTGCCTGTCTGATCAATTACTGTGAGCTT
AATTTGCTGCTTAGAACCTCATCAACTCGCTGAGTTCTTTGCAAGCTGACCCCCATTTTG
TTGTTTCATTGGCTCCATCTCATCGGAATTAATTGTCTGAAAGCTCCCAAATGCATCGTT
TGCCTGGAACTCATGAAACTCGTCAGCCAGGTCAAATTAATTGTTCATATGTTTTCTGTA
GCCCTTTCCCTTCTATCTGCTTCCTCAGCTTACTTGTGAGATAGAAATCATATACTGATT
GCCTGCTGACAAAAGAAATAGGTGCTAATAAAATCACCTAGGCATATCCAGCCGCTCTCC
CTGCTGACATTACCCCATCTTAGCTTCCGAAGGATAACTCCTCTTTTGATAAATATAGCC
AATGCTGTCTGTAATCTTGTCGAGAAAGCGAGATTGTTATGTTGATTACTGAACTTGAAG
TATATACTAAGTTCTTCACTGGAGTAGTATGACTGAATAAGTGGCGCTGAAGAAAGAGTA
AGCAAAGTTGATTGGTTTACCTTCTATTCGGTTGCTCTACGGAAATGACTATGCATGCAG
GCAGTAGAACAGTTATTGGTTAGATTAATGCTTGCATGCATGTATCAAGCCGGGCATGTG
ATGCAAATTACTTCTGGGTCGCTGAGGTCCATAAGCATAAAAGTCACTTAAATTAAGCTA
CAAAATGGATGTAGTCATATTATAATCTTAGGAGCAGTGCTGAGTTCAGCATCTGAGAAC
ATTCTAATCGGTAGCCATGCATTTGTTGGATTGCCTGCTTTATTTTCTTCTTTCCAATGT
TTGCTCCCGTGGCATGTTGGCATCCTAATTGTTACATGCTTGTCCAGATCCTATGAAACC
GCGGATGCGTTGTGATGATATTCCATGGTCTAGTTTGTCAGCCAGCTCTTGTAGTCACGG
GACCTCAGATTTTACAGCTTTCTGGATTTCTAATACAAATATGCATATAAACCATCATAA
TATATAGCCTGGTCACAGCCGACGGCTCAAGCACAAAACCAGAACTGATCAAGAAGACAG
CCCATGCATACACTAAAAGGCAGATAATATTGCACACTTCACTGGTACGTTAGCTGATCC
TGGTTTTGGATAACTGGGACCCAATTGTTAACCACATCTTCCAAAGGTCCAAAGCTGACA
GTGTAACTGACTTAACCTTCTGTGCTAAATACTAGGCCCAGCCAACCAAAAGGTCTTAGA
ATTTAGAACAAAAGGTAGTACCAATTAGACTATTAGGGATTATGTTTTGGATCTGTGTTA
CACGTTGTGTCGCTCCAGTGCTTTCCCAGGTCAAGAGAACCAGTTATTCTCTACACCTTT
TGTATCTCCCAACAATAGATACATCAAAATTTGGATGAAGCTAAGGAAAGTTTCAAAAGT
TGAAAGGGGTACTTTTAGTACATCCAAGGTTTTGTCTAAAAATATCAACTATGAGGTAGT
CAGGTTCCATTTTTGCTCCTGCGACATCTTTACCCCCACAGACAAGCCCAGACGATCAGC
TTGGATCACTAAGATCTTATGTTTATCCACCATGCACATGTAGGATTGTAGGTTATCATT
TTCCATTCAAGAAATTAAATTAATATTTTGAAAAATAAAATTAAACTCCAACAAAGTCTA
TGTCGATCTACTGATAGAATCGCTGGAACCGAAAACTAGTTCTTTTTTTGCATTATGTTT
CCCCAAAATGATAAAAACTTCTTCATACATGATGTATTGTAAGTGAAATCATAAGATATA
GCATATGTCATAAATAGATTTATCATAGTTAATAACTAATGAGAATTATTGATGTTACAA
TTTTGGTGTTTCACATTACTAACATGCTTATTGTTTGTTCATGAGTTTTAGGATCCTTCG
CC
>VRN1.node14
TGACCGCATGTGACCTACACAAAAACAAATAAAAATGAAGCTTTGTTATACTGTAAATAG
TATACGCTTAATCCTTATATTATGAACATCACAATTTGATATTTTTGTGTAGGTTGCATA
CTTTTATGTTTTATGTTGAAACATAACATGTAGGTACCTGCATATATTCTCTACACACAT
GATTTATAGAATTTTTTTAATAATTTTTAGTATTTTAAATTTTATTGCTTTAACAAGTTC
TGGTGCACCTAGGAGCCAAAAATTCACATCCTAGTATGAGTTTTTTTCCTTTAGAAAGAA
CTTGTATGATTTATTACAGCTATATTCATACGGTTCTCCATAAATGATGTATCCCTCAAA
CCTGCTAAATATCAATTTGAAATGTTCTATATTTTAAGCGACACAAAAATTACAAAAATG
TGGACCTGAGTTTAGTGATTTCAAATCTAAAAAAGAAGAAGATTTTGTCATTTTTATGTA
GCTTAGAATGCGAAACATTCCGAATAGATATTTTGCACGTTTATGGGATACATCATTGGC
TACCTTTTGAATTTTTCTTAACTTTTTCTTCAAACATGTTAATATAATTTTCAAAGTTTC
TAATATGCAGGAAGAACTGCATTTCGGGAACCAAAAGGACTTTCCGACCAATTTGATGTT
ACATATATGTTTCTACTCCACTCTATAAAGTTAGTCAAATTTTAAAAGTCTTACTTAAAA
TAATGGTGGTATTTTTTTTTTTGACAACTCCGATTCTTTAGCAAAAGTAATGGCTCCCAT
GCGAAATTATTTTAGAATCTGACCCCTAGGTTCGATACCAACAAGAATGGAGCCGAAATT
GTACAGGTGGGCGCCAAGGATTTTCTTCACTAAATGGCTTCATAGGTTCGACGTCATGTG
GTTTGGCGTTGGCCCTGCTTCGGCGCCGACCTGCACAATTTCAGCTTCATCCTCATTGGC
ACCAAACTCAGCAGTCAGACTTCAGTTAGATGAGTCATTAATTTCGCTAAATGGTCAGTT
TATTAAACAAAAGAAATTACCCATTTATTCGTGAATGGAGGGAACGAGCAGCGCTATGGA
CAACCAGGGAGTGTGGACAATGACAATTCACTCGGGAAATGGTGAAGTTCATTAAAGCTC
GGAAAATGACGGTACTCCAACTGCAAGTATCTTCTTTCTCGAAATACATATATGAACCAA
AAGTAGAAAAATAGTGTTTGCGCACGTTTGCGCATTGCCGGAAATGCAAGTATGCAAGCT
GTTTGCGGGCGTGGGCCGTGTAGGACGCGACATTTGACCAGACGCAGCAACGCCGGCCAC
TAGCTACCACCCCACTAGTGTCAGCAGTAGCAGAGCAACACTTGAAAGTCCACAAATCAA
TCATGAATCATGCGCACGAGACGACGCAGGCAGGGAGGACAGGCGGGAGTCCCAAACGGG
AGAAGCGAGGCGGCCCAAATTAAGCAAGCAGCCTCCTACTGTCGCAGCCCGTACGCACCC
ACGCCATGACCAGACCCACCCGCACCAGACTTGACCTAGCATTTCCCCATTCGTCCCGCG
CCGCCGTCACACACAAAAAAAAGCACAGGAGGGAATAATAAATTGCCTCCGAAAAAAGAA
AAGAAAAGCCCTTTCTTTCTGTGGAGAAAACAAAAAAGCGCTGCTCCGTTCCTGTGGCGC
GAGCAATGGATACGGGGGTGCGAGGAATTCGGACAGCAGAATTTGGAGATTCGGACGTCG
ACGGGATCCGGGCCCGCAGCAGGCCATCCTGTGGCGGGGCGGCCCCGGGCCCCACGGCGT
GGGCTTGGGCCAATGGCAGGTCGACAACGGATATGCTCCAGACCAACCCGGTATCGACAT
ACCGCGATCTGCCCCAGATCCCTTAAAAACCTCCTTCCTTCCCCCTTGCCGGAACGGAAC
GGAACCCTTGTTGTTGTTCGCCCCTCCTCTCCTCTTCTTCCCCACTGGACGCACGCCATA
ACACCGGCCCCACGGCTCGGCCTGCACCCTCGGGACTAGCCGTCGCGGTCGCCGGCTGGG
CGGGTTGTCGATTAGGGTTTGGGCCGGTTTTCGTTCGAGGGAGGGAGGCGAGATGGGGCG
CGGCAAGGTGCAGCTGAAGCGGATCGAGAACAAGATCAACCGCCAGGTCACCTTCTCCAA
GCGCCGCTCCGGCCTGCTCAAGAAGGCGCACGAGATCTCCGTGCTCTGCGACGCCGAGGT
CGGGCTCATCATCTTCTCCACCAAGGGAAAGCTCTACGAGTTCGCAACTGACTCATGGTT
AGTACCCTACATCTACAGCGCCTGCTTATTAATTTCTCTCCGTTCCACCTTCGATTTCAT
GCCGCTCTTAGTCCGCCGACCGCTGCTCGGACCTCCATTTCTGCGTTGTTCGATTCATTG
AGTTTGCCGCTCCGTGTTCTTTCCTGTTTCGAATTCTGCCTCGGCTGCTCGTTTCGGTTG
ACTAGAATCGATGGTGGAGTAAGCTGCCCCCGCGGCTGCGATTCCTGCCTTGGACCGCAC
GACGAGAGATGGGCTGCTGCGCTATTTTATGCTCCGCTATCGCCGGGGACCTTGTTCATC
CGCGGAAAGAAATCCTATACGGCCTGGGTCGCACCTCCCGATGGCTGGACCCAGTCCTAT
ATTTGACATCTGGCAAAGCGAATCTCAAAGTAGTATGGTCAGAACTTCTACCCCCGAGCC
CTTCTCTGGCGGCCCGAGCCCAGCCTGCTGCTCGGCGGCAGCGCAACTCACTGCTTTGCT
GACCACCGGCGTCCAGCCACGACAAATCATCTCTTCATTTTGGGGAATTTTTCCGTTCCA
GACCCACCAGCTGGCAACCCAAGTGGAAGGGGTGCCATAGTAAATATCTTGCTACTTTAC
ACGTCCTTCTTTTTCTAGCTGCGGATATTTATTTCGCGAATTTACCTCTCACTCCAGTAG
CAGTAGCCTGATAGTATTTGTGTACCAAGCTTACCCTCGTCATCTCAGTTGGCATCTTAT
CTTATTTGATGCACGTCGTTGCCTGTCTGATCAATTACTGTGAGCTTAATTTGCTGCTTA
GAACCTCATCAACTCGCTGAGTTCTTTGCAAGCTGACCCCCATTTTGTTGTTTCATTGGC
TCCATCTCATCGGAATTAATTGTCTGAAAGCTCCCAAATGCATCGTTTGCCTGGAACTCA
TGAAACTCGTCAGCCAGGTCAAATTAATTGTTCATATGTTTTCTGTAGCCCTTTCCCTTC
TATCTGCTTCCTCAGCTTACTTGTGAGATAGAAATCATATACTGATTGCCTGCTGACAAA
AGAAATAGGTGCTAATAAAATCACCTAGGCATATCCAGCCGCTCTCCCTGCTGACATTAC
CCCATCTTAGCTTCCGAAGGATAACTCCTCTTTTGATAAATATAGCCAATGCTGTCTGTA
ATCTTGTCGAGAAAGCGAGATTGTTATGTTGATTACTGAACTTGAAGTATATACTAAGTT
CTTCACTGGAGTAGTATGACTGAATAAGTGGCGCTGAAGAAAGAGTAAGCAAAGTTGATT
GGTTTACCTTCTATTCGGTTGCTCTACGGAAATGACTATGCATGCAGGCAGTAGAACAGT
TATTGGTTAGATTAATGCTTGCATGCATGTATCAAGCCGGGCATGTGATGCAAATTACTT
CTGGGTCGCTGAGGTCCATAAGCATAAAAGTCACTTAAATTAAGCTACAAAATGGATGTA
GTCATATTATAATCTTAGGAGCAGTGCTGAGTTCAGCATCTGAGAACATTCTAATCGGTA
GCCATGCATTTGTTGGATTGCCTGCTTTATTTTCTTCTTTCCAATGTTTGCTCCCGTGGC
ATGTTGGCATCCTAATTGTTACATGCTTGTCCAGATCCTATGAAACCGCGGATGCGTTGT
GATGATATTCCATGGTCTAGTTTGTCAGCCAGCTCTTGTAGTCACGGGACCTCAGATTTT
ACAGCTTTCTGGATTTCTAATACAAATATGCATATAAACCATCATAATATATAGCCTGGT
CACAGCCGACGGCTCAAGCACAAAACCAGAACTGATCAAGAAGACAGCCCATGCATACAC
TAAAAGGCAGATAATATTGCACACTTCACTGGTACGTTAGCTGATCCTGGTTTTGGATAA
CTGGGACCCAATTGTTAACCACATCTTCCAAAGGTCCAAAGCTGACAGTGTAACTGACTT
AACCTTCTGTGCTAAATACTAGGCCCAGCCAACCAAAAGGTCTTAGAATTTAGAACAAAA
GGTAGTACCAATTAGACTATTAGGGATTATGTTTTGGATCTGTGTTACACGTTGTGTCGC
TCCAGTGCTTTCCCAGGTCAAGAGAACCAGTTATTCTCTACACCTTTTGTATCTCCCAAC
AATAGATACATCAAAATTTGGATGAAGCTAAGGAAAGTTTCAAAAGTTGAAAGGGGTACT
TTTAGTACATCCAAGGTTTTGTCTAAAAATATCAACTATGAGGTAGTCAGGTTCCATTTT
TGCTCCTGCGACATCTTTACCCCCACAGACAAGCCCAGACGATCAGCTTGGATCACTAAG
ATCTTATGTTTATCCACCATGCACATGTAGGATTGTAGGTTATCATTTTCCATTCAAGAA
ATTAAATTAATATTTTGAAAAATAAAATTAAACTCCAACAAAGTCTATGTCGATCTACTG
ATAGAATCGCTGGAACCGAAAACTAGTTCTTTTTTTGCATTATGTTTCCCCAAAATGATA
AAAACTTCTTCATACATGATGTATTGTAAGTGAAATCATAAGATATAGCATATGTCATAA
ATAGATTTATCATAGTTAATAACTAATGAGAATTATTGATGTTACAATTTTGGTGTTTCA
CATTACTAACATGCTTATTGTTTGTTCATGAGTTTTAGGATCCTTCGCCTAAGCC
>VRN1.node15
ATGAGGTCGCTACACTGTTTGGCTTAGGCGAAGGATCCTAAAACTCATGAACAAACAATA
AGCATGTTAGTAATGTGAAACACCAAAACTGTAACATCAATAATTCTCATTAGTTATTAA
CTATGATAAATCTATTTATGACATATGCTATATCTTATGATTTCACTTACAATACATCAT
GTATGAAGAAGTTTTTATCATTTTGGGGAAACATAATGCAAAAAAAGAACTAGTTTTCGG
TTCCAGCGATTCTATCAGTAGATCGACATAGACTTTGTTGGAGTTTAATTTTATTTTTTC
AAAATATTAATTTAATTTCTTGAATGGAAAATGATAACCTACAATCCTACATGTGCATGG
TGGATAAACATAAGATCTTAGTGATCCAAGCTGATCGTCTGGGCTTGTCTGTGGGGGTAA
AGATGTCGCAGGAGCAAAAATGGAACCTGACTACCTCATAGTTGATATTTTTAGACAAAA
CCTTGGATGTACTAAAAGTACCCCTTTCAACTTTTGAAACTTTCCTTAGCTTCATCCAAA
TTTTGATGTATCTATTGTTGGGAGATACAAAAGGTGTAGAGAATAACTGGTTCTCTTGAC
CTGGGAAAGCACTGGAGCGACACAACGTGTAACACAAATCCAAAACATAATCCCTAATAG
TCTTTTGTTCTAAATTCTAAGACCTTTTGGTTGGCTGGGCCTAGTATTTAGCACAGAAGG
TTAAGTCAGTTACACTGTCAGCTTTGGACCTTTGGAAGATGTGGTTAACAATTGGGTCCC
AGTTATCCAAAACCAGGATCAGCTAACGTACCAGTGAAGTGTGCAATATTATCTGCTTTT
AGTGTATGCATGGGCTGTCTTCTTGATCAGTTCTGGTTTTGTGCTTGAGCCGTCGGCTGT
GACCAGGCTATATATTATGATGGTTTATATGCATATTTGTATTAGAAATCCAGAAAGCTG
TAAAATCTGAGGTCCCGTGACTACAAGAGCTGGCTGACAAACTAGACCATGGAATATCAT
CACAACGCATCCGCGGTTTCATAGGATCTGGACAAGCATGTAACAATTAGGATGCCAACA
TGCCACGGGAGCAAACATTGATCCAACAAATGCATGGCTACCGATTAGAATGTTCTCAGA
TGCTGAACTCAGCACTGCTCCTAAGATTATAATATGACTACATCCATTTTGTAGCTTAAT
TTAAGTGACTTTTATGCTTATGGACCTCAGCGACCCAGAAGTAATTTGCATCACATGCCC
GGCTTGATACATGCATGCAAGCATTAATCTAACCAATAACTGTTCTACTGCCTGCATGCA
TAGTCATTTCCGTAGAGCAACCGAATAGAAGGTAAGCCAATCAACTTTGCTTACTCTTTC
TTCAGCGCCACTTATTCAGTCATACTACTCCAGTGAAGAACTTAGTATATACTTCAAGTT
CAGTAATCAACATAACAATCTCGCTTTCTCGACAAGATTACAGACAGCATTGGCTATATT
TATCAAAAGAGGAGTTACCCTTCCGAAGCTAAGAAGGGGTAATGTCAGCAGGGAGAAAGG
CTGGATCGGTCTAGGTGATTTCATCAGCTCCTATTTATTTTGTAAGCAGGTAAGGTAATC
AGTAGGTAATTTCTGTCTCACAAACAAACTGGGGAAGCAGATAGAAGGGAACGGGGTGCA
GAAAACATATGAACAATTAATTTGACCTGGCGGACGAGTTTCATCAGCTCCTGGCAAACG
ATGCATTACGGAGCTTCGGCAGCTCCAGACAACTAGTCCGATGAGATGAAGCAACAAATT
GGGCGCCAGCTTTGAGAGAATGGAGTTGATGAGGTTCTAAGCAGCAAATTAAGCTCACAG
TAATTGATCAGACAGGCAACGACGTGCCATCAAATAAGATGCCAACTGAGATGACGAGGG
TAAGCTTGGTACACAAATACTATCAGGCTACTGCTACTGGAGTGAGAGGTAAATTCGCGA
AATAAATATCCGCAGCTAGAAAAAGAAGGACGTGTAAAGTAGCAAGATATTTACTATGGC
ACCCCTTCCACTTGGGTTGCCAGCTGGCGGGTCTGGAACGGAAAAATTCCCCAAAATGAA
GAGATGATTTGTCGTGGCTGGACGCCGGTGGTCAGCAAAGCAGTGAGTTGCGCTGCCGCC
GAGCAGCAGGCTGGGCTCGGGCCGCCAGAGAAGGGCTCGGGGGTAGAAGTTCTGACCATA
CTACTTTGAGATTCGCTTTGCCAGATGTCAAATATAGGACTGGGTCCAGCCATCGGGAGG
TGCGACCCAGGCCGTATAGGATTTCTTTCCGCGGATGAACAAGGTCCCCGGCGATAGCGG
AGCATAAAATAGCGCAGCAGCCCATCTCTCGTCGTACGGTCCAAGGCAGGAATCGCAGCC
GCGGGGGCAGCTTACTCCACCATCGATTCTAGTCAACCGAAACGAGCAGCCGAGGCAGAA
TTCGAAACAGGAAAGAACACGGAGCGGCAAACTCAATGAATCGAACAACGCAGAAATGGA
GGTCCGAGCAGCGGTCGGCGGACTAAGAGCGGCATGAAATCGAAGGTGGAACGGAGAGAA
ATTAATAAGCAGGCGCTGTAGATGTAGGGTACTAACCATGAGTCAGTTGCGAACTCGTAG
AGCTTTCCCTTGGTGGAGAAGATGATGAGCCCGACCTCGGCGTCGCAGAGCACGGAGATC
TCGTGCGCCTTCTTGAGCAGCCCCGAGCGGCGCTTGGAGAAGGTGACCTGGCGGTTGATC
TTGTTCTCGATCCGCTTGAGCTGCACCTTGCCGCGCCCCATCTCGCCTCCCTCCCTCGAA
CGAAGAGCAGACCAAACCCTAATCCACAACCCGCCCGGACGGCGACGGCGACGGCTAGTC
CCGAGGGTGCAGGTGGAGCCGTGGGGCCGGTGTCATGGCGTGCGTCCAGTGGGGAAGAAG
AGGAGAGGAGGGGCGAACAACAACAAGGGTTCCGTTCCGTTCCGGCAAGGGGGAGGAAGG
AGGTTTTTAAGGGATCTGGGGCAGATCGCGGTATGTCGATACCGGGTTGGTCTGGAGCAT
ATCCGTTGTCGACCTGCCATTGGCCCAAGCCCACGCCGTGGGGCCCGGGGCCGCCCCGCC
ACAGGATGGCCTGCTGCGGGCCCGGATCCCGTCGACGTCCGAATCTCCAAATTCTGCTGT
CCGAATTCCTCGCACCCCCGTATCCATTGCTCGCGCCACAGGAACGGAGCAGCGCTTTTT
TGTTTTCTCCACAGAAAAAAGGGCTTTTCTTTTCTTTTTCTCAGAGGCAATTTATTCCCC
TCCTGTGCTTTTTTTTGTTGGTGTGTGTGACGGCGGCGCGGGACGAATGGGGAAATGCTA
GGTCAAGTCTGGTGCGGGTGGGTCTGGTCATGGCGTGGGTGCGTACGGGCTGCGACAGTA
GGAGGCTGCTTGCTTAATTTGGGCCGTCTCGCTTCTCCCGTTTGGGACTCCCGCCTGTCC
TCCCTGCCTGCGTCGTCTCGTGCGCATGATTCATGATTGATTTGTGGACTTTCAAGTGTT
GCTCTGCTACTGCTGACAGTAGTGGGGTCATACAAAGATTAGGAGCTGTTTCTTTTGCTT
ACTGTCCTAGGGAGTCTAATAGGGTAGCTCACAATTTAGCTAGGTTTAGTTTTGAGGCTG
ACAGAGTTATAGTTTGGGATGATGATCCTCCTGATCATGTGCTTTCAGATGTAATTGCTG
ATGTAACTCTGTTTTGAACTCGGGCAGCAAGTTTCAGACGCACTCTTTTCCTTACCAGGG
TACCGAAGGGGACTGGAAGGTTTTTAATGAGGCGGCTTGCTAGCTTAATATATTGTGTTT
TACCCTCAAAAAAAAAAGTGTTGCTCTGCTACTGCTGACAGTAGTGGGGTGGTAGCTAGT
GGCCGGCGTTGCTGCGTCTGGTCTTTGCCCTCAAATGTCGCGTCCTACACGGCCCACGCC
CGCAAACAGCTTGCATACTTGCATTTCCGGCAATGCGCAAACGTGCGCAATACACTATTT
TTCTACTTTTGGTTCATATGTATATTTCGAGAAAGAAGATACTTGCAGTTGGAGTACCGT
CATTTTCCGAGCTTTAATGAACTTCACCATTTCCCGAGTGAATTGTCATTGTCCACACTC
CCTGGTTGTCCATAGCGCTGCTCGTTCCCTCCATTCACGAATAAATGGGTAATTTTTTTG
TTTAATAAAATGACCATTTAGCGAAATTAATGACTCATCTAACTGAAGTCTGACCGCTGA
GTTTGGTGCCAATGAGGATGAAGCTGAAATTGTGCAGGTCGGCGCCGAAGCAGGGCCAAC
GCCAAACCACATGACGTCGAACCTATGAAGCCATTTAGTGAAGAAAATCCTTGGCGCCCA
CCTGTACAATTTCGACTCCATTCTTGTTGGTATCGAACCTAGGGGTCAGATTCTAAAATA
ATTTCGCATGGGAGCCATTACTTTTGCTAAAGAATCAGATTTGTCAAAAAAAAAATACCA
CCATTATTTTAAGTAAGACTTTTAAAATTTGACTAACTTTATAGAGTGGACTAGAAACAT
ATATGTAACATCAAATTGGTCGGAAAGTCCTTTTGGTTCCCGAAATGCAGTTCTTCCTGC
ATATTAGAAACTTTGAAAATTATATTAACATGTTTGAAGAAAAAGTTAAGAAAAATTCAA
AAGGTAGCCAATGATGTATCCCATAAACGTGCAAAATATCTATTCGGAATGTTTCGCATT
CTAAGCTACATAAAAATGACAAAATCTTCTTCTTTTTTAGATTTGAAATCACTAAACTCA
GGTCCACATTTTTGTAATTTTTGTGTCGCTTAAAATATAGAACATTTCAAATTGATATTT
AGCAGGTTTGAGGGATACATCATTTATGGAGAACCGTATGATCATAGCTGTAATAAATCA
TACAAGTTCTTTCTAAAGGAAAAAAAACTCATACTAGGATGTGAATTTTTGGCTCCTAGG
TGCACCAGAACCTGTTAAAGCAATAAAATTTAAAATACAAAAAATGATTTTAAAAATTCT
ATAAATCATGTGTGTAGAGAATATATGCAGGTACCTACATGTTAAGTCTGAACATAAAAC
ATAAAAGTATGCAACCTACACAAAAATATCAAATTTTGATGTTCATAATATAAGGATTAA
GCGTATACTATTTACAGTATAACAAAGCTTCATTTTTATTTGTTTTTGTG
>VRN1.node2
ATGTGACCTACACAAAAACAAATAAAAATGAAGCTTTGTTATACTGTAAATAGTATACGC
TTAATCCTTATATTATGAACATCAAAATTTGATATTTTTGTGTAGGTTGCATACTTTTAT
GTTTTATGTTCAGACTTAACATGTAGGTACCTGCATATATTCTCTACACACATGATTTAT
AGAATTTTTAAAATCATTTTTTGTATTTTAAATTTTATTGCTTTAACAGGTTCTGGTGCA
CCTAGGAGCCAAAAATTCACATCCTAGTATGAGTTTTTTTTCCTTTAGAAAGAACTTGTA
TGATTTATTACAGCTATGATCATACGGTTCTCCATAAATGATGTATCCCTCAAACCTGCT
AAATATCAATTTGAAATGTTCTATATTTTAAGCGACACAAAAATTACAAAAATGTGGACC
TGAGTTTAGTGATTTCAAATCTAAAAAAGAAGAAGATTTTGTCATTTTTATGTAGCTTAG
AATGCGAAACATTCCGAATAGATATTTTGCACGTTTATGGGATACATCATTGGCTACCTT
TTGAATTTTTCTTAACTTTTTCTTCAAACATGTTAATATAATTTTCAAAGTTTCTAATAT
GCAGGAAGAACTGCATTTCGGGAACCAAAAGGACTTTCCGACCAATTTGATGTTACATAT
ATGTTTCTAGTCCACTCTATAAAGTTAGTCAAATTTTAAAAGTCTTACTTAAAATAATGG
TGGTATTTTTTTTTTTGACAAATCTGATTCTTTAGCAAAAGTAATGGCTCCCATGCGAAA
TTATTTTAGAATCTGACCCCTAGGTTCGATACCAACAAGAATGGAGTCGAAATTGTACAG
GTGGGCGCCAAGGATTTTCTTCACTAAATGGCTTCATAGGTTCGACGTCATGTGGTTTGG
CGTTGGCCCTGCTTCGGCGCCGACCTGCACAATTTCAGCTTCATCCTCATTGGCACCAAA
CTCAGCGGTCAGACTTCAGTTAGATGAGTCATTAATTTCGCTAAATGGTCATTTTATTAA
ACAAAAAAATTACCCATTTATTCGTGAATGGAGGGAACGAGCAGCGCTATGGACAACCAG
GGAGTGTGGACAATGACAATTCACTCGGGAAATGGTGAAGTTCATTAAAGCTCGGAAAAT
GACGGTACTCCAACTGCAAGTATCTTCTTTCTCGAAATATACATATGAACCAAAAGTAGA
AAAATAGTGTATTGCGCACGTTTGCGCATTGCCGGAAATGCAAGTATGCAAGCTGTTTGC
GGGCGTGGGCCGTGTAGGACGCGACATTTGAGGGCAAAGACCAGACGCAGCAACGCCGGC
CACTAGCTACCACCCCACTACTGTCAGCAGTAGCAGAGCAACACTTTTTTTTTTTTGAGG
GTAAAACACAATATATTAAGCTAGCAAGCCGCCTCATTAAAAACCTTCCAGTCCCCTTCG
GTACCCTGGTAAGGAAAAGAGTGCGTCTGAAACTTGCTGCCCGAGTTCAAAACAGAGTTA
CATCAGCAATTACATCTGAAAGCACATGATCAGGAGGATCATCATCCCAAACTATAACTC
TGTCAGCCTCAAAACTAAACCTAGCTAAATTGTGAGCTACCCTATTAGACTCCCTAGGAC
AGTAAGCAAAAGAAACAGCTCCTAATCTTTGTATGACCCCACTACTGTCAGCAGTAGCAG
AGCAACACTTGAAAGTCCACAAATCAATCATGAATCATGCGCACGAGACGACGCAGGCAG
GGAGGACAGGCGGGAGTCCCAAACGGGAGAAGCGAGACGGCCCAAATTAAGCAAGCAGCC
TCCTACTGTCGCAGCCCGTACGCACCCACGCCATGACCAGACCCACCCGCACCAGACTTG
ACCTAGCATTTCCCCATTCGTCCCGCGCCGCCGTCACACACACCAACAAAAAAAAGCACA
GGAGGGGAATAAATTGCCTCTGAGAAAAAGAAAAGAAAAGCCCTTTTTTCTGTGGAGAAA
ACAAAAAAGCGCTGCTCCGTTCCTGTGGCGCGAGCAATGGATACGGGGGTGCGAGGAATT
CGGACAGCAGAATTTGGAGATTCGGACGTACGATCGGCGGACACGTCGACGGGATCCGGG
CTCGCAGCAGGCCATCCTGTGGCGGGGCGGCCCCGGGGCCCCACGACGTGGGCTTGGGCC
AATGGCAGGTCGACAACGGATATGCTCCAGACCAACCCGGTATCGACATACCGCGATCTG
CCCCAGATCCCTTAAAAACCTCCCTCCCCCTTGCCGGAACGGAACCCTTGTTGTTCGCCC
CTCCTCTCCTCTTCTTCCCCACTGCACGCACGCCATAACACCGGCCCCACGGCTCGGCCT
GCACCCTCGGTAGTAGCCGTCGCGGTCGCCGGCTGGGCGGGTTGTCGATTAGGGTTTGGG
CTGCTCTTCGTTCGAGGGAGGGAGGCGAGATGGGGCGCGGCAAGGTGCAGCTGAAGCGGA
TCGAGAACAAGATCAACCGCCAGGTCACCTTCTCCAAGCGCCGCTCCGGGCTGCTCAAGA
AGGCGCACGAGATCTCCGTGCTCTGCGACGCCGAGGTCGGGCTCATCATCTTCTCCACCA
AGGGAAAGCTCTACGAGTTCGCAACCGACTCATGGTTAGTACCCTACACCCTACAGCGCC
TGCTGATTAATTTCTCTCAGTTCCGCCCTCGATTTCATGCCGTTCTAGCTCGCCGGCGAC
CCTGGGCTTGCTCTTCTGCTCCATTTCCCCGGCTGTTCGATTGATTGGGTTTGCTCGCCT
CGGTGTTCCATTCCTGCTTCGAATTCTGCCTCGGCTGCTCGTTTCGGTTGACTAGAATCG
ATGGTGGAGCAAGCGGCCCCCGCGGCTGCGATTCCTGGCTTGGACCATACGGCCAGAGAT
GGGCTGCTGCGCTATTTTATGCTCCGCTATCGCCGGGGACTTGTTCATCCGCTTCATTTT
GGGGAATTTTTCCGTTCCAGACCCGCCAGCTGGCACGCCAAGTGGAAGGGATGCCATAGT
AAATATCTTGCTACTTTACACGTCCCTTTTTTTTTCTCTAGTAGCTCAGGATATTTATTT
TTACCTCTGACTCTTCTAGTAGGCTGATAGCATTTGTGTACCAAGCTTACCCTCCTCATC
TCACTTGGCATCTTATTTGATGGCACGTCGTTGCCTGTCTGACCAATAACTATGAGCTTA
ATTTGCTGCTTAGAACCTCATCAACTCGATTCTTTCCAAGCTGGCGTCCAATTTGTTGTT
TGACTGGCTCCATCTTATGATGAAGCTCCGTAATGCATCGTTTGCCTGGAGCTGATGATA
CTCGTCGGCCAGGTCAAATTAATTATTCATATGTTTTCTGCACCCCGTTCCCTTCTATCT
GCTTCCCCAGTTTGCTTGTGAGACAGAAATCACCTACTGATTGCCTGCTGACAAAAGAAA
TAGGTGCTAATAAAATCACCTAGGCATATCCAGCCGCTCTCCCTGCTGACATTACCCCAT
CTTAGCTTCCGAAGGATAACTCCTCTTTTGATAAATATAGCCAATGCTATCTGTAATCTT
GTCGAGAAAGCGAGATTATTATGTTGATTACTGAACTTGAAGTATATACTAAGTTCTTCA
CTGGAGTAGTATGACTGAATAAGTGGCGCTGAAGAAAGAGTAAGCAAAGTTGATTGGTTT
ACCTTCTATTCGGTTGCTCTACGGAAATGACTATGCATGCAGGCAGTAGAACAGTTATTG
GTTAGATTAATGCTTGCATGCATGTATCAAGCCGGGCATGTGATGCAAATTACTTCTGGG
TCGCTGAGGTCCATAAGCATAAAAGTCACTTAAATTAAGCTACAAAATGGATGTAGTCAT
ATTATAATCTTAGGAGCAGTGCTGAGTTCAGCATCTGAGAACATTCTAATCGGTAGCCAT
GCATTTGTTGGATTGCCTGCTTTATTTTCTTCTTTCCAATGTTTGCTCCCGTGGCATGTT
GGCATCCTAATTGTTACATGCTTGTCCAGATCCTATGAAACCGCGGATGCGTTGTGATGA
TATTCCATGGTCTAGTTTGTCAGCCAGCTCTTGTAGTCACGGGACCTCAGATTTTACAGC
TTTCTGGATTTCTAATACAAATATGCATATAAACCATCATAATATATAGCCTGGTCACAG
CCGACGGCTCAAGCACAAAACCAGAACTGATCAAGAAGACAGCCCATGCATACACTAAAA
GGCAGATAATATTGCACACTTCACTGGTACGTTAGCTGATCCTGGTTTTGGATAACTGGG
ACCCAATTGTTAACCACATCTTCCAAAGGTCCAAAGCTGACAGTGTAACTGACTTAACCT
TCTGTGCTAAATACTAGGCCCAGCCAACCAAAAGGTCTTAGAATTTAGAACAAAAGGTAG
TACCAATTAGACTATTAGGGATTATGTTTTGGATCTGTGTTACACGTTGTGTCGCTCCAG
TGCTTTCCCAGGTCAAGAGAACCAGTTATTCTCTACACCTTTTGTATCTCCCAACAATAG
ATACATCAAAATTTGGATGAAGCTAAGGAAAGTTTCAAAAGTTGAAAGGGGTACTTTTAG
TACATCCAAGGTTTTGTCTAAAAATATCAACTATGAGGTAGTCAGGTTCCATTTTTGCTC
CTGCGACATCTTTACCCCCACAGACAAGCCCAGACGATCAGCTTGGATCACTAAGATCTT
ATGTTTATCCACCATGCACATGTAGGATTGTAGGTTATCATTTTCCATTCAAGAAATTAA
ATTAATATTTTGAAAAATAAAATTAAACTCCAACAAAGTCTATGTCGATCTACTGATAGA
ATCGCTGGAACCGAAAACTAGTTCTTTTTTTGCATTATGTTTCCCCAAAATGATAAAAAC
TTCTTCATACATGATGTATTGTAAGTGAAATCATAAGATATAGCATATGTCATAAATAGA
TTTATCATAGTTAATAACTAATGAGAATTATTGATGTTACAATTTTGGTGTTTCACATTA
CTAACATGCTTATTGTTTGTTCATGAGTTTTAGGATCCTTCGCC
>VRN1.node3
TATACTGTAAATAGTATACGCTTAATCCTTATATTATGAACATCAAAATTTGATATTTTT
GTGTAGGTTGCATACTTTTATGTTTTATGTTCAGACTTAACATGTAGGTACCTGCATATA
TTCTCTACACACATGATTTATAGAATTTTTAAAATCATTTTTTGTATTTTAAATTTTATT
GCTTTAACAGGTTCTGGTGCACCTAGGAGCCAAAAATTCACATCCTAGTATGAGTTTTTT
TTCCTTTAGAAAGAACTTGTATGATTTATTACAGCTATGATCATACGGTTCTCCATAAAT
GATGTATCCCTCAAACCTGCTAAATATCAATTTGAAATGTTCTATATTTTAAGCGACACA
AAAATTACAAAAATGTGGACCTGAGTTTAGTGATTTCAAATCTAAAAAAGAAGAAGATTT
TGTCATTTTTATGTAGCTTAGAATGCGAAACATTCCGAATAGATATTTTGCACGTTTATG
GGATACATCATTGGCTACCTTTTGAATTTTTCTTAACTTTTTCTTCAAACATGTTAATAT
AATTTTCAAAGTTTCTAATATGCAGGAAGAACTGCATTTCGGGAACCAAAAGGACTTTCC
GACCAATTTGATGTTACATATATGTTTCTAGTCCACTCTATAAAGTTAGTCAAATTTTAA
AAGTCTTACTTAAAATAATGGTGGTATTTTTTTTTTTGACAAATCTGATTCTTTAGCAAA
AGTAATGGCTCCCATGCGAAATTATTTTAGAATCTGACCCCTAGGTTCGATACCAACAAG
AATGGAGTCGAAATTGTACAGGTGGGCGCCAAGGATTTTCTTCACTAAATGGCTTCATAG
GTTCGACGTCATGTGGTTTGGCGTTGGCCCTGCTTCGGCGCCGACCTGCACAATTTCAGC
TTCATCCTCATTGGCACCAAACTCAGCGGTCAGACTTCAGTTAGATGAGTCATTAATTTC
GCTAAATGGTCATTTTATTAAACAAAAAAATTACCCATTTATTCGTGAATGGAGGGAACG
AGCAGCGCTATGGACAACCAGGGAGTGTGGACAATGACAATTCACTCGGGAAATGGTGAA
GTTCATTAAAGCTCGGAAAATGACGGTACTCCAACTGCAAGTATCTTCTTTCTCGAAATA
TACATATGAACCAAAAGTAGAAAAATAGTGTATTGCGCACGTTTGCGCATTGCCGGAAAT
GCAAGTATGCAAGCTGTTTGCGGGCGTGGGCCGTGTAGGACGCGACATTTGAGGGCAAAG
ACCAGACGCAGCAACGCCGGCCACTAGCTACCACCCCACTACTGTCAGCAGTAGCAGAGC
AACACTTGAAAGTCCACAAATCAATCATGAATCATGCGCACGAGACGACGCAGGCAGGGA
GGACAGGCGGGAGTCCCAAACGGGAGACGCGAGGCGGCCCAAATTAAGCAAGCAGCCTCC
TACTGTCGCAGCCCGTACGCCCCTACGCCATGACCAGACCCACCCGCACCAGACTTGACC
TAGCATTTCCCCATTCGTCCCGCGCCGCCGTCACACACAAAAAAAAGCACAGGAGGGAAT
AATAAATTGCCTCCGAAAAAAGAAAAGAAAAGCCCTTTCTTTCTGTGGAGAAAACAAAAA
AGCGCCGCTCCGTTCCTGTGGCGCGAGCAATGGATACGGGGGTGCGAGGAATTCGGACAG
CAGAATTTGGAGATTCGGACGTCGACGGGATCCGGGCCCGCAGCAGGCCATCCTGTGGCG
GGGCGGCCCCGGGCCCCACGGCGTGGGCTTGGGCCAATGGCAGGTCGACAACGGATATGC
TCCAGACCAACCCGGTATCGACATACCGCGATCTGCCCCAGATCCCTTAAAACCTCCTTC
CTCCCCCTTGCCGGAACGGAACGGAACCCTTGTTGTTGTTCGCCCCTCCTCTCCTCTTCT
TCCCCACTGGACGAACGCCATGACACCGGCCCCACGGCTCCACCTGCACCCTCGGGACTA
GCCGTCGCCGTCGCCGTCCGGGCGGGTTGTGGATTAGGGTTTGGTCTGCTCTTCGTTCGA
GGGAGGGAGGCGAGATGGGGCGCGGCAAGGTGCAGCTCAAGCGGATCGAGAACAAGATCA
ACCGCCAGGTCACCTTCTCCAAGCGCCGCTCGGGGCTGCTCAAGAAGGCGCACGAGATCT
CCGTGCTCTGCGACGCCGAGGTCGGGCTCATCATCTTCTCCACCAAGGGAAAGCTCTACG
AGTTCGCAACCGACTCATGGTTAGTACCCTACACCCTACAGCGCCTGCTGATTAATTTCT
CTCAGTTCCGCCCTCGATTTCATGCCGTTCTAGCTCGCCGGCGACCCTGGGCTTGCTCTT
CTGCTCCATTTCCCCGGCTGTTCGATTGATTGGGTTTGCTCGCCTCGGTGTTCCATTCCT
GCTTCGAATTCTGCCTCGGCTGCTCGTTTCGGTTGACTAGAATCGATGGTGGAGCAAGCG
GCCCCCGCGGCTGCGATTCCTGGCTTGGACCGTACGGCCAGAGATGGGCTGCTGCGCTAT
TTTATGCTCCGCTATCGCCGGGGACTTGTTCATCCGCTTCATTTTGGGGAATTTTTCCGT
TCCAGACCCGCCAGCTGGCACGCCAAGTGGAAGGGATGCCATAGTAAATATCTTGCTACT
TTACACGTCCCTTTTTTTTTCTCTAGTAGCTCAGGATATTTATTTTTACCTCTGACTCTT
CTAGTAGGCTGATAGCATTTGTGTACCAAGCTTACCCTCCTCATCTCACTTGGCATCTTA
TTTGATGGCACGTCGTTGCCTGTCTGACCAATAACTATGAGCTTAATTTGCTGCTTAGAA
CCTCATCAACTCGATTCTTTCCAAGCTGGCGTCCAATTTGTTGTTTGACTGGCTCCATCT
TATGATGAAGCTCCGTAATGCATCGTTTGCCTGGAGCTGATGATACTCGTCGGCCAGGTC
AAATTAATTATTCATATGTTTTCTGCACCCCGTTCCCTTCTATCTGCTTCCCCAGTTTGC
TTGTGAGACAGAAATTACCTACTGATTACCTTACCTGCTTACAAAATAAATAGGAGCTGA
TGAAATCACCTAGACCGATCCAGCCTTTCTCCCTGCTGACATTACCCCTTCTTAGCTTCG
GAAGGGTAACTCCTCTTTTGATAAATATAGCCAATGCTGTCTGTAATCTTGTCGAGAAAG
CGAGATTGTTATGTTGATTACTGAACTTGAAGTATATACTAAGTTCTTCACTGGAGTAGT
ATGACTGAATAAGTGGCGCTGAAGAAAGAGTAAGCAAAGTTGATTGGCTTACCTTCTATT
CGGTTGCTCTACGGAAATGACTATGCATGCAGGCAGTAGAACAGTTATTGGTTAGATTAA
TGCTTGCATGCATGTATCAAGCCGGGCATGTGATGCAAATTACTTCTGGGTCGCTGAGGT
CCATAAGCATAAAAGTCACTTAAATTAAGCTACAAAATGGATGTAGTCATATTATAATCT
TAGGAGCAGTGCTGAGTTCAGCATCTGAGAACATTCTAATCGGTAGCCATGCATTTGTTG
GATCAATGTTTGCTCCCGTGGCATGTTGGCATCCTAATTGTTACATGCTTGTCCAGATCC
TATGAAACCGCGGATGCGTTGTGATGATATTCCATGGTCTAGTTTGTCAGCCAGCTCTTG
TAGTCACGGGACCTCAGATTTTACAGCTTTCTGGATTTCTAATACAAATATGCATATAAA
CCATCATAATATATAGCCTGGTCACAGCCGACGGCTCAAGCACAAAACCAGAACTGATCA
AGAAGACAGCCCATGCATACACTAAAAGCAGATAATATTGCACACTTCACTGGTACGTTA
GCTGATCCTGGTTTTGGATAACTGGGACCCAATTGTTAACCACATCTTCCAAAGGTCCAA
AGCTGACAGTGTAACTGACTTAACCTTCTGTGCTAAATACTAGGCCCAGCCAACCAAAAG
GTCTTAGAATTTAGAACAAAAGACTATTAGGGATTATGTTTTGGATCTGTGTTACACGTT
GTGTCGCTCCAGTGCTTTCCCAGGTCAAGAGAACCAGTTATTCTCTACACCTTTTGTATC
TCCCAACAATAGATACATCAAAATTTGGATGAAGCTAAGGAAAGTTTCAAAAGTTGAAAG
GGGTACTTTTAGTACATCCAAGGTTTTGTCTAAAAATATCAACTATGAGGTAGTCAGGTT
CCATTTTTGCTCCTGCGACATCTTTACCCCCACAGACAAGCCCAGACGATCAGCTTGGAT
CACTAAGATCTTATGTTTATCCACCATGCACATGTAGGATTGTAGGTTATCATTTTCCAT
TCAAGAAATTAAATTAATATTTTGAAAAATAAAATTAAACTCCAACAAAGTCTATGTCGA
TCTACTGATAGAATCGCTGGAACCGAAAACTAGTTCTTTTTTTGCATTATGTTTCCCCAA
AATGATAAAAACTTCTTCATACATGATGTATTGTAAGTGAAATCATAAGATATAGCATAT
GTCATAAATAGATTTATCATAGTTAATAACTAATGAGAATTATTGATGTTACAGTTTTGG
TGTTTCACATTACTAACATGCTTATTGTTTGTTCATGAGTTTTAGGATCCTTCGCCTAAG
CCAAACAGTGTAGCG
>VRN1.node4
TGACCTACACAAAAACAAATAAAAATGAAGCTTTGTTATACTGTAAATAGTATACGCTTA
ATCCTTATATTATGAACATCAAAATTTGATATTTTTGTGTAGGTTGCATACTTTTATGTT
TTATGTTCAGACTTAACATGTAGGTACCTGCATATATTCTCTACACACATGATTTATAGA
ATTTTTAAAATCATTTTTTGTATTTTAAATTTTATTGCTTTAACAGGTTCTGGTGCACCT
AGGAGCCAAAAATTCACATCCTAGTATGAGTTTTTTTTCCTTTAGAAAGAACTTGTATGA
TTTATTACAGCTATGATCATACGGTTCTCCATAAATGATGTATCCCTCAAACCTGCTAAA
TATCAATTTGAAATGTTCTATATTTTAAGCGACACAAAAATTACAAAAATGTGGACCTGA
GTTTAGTGATTTCAAATCTAAAAAAGAAGAAGATTTTGTCATTTTTATGTAGCTTAGAAT
GCGAAACATTCCGAATAGATATTTTGCACGTTTATGGGATACATCATTGGCTACCTTTTG
AATTTTTCTTAACTTTTTCTTCAAACATGTTAATATAATTTTCAAAGTTTCTAATATGCA
GGAAGAACTGCATTTCGGGAACCAAAAGGACTTTCCGACCAATTTGATGTTACATATATG
TTTCTAGTCCACTCTATAAAGTTAGTCAAATTTTAAAAGTCTTACTTAAAATAATGGTGG
TATTTTTTTTTGACAAATCTGATTCTTTAGCAAAAGTAATGGCTCCCATGCGAAATTATT
TTAGAATCTGACCCCTAGGTTCGATACCAACAAGAATGGAGTCGAAATTGTACAGGTGGG
CGCCAAGGATTTTCTTCACTAAATGGCTTCATAGGTTCGACGTCATGTGGTTTGGCGTTG
GCCCTGCTTCGGCGCCGACCTGCACAATTTCAGCTTCATCCTCATTGGCACCAAACTCAG
CGGTCAGACTTCAGTTAGATGAGTCATTAATTTCGCTAAATGGTCATTTTATTAAACAAA
AAAATTACCCATTTATTCGTGAATGGAGGGAACGAGCAGCGCTATGGACAACCAGGGAGT
GTGGACAATGACAATTCACTCGGGAAATGGTGAAGTTCATTAAAGCTCGGAAAATGACGG
TACTCCAACTGCAAGTATCTTCTTTCTCGAAATATACATATGAACCAAAAGTAGAAAAAT
AGTGTATTGCGCACGTTTGCGCATTGCCGGAAATGCAAGTATGCAAGCTGTTTGCGGGCG
TGGGCCGTGTAGGACGCGACATTTGAGGGCAAAGACCAGACGCAGCAACGCCGGCCACTA
GCTACCACCCCACTACTGTCAGCAGTAGCAGAGCAACACTTGAAAGTCCACAAATCAATC
ATGAATCATGCGCACGAGACGACGCAGGCAGGGAGGACAGGCGGGAGTCCCAAACGGGAG
ACGCGAGGCGGCCCAAATTAAGCAAGCAGCCTCCTACTGTCGCAGCCCGTACGCCCCTAC
GCCATGACCAGACCCACCCGCACCAGACTTGACCTAGCATTTCCCCATTCGTCCCGCGCC
GCCGTCACACACAAAAAAAAGCACAGGAGGGAATAATAAATTGCCTCCGAAAAAAGAAAA
GAAAAGCCCTTTCTTTCTGTGGAGAAAACAAAAAAGCGCCGCTCCGTTCCTGTGGCGCGA
GCAATGGATACGGGGGTGCGAGGAATTCGGACAGCAGAATTTGGAGATTCGGACGTCGAC
GGGATCCGGGCCCGCAGCAGGCCATCCTGTGGCGGGGCGGCCCCGGGCCCCACGGCGTGG
GCTTGGGCCAATGGCAGGTCGACAACGGATATGCTCCAGACCAACCCGGTATCGACATAC
CGCGATCTGCCCCAGATCCCTTAAAAACCTCCTTCCTCCCCCTTGCCGGAACGGAACGGA
ACCCTTGTTGTTGTTCGCCCCTCCTCTCCTCTTCTTCCCCACTGGACGAACGCCATGACA
CCGGCCCCACGGCTCCACCTGCACCCTCGGGACTAGCCGTCGCCGTCGCCGTCCGGGCGG
GTTGTGGATTAGGGTTTGGTCTGCTCTTCGTTCGAGGGAGGGAGGCGAGATGGGGCGCGG
CAAGGTGCAGCTCAAGCGGATCGAGAACAAGATCAACCGCCAGGTCACCTTCTCCAAGCG
CCGCTCGGGGCTGCTCAAGAAGGCGCACGAGATCTCCGTGCTCTGCGACGCCGAGGTCGG
GCTCATCATCTTCTCCACCAAGGGAAAGCTCTACGAGTTCGCAACCGACTCATGGTTAGT
ACCCTACACCCTACAGCGCCTGCTGATTAATTTCTCTCAGTTCCGCCCTCGATTTCATGC
CGTTCTAGCTCGCCGGCGACCCTGGGCTTGCTCTTCTGCTCCATTTCCCCGGCTGTTCGA
TTGATTGGGTTTGCTCGCCTCGGTGTTCCACTCCTGCTTCGAATTCTGCCTCGGCTGCTC
GTTTCGGTTGACTAGAATCGATGGTGGAGCAAGCGGCCCCCGCGGCTGCGATTCCTGGCT
TGGACCGTACGGCCAGAGATGGGCTGCTGCGCTATTTTATGCTCCGCTATCGCCGGGGAC
TTGTTCATCCGCTTCATTTTGGGGAATTTTTCCGTTCCAGACCCGCCAGCTGGCACGCCA
AGTGGAAGGGATGCCATAGTAAATATCTTGCTACTTTACACGTCCCTTTTTTTTTCTCTA
GTAGCTCAGGATATTTATTTTTACCTCTGACTCTTCTAGTAGGCTGATAGCATTTGTGTA
CCAAGCTTACCCTCCTCATCTCACTTGGCATCTTATTTGATGGCACGTCGTTGCCTGTCT
GACCAATAACTATGAGCTTAATTTGCTGCTTAGAACCTCATCAACTCGATTCTTTCCAAG
CTGGCGTCCAATTTGTTGTTTGACTGGCTCCATCTTATGATGAAGCTCCGTAATGCATCG
TTTGCCTGGAGCTGATGATACTCGTCGGCCAGGTCAAATTAATTATTCATATGTTTTCTG
CACCCCGTTCCCTTCTATCTGCTTCCCCAGTTTGCTTGTGAGACAGAAATTACCTACTGA
TTACCTTACCTGCTTACAAAATAAATAGGAGCTGATGAAATCACCTAGACCGATCCAGCC
TTTCTCCCTGCTGACATTACCCCTTCTTAGCTTCGGAAGGGTAACTCCTCTTTTGATAAA
TATAGCCAATGCTGTCTGTAATCTTGTCGAGAAAGCGAGATTGTTATGTTGATTACTGAA
CTTGAAGTATATACTAAGTTCTTCACTGGAGTAGTATGACTGAATAAGTGGCGCTGAAGA
AAGAGTAAGCAAAGTTGATTGGCTTACCTTCTATTCGGTTGCTCTACGGAAATGACTATG
CATGCAGGCAGTAGAACAGTTATTGGTTAGATTAATGCTTGCATGCATGTATCAAGCCGG
GCATGTGATGCAAATTACTTCTGGGTCGCTGAGGTCCATAAGCATAAAAGTCACTTAAAT
TAAGCTACAAAATGGATGTAGTCATATTATAATCTTAGGAGCAGTGCTGAGTTCAGCATC
TGAGAACATTCTAATCGGTAGCCATGCATTTGTTGGATCAATGTTTGCTCCCGTGGCATG
TTGGCATCCTAATTGTTACATGCTTGTCCAGATCCTATGAAACCGCGGATGCGTTGTGAT
GATATTCCATGGTCTAGTTTGTCAGCCAGCTCTTGTAGTCACGGGACCTCAGATTTTACA
GCTTTCTGGATTTCTAATACAAATATGCATATAAACCATCATAATATATAGCCTGGTCAC
AGCCGACGGCTCAAGCACAAAACCAGAACTGATCAAGAAGACAGCCCATGCATACACTAA
AAGCAGATAATATTGCACACTTCACTGGTACGTTAGCTGATCCTGGTTTTGGATAACTGG
GACCCAATTGTTAACCACATCTTCCAAAGGTCCAAAGCTGACAGTGTAACTGACTTAACC
TTCTGTGCTAAATACTAGGCCCAGCCAACCAAAAGGTCTTAGAATTTAGAACAAAAGACT
ATTAGGGATTATGTTTTGGATCTGTGTTACACGTTGTGTCGCTCCAGTGCTTTCCCAGGT
CAAGAGAACCAGTTATTCTCTACACCTTTTGTATCTCCCAACAATAGATACATCAAAATT
TGGATGAAGCTAAGGAAAGTTTCAAAAGTTGAAAGGGGTACTTTTAGTACATCCAAGGTT
TTGTCTAAAAATATCAACTATGAGGTAGTCAGGTTCCATTTTTGCTCCTGCGACATCTTT
ACCCCCACAGACAAGCCCAGACGATCAGCTTGGATCACTAAGATCTTATGTTTATCCACC
ATGCACATGTAGGATTGTAGGTTATCATTTTCCATTCAAGAAATTAAATTAATATTTTGA
AAAATAAAATTAAACTCCAACAAAGTCTATGTCGATCTACTGATAGAATCGCTGGAACCG
AAAACTAGTTCTTTTTTTGCATTATGTTTCCCCAAAATGATAAAAACTTCTTCATACATG
ATGTATTGTAAGTGAAATCATAAGATATAGCATATGTCATAAATAGATTTATCATAGTTA
ATAACTAATGAGAATTATTGATGTTACAGTTTTGGTGTTTCACATTACTAACATGCTTAT
TGTTTGTTCATGAGTTTTAGGATCCTTCGCC
>VRN1.node5
TATACTGTAAATAGTATACGCTTAATCCTTATATTATGAACATCACAATTTGATATTTTT
GTGTAGGTTGCATACTTTTATGTTTTATGTTGAAACTTAACATGTAGGTACCTGCATATA
TTCTCTACACACATGATTTATAGAATTTTTTTAATAATTTTTAGTATTTTAAATTTTATT
GCTTTAACAAGTTCTGGTGCACCTAGGAGCCAAAAATTCACATCCTAGTATGAGTTTTTT
TCCTTTAGAAAGAACTTGTATGATTTATTACAGCTATATTCATACGGTTCTCCATAAATG
ATGTATCCCTCAAACCTGCTAAATATCAATTTGAAATGTTCTATATTTTAAGCGACACAA
AAATTACAAAAATGTGGACCTGAGTTTAGTGATTTCAAATCTAAAAAAGAAGAAGATTTT
GTCATTTTTATGTAGCTTAGAATGCGAAACATTCCGAATAGATATTTTGCACGTTTATGG
GATACATCATTGGCTACCTTTTGAATTTTTCTTAACTTTTTCTTCAAACATGTTAATATA
ATTTTCAAAGTTTCTAATATGCAGGAAGAACTGCATTTCGGGAACCAAAAGGACTTTCCG
ACCAATTTGATGTTACATATATGTTTCTACTCCACTCTATAAAGTTAGTCAAATTTTAAA
AGTCTTACTTAAAATAATGGTGGTATTTTTTTTGACAACTCCGATTCTTTAGCAAAAGTA
ATGGCTCCCATGCGAAATTATTTTAGAATCTGACCCCTAGGTTCGATACCAACAAGAATG
GAGCCGAAATTGTACAGGTGGGCGCCAAGGATTTTCTTCACTAAATGGCTTCATAGGTTC
GACGTCATGTGGTTTGGCGTTGGCCCTGCTTCGGCGCCGACCTGCACAATTTCAGCTTCA
TCCTCATTGGCACCAAACTTAGCGGTCAGACTTCAGTTAGATGAGTCATTAATTTCGCTA
AATGGTCAGTTTATTAAACAAAAGAAATTACCCATTTATTCGTGAATGGAGGGAACGAGC
AGCGCTATGGACAACCAGGGAGTGTGGACAATGACAATTCACTCGGGAAATGGTGAAGTT
CATTAAAGCTCGGAAAATGACGGTACTCCAACTGCAAGTATCTTCTTTCTCGAAATACAC
ATATGAACCAAAAGTAGAAAAATAGTGTATTGCGCACGTTTGCGCATTGCCGGAAATGCA
AGTATGCAAGCTGTTTGCGGGCGTGGGCCGTGTAGGACGCGACATTTGAGGGCAAAGACC
AGACGCAGCAACGCCGGCCACTAGCTACCACCCCACTACTGTCAGCAGTAGCAGAGCAAC
ACTTGAAAGTCCACAAATCAATCATGCGCACGAGACGACGCAGGCAGGCAGGACAGGCGG
CAGTCCCAAACGGGAGACGCGAGGCGGCCCAAATTAAGCAAGCAGCCTCCTACTGTCGCA
GCCCGTACGCCCCTACGCCATGACCAGACCCACCCGCACCAGACTTGACCTAGCATTTCC
CCATTCGTCCCGCGCCGCCGTCACACACAAAAAAAAGCACAGGAGGGAATAATAAATTGC
CTCCGAAAAAAGAAAAGAAAAGCCCTTTCTTTCTGTGGAGAAAACAAAAAAGCGCCGGTC
CGTTCCTGTGGCGCGAGCAATGGATACGGGGGTGCGAGGAATTCGGACAGCAGAATTTGG
AGATTCGGACGTCGACGGGATCCGGGCCCGCAGCAGGCCATCCTGTGGCGGGGCGGCCCC
GGGGCCCCACGGCGTGGGCTTGGGCCAATGGCAGGTCGACAACGGATATGCTCCAGACCA
ACCCGGTATCGACATACCGCGATCTGCCCCAGATCCCTTAAAAACCTCCTTCCTCCCCCC
TTGCCGGAACGGAACGGAACCCGTGTTGTTGTTCGCCCCTCCTCTCCTCTTCTTCCCCAC
TGGACGAACGCCATGACACCGGCCCCACGGCTCCACCTGCACCCTCGGGACTAGCCGTCG
CCGTCGCCGTCCGGGCGGGTTGTGGATTAGGGTTTGGTCTGCTCTTCGTTCGAGGGAGGG
AGGCGAGATGGGGCGCGGCAAGGTGCAGCTCAAGCGGATCGAGAACAAGATCAACCGCCA
GGTCACCTTCTCCAAGCGCCGCTCGGGGCTGCTCAAGAAGGCGCACGAGATCTCCGTGCT
CTGCGACGCCGAGGTCGGGCTCATCATCTTCTCCACCAAGGGAAAGCTCTACGAGTTCGC
AACTGACTCATGGTTAGTACCCTACATCTACAGCGCCTGCTTATTAATTTCTCTCCGTTC
CACCTTCGATTTCATGCCGCTCTTAGTCCGCCGACCGCTGCTCGGACCTCCATTTCTGCG
TTGTTCGATTCATTGAGTTTGCCGCTCCGTGTTCTTTCCTGTTTCGAATTCTGCCTCGGC
TGCTCGTTTCGGTTGACTAGAATCGATGGTGGAGTAAGCTGCCCCCGCGGCTGCGATTCC
TGCCTTGGACCGTACGACGAGAGATGGGCTGCTGCGCTATTTTATGCTCCGCTATCGCCG
GGGACCTTGTTCATCCGCGGAAAGAAATCCTATACGGCCTGGGTCGCACCTCCCGATGGC
TGGACCCAGTCCTATATTTGACATCTGGCAAAGCGAATCTCAAAGTAGTATGGTCAGAAC
TTCTACCCCCGAGCCCTTCTCTGGCGGCCCGAGCCCAGCCTGCTGCTCGGCGGCAGCGCA
ACTCACTGCTTTGCTGACCACCGGCGTCCAGCCACGACAAATCATCTCTTCATTTTGGGG
AATTTTTCCGTTCCAGACCCGCCAGCTGGCAACCCAAGTGGAAGGGGTGCCATAGTAAAT
ATCTTGCTACTTTACACGTCCTTCTTTTTCTAGCTGCGGATATTTATTTCGCGAATTTAC
CTCTCACTCCAGTAGCAGTAGCCTGATAGTATTTGTGTACCAAGCTTACCCTCGTCATCT
CAGTTGGCATCTTATTTGATGGCACGTCGTTGCCTGTCTGATCAATTACTGTGAGCTTAA
TTTGCTGCTTAGAACCTCATCAACTCCATTCTCTCAAAGCTGGCGCCCAATTTGTTGCTT
CATCTCATCGGACTAGTTGTCTGGAGCTGCCGAAGCTCCGTAATGCATCGTTTGCCAGGA
GCTGATGAAACTCGTCCGCCAGGTCAAATTAATTGTTCATATGTTTTCTGCACCCCGTTC
CCTTCTATCTGCTTCCCCAGTTTGTTTGTGAGACAGAAATTACCTACTGATTACCTTACC
TGCTTACAAAATAAATAGGAGCTGATGAAATCACCTAGACCGATCCAGCCTTTCTCCCTG
CTGACATTACCCCTTCTTAGCTTCGGAAGGGTAACTCCTCTTTTGATAAATATAGCCAAT
GCTGTCTGTAATCTTGTCGAGAAAGCGAGATTGTTATGTTGATTACTGAACTTGAAGTAT
ATACTAAGTTCTTCACTGGAGTAGTATGACTGAATAAGTGGCGCTGAAGAAAGAGTAAGC
AAAGTTGATTGGCTTACCTTCTATTCGGTTGCTCTACGGAAATGACTATGCATGCAGGCA
GTAGAACAGTTATTGGTTAGATTAATGCTTGCATGCATGTATCAAGCCGGGCATGTGATG
CAAATTACTTCTGGGTCGCTGAGGTCCATAAGCATAAAAGTCACTTAAATTAAGCTACAA
AATGGATGTAGTCATATTATAATCTTAGGAGCAGTGCTGAGTTCAGCATCTGAGAACATT
CTAATCGGTAGCCATGCATTTGTTGGATCAATGTTTGCTCCCGTGGCATGTTGGCATCCT
AATTGTTACATGCTTGTCCAGATCCTATGAAACCGCGGATGCGTTGTGATGATATTCCAT
GGTCTAGTTTGTCAGCCAGCTCTTGTAGTCACGGGACCTCAGATTTTACAGCTTTCTGGA
TTTCTAATACAAATATGCATATAAACCATCATAATATATAGCCTGGTCACAGCCGACGGC
TCAAGCACAAAACCAGAACTGATCAAGAAGACAGCCCATGCATACACTAAAAGCAGATAA
TATTGCACACTTCACTGGTACGTTAGCTGATCCTGGTTTTGGATAACTGGGACCCAATTG
TTAACCACATCTTCCAAAGGTCCAAAGCTGACAGTGTAACTGACTTAACCTTCTGTGCTA
AATACTAGGCCCAGCCAACCAAAAGGTCTTAGAATTTAGAACAAAAGACTATTAGGGATT
ATGTTTTGGATTTGTGTTACACGTTGTGTCGCTCCAGTGCTTTCCCAGGTCAAGAGAACC
AGTTATTCTCTACACCTTTTGTATCTCCCAACAATAGATACATCAAAATTTGGATGAAGC
TAAGGAAAGTTTCAAAAGTTGAAAGGGGTACTTTTAGTACATCCAAGGTTTTGTCTAAAA
ATATCAACTATGAGGTAGTCAGGTTCCATTTTTGCTCCTGCGACATCTTTACCCCCACAG
ACAAGCCCAGACGATCAGCTTGGATCACTAAGATCTTATGTTTATCCACCATGCACATGT
AGGATTGTAGGTTATCATTTTCCATTCAAGAAATTAAATTAATATTTTGAAAAAATAAAA
TTAAACTCCAACAAAGTCTATGTCGATCTACTGATAGAATCGCTGGAACCGAAAACTAGT
TCTTTTTTTGCATTATGTTTCCCCAAAATGATAAAAACTTCTTCATACATGATGTATTGT
AAGTGAAATCATAAGATATAGCATATGTCATAAATAGATTTATCATAGTTAATAACTAAT
GAGAATTATTGATGTTACAGTTTTGGTGTTTCACATTACTAACATGCTTATTGTTTGTTC
ATGAGTTTTAGGATCCTTCGCCTAAGCCAAACAGTGTAGCGACCTCATG
>VRN1.node6
AAAACTCATGAACAAACAATAAGCATGTTAGTAATGTGAAACACCAAAACTGTAACATCA
ATAATTCTCATTAGTTATTAACTATGATAAATCTATTTATGACATATGCTATATCTTATG
ATTTCACTTACAATACATCATGTATGAAGAAGTTTTTATCATTTTGGGGAAACATAATGC
AAAAAAAGAACTAGTTTTCGGTTCCAGCGATTCTATCAGTAGATCGACATAGACTTTGTT
GGAGTTTAATTTTATTTTTCAAAATATTAATTTAATTTCTTGAATGGAAAATGATAACCT
ACAATCCTACATGTGCATGGTGGATAAACATAAGATCTTAGTGATCCAAGCTGATCGTCT
GGGCTTGTCTGTGGGGGTAAAGATGTCGCAGGAGCAAAAATGGAACCTGACTACCTCATA
GTTGATATTTTTAGACAAAACCTTGGATGTACTAAAAGTACCCCTTTCAACTTTTGAAAC
TTTCCTTAGCTTCATCCAAATTTTGATGTATCTATTGTTGGGAGATACAAAAGGTGTAGA
GAATAACTGGTTCTCTTGACCTGGGAAAGCACTGGAGCGACACAACGTGTAACACAAATC
CAAAACATAATCCCTAATAGTCTTTTGTTCTAAATTCTAAGACCTTTTGGTTGGCTGGGC
CTAGTATTTAGCACAGAAGGTTAAGTCAGTTACACTGTCAGCTTTGGACCTTTGGAAGAT
GTGGTTAACAATTGGGTCCCAGTTATCCAAAACCAGGATCAGCTAACGTACCAGTGAAGT
GTGCAATATTATCTGCTTTTAGTGTATGCATGGGCTGTCTTCTTGATCAGTTCTGGTTTT
GTGCTTGAGCCGTCGGCTGTGACCAGGCTATATATTATGATGGTTTATATGCATATTTGT
ATTAGAAATCCAGAAAGCTGTAAAATCTGAGGTCCCGTGACTACAAGAGCTGGCTGACAA
ACTAGACCATGGAATATCATCACAACGCATCCGCGGTTTCATAGGATCTGGACAAGCATG
TAACAATTAGGATGCCAACATGCCACGGGAGCAAACATTGATCCAACAAATGCATGGCTA
CCGATTAGAATGTTCTCAGATGCTGAACTCAGCACTGCTCCTAAGATTATAATATGACTA
CATCCATTTTGTAGCTTAATTTAAGTGACTTTTATGCTTATGGACCTCAGCGACCCAGAA
GTAATTTGCATCACATGCCCGGCTTGATACATGCATGCAAGCATTAATCTAACCAATAAC
TGTTCTACTGCCTGCATGCATAGTCATTTCCGTAGAGCAACCGAATAGAAGGTAAGCCAA
TCAACTTTGCTTACTCTTTCTTCAGCGCCACTTATTCAGTCATACTACTCCAGTGAAGAA
CTTAGTATATACTTCAAGTTCAGTAATCAACATAACAATCTCGCTTTCTCGACAAGATTA
CAGACAGCATTGGCTATATTTATCAAAAGAGGAGTTACCCTTCCGAAGCTAAGAAGGGGT
AATGTCAGCAGGGAGAAAGGCTGGATCGGTCTAGGTGATTTCATCAGCTCCTATTTATTT
TGTAAGCAGGTAAGGTAATCAGTAGGTAATTTCTGTCTCACAAACAAACTGGGGAAGCAG
ATAGAAGGGAACGGGGTGCAGAAAACATATGAACAATTAATTTGACCTGGCGGACGAGTT
TCATCAGCTCCTGGCAAACGATGCATTACGGAGCTTCGGCAGCTCCAGACAACTAGTCCG
ATGAGATGAAGCAACAAATTGGGCGCCAGCTTTGAGAGAATGGAGTTGATGAGGTTCTAA
GCAGCAAATTAAGCTCACAGTAATTGATCAGACAGGCAACGACGTGCCATCAAATAAGAT
GCCAACTGAGATGACGAGGGTAAGCTTGGTACACAAATACTATCAGGCTACTGCTACTGG
AGTGAGAGGTAAATTCGCGAAATAAATATCCGCAGCTAGAAAAAGAAGGACGTGTAAAGT
AGCAAGATATTTACTATGGCACCCCTTCCACTTGGGTTGCCAGCTGGCGGGTCTGGAACG
GAAAAATTCCCCAAAATGAAGAGATGATTTGTCGTGGCTGGACGCCGGTGGTCAGCAAAG
CAGTGAGTTGCGCTGCCGCCGAGCAGCAGGCTGGGCTCGGGCCGCCAGAGAAGGGCTCGG
GGGTAGAAGTTCTGACCATACTACTTTGAGATTCGCTTTGCCAGATGTCAAATATAGGAC
TGGGTCCAGCCATCGGGAGGTGCGACCCAGGCCGTATAGGATTTCTTTCCGCGGATGAAC
AAGGTCCCCGGCGATAGCGGAGCATAAAATAGCGCAGCAGCCCATCTCTCGTCGTACGGT
CCAAGGCAGGAATCGCAGCCGCGGGGGCAGCTTACTCCACCATCGATTCTAGTCAACCGA
AACGAGCAGCCGAGGCAGAATTCGAAACAGGAAAGAACACGGAGCGGCAAACTCAATGAA
TCGAACAACGCAGAAATGGAGGTCCGAGCAGCGGTCGGCGGACTAAGAGCGGCATGAAAT
CGAAGGTGGAACGGAGAGAAATTAATAAGCAGGCGCTGTAGATGTAGGGTACTAACCATG
AGTCAGTTGCGAACTCGTAGAGCTTTCCCTTGGTGGAGAAGATGATGAGCCCGACCTCGG
CGTCGCAGAGCACGGAGATCTCGTGCGCCTTCTTGAGCAGCCCCGAGCGGCGCTTGGAGA
AGGTGACCTGGCGGTTGATCTTGTTCTCGATCCGCTTGAGCTGCACCTTGCCGCGCCCCA
TCTCGCCTCCCTCCCTCGAACGAAGAGCAGACCAAACCCTAATCCACAACCCGCCCGGAC
GGCGACGGCGACGGCTAGTCCCGAGGGTGCAGGTGGAGCCGTGGGGCCGGTGTCATGGCG
TTCGTCCAGTGGGGAAGAAGAGGAGAGGAGGGGCGAACAACAACAAGGGTTCCGTTCCGT
TCCGGCAAGGGGGAGGAAGGAGGTTTTTAAGGGATCTGGGGCAGATCGCGGTATGTCGAT
ACCGGGTTGGTCTGGAGCATATCCGTTGTCGACCTGCCATTGGCCCAAGCCCACGCCGTG
GGGCCCGGGGCCGCCCCGCCACAGGATGGCCTGCTGCGGGCCCGGATCCCGTCGACGTCC
GAATCTCCAAATTCTGCTGTCCGAATTCCTCGCACCCCCGTATCCATTGCTCGCGCCACA
GGAACGGAGCAGCGCTTTTTTGTTTTCTCCACAGAAAGAAAGGGCTTTTCTTTTCTTTTT
TCGGAGGCAATTTATTATTCCCTCCTGTGCTTTTTTTTGTGTGTGACGGCGGCGCGGGAC
GAATGGGGAAATGCTAGGTCAAGTCTGGTGCGGGTGGGTCTGGTCATGGCGTAGGGGCGT
ACGGGCTGCGACAGTAGGAGGCTGCTTGCTTAATTTGGGCCGCCTCGCGTCTCCGGTTTG
GGACTTGCCGCCTGTCCTGCCTGCCTGCGTCGTCTCGTGCGCATGATTGATTTGTGGACT
TTCAAGTGTTGCTCTGCTACTGCTGACACTAGTGGGGTGGTAGCTAGTGGCCGGCGTTGC
TGCGTCTGGTCTTTGCCCTCAAATGTCGCGTCCTACACGGCCCACGCCCGCAAACAGCTT
GCATACTTGCATTTCCGGCAATGCGCAAACGTGCGCAATACACTATTTTTCTACTTTTGG
TTCATATGTGTATTTCGAGAAAGAAGATACTTGCAGTTGGAGTACCGTCATTTTCCGAGC
TTTAATGAACTTCACCATTTCCCGAGTGAATTGTCATTGTCCACACTCCCTGGTTGTCCA
TAGCGCTGCTCGTTCCCTCCATTCACGAATAAATGGGTAATTTCTTTTGTTTAATAAACT
GACCATTTAGCGAAATTAATGACCCATCTAACTGAAGTCTGACCGCTGAGTTTGGTGCCC
AACGAGGATGAAGCTGAACTTGTGCAGGTCGGCGCCGAGCACGAGCAGGGGCCAACGCCA
AACCACATGGCGCCGAACCTATGAAGCCATTCAGTGACGAAAATCCTTGGCGCCCACCTG
TACAATTTCAGCTCCATTCTTTTTGGTATCGAACCTAGGGATCAGATTCTAAAATAATTT
CGCAAGGGAGCCATTACTTTTGCTAAAGAATCGGAGTTGTCAAAAATTTCAATAAATATA
CCACCATTATTTTAAGTCATACTTTTAAAATTTGACTAACTTTATAGAGTGGAGTAGAAA
CATATATAACATCAAATTGGTCGGAAAGTCCTTTTGGTTCCCGAAATGCAGTGCTTCCTG
CATATTAAAAACTTTGAAAATTATATTAACATGTTTGAAGAAAAATTTAAGAAAAATTCA
AAAGGTAGCCAATGATGTATCCCACAAACGTGCAAAATATCTATTCGGAATGTTTCGCAT
TCTAAGCTACACAAAAATGACAAAGTCTTCTTCTTCTTTTGAGATTTGAAATCACTAAAC
TCAGGTCCACATTTTTGCATTTTTGTGTCGCTTAAAATATAGAACATTTCAAATTGATAT
TTAGCAGGTTTGAGGGATACATCATTTATGGAGAACCGTATGAATATAGCTGTAATAAAT
CATACAAGTTCTTTCTAAAGGAAAAAAACTCATACTAGGATGTGAATTTTTGGCTCCTAG
GTGCACCAGAACTTGTTAAAGCAATAAAATTTAAAATACTAAAAATTATTAAAAAAAATC
TATAAATCATGTGTGTAGAGAATATATGCAGGTACCTACATGTTAAGTTTCAACATAAAA
CATAAAAGTATGCAACCTACACAAAAATATCAAATTGTGATGTTCATAATATAAGGATTA
AGCGTATACTATTTACAG
>VRN1.node7
CGCATGTGACCTACACAAAAACAAATAAAAATGAAGCTTTGTTATACTGTAAATAGTATA
CGCTTAATCCTTATATTATGAACATCAAAATTTGATATTTTTGTGTAGGTTGCATACTTT
TATGTTTTATGTTCAGACTTAACATGTAGGTACCTGCATATATTCTCTACACACATGATT
TATAGAATTTTTAAAATCATTTTTTGTATTTTAAATTTTATTGCTTTAACAGGTTCTGGT
GCACCTAGGAGCCAAAAATTCACATCCTAGTATGAGTTTTTTTTCCTTTAGAAAGAACTT
GTATGATTTATTACAGCTATGATCATACGGTTCTCCATAAATGATGTATCCCTCAAACCT
GCTAAATATCAATTTGAAATGTTCTATATTTTAAGCGACACAAAAATTACAAAAATGTGG
ACCTGAGTTTAGTGATTTCAAATCTAAAAAAGAAGAAGATTTTGTCATTTTTATGTAGCT
TAGAATGCGAAACATTCCGAATAGATATTTTGCACGTTTATGGGATACATCATTGGCTAC
CTTTTGAATTTTTCTTAACTTTTTCTTCAAACATGTTAATATAATTTTCAAAGTTTCTAA
TATGCAGGAAGAACTGCATTTCGGGAACCAAAAGGACTTTCCGACCAATTTGATGTTACA
TATATGTTTCTAGTCCACTCTATAAAGTTAGTCAAATTTTAAAAGTCTTACTTAAAATAA
TGGTGGTATTTTTTTTTGACAAATCTGATTCTTTAGCAAAAGTAATGGCTCCCATGCGAA
ATTATTTTAGAATCTGACCCCTAGGTTCGATACCAACAAGAATGGAGTCGAAATTGTACA
GGTGGGCGCCAAGGATTTTCTTCACTAAATGGCTTCATAGGTTCGACGTCATGTGGTTTG
GCGTTGGCCCTGCTTCGGCGCCGACCTGCACAATTTCAGCTTCATCCTCATTGGCACCAA
ACTCAGCGGTCAGACTTCAGTTAGATGAGTCATTAATTTCGCTAAATGGTCATTTTATTA
AACAAAAAAATTACCCATTTATTCGTGAATGGAGGGAACGAGCAGCGCTATGGACAACCA
GGGAGTGTGGACAATGACAATTCACTCGGGAAATGGTGAAGTTCATTAAAGCTCGGAAAA
TGACGGTACTCCAACTGCAAGTATCTTCTTTCTCGAAATATACATATGAACCAAAAGTAG
AAAAATAGTGTATTGCGCACGTTTGCGCATTGCCGGAAATGCAAGTATGCAAGCTGTTTG
CGGGCGTGGGCCGTGTAGGACGCGACATTTGAGGGCAAAGACCAGACGCAGCAACGCCGG
CCACTAGCTACCACCCCACTACTGTCAGCAGTAGCAGAGCAACACTTGAAAGTCCACAAA
TCAATCATGAATCATGCGCACGAGACGACGCAGGCAGGGAGGACAGGCGGGAGTCCCAAA
CGGGAGACGCGAGGCGGCCCAAATTAAGCAAGCAGCCTCCTACTGTCGCAGCCCGTACGC
CCCTACGCCATGACCAGACCCACCCGCACCAGACTTGACCTAGCATTTCCCCATTCGTCC
CGCGCCGCCGTCACACACAAAAAAAAGCACAGGAGGGAATAATAAATTGCCTCCGAAAAA
AGAAAAGAAAAGCCCTTTCTTTCTGTGGAGAAAACAAAAAAGCGCCGCTCCGTTCCTGTG
GCGCGAGCAATGGATACGGGGGTGCGAGGAATTCGGACAGCAGAATTTGGAGATTCGGAC
GTCGACGGGATCCGGGCCCGCAGCAGGCCATCCTGTGGCGGGGCGGCCCCGGGCCCCACG
GCGTGGGCTTGGGCCAATGGCAGGTCGACAACGGATATGCTCCAGACCAACCCGGTATCG
ACATACCGCGATCTGCCCCAGATCCCTTAAAAACCTCCTTCCTCCCCCCTTGCCGGAACG
GAACGGAACCCTTGTTGTTGTTCGCCCCTCCTCTCCTCTTCTTCCCCACTGGACGAACGC
CATGACACCGGCCCCACGGCTCCACCTGCACCCTCGGGACTAGCCGTCGCCGTCGCCGTC
CGGGCGGGTTGTGGATTAGGGTTTGGTCTGCTCTTCGTTCGAGGGAGGGAGGCGAGATGG
GGCGCGGCAAGGTGCAGCTCAAGCGGATCGAGAACAAGATCAACCGCCAGGTCACCTTCT
CCAAGCGCCGCTCGGGGCTGCTCAAGAAGGCGCACGAGATCTCCGTGCTCTGCGACGCCG
AGGTCGGGCTCATCATCTTCTCCACCAAGGGAAAGCTCTACGAGTTCGCAACTGACTCAT
GGTTAGTACCCTACATCTACAGCGCCTGCTTATTAATTTCTCTCCGTTCCACCTTCGATT
TCATGCCGCTCTTAGTCCGCCGACCGCTGCTCGGACCTCCATTTCTGCGTTGTTCGATTC
ATTGAGTTTGCCGCTCCGTGTTCTTTCCTGTTTCGAATTCTGCCTCGGCTGCTCGTTTCG
GTTGACTAGAATCGATGGTGGAGTAAGCTGCCCCCGCGGCTGCGATTCCTGCCTTGGACC
GTACGACGAGAGATGGGCTGCTGCGCTATTTTATGCTCCGCTATCGCCGGGGACCTTGTT
CATCCGCGGAAAGAAATCCTATACGGCCTGGGTCGCACCTCCCGATGGCTGGACCCAGTC
CTATATTTGACATCTGGCAAAGCGAATCTCAAAGTAGTATGGTCAGAACTTCTACCCCCG
AGCCCTTCTCTGGCGGCCCGAGCCCAGCCTGCTGCTCGGCGGCAGCGCAACTCACTGCTT
TGCTGACCACCGGCGTCCAGCCACGACAAATCATCTCTTCATTTTGGGGAATTTTTCCGT
TCCAGACCCGCCAGCTGGCAACCCAAGTGGAAGGGGTGCCATAGTAAATATCTTGCTACT
TTACACGTCCTTCTTTTTCTAGCTGCGGATATTTATTTCGCGAATTTACCTCTCACTCCA
GTAGCAGTAGCCTGATAGTATTTGTGTACCAAGCTTACCCTCGTCATCTCAGTTGGCATC
TTATTTGATGGCACGTCGTTGCCTGTCTGATCAATTACTGTGAGCTTAATTTGCTGCTTA
GAACCTCATCAACTCCATTCTCTCAAAGCTGGCGCCCAATTTGTTGCTTCATCTCATCGG
ACTAGTTGTCTGGAGCTGCCGAAGCTCCGTAATGCATCGTTTGCCAGGAGCTGATGAAAC
TCGTCCGCCAGGTCAAATTAATTGTTCATATGTTTTCTGCACCCCGTTCCCTTCTATCTG
CTTCCCCAGTTTGTTTGTGAGACAGAAATTACCTACTGATTACCTTACCTGCTTACAAAA
TAAATAGGAGCTGATGAAATCACCTAGACCGATCCAGCCTTTCTCCCTGCTGACATTACC
CCTTCTTAGCTTCGGAAGGGTAACTCCTCTTTTGATAAATATAGCCAATGCTGTCTGTAA
TCTTGTCGAGAAAGCGAGATTGTTATGTTGATTACTGAACTTGAAGTATATACTAAGTTC
TTCACTGGAGTAGTATGACTGAATAAGTGGCGCTGAAGAAAGAGTAAGCAAAGTTGATTG
GCTTACCTTCTATTCGGTTGCTCTACGGAAATGACTATGCATGCAGGCAGTAGAACAGTT
ATTGGTTAGATTAATGCTTGCATGCATGTATCAAGCCGGGCATGTGATGCAAATTACTTC
TGGGTCGCTGAGGTCCATAAGCATAAAAGTCACTTAAATTAAGCTACAAAATGGATGTAG
TCATATTATAATCTTAGGAGCAGTGCTGAGTTCAGCATCTGAGAACATTCTAATCGGTAG
CCATGCATTTGTTGGATCAATGTTTGCTCCCGTGGCATGTTGGCATCCTAATTGTTACAT
GCTTGTCCAGATCCTATGAAACCGCGGATGCGTTGTGATGATATTCCATGGTCTAGTTTG
TCAGCCAGCTCTTGTAGTCACGGGACCTCAGATTTTACAGCTTTCTGGATTTCTAATACA
AATATGCATATAAACCATCATAATATATAGCCTGGTCACAGCCGACGGCTCAAGCACAAA
ACCAGAACTGATCAAGAAGACAGCCCATGCATACACTAAAAGCAGATAATATTGCACACT
TCACTGGTACGTTAGCTGATCCTGGTTTTGGATAACTGGGACCCAATTGTTAACCACATC
TTCCAAAGGTCCAAAGCTGACAGTGTAACTGACTTAACCTTCTGTGCTAAATACTAGGCC
CAGCCAACCAAAAGGTCTTAGAATTTAGAACAAAAGACTATTAGGGATTATGTTTTGGAT
TTGTGTTACACGTTGTGTCGCTCCAGTGCTTTCCCAGGTCAAGAGAACCAGTTATTCTCT
ACACCTTTTGTATCTCCCAACAATAGATACATCAAAATTTGGATGAAGCTAAGGAAAGTT
TCAAAAGTTGAAAGGGGTACTTTTAGTACATCCAAGGTTTTGTCTAAAAATATCAACTAT
GAGGTAGTCAGGTTCCATTTTTGCTCCTGCGACATCTTTACCCCCACAGACAAGCCCAGA
CGATCAGCTTGGATCACTAAGATCTTATGTTTATCCACCATGCACATGTAGGATTGTAGG
TTATCATTTTCCATTCAAGAAATTAAATTAATATTTTGAAAAATAAAATTAAACTCCAAC
AAAGTCTATGTCGATCTACTGATAGAATCGCTGGAACCGAAAACTAGTTCTTTTTTTGCA
TTATGTTTCCCCAAAATGATAAAAACTTCTTCATACATGATGTATTGTAAGTGAAATCAT
AAGATATAGCATATGTCATAAATAGATTTATCATAGTTAATAACTAATGAGAATTATTGA
TGTTACAGTTTTGGTGTTTCACATTACTAACATGCTTATTGTTTGTTCATGAGTTTTAGG
ATCCTTCGCC
>VRN1.node8
ACTGTTTGGCTTAGGCGAAGGATCCTAAAACTCATGAACAAACAATAAGCATGTTAGTAA
TGTGAAACACCAAAATTGTAACATCAATAATTCTCATTAGTTATTAACTATGATAAATCT
ATTTATGACATATGCTATATCTTATGATTTCACTTACAATACATCATGTATGAAGAAGTT
TTTATCATTTTGGGGAAACATAATGCAAAAAAAGAACTAGTTTTCGGTTCCAGCGATTCT
ATCAGTAGATCGACATAGACTTTGTTGGAGTTTAATTTTATTTTTCAAAATATTAATTTA
ATTTCTTGAATGGAAAATGATAACCTACAATCCTACATGTGCATGGTGGATAAACATAAG
ATCTTAGTGATCCAAGCTGATCGTCTGGGCTTGTCTGTGGGGGTAAAGATGTCGCAGGAG
CAAAAATGGAACCTGACTACCTCATAGTTGATATTTTTAGACAAAACCTTGGATGTACTA
AAAGTACCCCTTTCAACTTTTGAAACTTTCCTTAGCTTCATCCAAATTTTGATGTATCTA
TTGTTGGGAGATACAAAAGGTGTAGAGAATAACTGGTTCTCTTGACCTGGGAAAGCACTG
GAGCGACACAACGTGTAACACAGATCCAAAACATAATCCCTAATAGTCTAATTGGTACTA
CCTTTTGTTCTAAATTCTAAGACCTTTTGGTTGGCTGGGCCTAGTATTTAGCACAGAAGG
TTAAGTCAGTTACACTGTCAGCTTTGGACCTTTGGAAGATGTGGTTAACAATTGGGTCCC
AGTTATCCAAAACCAGGATCAGCTAACGTACCAGTGAAGTGTGCAATATTATCTGCCTTT
TAGTGTATGCATGGGCTGTCTTCTTGATCAGTTCTGGTTTTGTGCTTGAGCCGTCGGCTG
TGACCAGGCTATATATTATGATGGTTTATATGCATATTTGTATTAGAAATCCAGAAAGCT
GTAAAATCTGAGGTCCCGTGACTACAAGAGCTGGCTGACAAACTAGACCATGGAATATCA
TCACAACGCATCCGCGGTTTCATAGGATCTGGACAAGCATGTAACAATTAGGATGCCAAC
ATGCCACGGGAGCAAACATTGGAAAGAAGAAAATAAAGCAGGCAATCCAACAAATGCATG
GCTACCGATTAGAATGTTCTCAGATGCTGAACTCAGCACTGCTCCTAAGATTATAATATG
ACTACATCCATTTTGTAGCTTAATTTAAGTGACTTTTATGCTTATGGACCTCAGCGACCC
AGAAGTAATTTGCATCACATGCCCGGCTTGATACATGCATGCAAGCATTAATCTAACCAA
TAACTGTTCTACTGCCTGCATGCATAGTCATTTCCGTAGAGCAACCGAATAGAAGGTAAA
CCAATCAACTTTGCTTACTCTTTCTTCAGCGCCACTTATTCAGTCATACTACTCCAGTGA
AGAACTTAGTATATACTTCAAGTTCATTAATCAACATAATAATCTCGCTTTCTCGACAAG
ATTACAGATAGCATTGGCTATATTTATCAAAAGAGGAGTTATCCTTCGGAAGCTAAGATG
GGGTAATGTCAGCAGGGAGAGCGGCTGGATATGCCTAGGTGATTTTATTAGCACCTATTT
CTTTTGTCAGCAGGCAATCAGTAGGTGATTTCTGTCTCACAAGCAAACTGGGGAAGCAGA
TAGAAGGGAACGGGGTGCAGAAAACATATGAATAATTAATTTGACCTGGCCGACGAGTAT
CATCAGCTCCAGGCAAACGATGCATTACGGAGCTTCATCATAAGATGGAGCCAGTCAAAC
AACAAATTGGACGCCAGCTTGGAAAGAATCGAGTTGATGAGGTTCTAAGCAGCAAATTAA
GCTCATAGTTATTGGTCAGACAGGCAACGACGTGCCATCAAATAAGATGCCAAGTGAGAT
GAGGAGGGTAAGCTTGGTACACAAATGCTATCAGCCTACTAGAAGAGTCAGAGGTAAAAA
TAAATATCCTGAGCTACTAGAGAAAAAAAAAGGGACGTGTAAAGTAGCAAGATATTTACT
ATGGCATCCCTTCCACTTGGCGTGCCAGCTGGCGGGTCTGGAACGGAAAAATTCCCCAAA
ATGAAGCGGATGAACAAGTCCCCGGCGATAGCGGAGCATAAAATAGCGCAGCAGCCCATC
TCTGGCCGTACGGTCCAAGCCAGGAATCGCAGCCGCGGGGGCCGCTTGCTCCACCATCGA
TTCTAGTCAACCGAAACGAGCAGCCGAGGCAGAATTCGAAGCAGGAATGGAACACCGAGG
CGAGCAAACCCAATCAATCGAACAGCCGGGGAAATGGAGCAGAAGAGCAAGCCCAGGGTC
GCCGGCGAGCTAGAACGGCATGAAATCGAGGGCGGAACTGAGAGAAATTAATCAGCAGGC
GCTGTAGATGTAGGGTACTAACCATGAGTCAGTTGCGAACTCGTAGAGCTTTCCCTTGGT
GGAGAAGATGATGAGCCCGACCTCGGCGTCGCAGAGCACGGAGATCTCGTGCGCCTTCTT
GAGCAGGCCGGAGCGGCGCTTGGAGAAGGTGACCTGGCGGTTGATCTTGTTCTCGATCCG
CTTGAGCTGCACCTTGCCGCGCCCCATCTCGCCTCCCTCCCTCGAACGAAGAGCAGACCA
AACCCTAATCCACAACCCGCCCGGACGGCGACGGCGACGGCTAGTCCCGAGGGTGCAGGT
GGAGCCGTGGGGCCGGTGTCATGGCGTTCGTCCAGTGGGGAAGAAGAGGAGAGGAGGGGC
GAACAACAACAAGGGTTCCGTTCCGTTCCGGCAAGGGGGAGGAAGGAGGTTTTTAAGGGA
TCTGGGGCAGATCGCGGTATGTCGATACCGGGTTGGTCTGGAGCATATCCGTTGTCGACC
TGCCATTGGCCCAAGCCCACGCCGTGGGGCCCCGGGGCCGCCCCGCCACAGGATGGCCTG
CTGCGGGCCCGGATCCCGTCGACGTCCGAATCTCCAAATTCTGCTGTCCGAATTCCTCGC
ACCCCCGTATCCATTGCTCGCGCCACAGGAACGGAGCGGCGCTTTTTTGTTTTCTCCACA
GAAAGAAAGGGCTTTTCTTTTCTTTTTTCGGAGGCAATTTATTATTCCCTCCTGTGCTTT
TTTTTGTGTGTGACGGCGGCGCGGGACGAATGGGGAAATGCTAGGTCAAGTCTGGTGCGG
GTGGGTCTGGTCATGGCGTAGGGGCGTACGGGCTGCGACAGTAGGAGGCTGCTTGCTTAA
TTTGGGCCGCCTCGCTTCTCCCGTTTGGGACTCCCGCCTGTCCTCCCTGCCTGCGTCGTC
TCGTGCGCATGATTCATGATTGATTTGTGGACTTTCAAGTGTTGCTCTGCTACTGCTGAC
AGTAGTGGGGTGGTAGCTAGTGGCCGGCGTTGCTGCGTCTGGTCTTTGCCCTCAAATGTC
GCGTCCTACACGGCCCACGCCCGCAAACAGCTTGCATACTTGCGTTTCCGGCAATGCGCA
AACGTGCGCAATACACTATTTTTCTACTTTTGGTTCATATGTGTATTTCGAGAAAGAAGA
TACTTGCAGTTGGAGTACCGTCATTTTCCGAGCTTTAATGAACTTCACCATTTCCCGAGT
GAATTGTCATTGTCCACACTCCCTGGTTGTCCATAGCGCTGCTCGTTCCCTCCATTCACG
AATAAATGGGTAATTTCTTTTGTTTAATAAACTGACCATTTAGCGAAATTAATGACTCAT
CTAACTGAAGTCTGACCGCTAAGTTTGGTGCCAATGAGGATGAAGCTGAAATTGTGCAGG
TCGGCGCCGAAGCAGGGCCAACGCCAAACCACATGACGTCGAACCTATGAAGCCATTTAG
TGAAGAAAATCCTTGGCGCCCACCTGTACAATTTCGGCTCCATTCTTGTTGGTATCGAAC
CTAGGGGTCAGATTCTAAAATAATTTCGCATGGGAGCCATTACTTTTGCTAAAGAATCGG
AGTTGTCAAAAAAAATACCACCATTATTTTAAGTAAGACTTTTAAAATTTGACTAACTTT
ATAGAGTGGAGTAGAAACATATATGTAACATCAAATTGGTCGGAAAGTCCTTTTGGTTCC
CGAAATGCAGTTCTTCCTGCATATTAGAAACTTTGAAAATTATATTAACATGTTTGAAGA
AAAAGTTAAGAAAAATTCAAAAGGTAGCCAATGATGTATCCCATAAACGTGCAAAATATC
TATTCGGAATGTTTCGCATTCTAAGCTACATAAAAATGACAAAATCTTCTTCTTTTTTAG
ATTTGAAATCACTAAACTCAGGTCCACATTTTTGTAATTTTTGTGTCGCTTAAAATATAG
AACATTTCAAATTGATATTTAGCAGGTTTGAGGGATACATCATTTATGGAGAACCGTATG
AATATAGCTGTAATAAATCATACAAGTTCTTTCTAAAGGAAAAAAAACTCATACTAGGAT
GTGAATTTTTGGCTCCTAGGTGCACCAGAACTTGTTAAAGCAATAAAATTTAAAATACTA
AAAATTATTAAAAAAATTCTATAAATCATATGTGTAGAGAATATATGCAGGTACCTACAT
GTTAAGTTTCAACATAAAACATAAAAGTATGCAACCTACACAAAAATATCAAATTGTGAT
GTTCATAATATAAGGATTAAGCGTATACTATTTACAG
>VRN1.node9
CATGTGACCTACACAAAAACAAATAAAAATGAAGCTTTGTTATACTGTAAATAGTATACG
CTTAATCCTTATATTATGAACATCAAAATTTGATATTTTTGTGTAGGTTGCATACTTTTA
TGTTTTATGTTCAGACTTAACATGTAGGTACCTGCATATATTCTCTACACACATGATTTA
TAGAATTTTTAAAATCATTTTTTGTATTTTAAATTTTATTGCTTTAACAGGTTCTGGTGC
ACCTAGGAGCCAAAAATTCACATCCTAGTATGAGTTTTTTTTCCTTTAGAAAGAACTTGT
ATGATTTATTACAGCTATGATCATACGGTTCTCCATAAATGATGTATCCCTCAAACCTGC
TAAATATCAATTTGAAATGTTCTATATTTTAAGCGACACAAAAATTACAAAAATGTGGAC
CTGAGTTTAGTGATTTCAAATCTAAAAAAGAAGAAGATTTTGTCATTTTTATGTAGCTTA
GAATGCGAAACATTCCGAATAGATATTTTGCACGTTTATGGGATACATCATTGGCTACCT
TTTGAATTTTTCTTAACTTTTTCTTCAAACATGTTAATATAATTTTCAAAGTTTCTAATA
TGCAGGAAGAACTGCATTTCGGGAACCAAAAGGACTTTCCGACCAATTTGATGTTACATA
TATGTTTCTAGTCCACTCTATAAAGTTAGTCAAATTTTAAAAGTCTTACTTAAAATAATG
GTGGTATTTTTTTTTTGACAAATCTGATTCTTTAGCAAAAGTAATGGCTCCCATGCGAAA
TTATTTTAGAATCTGACCCCTAGGTTCGATACCAACAAGAATGGAGTCGAAATTGTACAG
GTGGGCGCCAAGGATTTTCTTCACTAAATGGCTTCATAGGTTCGACGTCATGTGGTTTGG
CGTTGGCCCTGCTTCGGCGCCGACCTGCACAATTTCAGCTTCATCCTCATTGGCACCAAA
CTCAGCGGTCAGACTTCAGTTAGATGAGTCATTAATTTCGCTAAATGGTCATTTTATTAA
ACAAAAAAATTACCCATTTATTCGTGAATGGAGGGAACGAGCAGCGCTATGGACAACCAG
GGAGTGTGGACAATGACAATTCACTCGGGAAATGGTGAAGTTCATTAAAGCTCGGAAAAT
GACGGTACTCCAACTGCAAGTATCTTCTTTCTCGAAATATACATATGAACCAAAAGTAGA
AAAATAGTGTATTGCGCACGTTTGCGCATTGCCGGAAATGCAAGTATGCAAGCTGTTTGC
GGGCGTGGGCCGTGTAGGACGCGACATTTGAGGGCAAAGACCAGACGCAGCAACGCCGGC
CACTAGCTACCACCCCACTACTGTCAGCAGTAGCAGAGCAACACTTTTTTTTTTTGAGGG
TAAAACACAATATATTAAGCTAGCAAGCCGCCTCATTAAAAACCTTCCAGTCCCCTTCGG
TACCCTGGTAAGGAAAAGAGTGCGTCTGAAACTTGCTGCCCGAGTTCAAAACAGAGTTAC
ATCAGCAATTACATCTGAAAGCACATGATCAGGAGGATCATCATCCCAAACTATAACTCT
GTCAGCCTCAAAACTAAACCTAGCTAAATTGTGAGCTACCCTATTAGACTCCCTAGGACA
GTAAGCAAAAGAAACAGCTCCTAATCTTTGTATGACCCCACTACTGTCAGCAGTAGCAGA
GCAACACTTGAAAGTCCACAAATCAATCATGAATCATGCGCACGAGACGACGCAGGCAGG
GAGGACAGGCGGGAGTCCCAAACGGGAGAAGCGAGACGGCCCAAATTAAGCAAGCAGCCT
CCTACTGTCGCAGCCCGTACGCACCCACGCCATGACCAGACCCACCCGCACCAGACTTGA
CCTAGCATTTCCCCATTCGTCCCGCGCCGCCGTCACACACACCAACAAAAAAAAGCACAG
GAGGGGAATAAATTGCCTCTGAGAAAAAGAAAAGAAAAGCCCTTTTTTCTGTGGAGAAAA
CAAAAAAGCGCTGCTCCGTTCCTGTGGCGCGAGCAATGGATACGGGGGTGCGAGGAATTC
GGACAGCAGAATTTGGAGATTCGGACGTACGATCGGCGGACACGTCGACGGGATCCGGGC
TCGCAGCAGGCCATCCTGTGGCGGGGCGGCCCCGGGGCCCCACGACGTGGGCTTGGGCCA
ATGGCAGGTCGACAACGGATATGCTCCAGACCAACCCGGTATCGACATACCGCGATCTGC
CCCAGATCCCTTAAAAACCTCCCTCCCCCCTTGCCGGAACGGAACCCTTGTTGTTCGCCC
CTCCTCTCCTCTTCTTCCCCACTGCACGCACGCCATAACACCGGCCCCACGGCTCGGCCT
GCACCCTCGGTAGTAGCCGTCGCGGTCGCCGGCTGGGCGGGTTGTCGATTAGGGTTTGGG
CTGCTCTTCGTTCGAGGGAGGGAGGCGAGATGGGGCGCGGCAAGGTGCAGCTGAAGCGGA
TCGAGAACAAGATCAACCGCCAGGTCACCTTCTCCAAGCGCCGCTCCGGGCTGCTCAAGA
AGGCGCACGAGATCTCCGTGCTCTGCGACGCCGAGGTCGGGCTCATCATCTTCTCCACCA
AGGGAAAGCTCTACGAGTTCGCAACCGACTCATGGTTAGTACCCTACACCCTACAGCGCC
TGCTGATTAATTTCTCTCAGTTCCGCCCTCGATTTCATGCCGTTCTAGCTCGCCGGCGAC
CCTGGGCTTGCTCTTCTGCTCCATTTCCCCGGCTGTTCGATTGATTGGGTTTGCTCGCCT
CGGTGTTCCACTCCTGCTTCGAATTCTGCCTCGGCTGCTCGTTTCGGTTGACTAGAATCG
ATGGTGGAGCAAGCGGCCCCCGCGGCTGCGATTCCTGGCTTGGACCGTACGGCCAGAGAT
GGGCTGCTGCGCTATTTTATGCTCCGCTATCGCCGGGGACTTGTTCATCCGCTTCATTTT
GGGAATTTTTCCGTTCCAGACCCGCCAGCTGGCACGCCAAGTGGAAGGGATGCCATAGTA
AATATCTTGCTACTTTACACGTCCCTTTTTTTTTCTCTAGTAGCTCAGGATATTTATTTT
TACCTCTGACTCTTCTAGTAGGCTGATAGCATTTGTGTACCAAGCTTACCCTCCTCATCT
CACTTGGCATCTTATTTGATGGCACGTCGTTGCCTGTCTGACCAATAACTATGAGCTTAA
TTTGCTGCTTAGAACCTCATCAACTCGATTCTTTCCAAGCTGGCGTCCAATTTGTTGTTT
GACTGGCTCCATCTTATGATGAAGCTCCGTAATGCATCGTTTGCCTGGAGCTGATGATAC
TCGTCGGCCAGGTCAAATTAATTATTCATATGTTTTCTGCACCCCGTTCCCTTCTATCTG
CTTCCCCAGTTTGCTTGTGAGACAGAAATCACCTACTGATTGCCTGCTGACAAAAGAAAT
AGGTGCTAATAAAATCACCTAGGCATATCCAGCCGCTCTCCCTGCTGACATTACCCCATC
TTAGCTTCCGAAGGATAACTCCTCTTTTGATAAATATAGCCAATGCTATCTGTAATCTTG
TCGAGAAAGCGAGATTATTATGTTGATTACTGAACTTGAAGTATATACTAAGTTCTTCAC
TGGAGTAGTATGACTGAATAAGTGGCGCTGAAGAAAGAGTAAGCAAAGTTGATTGGTTTA
CCTTCTATTCGGTTGCTCTACGGAAATGACTATGCATGCAGGCAGTAGAACAGTTATTGG
TTAGATTAATGCTTGCATGCATGTATCAAGCCGGGCATGTGATGCAAATTACTTCTGGGT
CGCTGAGGTCCATAAGCATAAAAGTCACTTAAATTAAGCTACAAAATGGATGTAGTCATA
TTATAATCTTAGGAGCAGTGCTGAGTTCAGCATCTGAGAACATTCTAATCGGTAGCCATG
CATTTGTTGGATTGCCTGCTTTATTTTCTTCTTTCCAATGTTTGCTCCCGTGGCATGTTG
GCATCCTAATTGTTACATGCTTGTCCAGATCCTATGAAACCGCGGATGCGTTGTGATGAT
ATTCCATGGTCTAGTTTGTCAGCCAGCTCTTGTAGTCACGGGACCTCAGATTTTACAGCT
TTCTGGATTTCTAATACAAATATGCATATAAACCATCATAATATATAGCCTGGTCACAGC
CGACGGCTCAAGCACAAAACCAGAACTGATCAAGAAGACAGCCCATGCATACACTAAAAG
GCAGATAATATTGCACACTTCACTGGTACGTTAGCTGATCCTGGTTTTGGATAACTGGGA
CCCAATTGTTAACCACATCTTCCAAAGGTCCAAAGCTGACAGTGTAACTGACTTAACCTT
CTGTGCTAAATACTAGGCCCAGCCAACCAAAAGGTCTTAGAATTTAGAACAAAAGGTAGT
ACCAATTAGACTATTAGGGATTATGTTTTGGATCTGTGTTACACGTTGTGTCGCTCCAGT
GCTTTCCCAGGTCAAGAGAACCAGTTATTCTCTACACCTTTTGTATCTCCCAACAATAGA
TACATCAAAATTTGGATGAAGCTAAGGAAAGTTTCAAAAGTTGAAAGGGTACTTTTAGTA
CATCCAAGGTTTTGTCTAAAAATATCAACTATGAGGTAGTCAGGTTCCATTTTTGCTCCT
GCGACATCTTTACCCCCACAGACAAGCCCAGACGATCAGCTTGGATCACTAAGATCTTAT
GTTTATCCACCATGCACATGTAGGATTGTAGGTTATCATTTTCCATTCAAGAAATTAAAT
TAATATTTTGAAAAATAAAATTAAACTCCAACAAAGTCTATGTCGATCTACTGATAGAAT
CGCTGGAACCGAAAACTAGTTCTTTTTTTGCATTATGTTTCCCCAAAATGATAAAAACTT
CTTCATACATGATGTATTGTAAGTGAAATCATAAGATATAGCATATGTCATAAATAGATT
TATCATAGTTAATAACTAATGAGAATTATTGATGTTACAATTTTGGTGTTTCACATTACT
AACATGCTTATTGTTTGTTCATGAGTTTT
