# Supplementary material for: HapAsmbl: A reference‐aided pipeline for assembling haplotypes in Nanopore amplicon sequence data of polymorphic populations
Source: Appl Plant Sci. 2026 Jun 12;14(3):e70062. doi: 10.1002/aps3.70062 (PMC13287972; doi:10.1002/aps3.70062)
Supplement: Supplementary file 7 — Appendix S7: popart_CO_nodes_f2s.fasta: CO nodes from the haplotype diversity screen (Figure 4). [file APS3-14-e70062-s005.fasta]

>CO.node1
GCGGATCCACAGTGCAAACCGTGTGGCCTCGCGCCATGAGCGCGTGTGCCTCTCCGAGGC
CCACGAGCATGCACCAGCGCTGCTGCAATGCCGCACAGACGCTGTAGCGTCTTGCGCCGC
CTATGAAGCACAGGCGCACTACGCAAACCTGCTCGCCGGGATGCACCAGTGCGTGCCTGT
GGTTTCACACCCGGCCACAGCCATTCCGACTGCTTCTTTACTTGCTGAGGCAGCAGTCAC
CACTACCATCCTCAGCTGCAAGGAAGAGGAGGCGTCTTGGTTGCTACTCAGCAAAAATTC
TGCTAACCACAATTGCAGTGGCGACAACAGGAGCAGCAGCACATACTTTGGTGAAGTGGA
TGAGTATTTTGATCTTGTCGGGTACAATTCCTACTATGATAGCCGCATGAACAACAACCG
AGCGCAGTACGTGATGCAAGAACAGCAACATCTGCAGCCCATGCAAAAGGAATATGCAGA
GAAGGAAGGGAGCGAGTGTGTGGTACCTTCGCAGTTTGCTACCGCGAGTAAGCCCCAGCA
GAGTGGTTATGCACTTGTGGGGGCAGAGCAGGCTGCATCGATGACTGCTGGGGTCAGTGT
TTACACAGATTCTGTCAACAACAGCGTGAGTTCATCTATTATTATGGCATTACAATTTAC
ATTCATGCTATAATTTTGTTAATTTAGAGTTAATGCTACTTCATTTGAAAGACCATCTGA
AACAAAATGCTAAGATCAACCAGTGTATAAAGTTTTTGGTGCAAGTGAAACGTGGGTATT
TAGTGTTTCCTCACCCTTTCTGTTTTTTCTTCAACTTTTTCCACTTCTAGGCAGACAACC
TTAGCTGATTATTTCCAAAAGAGAACTGCGTCATAGCCACTCCAAAGAAAAGTACACAGC
TCGTCTCTAGGCAGATTAATTGATTTGTTCGTGTACTAAGCATAGAACATCAAAGTAAGA
CTACTAACTAAAAAGTCAGTCTCTCTTAAAACAATTAAACAGTCAATCCATAATTAAAAT
TCTCTGCCAACTAGAGAAGTACACAATTCATGTCAAGGAAAGCATCAGTCATTAAAAGAA
AACTGCTGTCATAGACACTCAAAAGAAAATACACAACTTATCCCCACACAGATGAAATGA
TTATTTGTGTACTTCTACACACAGAACACCCAGGTAAGCTCAGTAAGTAAATAGTGGATC
CATGTTAACCCACAAATTGTCTGCCAGCTAGGAAAGTACACAATTCATCTCTAGGAAAGT
ACACCAACTAATTAGAACTGCCGTCACAGACACTCCAAATAAAAGTATACAACTAATATC
TAGGTTATTATTTATACTTTCTTCACATGAACACCCAAGTTTCTTTCAGTAACTAAAAAA
TCACTCCATAAGCAAACTCGCAAGTTTTCTTCCAACTAGAAACTAAGGTCTGTGTTTACC
AACCTTTTTATAGATACCAAACAATAAATGAAAGTATATGAGATATTATCAGATACTCCC
TCCGTTCCATAATTCTTTCATAGGCTAATAAGTCAAATGTAGATTTTATTCCTGAGTGCA
ACTTTACAAAAAGAGTTATTAAAACTTATGCACATTGAAATAAATAAAACCCATCTACAT
ATCACTGAAGGGTTTCTGACCATTTTTCAATTCCATCTCAGATATCGTTCTCATCAATGG
AAGGGGGAATAGTACCAGACAATACGGTGGTAGATCTGCCCTACTCCATCATCCCTACGC
CTGCTGGAGCCAGCAGCCTCCACTCAGGTCCTCCACTTCAGATGCCACTACACTTCAGCT
CCATGGACAGAGAGGCCAAAGTCCTGAGGTACAAGGAGAAGAAGAAGACCAGAACGTTCG
AGAAGACCACACGTTACGCAACAAGGAAAGCCTATGCTGAAGCACGGCCGAGGATCAAGG
GCCGCTTCGCGAAAATATCAGAAGCGGAAATGGAAGTGGACCAGATGTTCTCGGCTGCAG
CTCTTTCTGACAGTAGCTACAGTACTGTTCCCTGGTTTCAATGAGACTCTATTAGACATT
ACATTAGCATACATA
>CO.node2
ATATATATGCTAATGTAATGTCTAATAGAGTCTCATTGAAACCAGGGAACAGTACTGTAG
CTACTGTCAGAAAGAGCTGCAGCCGAGAACATCTGGTCCACTTCCATTTCCGCTTCTGAT
ATTTTCGCGAAGCGGCCCTTGATCCTCGGCCGTGCTTCAGCATAGGCTTTCCTTGTTGCG
TAACGTGTGGTCTTCTCGAACGTTCTGGTCTTCTTCTTCTCCTTGTACCTCAGGACTTTG
GCCTCTCTGTCCATGGAGCTGAAGTGTAGTGGCATCTGAAGTGGAGGACCTGAGTGGAGG
CTGCTGGCTCCAGCAGGCGTAGGGATGATGGAGTAGGGCAGATCTACCACCGTATTGTCT
GGTACTATTCCCCCTTCCATTGATGAGAACGATATCTGAGATGGAATTGAAAAATGGTCA
GAAACCCTTCAGTGATATGTAGATGGGTTTTATTTATTTCAATGTGCATAAGTTTTAATA
ACTCTTTTTGTAAAGTTGCACTCAGGAATAAAATCTACATTTGACTTATTAGCCTATGAA
AGAATTATGGAACGGAGGGAGTATCTGATAATATCTCATATACTTTCATTTATTGTTTGG
TATCTATAAAAAGGTTGGTAAACACAGACCTTAGTTTCTAGTTGGAAGAAAACTTGCGAG
TTTGCTTATGGAGTGATTTTTTAGTTACTGAAAGAAACTTGGGTGTTCATGTGAAGAAAG
TATAAATAATAACCTAGATATTAGTTGTATACTTTTATTTGGAGTGTCTGTGACGGCAGT
TCTAATTAGTTGGTGTACTTTCCTAGAGATGAATTGTGTACTTTCCTAGCTGGCAGACAA
TTTGTGGGTTAACATGGATCCACTATTTACTTACTGAGCTTACCTGGGTGTTCTGTGTGT
AGAAGTACACAAATAATCATTTCATCTGTGTGGGGATAAGTTGTGTATTTTCTTTTGAGT
GTCTATGACAGCAGTTTTCTTTTAATGACTGATGCTTTCCTTGACATGAATTGTGTACTT
CTCTAGTTGGCAGAGAATTTTAATTATGGATTGACTGTTTAATTGTTTTAAGAGAGACTG
ACTTTTTAGTTAGTAGTCTTACTTTGATGTTCTATGCTTAGTACACGAACAAATCAATTA
ATCTGCCTAGAGACGAGCTGTGTACTTTTCTTTGGAGTGGCTATGACGCAGTTCTCTTTT
GGAAATAATCAGCTAAGGTTGTCTGCCTAGAAGTGGAAAAAGTTGAAGAAAAAACAGAAA
GGGTGAGGAAACACTAAATACCCACGTTTCACTTGCACCAAAAACTTTATACACTGGTTG
ATCTTAGCATTTTGTTTCAGATGGTCTTTCAAATGAAGTAGCATTAACTCTAAATTAACC
AAATTATAGCATGAATGTAAATTGTAATGCCATAATAATAGATGAACTCACGCTGTTGTT
GACAGAATCTGTGTAAACACTGACCCCAGCAGTCATCGATGCAGCCTGCTCTGCCCCCAC
AAGTGCATAACCACTCTGCTGGGGCTTCCTCGCGGTAGCAAACTGCGAAGGTACCACACA
CTCGCTCCCTTCCTTCTCTGCATATTCCTTTTGCATGGGCTGCAGATGTTGCTGTTCTTG
CATCACGTACTGCGCTCGGTTGTTGTTCATGCGGCTATCATAGTAGGAATTGTACCCGAC
AAGATCAAAATACTCATCCACTTCACCAAAGTATGTGCTGCTGCTCCTGTTGTCGCCACT
GCAATTGTGGTTAGCAGAATTTTTGCTGAGTAGCAACCAAGACGCCTCCTCTTCCTTGCA
GCTGAGGATGGTAGTGGTGACTGCTGCCTCAGCAAGTAAAGAAGCAGTCGGAATGGCTGT
GGCCGGGTGTGAAACCACAGGCACGCACTGGTGCATCCCGGCGAGCAGGTTTGCGTAGTG
CGCCTGTGCTTCATAGGCGGCGCAAGACGCTACAGCGTCTGTGCGGCATTGCAGCAGCGC
TGGTGCATGCTCGTGGGCCTCGGAGAGGCACACGCGCTCATGGC
>CO.node3
TTATTCAGAGCACCGATCTACCTGAACTGCTTGCACTGGTCCTTATTGTTCTGGTAAGTA
CATATATATGCTAATGTAATGTCTAATAGAGTCTCATTGAAACCAGGGAACAGTACTGTA
GCTACTGTCAGAAAGAGCTGCAGCCGAGAACATCTGGTCCACTTCCATTTCCGCTTCTGA
TATTTTCGCGAAGCGGCCCTTGATCCTCGGCCGTGCTTCAGCATAGGCTTTCCTTGTTGC
GTAACGTGTGGTCTTCTCGAACGTTCTGGTCTTCTTCTTCTCCTTGTACCTCAGGACTTT
GGCCTCTCTGTCCATGGAGCTGAAGTGTAGTGGCATCTGAAGTGGAGGACCTGAGTGGAG
GCTGCTGGCTCCAGCAGGCGTAGGGATGATGGAGTAGGGCAGATCTACCACCGTATTGTC
TGGTACTATTCCCCCTTCCATTGATGAGAACGATATCTGAGATGGAATTGAAAAATGGTC
AGAAACCCTTCAGTGATATGTAGATGGGTTTTATTTATTTCAATGTGCATAAGTTTTAAT
AACTCTTTTTGTAAAGTTGCACTCAGGAATAAAATCTACATTTGACTTATTAGCCTATGA
AAGAATTATGGAACGGAGGGAGTATCTGATAATATCTCATATACTTTCATTTATTGTTTG
GTATCTATAAAAAGGTTGGTAAACACAGACCTTAGTTTCTAGTTGGAAGAAAACTTGCGA
GTTTGCTTATGGAGTGATTTTTTAGTTACTGAAAGAAACTTGGGTGTTCATGTGAAGAAA
GTATAAATAATAACCTAGATATTAGTTGTATACTTTTATTTGGAGTGTCTGTGACGGCAG
TTCTAATTAGTTGGTGTACTTTCCTAGAGATGAATTGTGTACTTTCCTAGCTGGCAGACA
ATTTGTGGGTTAACATGGATCCACTATTTACTTACTGAGCTTACCTGGGTGTTCTGTGTG
TAGAAGTACACAAATAATCATTTCATCTGTGTGGGGATAAGTTGTGTATTTTCTTTTGAG
TGTCTATGACAGCAGTTTTCTTTTAATGACTGATGCTTTCCTTGACATGAATTGTGTACT
TCTCTAGTTGGCAGAGAATTTTAATTATGGATTGACTGTTTAATTGTTTTAAGAGAGACT
GACTTTTTAGTTAGTAGTCTTACTTTGATGTTCTATGCTTAGTACACGAACAAATCAATT
AATCTGCCTAGAGACGAGCTGTGTACTTTTCTTTGGAGTGGCTATGACGCAGTTCTCTTT
TGGAAATAATCAGCTAAGGTTGTCTGCCTAGAAGTGGAAAAAGTTGAAGAAAAAACAGAA
AGGGTGAGGAAACACTAAATACCCACGTTTCACTTGCACCAAAAACTTTATACACTGGTT
GATCTTAGCATTTTGTTTCAGATGGTCTTTCAAATGAAGTAGCATTAACTCTAAATTAAC
CAAATTATAGCATGAATGTAAATTGTAATGCCATAATAATAGATGAACTCACGCTGTTGT
TGACAGAATCTGTGTAAACACTGACCCCAGCAGTCATCGATGCAGCCTGCTCTGCCCCCA
CAAGTGCATAACCACTCTGCTGGGGCTTACTCGCGGTAGCAAACTGCGAAGGTACCACAC
ACTCGCTCCCTTCCTTCTCTGCATATTCCTTTTGCATGGGCTGCAGATGTTGCTGTTCTT
GCATCACGTACTGCGCTCGGTTGTTGTTCATGCGGCTATCATAGTAGGAATTGTACCCGA
CAAGATCAAAATACTCATCCACTTCACCAAAGTATGTGCTGCTGCTCCTGTTGTCGCCAC
TGCAATTGTGGTTAGCAGAATTTTTGCTGAGTAGCAACCAAGACGCCTCCTCTTCCTTGC
AGCTGAGGATGGTAGTGGTGACTGCTGCCTCAGCAAGTAAAGAAGCAGTCGGAATGGCTG
TGGCCGGGTGTGAAACCACAGGCACGCACTGGTGCATCCCGGCGAGCAGGTTTGCGTAGT
GCGCCTGTGCTTCATAGGCGGCGCAAGACGCTACAGCGTCTGTGCGGCATTGCAGCAGCG
CTGGTGCATGCTCGTGGGCCTCGGAGAGG
>CO.node4
ACCTTATTGTTCTGGTAAGTACATATGTATGCTAATGTAATGTCTAATAGAGTCTCATTG
AAACCAGGGAACAGTACTGTAGCTACTGTCAGAAAGAGCTGCAGCCGAGAACATCTGGTC
CACTTCCATTTCCGCTTCTGATATTTTCGCGAAGCGGCCCTTGATCCTCGGCCGTGCTTC
AGCATAGGCTTTCCTTGTTGCGTAACGTGTGGTCTTCTCGAACGTTCTGGTCTTCTTCTT
CTCCTTGTACCTCAGGACTTTGGCCTCTCTGTCCATGGAGCTGAAGTGTAGTGGCATCTG
AAGTGGAGGACCTGAGTGGAGGCTGCTGGCTCCAGCAGGCGTAGGGATGATGGAGTAGGG
CAGATCTACCACCGTATTGTCTGGTACTATTCCCCCTTCCATTGATGAGAACGATATCTG
AGATGGAATTGAAAAATGGTCAGAAACCCTTCAGTGATATGTAGATGGGTTTTATTTATT
TCAATGTGCATAAGTTTTAATAACTCTTTTTGTAAAGTTGCACTCAGGAATAAAATCTAC
ATTTGACTTATTAGCCTATGAAAGAATTATGGAACGGAGGGAGTATCTGATAATATCTCA
TATACTTTCATTTATTGTTTGGTATCTATAAAAAGGTTGGTAAACACAGACCTTAGTTTC
TAGTTGGAAGAAAACTTGCGAGTTTGCTTATGGAGTGATTTTTTAGTTACTGAAAGAAAC
TTGGGTGTTCATGTGAAGAAAGTATAAATAATAACCTAGATATTAGTTGTATACTTTTAT
TTGGAGTGTCTGTGACGGCAGTTCTAATTAGTTGGTGTACTTTCCTAGAGATGAATTGTG
TACTTTCCTAGCTGGCAGACAATTTGTGGGTTAACATGGATCCACTATTTACTTACTGAG
CTTACCTGGGTGTTCTGTGTGTAGAAGTACACAAATAATCATTTCATCTGTGTGGGGATA
AGTTGTGTATTTTCTTTTGAGTGTCTATGACAGCAGTTTTCTTTTAATGACTGATGCTTT
CCTTGACATGAATTGTGTACTTCTCTAGTTGGCAGAGAATTTTAATTATGGATTGACTGT
TTAATTGTTTTAAGAGAGACTGACTTTTTAGTTAGTAGTCTTACTTTGATGTTCTATGCT
TAGTACACGAACAAATCAATTAATCTGCCTAGAGACGAGCTGTGTACTTTTCTTTGGAGT
GGCTATGACGCAGTTCTCTTTTGGAAATAATCAGCTAAGGTTGTCTGCCTAGAAGTGGAA
AAAGTTGAAGAAAAAACAGAAAGGGTGAGGAAACACTAAATACCCACGTTTCACTTGCAC
CAAAAACTTTATACACTGGTTGATCTTAGCATTTTGTTTCAGATGGTCTTTCAAATGAAG
TAGCATTAACTCTAAATTAACCAAATTATAGCATGAATGTAAATTGTAATGCCATAATAA
TAGATGAACTCACGCTGTTGTTGACAGAATCTGTGTAAACACTGACCCCAGCAGTCATCG
ATGCAGCCTGCTCTGCCCCCACAAGTGCATAACCACTCTGCTGGGGCTTACTTGCGGTAG
CAAACTGCGAAGGTACCACACACTCGCTCCCTTCCTTCTCTGCATATTCCTTTTGCATGG
GCTGCAGATGTTGCTGTTCTTGCATCACGTACTGCGCTCGGTTGTTGTTCATGCGGCTAT
CATAGTAGGAATTGTACCCGACAAGATCAAAATACTCATCCACTTCACCAAAGTATGTGC
TGCTGCTCCTGTTGTCGCCACTGCAATTGTGGTTAGCAGAATTTTTGCTGAGTAGCAACC
AAGACGCCTCCTCTTCCTTGCAGCTGAGGATGGTAGTGGTGACTGCTGCCTCAGCAAGTA
AAGAAGCAGTCGGAATGGCTGTGGCCGGGTGTGAAACCACAGGCACGCACTGGTGCATCC
CGGCGAGCAGGTTTGCGTAGTGCGCCTGTGCTTCATAGGCGGCGCAAGACGCTACAGCGT
CTGTGCGGCATTGCAGCAGCGCTGGTGCATGCTCGTGGGCCTCGGAGAGGCACACGCGCT
CATGGCGCGAG
>CO.node5
TGCCTCTCCGAGGCCCACGAGCATGCACCAGCGCTGCTGCAATGCCGCACAGACGCTGTA
GCGTCTTGCGCCGCCTATGAAGCACAGGCGCACTACGCAAACCTGCTCGCCGGGATGCAC
CAGTGCGTGCCTGTGGTTTCACACCCGGCCACAGCCATTCCGACTGCTTCTTTACTTGCT
GAGGCAGCAGTCACCACTACCATCCTCAGCTGCAAGGAAGAGGAGGCGTCTTGGTTGCTA
CTCAGCAAAAATTCTGCTAACCACAATTGCAGTGGCGACAACAGGAGCAGCAGCACATAC
TTTGGTGAAGTGGATGAGTATTTTGATCTTGTCGGGTACAATTCCTACTATGATAGCCGC
ATGAACAACAACCGAGCGCAGTACGTGATGCAAGAACAGCAACATCTGCAGCCCATGCAA
AAGGAATATGCAGAGAAGGAAGGGAGCGAGTGTGTGGTACCTTCGCAGTTTGCTACCGCG
AGTAAGCCCCAGCAGAGTGGTTATGCACTTGTGGGGGCAGAGCAGGCTGCATCGATGACT
GCTGGGGTCAGTGTTTACACAGATTCTGTCAACAACAGCGTGAGTTCATCTATTATTATG
GCATTACAATTTACATTCATGCTATAATTTGGTTAATTTAGAGTTAATGCTACTTCATTT
GAAAGACCATCTGAAACAAAATGCTAAGATCAACCAGTGTATAAAGTTTTTGGTGCAAGT
GAAACGTGGGTATTTAGTGTTTCCTCACCCTTTCTGTTTTTTCTTCAACTTTTTCCACTT
CTAGGCAGACAACCTTAGCTGATTATTTCCAAAAGAGAACTGCGTCATAGCCACTCCAAA
GAAAAGTACACAGCTCGTCTCTAGGCAGATTAATTGATTTGTTCGTGTACTAAGCATAGA
ACATCAAAGTAAGACTACTCACTAAAAAGTCAGTCTCTCTTAAAACAATTAAACAGTCAA
TCCATAATTAAAATTCTCTGCCAACTAGAGAAGTACACAATTCATGTCAAGGAAAGCATC
AGTCATTAAAAGAAAACTGCTGTCATAGACACTCAAAAGAAAATACACAACTTATCCCCA
CACAGATGAAATGATTATTTGTGTACTTCTACACACAGAACACCCAGGTAAGCTCAGTAA
GTAAATAGTGGATCCATGTTAACCCACAAATTGTCTGCCAGCTAGGAAAGTACACAATTC
ATCTCTAGGAAAGTACACCAACTAATTAGAACTGCCGTCACAGACACTCCAAATAAAAGT
ATACAACTAATATCTAGGTTATTATTTATACTTTCTTCACATGAACACCCAAGTTTCTTT
CAGTAACTAAAAAATCACTCCATAAGCAAACTCGCAAGTTTTCTTCCAACTAGAAACTAA
GGTCTGTGTTTACCAACCTTTTTATAGATACCAAACAATAAATGAAAGTATATGAGATAT
TATCAGATACTCCCTCCGTTCCATAATTCTTTCATAGGCTAATAAGTCAAATGTAGATTT
TATTCCTGAGTGCAACTTTACAAAAAGAGTTATTAAAACTTATGCACATTGAAATAAATA
AAACCCATCTACATATCACTGAAGGGTTTCTGACCATTTTTCAATTCCATCTCAGATATC
GTTCTCATCAATGGAAGGGGGAATAGTACCAGACAATACGGTGGTAGATCTGCCCTACTC
CATCATCCCTACGCCTGCTGGAGCCAGCAGCCTCCACTCAGGTCCTCCACTTCAGATGCC
ACTACACTTCAGCTCCATGGACAGAGAGGCCAAAGTCCTGAGGTACAAGGAGAAGAAGAA
GACCAGAACGTTCGAGAAGACCACACGTTACGCAACAAGGAAAGCCTATGCTGAAGCACG
GCCGAGGATCAAGGGCCGCTTCGCGAAAATATCAGAAGCGGAAATGGAAGTGGACCAGAT
GTTCTCGGCTGCAGCTCTTTCTGACAGTAGCTACAGTACTGTTCCCTGGTTTCAATGAGA
CTCTATTAGACATTACATTAG
>CO.node6
TGGCCTCGCGCCATGAGCGCGTGTGCCTCTCCGAGGCCCACGAGCATGCACCAGCGCTGC
TGCAATGCCGCACAGACGCTGTAGCGTCTTGCGCCGCCTATGAAGCACAGGCGCACTACG
CAAACCTGCTCGCCGGGATGCACCAGTGCGTGCCTGTGGTTTCACACCCGGCCACAGCCA
TTCCGACTGCTTCTTTACTTGCTGAGGCAGCAGTCACCACTACCATCCTCAGCTGCAAGG
AAGAGGAGGCGTCTTGGTTGCTACTCAGCAAAAATTCTGCTAACCACAATTGCAGTGGCG
ACAACAGGAGCAGCAGCACATACTTTGGTGAAGTGGATGAGTATTTTGATCTTGTCGGGT
ACAATTCCTACTATGATAGCCGCATGAACAACAACCGAGCGCAGTACGTGATGCAAGAAC
AGCAACATCTGCAGCCCATGCAAAAGGAATATGCAGAGAAGGAAGGGAGCGAGTGTGTGG
TACCTTCGCAGTTTGCTACCGCGAGTAAGCCCCAGCAGAGTGGTTATGCACTTGTGGGGG
CAGAGCAGGCTGCATCGATGACTGCTGGGGTCAGTGTTTACACAGATTCTGTCAACAACA
GCGTGAGTTCATCTATTATTATGGCATTACAATTTACATTCATGCTATAATTTGGTTAAT
TTAGAGTTAATGCTACTTCATTTGAAAGACCATCTGAAACAAAATGCTAAGATCAACCAG
TGTATAAAGTTTTTGGTGCAAGTGAAACGTGGGTATTTAGTGTTTCCTCACCCTTTCTGT
TTTTTCTTCAACTTTTTCCACTTCTAGGCAGACAACCTTAGCTGATTATTTCCAAAAGAG
AACTGCGTCATAGCCACTCCAAAGAAAAGTACACAGCTCGTCTCTAGGCAGATTAATTGA
TTTGTTCGTGTACTAAGCATAGAACATCAAAGTAAGACTACTCACTAAAAAGTCAGTCTC
TCTTAAAACAATTAAACAGTCAATCCATAATTAAAATTCTCTGCCAACTAGAGAAGTACA
CAATTCATGTCAAGGAAAGCATCAGTCATTAAAAGAAAACTGCTGTCATAGACACTCAAA
AGAAAATACACAACTTATCCCCACACAGATGAAATGATTATTTGTGTACTTCTACACACA
GAACACCCAGGTAAGCTCAGTAAGTAAATAGTGGATCCATGTTAACCCACAAATTGTCTG
CCAGCTAGGAAAGTACACAATTCATCTCTAGGAAAGTACACCAACTAATTAGAACTGCCG
TCACAGACACTCCAAATAAAAGTATACAACTAATATCTAGGTTATTATTTATACTTTCTT
CACATGAACACCCAAGTTTCTTTCAGTAACTAAAAAATCACTCCACAAGCAAACTCGCAA
GTTTTCTTCCAACTAGAAACTAAGGTCTGTGTTTACCAACCTTTTTATAGATACCAAACA
ATAAATGAAAGTATATGAGATATTATCAGATACTCCCTCCGTTCCATAATTCTTTCATAG
GCTAATAAGTCAAATGTAGATTTTATTCCTGAGTGCAACTTTACAAAAAGTGTTATTAAA
ACTTATGCACATTGAAATAAATAAAACCCATCTACATATCACTGAAGGGTTTCTGACCAT
TTTTCAATTCCATCTCAGATATCGTTCTCATCAATGGAAGGGGGAATAGTACCAGACAAT
ACGGTGGTAGATCTGCCCTACTCCATCATCCCTACGCCTGCTGGAGCCAGCAGCCTCCAC
TCAGGTCCTCCACTTCAGATGCCACTACACTTCAGCTCCATGGACAGAGAGGCCAAAGTC
CTGAGGTACAAGGAGAAGAAGAAGACCAGAACGTTCGAGAAGACCACACGTTACGCAACA
AGGAAAGCCTATGCTGAAGCACGGCCGAGGATCAAGGGCCGCTTCGCGAAAATATCAGAA
GCGGAAATGGAAGTGGACCAGATGTTCTCGGCTGCAGCTCTTTCTGACAGTAGCTACAGT
ACTGTTCCCTGGTTTCAATGAGACTCTATTAGACATTACATTATATGTATTACCAGAACA
AACAATAAGGTC
>CO.node7
TGCCTCTCCGAGGCCCACGAGCATGCACCAGCGCTGCTGCAATGCCGCACAGACGCTGTA
GCGTCTTGCGCCGCCTATGAAGCACAGGCGCACTACGCAAACCTGCTCGCCGGGATGCAC
CAGTGCGTGCCTGTGGTTTCGCACCCGGCCACAGCCATTCCGGCTGCTTCTTTACTTGCT
GAGGCAGCAGTCACCACTACCATCCTCAGCTGCAAGGAAGAGGAGGCGTCTTGGTTGCTA
CTCAGCAAAAATTCTGCTAACCACAATTGCAGTGGCGACAACAGGAGCAGCAGCACATAC
TTTGGTGAAGTGGATGAGTATTTTGATCTTGTCGGGTACAATTCCTACTATGATAGCCGC
ATGAACAACAACCGAGCGCAGTACGTGATGCAAGAACAGCAACATCTGCAGCCGATGCAA
AAGGAATATGCAGAGAAGGAAGGGAGCGAGTGTGTGGTACCTTCGCAGTTTGCTACCGTG
AGTAAGCCCCAGCAGAGTGGTTATGCACTTGTGGGGGCAGAGCAGGCTGTATCGATGACT
GCTGGGGTCAGTGTTTACACAGATTCAGTCAACAACAGCGTGAGTTCATCTATTATTATG
GCATTACAATTTACATTCATGCTATAATTTGTTTAATTTAGAGTTCATGCTACTTCATTT
GAAAGACCATCTGAAATAAAATGCTAAGACCAACCAGTGTATAAAGTTTTTGGTGCAAGT
GAAACGCGGGTATTTAGTGTTTCCTCACCCTTTCTGTTTTTTCTTCAACTTTTTCCACTT
CTAGGCAGACAACCTTAGCTGATTATTTCCAAAATAGAACTGCGTCATAGCCACTCCAAA
GAAACGTACACAGCTCATCTCTAGGCAGATTAATTGATTTGTTCGTGTACTAAACATAGA
ACATCAAAGTAAGACTACTAACTAAAAAGCCAGTCTCTCTCAAAACAACTAAACAGTCAA
TCCATAACTCTGCCAACTAGAGAAGTACACAATTCATGTCAAGTAAAGCATCAGTCATTA
AAAGAGAACTGCTGTCATAGACACTCAAAAGAAAATCCACAACTTATCCCCCACACAGAT
GAAATGATTATTTGTGTACTTCTACACACAGAACACCCAGGTAAGCTCAGTAAGTAAATA
GTGGATCCATGTTAACCCACAAATTGTCTTCCAGCTAGGAAAGTACACAATTCATCTCTA
GGAAAGTACACCAACTAATTAGGACTGCCGTCACAGACACTCCAAATAAAAGTATACAAC
TAATATCTAGTTTATTGATTTATAGTTTCTTCACATGAAACACCCAAGTTTTTTTCAGTA
ACTAAAAAGTCACTCCATAAGCAAACTCGCAAGTTTTCTTCCAACTAGAAACTAAGGTCT
GTGTTTACCAACCTTTTTATAGATACCAAATAATAAATGAAAGTACATGAGATATTATCA
GATACTCCCTCTGTTCCATAATTCTTTCATAGCTAATAAGTCAAATGTAGATTTTATCCC
TGAGTGCAACTTTACAAAAATAATTACTATGCAACAGTAAAAAGAGTTATTAAAACTTAT
GTACATTGAACTAAATAAAACCCATCTACATATCATTGAAGGGTTTCTGACCATTTTTCA
ATTCCATTTCAGATATCGTTCTCATCAATGGAAGGGGGAATAGTACCAGACAATACGGTG
GTAGATCTGCCCCACTCCATCATCCCTACACCTGCTCGAGCCAGCAGCCTCCACTCAGGT
CCTCCACTTCAGATGCCACTACACTTCAGCTCCATGGACAGAGAGGCCAAAGTCCTCAGG
TACAAGGAGAAGAAGAAGACCAGAACGTTCGAGAAGACCACACGTTACGCAACAAGGAAA
GCTTATGCTGAAGCACGGCCGAGGATCAAGGGCCGCTTCGCGAAAATATCAGAAGCGGAA
ATGGAAGTGGACCAGATGTTCTCGGCTGCAGCTCTGTCTGACAGTAGCTACAGTACTGTT
CCATGGTTTTAATGAGACTCTATGAGACATTACATTAGCA
